# Supplementary material for: Decoding the distinct immune landscape and possible regulatory mechanisms of autoimmune hepatitis through integrated single-cell and bulk RNA sequencing
Source: PLoS One. 2025 Dec 4;20(12):e0335605. doi: 10.1371/journal.pone.0335605 (PMC12677505; doi:10.1371/journal.pone.0335605)
Supplement: S1 Table — (XLSX) [file pone.0335605.s002.xlsx]

## Sheet: GSE159676_deg
logFC	AveExpr	t	P.Value	adj.P.Val	B	change
1.35518158442974	2.49924132570656	25.7464640836752	8.03415626448418e-09	0.00012950256482722	9.01637310606466	Up
-0.338421	3.03700578832081	-14.8935	5.28281088234333e-07	0.00425768143062461	6.50430302624621	Down
-0.122447	3.18847134824003	-13.247	1.27593590364327e-06	0.00554871737158881	5.82410511909557	NoDiff
-0.213853	2.72127310717168	-13.113	1.37693836381632e-06	0.00554871737158881	5.76315576886595	NoDiff
0.134835189780605	3.21717158331937	12.4908055036752	1.98023882612711e-06	0.00638389392766859	5.46791106640968	NoDiff
-0.123544	2.69980286837881	-12.1296	2.46419560437197e-06	0.00662006149114531	5.28672591363125	NoDiff
-0.222508	3.00863431279798	-11.4599	3.75600121925685e-06	0.00691622421043396	4.93031403826853	NoDiff
0.105887673694545	3.0516570505613	11.3685061987361	3.98517851854668e-06	0.00691622421043396	4.87950274004149	NoDiff
0.116445638437591	2.71310590091979	11.3589015293953	4.01016404786963e-06	0.00691622421043396	4.87413057808317	NoDiff
0.147244870098258	2.39390388497235	10.7978450766009	5.82639954784279e-06	0.00691622421043396	4.54956910547494	NoDiff
0.75412742193516	3.18356642638638	10.5775265387603	6.77902942405213e-06	0.00691622421043396	4.4161121909641	Up
0.178423449206075	2.83755482665719	10.4505242962075	7.40681236290004e-06	0.00691622421043396	4.33757224673021	NoDiff
-0.236496	3.00648259962143	-10.425	7.54046806642184e-06	0.00691622421043396	4.32166968006092	NoDiff
0.187821825016433	2.91639733020408	10.4112085524256	7.61416041659396e-06	0.00691622421043396	4.31301574092675	NoDiff
0.322068246390023	3.29530831151529	10.3507216084597	7.94598276233203e-06	0.00691622421043396	4.27500878493617	Up
-0.208595	2.88632852690616	-10.3452	7.97687545409687e-06	0.00691622421043396	4.2715474288793	NoDiff
0.113589932549256	2.70354517371019	10.3426377164891	7.99154432984973e-06	0.00691622421043396	4.26990831945384	NoDiff
0.183110025839869	2.65923728957405	10.2346838846154	8.62888699382433e-06	0.00691622421043396	4.20131802090505	NoDiff
0.113189337716482	2.86651950975205	10.1978414506254	8.85927454199167e-06	0.00691622421043396	4.17770455802274	NoDiff
0.472144886532162	3.00870456667262	10.1150484405028	9.402568759507e-06	0.00691622421043396	4.12425496369544	Up
-0.0941147	2.91104334495977	-10.0866	9.59800878998538e-06	0.00691622421043396	4.10574413412838	NoDiff
0.629287691860074	2.73173560463168	10.0097854540783	1.01479482515607e-05	0.00691622421043396	4.05552107040376	Up
0.129286819202987	2.98251791914994	9.99375772556195	1.02671432392872e-05	0.00691622421043396	4.04497819507482	NoDiff
-0.258031	2.33547532023577	-9.98968	1.029774682365e-05	0.00691622421043396	4.04229010600782	NoDiff
-0.266061	2.99216688240911	-9.79828	1.18543507685811e-05	0.00764321120155034	3.91472512170876	NoDiff
0.0965245183955028	2.99077948811647	9.57731435273767	1.3988007962125e-05	0.00854313286396018	3.76369673259213	NoDiff
0.269876247327012	2.29306267983099	9.46265649464604	1.52622258985227e-05	0.00854313286396018	3.68369777465602	NoDiff
-0.34355	2.61309456413461	-9.43574	1.55797990523715e-05	0.00854313286396018	3.66475599298175	Down
0.205220273326938	3.04545459242566	9.38787227362029	1.61631281982907e-05	0.00854313286396018	3.63090655868932	NoDiff
-0.168674	2.50817325980485	-9.38383	1.62134315936791e-05	0.00854313286396018	3.62804257736762	NoDiff
-0.0959011	2.74358967746135	-9.3666	1.64301208997311e-05	0.00854313286396018	3.6158020520714	NoDiff
0.190505218615278	2.5684576990634	9.27650367470699	1.76170759851489e-05	0.00866158466551444	3.55137926072079	NoDiff
0.111667906782657	3.31640904032576	9.26809678062569	1.77326319226985e-05	0.00866158466551444	3.54533130217911	NoDiff
0.154636713749276	2.71364452370821	9.17237373418555	1.91099025904855e-05	0.00873141433336251	3.47602059282914	NoDiff
0.0997751755875645	3.13259684521766	9.17145574207769	1.91236770752043e-05	0.00873141433336251	3.47535189640543	NoDiff
0.145803376810499	3.00925402753033	9.11362563491163	2.0014211041289e-05	0.00873141433336251	3.43307206423427	NoDiff
-0.450267	2.83500939278507	-9.10453	2.01585203744595e-05	0.00873141433336251	3.42639121897573	Down
0.186366664478222	3.16051487352418	9.07811234007112	2.05840154269977e-05	0.00873141433336251	3.4069567345758	NoDiff
0.10792509427311	2.73301767767552	8.97806930242668	2.22891057860612e-05	0.00896877311095146	3.33276270941365	NoDiff
1.03023626396911	2.76581971316642	8.89759824770555	2.37755128977327e-05	0.00896877311095146	3.27240609158301	Up
0.182038009955899	2.88269283027654	8.8840781143925	2.40359561243402e-05	0.00896877311095146	3.26220556286662	NoDiff
0.299564769105243	2.49383099371546	8.87618717942946	2.41894342169183e-05	0.00896877311095146	3.25624409117768	NoDiff
0.154574728441482	3.30180359851212	8.86419638057313	2.44247547057968e-05	0.00896877311095146	3.24717392973865	NoDiff
-0.111573	2.92811100506084	-8.81033	2.55139310172307e-05	0.00896877311095146	3.20625856894765	NoDiff
0.118587574103541	2.65536651659917	8.76457834675904	2.64817197052871e-05	0.00896877311095146	3.17128945710888	NoDiff
-0.173305	2.51591399015813	-8.76318	2.65119958235239e-05	0.00896877311095146	3.17021544314468	NoDiff
0.096114156609175	3.08550977015161	8.75358542554635	2.67203219537836e-05	0.00896877311095146	3.16285714184075	NoDiff
0.10216118537895	3.05130036229451	8.73413316564422	2.71484414412675e-05	0.00896877311095146	3.1479073011962	NoDiff
-0.156579	2.67755722229595	-8.72289	2.73993172678837e-05	0.00896877311095146	3.13925189620903	NoDiff
0.0912864869885872	2.96301530199437	8.66718821329924	2.86814265739189e-05	0.00896877311095146	3.09617631548589	NoDiff
0.0966737715169195	2.78500840667656	8.63184044852509	2.952969015269e-05	0.00896877311095146	3.06868487032228	NoDiff
0.189376300508906	2.72303552455203	8.59539785939103	3.04336663092009e-05	0.00896877311095146	3.04021306133603	NoDiff
0.167020880923823	3.04540245196193	8.59523454485842	3.04377863329547e-05	0.00896877311095146	3.04008517163576	NoDiff
-0.17403	3.27113827721118	-8.59165	3.05282524837268e-05	0.00896877311095146	3.03728120834104	NoDiff
0.0968932773935865	2.67815508182704	8.57016337325798	3.10777189291317e-05	0.00896877311095146	3.02042085092012	NoDiff
0.168199963104046	2.43454278055867	8.55693053285733	3.14215288031558e-05	0.00896877311095146	3.01001661552256	NoDiff
0.196950140111846	2.85213467163913	8.51310752484619	3.25907940067697e-05	0.00896877311095146	2.9754362681475	NoDiff
0.0911385847244295	3.29214665750442	8.50213853187471	3.28910103330565e-05	0.00896877311095146	2.96675063170593	NoDiff
0.0831014863487102	3.41297976485426	8.50186844069484	3.28984414444903e-05	0.00896877311095146	2.96653661149412	NoDiff
0.13597277545966	2.79186201919733	8.48007203484058	3.35043574731155e-05	0.00896877311095146	2.94924094398196	NoDiff
-0.119881	2.97798642303499	-8.46464	3.39410112145939e-05	0.00896877311095146	2.93696289559052	NoDiff
-0.125715	3.09234000098583	-8.39978	3.5846196935731e-05	0.00931943303882336	2.88511616121553	NoDiff
0.103944335837629	3.1556792012535	8.34347450108262	3.75975109410342e-05	0.00961959172791319	2.83975190054313	NoDiff
0.219574850171681	2.61067867286719	8.29534610286551	3.91702903110139e-05	0.00979081943339171	2.80071901753126	NoDiff
-0.46247	2.26996265508395	-8.28228	3.96098832718933e-05	0.00979081943339171	2.7900799511258	Down
0.133084634894575	3.08643639581358	8.26022325555485	4.03644023407866e-05	0.00979081943339171	2.77208221940057	NoDiff
0.379963380806555	2.86808849743726	8.25066439531129	4.06963770728485e-05	0.00979081943339171	2.76426631716678	Up
-0.0692623	3.0209810432904	-8.20167	4.24464898758474e-05	0.009930786384253	2.72405462842998	NoDiff
0.0933655061278359	2.97309303301314	8.19992428392649	4.25103455867893e-05	0.009930786384253	2.72261793778901	NoDiff
-0.407948	2.5545980933158	-8.16129	4.39520197103944e-05	0.0100910410768263	2.69072519971283	Down
-0.0685168	3.02987638992711	-8.14075	4.47408143175574e-05	0.0100910410768263	2.6737011400735	NoDiff
0.124503633692442	2.78902497793567	8.11707307706485	4.56693943091333e-05	0.0100910410768263	2.65402839290493	NoDiff
0.309479257064993	3.29592821889165	8.11628993827131	4.57004776107896e-05	0.0100910410768263	2.65337658161977	Up
0.111256402826009	2.71448066873519	8.07401766408541	4.74138209552221e-05	0.0102920483146539	2.61809580887294	NoDiff
-0.0793965	3.08073622807564	-8.0539	4.82544573019796e-05	0.0102920483146539	2.60123445547431	NoDiff
0.18044194346935	2.54145171604872	8.04747176150631	4.85263150265957e-05	0.0102920483146539	2.59584237994188	NoDiff
0.206662985234346	3.12839614546845	7.94750362413124	5.29847437945548e-05	0.0109487125733068	2.51135464617236	NoDiff
0.157071945245921	2.83373942372637	7.94567733696517	5.30703325707188e-05	0.0109487125733068	2.50980103836589	NoDiff
0.279054692712026	2.81530307240027	7.93318000031488	5.36601708103008e-05	0.0109487125733068	2.49915984567268	NoDiff
0.277883882261648	2.57723380493508	7.86694162266484	5.69109902715309e-05	0.0114149232914657	2.44247243698419	NoDiff
0.158920467128687	2.74808779832751	7.85809722389185	5.73614235752044e-05	0.0114149232914657	2.4348666163872	NoDiff
0.162938777545364	2.67620767833205	7.83436759965239	5.8589692290923e-05	0.0115171615858218	2.41441717221174	NoDiff
0.271241715396467	2.51752575326497	7.8045909387549	6.0172610269246e-05	0.0115532185995332	2.38866779224573	NoDiff
0.0980612941858494	2.78602782782425	7.80396095048499	6.02066109783975e-05	0.0115532185995332	2.38812193912781	NoDiff
-0.167294	3.33322006855565	-7.78139	6.14388523631872e-05	0.0116509748381437	2.36853846682408	NoDiff
0.277872693491006	2.44288212656777	7.72722580029755	6.45126833057975e-05	0.0119648515144853	2.32130121073341	NoDiff
0.0880461874671396	3.27675201289487	7.72609629929424	6.45785769439926e-05	0.0119648515144853	2.32031268305186	NoDiff
0.136605786726403	3.25841011393286	7.69974394368762	6.61374175702491e-05	0.0121144208388051	2.29720829653133	NoDiff
-0.273285	2.49640307839057	-7.65994	6.85719304481211e-05	0.0124192241223962	2.26216192078744	NoDiff
-0.416627	3.16275620249482	-7.62243	7.09582228488869e-05	0.0127086177122356	2.22896317672621	Down
0.110588229800332	2.95065467461033	7.59254	7.29251496595544e-05	0.0127892581473282	2.2024041852641	NoDiff
-0.22528	2.50043851283567	-7.5915	7.29953315685957e-05	0.0127892581473282	2.20146944483099	NoDiff
-0.452005	2.95823753395937	-7.56308	7.49241943113479e-05	0.0129860547108023	2.17611529967362	Down
0.0861574061166233	2.62195699922667	7.53988515258078	7.65409389386085e-05	0.0129885499925961	2.1553477941692	NoDiff
0.128418686987031	3.09745377189316	7.53975422948794	7.65501736644102e-05	0.0129885499925961	2.15523040068113	NoDiff
-0.366975	2.45229254644421	-7.51983	7.7970315285312e-05	0.0130917032508744	2.13733917214054	Down
0.165655249909058	3.06588931239995	7.41410357187522	8.60127500243646e-05	0.0140271942954607	2.04163756120404	NoDiff
-0.202048	3.33163446190014	-7.40611	8.66572490794324e-05	0.0140271942954607	2.03434943819384	NoDiff
0.15836194886811	2.69300846607881	7.40184551763816	8.70034756574342e-05	0.0140271942954607	2.03045598641665	NoDiff
0.0973945807532303	3.00349750301778	7.39980851727817	8.71693378710119e-05	0.0140271942954607	2.02859613970098	NoDiff
-0.0808787	3.14402290363191	-7.39097	8.78929600993569e-05	0.0140271942954607	2.02052209490342	NoDiff
0.12306823095825	2.90526886639482	7.37335654508369	8.93554317017681e-05	0.0141207863098118	2.0043997264433	NoDiff
0.111841099910383	3.19122588011239	7.32280501056893	9.3704912395066e-05	0.0146643639116123	1.95792579698579	NoDiff
0.0645769807748616	3.10017884287983	7.29819571416787	9.59071307423889e-05	0.0148646830811208	1.9351903015577	NoDiff
0.2063666726897	2.95788679981748	7.27112480231935	9.83963498116748e-05	0.0149319379269466	1.91009605078177	NoDiff
-0.164399	2.26802851819316	-7.25801	9.96280297148652e-05	0.0149319379269466	1.89790706524947	NoDiff
0.0892599092000188	2.63175	7.25552165831078	9.98636724012115e-05	0.0149319379269466	1.89559182910501	NoDiff
-0.174771	2.34777029586771	-7.25311	0.000100093097416036	0.0149319379269466	1.89334279035206	NoDiff
-0.289461	2.59447574097315	-7.20976	0.000104308936507846	0.0149319379269466	1.85288560185684	NoDiff
0.163392833804193	3.19109481699974	7.20661741458019	0.00010462258648128	0.0149319379269466	1.84993966923212	NoDiff
0.325571151120148	2.92400522831305	7.20381780496201	0.000104902551425667	0.0149319379269466	1.8473173814333	Up
0.133437781717135	2.86990695481791	7.20277755134959	0.000105006790400014	0.0149319379269466	1.84634277061479	NoDiff
0.0886711471822115	2.79712659552546	7.19759898807797	0.000105527426421182	0.0149319379269466	1.84148901368062	NoDiff
0.102876966206658	3.31507731071137	7.19683355872244	0.000105604623343378	0.0149319379269466	1.84077131396541	NoDiff
0.0799025079838805	3.29739197990012	7.16427991071641	0.000108946639842442	0.015270529457568	1.81018093831033	NoDiff
0.120379106361622	2.90619295801837	7.1429327421837	0.000111201939583526	0.0154267205214978	1.79005028057328	NoDiff
0.295063773635406	2.99083076104244	7.1357252591757	0.000111975079162184	0.0154267205214978	1.78324080827283	NoDiff
-0.360891	2.5209992896361	-7.11769	0.000113936068926001	0.0155068298590515	1.76617278825507	Down
-0.398793	2.62485694242103	-7.10692	0.000115125374253273	0.0155068298590515	1.75596035459179	Down
-0.201565	3.0529513787267	-7.09405	0.000116564796262277	0.0155068298590515	1.74373694424223	NoDiff
-0.0686154	3.27397517302002	-7.09249	0.00011674061039137	0.0155068298590515	1.74225405118041	NoDiff
0.219171705608565	2.96190915248691	7.08614331074839	0.000117458433034644	0.0155068298590515	1.73622214009493	NoDiff
0.110845449132032	2.90418967044649	7.07851118369772	0.000118328684947164	0.0155068298590515	1.72895739462473	NoDiff
0.0618425976198589	3.0425002492502	7.06873667289732	0.000119453701700366	0.0155280178847436	1.71964276515344	NoDiff
-0.0686919	3.02063325138652	-7.05999	0.000120470316094188	0.0155348882009777	1.71129897782796	NoDiff
-0.281158	2.66630667634553	-7.03291	0.000123679815788942	0.0158221821484282	1.68540093916578	NoDiff
0.157337889325514	3.19486223531463	7.02247689427615	0.000124941790710486	0.0158577694839553	1.67539706207765	NoDiff
-0.0718273	3.14510205210535	-7.01104	0.000126340966615694	0.0159039911384965	1.66442020436618	NoDiff
0.129613421554928	2.86365136095578	6.99856415255487	0.000127888097190795	0.0159039911384965	1.65241989878431	NoDiff
0.282473155498573	2.69511949424109	6.99231044840314	0.00012867129402934	0.0159039911384965	1.64639895869078	NoDiff
0.0974376510941004	2.81561644410459	6.98699782083016	0.000129340819233579	0.0159039911384965	1.64128018205455	NoDiff
0.174024317812618	3.02544635431685	6.97991646598194	0.000130239272304829	0.0159039911384965	1.6344516611694	NoDiff
0.104155537764793	2.89611511741436	6.9571356967389	0.000133176948546796	0.0161404453656076	1.61244112535528	NoDiff
0.0926515297332691	3.09040252576663	6.94145870197975	0.000135241290352347	0.016178484249188	1.59725586715177	NoDiff
0.16930214452263	2.61333272530333	6.93952634458484	0.000135498193041775	0.016178484249188	1.59538195491873	NoDiff
-0.109243	3.01743087340563	-6.93197	0.00013650803328981	0.0161792131514591	1.58804940121759	NoDiff
-0.170906	2.80954008877894	-6.89142	0.00014207186888189	0.0164449631271714	1.54857631646756	NoDiff
-0.123886	2.51835177520239	-6.89042	0.000142212381977005	0.0164449631271714	1.5475991050147	NoDiff
0.128186134248083	2.74502058178381	6.88064001580477	0.000143592932540641	0.0164449631271714	1.53804779105422	NoDiff
0.117498171342965	2.78519338560406	6.87024974404631	0.000145076210273966	0.0164449631271714	1.52788523277791	NoDiff
-0.518308	2.75794373363979	-6.86872	0.000145295887405792	0.0164449631271714	1.5263887704442	Down
-0.101883	3.2465100651621	-6.86843	0.000145337596561531	0.0164449631271714	1.5261048932966	NoDiff
-0.111137	3.27522532102358	-6.86078	0.000146442895402716	0.0164449631271714	1.51861097029283	NoDiff
-0.387769	2.96710216205571	-6.85311	0.000147560547745476	0.0164449631271714	1.51108928319159	Down
0.0854005668210196	3.13302321516427	6.84641829066017	0.000148542967325971	0.0164449631271714	1.50452353488396	NoDiff
0.232748397758999	2.64384196443841	6.83647374212818	0.000150016707554921	0.0164449631271714	1.49475332643829	NoDiff
-0.121293	2.50648270294232	-6.83562	0.000150143902011446	0.0164449631271714	1.49391448915149	NoDiff
0.140637721821941	3.24862845356409	6.82994607945236	0.000150992899238251	0.0164449631271714	1.48833314715882	NoDiff
-0.179591	2.4480680950946	-6.81912	0.000152627925359346	0.0165114733481027	1.47767031071066	NoDiff
0.132703141727401	3.04312075454737	6.81123447276218	0.000153830451802694	0.0165306203507175	1.46989904591521	NoDiff
-0.702851	2.51495112488715	-6.78475	0.000157948730840014	0.0167613291866168	1.44372765776352	Down
0.153515696062379	2.88751298406705	6.78406157834542	0.000158057077757042	0.0167613291866168	1.44304816393802	NoDiff
-0.28635	2.57325159922581	-6.76962	0.000160355298260475	0.0168939023049712	1.42874124457728	NoDiff
0.135547083626331	3.12356185091761	6.7414006268522	0.000164955202831687	0.0172656682756101	1.40069845467698	NoDiff
-0.0845292	3.47216693677429	-6.73113	0.000166665521575666	0.0173321389824398	1.39046635937081	NoDiff
-0.103318	2.59292676332181	-6.70455	0.000171182829340334	0.0174762983280207	1.36392737901702	NoDiff
0.14959197999875	2.71401965282435	6.70247995763133	0.00017154082345943	0.0174762983280207	1.36185357327804	NoDiff
-0.21172	3.2747374121761	-6.69561	0.00017273395780127	0.0174762983280207	1.35497237251999	NoDiff
0.155598820075394	3.58087569409212	6.6922570124526	0.000173318609102541	0.0174762983280207	1.35161745506516	NoDiff
-0.176871	2.84472256910067	-6.69138	0.000173472779482803	0.0174762983280207	1.35073462079141	NoDiff
0.129895202757845	3.17948816595842	6.68357864873983	0.000174843834198491	0.0175050171642576	1.34291707871699	NoDiff
-0.159546	2.64060021249513	-6.66621	0.000177941251133323	0.017553469261684	1.32547467789197	NoDiff
0.225023244850089	2.8657495085392	6.66477728968935	0.000178199499350765	0.017553469261684	1.32403385864237	NoDiff
0.114586326547663	2.68331984132728	6.65595561093691	0.000179798559236887	0.017553469261684	1.31515762596818	NoDiff
0.115966817610588	3.11180248209257	6.65147031512695	0.000180617682343604	0.017553469261684	1.31064063253147	NoDiff
-0.12582	2.44034677702074	-6.64891	0.000181087982922413	0.017553469261684	1.3080562474577	NoDiff
-0.0839902	3.0598538003646	-6.6447	0.000181861738736971	0.017553469261684	1.30381858420569	NoDiff
-0.171518	3.22859606723863	-6.63252	0.000184124311778703	0.0176660701283388	1.29152755682971	NoDiff
-0.156302	3.02507423172007	-6.62584	0.000185378953054921	0.0176812032206643	1.28477551492926	NoDiff
-0.28504	2.47802932799834	-6.61705	0.00018704344638244	0.0177134198130596	1.27588651282195	NoDiff
0.0997220217700497	2.96226862138899	6.60887018554458	0.000188607155496162	0.0177134198130596	1.26760601042251	NoDiff
0.0808539262990667	3.06406933365211	6.60675740038147	0.000189013475268084	0.0177134198130596	1.26546537746658	NoDiff
0.304927909138544	3.23561390045877	6.59884150939892	0.000190544469701009	0.0177536780757836	1.25743984417842	Up
0.0960442068028171	2.86596387055129	6.56740265630871	0.000196762159510832	0.0181321021208406	1.22548267856771	NoDiff
0.0889775512119491	3.04447754585826	6.55319814868468	0.000199644884965078	0.0181321021208406	1.21100046578411	NoDiff
0.136151949609518	2.76592154590041	6.55101163947196	0.000200092767879551	0.0181321021208406	1.20876879799973	NoDiff
0.123906156766314	2.78446976660253	6.54727065697706	0.000200861652800962	0.0181321021208406	1.20494905869997	NoDiff
0.116299133562161	2.40746280775895	6.53593919065496	0.000203210663436749	0.0181321021208406	1.19336752685662	NoDiff
0.2393004347903	2.67520574464209	6.52918499000142	0.000204625279702882	0.0181321021208406	1.18645603213664	NoDiff
-0.325	2.33948798119056	-6.52659	0.00020517267302534	0.0181321021208406	1.18379414695298	Down
0.145049475893169	2.68316587448626	6.52357014129645	0.000205809576443411	0.0181321021208406	1.18070573266001	NoDiff
-0.157017	2.80742504734358	-6.52351	0.000205822658360282	0.0181321021208406	1.18064239520939	NoDiff
0.158142452239659	3.07856767599536	6.52054365160492	0.000206451079587446	0.0181321021208406	1.17760446545216	NoDiff
0.135249541381068	2.72872185603696	6.51234762150047	0.000208199485657669	0.0181321021208406	1.16919970954464	NoDiff
0.0992134009953996	3.03702090948827	6.50950214047306	0.000208810325596046	0.0181321021208406	1.16627963720905	NoDiff
-0.226686	2.60447330377972	-6.50185	0.000210461923985894	0.0181321021208406	1.15842601783791	NoDiff
-0.0923941	2.89018568387036	-6.50173	0.000210489358713853	0.0181321021208406	1.15829607182405	NoDiff
0.282193580366228	3.36249182949131	6.49694975356046	0.000211528754216748	0.0181321021208406	1.15338510794435	NoDiff
-0.155536	2.81151543557599	-6.47665	0.000216008405574201	0.0181321021208406	1.13248663733432	NoDiff
-0.0936122	2.79697039043381	-6.47321	0.000216778577574751	0.0181321021208406	1.12893647606499	NoDiff
-0.180316	2.47799456317109	-6.47095	0.000217285567283489	0.0181321021208406	1.12660621339963	NoDiff
0.102400959413831	3.35341078862192	6.46144361512937	0.000219432882343663	0.0181321021208406	1.1167953002229	NoDiff
0.103196803653686	2.80999770713304	6.45136383096772	0.000221736001299967	0.0181321021208406	1.10637659030036	NoDiff
-0.177149	2.87515273687992	-6.44978	0.000222099532460253	0.0181321021208406	1.10474177104314	NoDiff
0.117971686718472	2.94523970210476	6.44677399456515	0.000222793590000835	0.0181321021208406	1.10162782927499	NoDiff
-0.447475	2.70658696379231	-6.44008	0.000224346610216636	0.0181321021208406	1.09469439634076	Down
0.0927451509756428	2.75464730204196	6.43513795760925	0.000225499887006602	0.0181321021208406	1.08957599174834	NoDiff
0.413178801387322	2.98252274909474	6.43359520595155	0.000225861424316985	0.0181321021208406	1.08797672147908	Up
-0.131133	3.11795025489493	-6.43336	0.000225916281666035	0.0181321021208406	1.08773427782836	NoDiff
-0.221685	2.74121857689688	-6.43292	0.000226020230826315	0.0181321021208406	1.08727502976768	NoDiff
-0.0823793	2.7268737187114	-6.4221	0.000228575495749442	0.0181321021208406	1.07605049373791	NoDiff
0.124336328422956	2.96021626873014	6.42144960088075	0.000228730222005091	0.0181321021208406	1.07537478280304	NoDiff
0.089100371772082	2.92309277794304	6.42002672129309	0.000229068939382127	0.0181321021208406	1.07389712049145	NoDiff
-0.203619	3.26767790173259	-6.41831	0.000229477562668372	0.0181321021208406	1.07211734094014	NoDiff
0.177278390988453	2.27787772518083	6.41086545058189	0.000231263133897574	0.0181440057834789	1.06437648043033	NoDiff
-0.116039	3.2208519691603	-6.40601	0.000232434676991409	0.0181440057834789	1.05932935201792	NoDiff
-0.440108	3.23714015649659	-6.40078	0.000233705561374078	0.0181440057834789	1.05388238521766	Down
0.164043187530066	3.13136065189794	6.39903663947896	0.000234130727896495	0.0181440057834789	1.05206661923786	NoDiff
0.12859515464791	3.0983638711799	6.38035036103782	0.000238741312701685	0.0182942511343478	1.03258120831312	NoDiff
-0.0999418	3.02760646774734	-6.37834	0.000239242119541504	0.0182942511343478	1.03048694781217	NoDiff
0.0991083777072313	2.73996157020548	6.37741628548176	0.000239474346382988	0.0182942511343478	1.02951728684125	NoDiff
0.111704366204181	3.09565390283579	6.35162255373846	0.000246026843819449	0.0186272319696502	1.00253093768501	NoDiff
0.124141592845249	2.80299882754156	6.35078894926627	0.000246241893838434	0.0186272319696502	1.00165725648664	NoDiff
0.121664452658672	2.79742227905918	6.34549329204982	0.00024761291656198	0.0186272319696502	0.99610475724405	NoDiff
-0.0769823	3.12973278682877	-6.34225	0.000248455541502252	0.0186272319696502	0.992707161422886	NoDiff
-0.172663	3.01816219172827	-6.33181	0.000251194064591708	0.0187453570701562	0.98174257302988	NoDiff
-0.533351	2.42531808439083	-6.32729	0.00025238954656273	0.0187477746591919	0.976992795661275	Down
-0.287909	3.35930232314222	-6.31999	0.000254334544047717	0.0188055895206658	0.969312092575956	NoDiff
0.257394973043071	2.77824337989876	6.31501146452296	0.000255670708792069	0.018817273359237	0.964068970951616	NoDiff
0.173207776068781	2.50467617757498	6.31072339916637	0.000256827355234948	0.018817273359237	0.959551950461655	NoDiff
-0.211097	3.06684219492557	-6.29434	0.00026130086999833	0.018901953549953	0.942267606610089	NoDiff
0.123426904635785	2.72174863732581	6.29383846929451	0.00026143846396564	0.018901953549953	0.941740600055559	NoDiff
0.141440821122097	3.02297805457286	6.29361151617131	0.000261501063443112	0.018901953549953	0.941500924305222	NoDiff
0.216050505710499	3.10481667721936	6.27456208121364	0.000266814992482801	0.0191317025605166	0.921357996322105	NoDiff
0.178936407286255	2.96943927908152	6.27371744808802	0.000267053357907825	0.0191317025605166	0.920463705764525	NoDiff
-0.0918554	2.83088913825342	-6.26218	0.00027033397645326	0.0192810325949119	0.908234589092225	NoDiff
0.106082077061371	2.84449311873177	6.25779833625377	0.000271590281262221	0.0192853028355319	0.903590023516675	NoDiff
-0.0873526	3.43229376982945	-6.25342	0.000272851739565432	0.0192898999563824	0.898947582209142	NoDiff
0.101163619206719	2.69532890964461	6.24619805293622	0.000274950058651242	0.0193533624253248	0.89127179600316	NoDiff
-0.102934	3.0381577203967	-6.23408	0.000278508429264803	0.0195185972666059	0.878385589361919	NoDiff
-0.101806	2.4996582094886	-6.22896	0.00028002777324343	0.0195401198134669	0.872932655897806	NoDiff
0.145161915369491	2.81365265939304	6.22338959600095	0.000281690966134147	0.019571451220329	0.866996661423136	NoDiff
-0.19995	3.03267331057861	-6.19706	0.000289700855185555	0.0200415797628153	0.838882784827348	NoDiff
-0.131983	3.00060944826286	-6.1877	0.000292609298774032	0.0201562790040112	0.828863059595961	NoDiff
0.0738542294672137	2.76611862162378	6.17563870935309	0.000296403478410226	0.0202188975653159	0.815938005617217	NoDiff
0.133243639880481	2.70232761337043	6.17256758510527	0.000297378406218348	0.0202188975653159	0.812643118457046	NoDiff
0.119141751774621	3.24035938585964	6.17001936572118	0.000298190030285943	0.0202188975653159	0.809908221696122	NoDiff
-0.0729357	3.06492239178916	-6.16894	0.000298535741705142	0.0202188975653159	0.808745512481839	NoDiff
0.193363505672744	2.65450621707737	6.15430012847872	0.000303251195523765	0.0203736658176305	0.793017083916124	NoDiff
0.15929274245845	3.14015516464548	6.15399974775216	0.000303348830338813	0.0203736658176305	0.79269396807197	NoDiff
-0.103155	2.79715979553739	-6.14438	0.000306494444605672	0.0204995184755138	0.782338088760313	NoDiff
-0.103377	3.27015600608667	-6.13042	0.000311123995364975	0.0205907039101585	0.767285288775573	NoDiff
0.120688327733087	3.14731678219602	6.12668384207738	0.000312374522189725	0.0205907039101585	0.763257010086459	NoDiff
0.205798908069123	2.5516095504957	6.12581851061228	0.00031266525532636	0.0205907039101585	0.762322752568791	NoDiff
0.16748569219337	3.32276877587372	6.12491998341739	0.000312967458154279	0.0205907039101585	0.7613525423637	NoDiff
0.344855293172097	2.71011862739609	6.10959685998818	0.000318171131356378	0.0208479693753393	0.744789257942791	Up
0.0718439453569107	3.21942750874469	6.10563491187397	0.000319532106096373	0.020852380640354	0.740501206076248	NoDiff
-0.0668474	3.41475297424145	-6.09734	0.000322401695268433	0.0208835046703431	0.731518466106798	NoDiff
-0.270991	2.76181593346712	-6.09555	0.000323027093869941	0.0208835046703431	0.729571201185628	NoDiff
-0.0675396	3.26914692870667	-6.09007	0.000324942186564319	0.0208835046703431	0.723631266335104	NoDiff
-0.0970859	3.13630741490436	-6.08936	0.000325191368711218	0.0208835046703431	0.722860923964897	NoDiff
-0.121344	2.69013132267796	-6.07572	0.000330017417856315	0.0208849816899205	0.708054651651381	NoDiff
0.10145002880185	2.82985292356004	6.07546407305025	0.000330109747503987	0.0208849816899205	0.707773465482071	NoDiff
0.130098797183627	2.88470871384606	6.07467011460283	0.000330393279926703	0.0208849816899205	0.706910462199998	NoDiff
-0.172431	2.81255910344285	-6.07466	0.000330397067493624	0.0208849816899205	0.706898938703307	NoDiff
-0.0775014	3.28140632095548	-6.07047	0.000331899462956448	0.0208979978257617	0.702338184642758	NoDiff
0.114263821907646	2.5895408938089	6.05271533867749	0.000338341222091873	0.0212207087894899	0.683010629498374	NoDiff
0.511160059594037	2.36530087375415	6.04890240237362	0.000339742976184513	0.0212260350120859	0.678852838951977	Up
-0.131489	3.16502074841729	-6.04465	0.000341312549739054	0.0212417644372348	0.674217249249472	NoDiff
0.0881667934588177	2.75138296001946	6.0321210496787	0.000345989064875112	0.0214499912950844	0.660528879498849	NoDiff
0.0933761535038028	2.80829409272962	6.02014228882492	0.000350525202514914	0.0216479530242831	0.647424183667554	NoDiff
0.090455637751703	2.95492543905019	5.96926965567854	0.00037053546142858	0.0226172652130878	0.591538908749115	NoDiff
-0.133564	2.87976351390314	-5.96638	0.000371710996086275	0.0226172652130878	0.588348868395318	NoDiff
-0.0785623	2.92145145059677	-5.96534	0.00037213202912635	0.0226172652130878	0.587208728304545	NoDiff
0.30193872504971	3.00553353071909	5.96128075859138	0.000373790940351869	0.0226172652130878	0.582728787011814	Up
0.116927686734157	2.84069852195172	5.95605483956365	0.000375937588914736	0.0226172652130878	0.576960652162587	NoDiff
0.0780209014378166	2.59254777841461	5.95466664509779	0.000376510102990196	0.0226172652130878	0.575427758477499	NoDiff
-0.221535	2.61388613929902	-5.95314	0.000377141881274766	0.0226172652130878	0.573738846674138	NoDiff
0.113987167341109	3.1297323235111	5.9361357327428	0.000384245478530096	0.0226172652130878	0.554938427896188	NoDiff
-0.286888	2.66686385870817	-5.93559	0.000384477747236041	0.0226172652130878	0.554329496551394	NoDiff
0.0784837748452675	3.05345567524602	5.93378075525237	0.000385241023182201	0.0226172652130878	0.552330987997519	NoDiff
0.327150263166208	2.67557850904245	5.93152727498117	0.000386196327952567	0.0226172652130878	0.549835169796096	Up
0.12654338466426	2.87130343167535	5.93015172380889	0.000386780742769175	0.0226172652130878	0.548311328994457	NoDiff
-0.0768274	2.95177778595514	-5.92967	0.000386986642384069	0.0226172652130878	0.547774993017423	NoDiff
-0.0540323	2.92563399583013	-5.91821	0.000391893395861963	0.0226172652130878	0.535076113012844	NoDiff
0.0819933768408104	3.08267170242134	5.91596012919913	0.000392867500967535	0.0226172652130878	0.532573721034406	NoDiff
0.13058399980163	3.02989875152126	5.91516709569232	0.000393210738517614	0.0226172652130878	0.531693428662763	NoDiff
0.149413737153505	2.57144792614617	5.91495484520959	0.000393302660063729	0.0226172652130878	0.531457808314034	NoDiff
0.0867849088299835	3.31387060467481	5.91462195872267	0.000393446874495702	0.0226172652130878	0.531088256072826	NoDiff
-0.102177	2.96189894081771	-5.91457	0.000393467307431515	0.0226172652130878	0.531035907070933	NoDiff
0.12498200069829	3.12645905500512	5.90342997915958	0.000398329650362923	0.0226172652130878	0.518654117597114	NoDiff
0.130675156360097	2.74882543758877	5.90328750070158	0.000398392239745124	0.0226172652130878	0.518495707968394	NoDiff
0.0943304007228501	2.77866030154375	5.89992028007453	0.000399874591255958	0.0226172652130878	0.514751119070695	NoDiff
-0.234305	3.16650112054204	-5.8976	0.000400898665923802	0.0226172652130878	0.512172164696704	NoDiff
0.0865434602850152	2.9789668526544	5.88669603390347	0.000405755492580111	0.0226172652130878	0.500028767972071	NoDiff
0.100253216183763	2.92131811823501	5.8863358451426	0.000405917000604716	0.0226172652130878	0.499627417212094	NoDiff
0.0881307175620455	2.97395861397115	5.88497557255192	0.000406527584824558	0.0226172652130878	0.49811152269289	NoDiff
0.159427936880509	2.85550157094287	5.88496903091176	0.000406530523612366	0.0226172652130878	0.498104232001841	NoDiff
0.0959753379845596	2.43197443042303	5.87969694883169	0.000408906613476622	0.0226172652130878	0.492226431232787	NoDiff
0.100383733549898	3.20935457667379	5.87706175624936	0.000410100018395213	0.0226172652130878	0.489286949919179	NoDiff
0.0825563289810811	2.72266108764941	5.8726736038566	0.000412095829408697	0.0226172652130878	0.484389833134304	NoDiff
-0.151181	2.78508408938433	-5.87222	0.000412303252736053	0.0226172652130878	0.483882219675436	NoDiff
0.342317680433484	2.64681992122458	5.87054916873901	0.000413065910114334	0.0226172652130878	0.482017978587714	Up
0.308356556038261	3.19274917506352	5.86914990942329	0.000413706230383865	0.0226172652130878	0.480455394763615	Up
-0.125996	2.83735013026518	-5.86867	0.000413927243492829	0.0226172652130878	0.479916605882768	NoDiff
0.0777406527725696	3.15177943780765	5.86359238676702	0.000416260266686877	0.022667902833533	0.474246349218895	NoDiff
-0.10845	3.02547874839419	-5.85784	0.000418920376143091	0.0227359513234023	0.467819200916032	NoDiff
-0.237195	2.74932959113173	-5.85473	0.000420366933525591	0.0227379013473121	0.464340996523877	NoDiff
0.132514600838236	3.20768893187883	5.8460547941369	0.000424434688241269	0.0228811462868262	0.454623030284421	NoDiff
0.118709358663545	2.75983208090764	5.83618047124902	0.000429115029390445	0.0230563505291486	0.443554460807059	NoDiff
0.456358498732279	1.9506206970391	5.83156618678221	0.000431321658887346	0.0230979196664622	0.438377181280196	Up
0.0794674724758152	2.77732693198764	5.82077720853381	0.000436530152165629	0.0232705832982547	0.426259578986382	NoDiff
0.184766540819137	2.96954043658517	5.81826772685274	0.000437751553583075	0.0232705832982547	0.423438602805716	NoDiff
0.109323694490583	2.85255865870717	5.81569484065229	0.000439007730461639	0.0232705832982547	0.420545387108185	NoDiff
0.103209771251634	2.89386319563444	5.8104126546293	0.000441599168093833	0.0232705832982547	0.414602495869233	NoDiff
0.093447664461847	2.67747822058883	5.80732672178125	0.000443120931373002	0.0232705832982547	0.411128662318364	NoDiff
0.152959949102537	2.6230514458269	5.80715059723814	0.000443207957848761	0.0232705832982547	0.410930356545724	NoDiff
0.162892901409966	2.38487396666334	5.80073841038413	0.00044638921563287	0.0233615187233319	0.403707493731691	NoDiff
-0.11946	2.97393639617725	-5.7936	0.000449959043143204	0.0234721353282372	0.395662561924985	NoDiff
0.06841530105962	2.71618917701543	5.78472711619385	0.000454443376041301	0.0235902993971442	0.385645385033901	NoDiff
-0.0976624	3.13968904098323	-5.77975	0.000456977996166073	0.0235902993971442	0.380026517963714	NoDiff
0.213424923478785	2.96637361995638	5.77647982988908	0.000458654448828998	0.0235902993971442	0.376326930727796	NoDiff
-0.0756739	2.81247280945428	-5.77528	0.000459268306274721	0.0235902993971442	0.374975606234221	NoDiff
0.141328638826993	2.92449998018855	5.77351757852417	0.000460177467429884	0.0235902993971442	0.37297747794599	NoDiff
0.0685215751893015	2.94798356196523	5.76443	0.00046488244163058	0.0235902993971442	0.362698801101437	NoDiff
0.0765794697514514	2.75193486032293	5.76023351577666	0.000467076296371703	0.0235902993971442	0.357941025111592	NoDiff
-0.114376	2.81831708987123	-5.75467	0.000469999602460138	0.0235902993971442	0.351635422464855	NoDiff
0.157709719543803	3.03548462297231	5.7510886625204	0.000471891764824652	0.0235902993971442	0.347574587903011	NoDiff
0.142000016085006	3.11658380390701	5.74811020888548	0.000473471947972769	0.0235902993971442	0.344195585067215	NoDiff
-0.0641529	3.24945138760254	-5.74504	0.000475106477065982	0.0235902993971442	0.340712049621219	NoDiff
0.073279473521427	3.18567743829095	5.74474293400571	0.000475265446019839	0.0235902993971442	0.340373883069705	NoDiff
0.169641738959495	3.23816799760246	5.74384906890618	0.000475742799054468	0.0235902993971442	0.339359104124545	NoDiff
0.238019257216538	2.2957219702118	5.74080358753278	0.000477373158300689	0.0235902993971442	0.335900765804625	NoDiff
0.515290280254955	2.78859210135051	5.73971329310073	0.000477958330089791	0.0235902993971442	0.33466233153016	Up
-0.151574	3.10248455237793	-5.73604	0.000479934481892096	0.0235902993971442	0.330491103976264	NoDiff
0.0774597398561341	3.54746652470985	5.73489650234335	0.000480553031494262	0.0235902993971442	0.32918895948908	NoDiff
0.11358946650511	2.89094327158645	5.73187122661168	0.000482190620464592	0.0235902993971442	0.32574953975693	NoDiff
0.1034789879555	3.15702267459684	5.73140210465707	0.000482445107851767	0.0235902993971442	0.325216075477605	NoDiff
-0.114429	3.29768642825213	-5.72885	0.000483829978949543	0.0235902993971442	0.322317920907634	NoDiff
0.1340821322238	2.57496334370269	5.72670813085582	0.00048499964524702	0.0235902993971442	0.319876495792712	NoDiff
0.0833035995636195	3.32421254689922	5.72530223610879	0.000485767655498301	0.0235902993971442	0.318276596457859	NoDiff
0.104428564220426	2.69264615292402	5.72223264345514	0.000487449172072994	0.0235902993971442	0.314782395770153	NoDiff
-0.190299	2.81923324155547	-5.72217	0.000487481245857713	0.0235902993971442	0.314715861857999	NoDiff
0.237239245689036	3.0313322446022	5.7197534370525	0.000488811960955777	0.0235902993971442	0.311959222497781	NoDiff
0.0797665718156033	2.8965278684715	5.71443054798606	0.000491752098660431	0.023661349487485	0.305894735612198	NoDiff
0.152262276706094	2.81873625862013	5.70619524652761	0.000496339415801955	0.0237177013454646	0.296503742561572	NoDiff
0.055765390045071	3.00874638386687	5.70071411460554	0.000499418712863961	0.0237177013454646	0.290247810174954	NoDiff
-0.211867	2.63143572853567	-5.70033	0.000499632949288487	0.0237177013454646	0.289813981780853	NoDiff
0.0788840704108282	3.07701971083785	5.69930129299515	0.000500215844593033	0.0237177013454646	0.28863454785262	NoDiff
0.0694231874792283	3.06505163478276	5.69697402692651	0.000501531976810468	0.0237177013454646	0.28597645615753	NoDiff
0.06533174329978	2.95903835569947	5.69401900736204	0.000503208623750643	0.0237177013454646	0.282600208114421	NoDiff
0.110583983141725	2.64715090939097	5.69399346323526	0.000503223144124878	0.0237177013454646	0.282571017064702	NoDiff
0.0970779097324449	2.89261628080271	5.68233208772084	0.000509900450801857	0.0238998947850709	0.269234561629434	NoDiff
0.268554728367815	2.95981335879981	5.68206554613526	0.000510054209694422	0.0238998947850709	0.268929495269433	NoDiff
-0.117996	2.81654250968864	-5.6787	0.000512001881858176	0.0239216183584694	0.265073036723751	NoDiff
0.0821936816411644	3.09740060942816	5.67203862291666	0.00051587568761921	0.0240160619531624	0.257445597230065	NoDiff
-0.116779	2.64710458030462	-5.66735	0.000518622841831021	0.0240160619531624	0.2520706775934	NoDiff
0.0682155665152508	2.74651115034922	5.66373167398079	0.000520754053272923	0.0240160619531624	0.247920188372938	NoDiff
0.0835901033968184	2.92578881603222	5.66284491725514	0.000521277808547698	0.0240160619531624	0.246902751458867	NoDiff
0.0568243893752579	2.96080618692094	5.6604113515191	0.000522718158043021	0.0240160619531624	0.244109948419067	NoDiff
-0.0450434	3.2807056029934	-5.66	0.000522962823100689	0.0240160619531624	0.243636303288572	NoDiff
-0.0721892	3.13910035655588	-5.65392	0.000526582246122374	0.0240492751189484	0.23665491771922	NoDiff
0.176664061366419	2.5976549821192	5.65251725127614	0.000527420691091468	0.0240492751189484	0.235044424068612	NoDiff
-0.199639	3.24420755332859	-5.65128	0.000528162007079084	0.0240492751189484	0.233622599546097	NoDiff
0.0734839959661115	3.18621774767869	5.64441045238039	0.000532298491968831	0.0240924888932939	0.225724902282069	NoDiff
-0.106475	2.54875001140879	-5.64181	0.000533875644925661	0.0240924888932939	0.222729616705373	NoDiff
0.130347909030493	3.30785636878927	5.64118423505398	0.000534253490964972	0.0240924888932939	0.222013318458064	NoDiff
-0.411381	2.32807846232908	-5.63757	0.000536455543960813	0.0240924888932939	0.217848716764466	Down
0.127047391406633	2.93532	5.63735467565539	0.000536584373267109	0.0240924888932939	0.21760559278028	NoDiff
-0.176891	2.6011837062376	-5.62438	0.000544563646162255	0.0243004704077246	0.202658462576444	NoDiff
-0.189668	2.98562001402912	-5.62292	0.000545474258150263	0.0243004704077246	0.20096642373877	NoDiff
0.333201035332591	2.61468884431566	5.62248896167884	0.000545739207618109	0.0243004704077246	0.200474635752901	Up
0.067153475986427	3.12732162560898	5.61892464913227	0.000547959722629277	0.0243321288403893	0.19636224894071	NoDiff
0.069696112803486	2.72908604870728	5.61557915831403	0.000550052972065167	0.0243579776283473	0.192500590787824	NoDiff
-0.325127	2.25347286691154	-5.60841	0.000554567907034467	0.0244394395651722	0.184220518775729	Down
-0.190803	3.11155566615847	-5.60785	0.000554924925916807	0.0244394395651722	0.183568612857171	NoDiff
0.133848921711274	2.80288574298466	5.60470962563245	0.00055691498932519	0.0244602526237949	0.179942384233784	NoDiff
0.0758369667002849	3.13115655951143	5.60032163653807	0.000559711828363911	0.0245162906559725	0.1748676368128	NoDiff
-0.158108	3.11886460237876	-5.59454	0.000563422928051082	0.0245592900493865	0.168172509154594	NoDiff
0.0818369175394991	2.59668930465478	5.59404287191233	0.000563740760485949	0.0245592900493865	0.167601138756293	NoDiff
-0.164571	2.93315162059809	-5.58896	0.000567025205548633	0.0246357932297532	0.161715214116127	NoDiff
0.0523414519254355	3.02045831781922	5.58261301503502	0.000571157268265503	0.0247486129225044	0.154357933301045	NoDiff
-0.0425338	3.07556742086196	-5.57421	0.000576681538280113	0.0249209911944695	0.144603448291793	NoDiff
0.0932017724008907	3.42048397015985	5.57185359368122	0.000578237025139781	0.0249213973482036	0.141873489423349	NoDiff
-0.224229	3.30211156745416	-5.56601	0.000582125845151774	0.0249607515769046	0.135080010478107	NoDiff
0.143214072262293	3.40371548005895	5.56134093608942	0.000585247845746126	0.0249607515769046	0.129658458651945	NoDiff
-0.0771318	2.77042586725285	-5.56107	0.000585430089935344	0.0249607515769046	0.129342862878566	NoDiff
0.134115364057106	3.19133445581109	5.56091907727082	0.000585531127042477	0.0249607515769046	0.12916793677284	NoDiff
0.151761535066101	3.1821101539914	5.55889444077342	0.000586892787868158	0.0249607515769046	0.126813389080848	NoDiff
-0.221162	2.46607446913661	-5.55208	0.000591504495846818	0.0250906867593549	0.118878828943335	NoDiff
-0.102438	2.80549104919502	-5.54809	0.000594220999930346	0.0251397593120138	0.114233557216334	NoDiff
-0.106479	2.79527763279392	-5.54455	0.000596643050382379	0.0251509807370778	0.110109458084405	NoDiff
0.175481618377896	2.68737446066327	5.54314198197869	0.000597606900074496	0.0251509807370778	0.108472879094791	NoDiff
0.0679125037432043	2.99143085697253	5.52662133100648	0.000609075329055235	0.0254690365781528	0.0891975345198226	NoDiff
-0.313083	2.50465571013694	-5.5266	0.000609092943672916	0.0254690365781528	0.0891682056851444	Down
0.213555008045438	2.91022691981406	5.52544040295008	0.000609904343890252	0.0254690365781528	0.0878181088149423	NoDiff
0.0780356980355826	2.70382699751235	5.51856782426418	0.000614753626631135	0.0255115568367449	0.0797861403425246	NoDiff
-0.218909	2.52128229932217	-5.5179	0.000615225504139863	0.0255115568367449	0.0790079038490203	NoDiff
-0.0731176	3.33417565837704	-5.51571	0.000616780205525945	0.0255115568367449	0.0764480025093821	NoDiff
-0.0684565	3.41310522490014	-5.51505	0.000617253375912309	0.0255115568367449	0.0756701665454509	NoDiff
0.157039082485879	3.11799226535443	5.50944414346084	0.000621256964429372	0.0255298012827826	0.0691122212769111	NoDiff
0.0607674120160798	2.68523542144632	5.50540745454084	0.000624158435140337	0.0255298012827826	0.064385603685654	NoDiff
0.0661901051509509	3.07224850375521	5.50483629871663	0.000624570170503671	0.0255298012827826	0.0637166288275299	NoDiff
0.174156181554937	3.10467574841237	5.50082950084708	0.0006274670118792	0.0255298012827826	0.059022210659359	NoDiff
0.135743886691553	2.96960549759405	5.49921617890469	0.000628637586524385	0.0255298012827826	0.0571313309172279	NoDiff
-0.238081	3.05244	-5.49844	0.000629200237782129	0.0255298012827826	0.0562236935910141	NoDiff
-0.22142	3.14429691238742	-5.49712	0.000630161148329034	0.0255298012827826	0.0546754593842493	NoDiff
0.140919252180356	3.16694783650411	5.49684	0.000630365463772409	0.0255298012827826	0.0543465638411034	NoDiff
-0.2623	3.00253777433419	-5.49256	0.000633496077414339	0.025592288901859	0.049320205939642	NoDiff
-0.113759	3.03770556185443	-5.48542	0.000638746541355151	0.0256781838006557	0.0409451631641993	NoDiff
-0.244692	2.31267222977874	-5.48534	0.000638808344442146	0.0256781838006557	0.0408469863251382	NoDiff
0.216491959298325	2.64047860702594	5.48154264682434	0.000641619485388347	0.0256862542382821	0.0363912627040639	NoDiff
0.0947952504852723	3.2781825823148	5.48076666606306	0.000642196194430653	0.0256862542382821	0.0354795504611376	NoDiff
0.113186286348932	2.70305801612115	5.47282871024647	0.000648128553385236	0.0258593667129124	0.0261478437108824	NoDiff
0.0659820974640525	3.07529659234582	5.4689972410471	0.0006510135191622	0.0259103380626556	0.0216402026925122	NoDiff
0.248588796395531	3.18375938838149	5.46406093330106	0.000654751235846264	0.0259461455442576	0.0158294395194005	NoDiff
0.0885162767208498	3.01064401268521	5.46355911222298	0.000655132529096894	0.0259461455442576	0.0152385136621298	NoDiff
-0.127834	2.61592473391788	-5.46047	0.000657487411376036	0.0259755872156135	0.0115964469388716	NoDiff
0.0770002558374729	3.0401968025454	5.4548136150503	0.00066181689914532	0.0260827056169277	0.00493396446461691	NoDiff
-0.362349	2.10926158106584	-5.45243	0.000663652076050958	0.0260912385704034	0.00212287125124089	Down
0.161583163987178	2.57076982737032	5.44377051291506	0.000670364773574406	0.026291021375294	-0.00809448	NoDiff
0.180038794765399	2.88775792164966	5.4322044864226	0.000679447804636475	0.0265825707838236	-0.0217599	NoDiff
-0.118774	2.29622478352298	-5.42857	0.00068232899558381	0.0266306563675918	-0.0260569	NoDiff
0.0739234155900284	2.9807724826254	5.42375766799122	0.000686166767638837	0.0267157539313295	-0.0317528	NoDiff
-0.140535	3.40779512250411	-5.41907	0.000689924542454752	0.0267504549225275	-0.0372996	NoDiff
-0.407482	2.53388447736209	-5.41851	0.000690377147947854	0.0267504549225275	-0.0379656	Down
-0.318222	2.48852489433718	-5.41134	0.000696178626015385	0.0268691582674491	-0.0464651	Down
-0.314068	2.8511183262907	-5.41061	0.000696774499397836	0.0268691582674491	-0.0473342	Down
-0.102867	2.77416224388864	-5.40691	0.000699783731525403	0.0269207970607589	-0.0517116	NoDiff
0.103876428854259	2.8314368181403	5.40074803474894	0.000704843116034222	0.0269850966265814	-0.0590297	NoDiff
-0.167121	2.74596424279348	-5.40036	0.000705165223752692	0.0269850966265814	-0.0594938	NoDiff
-0.0906292	3.42350051615119	-5.39813	0.000707006984694035	0.0269850966265814	-0.0621437	NoDiff
0.105382556950503	3.32982227273601	5.39674184547438	0.000708151614432902	0.0269850966265814	-0.0637871	NoDiff
0.1529247480592	2.43507942113918	5.3844150576857	0.000718439207509298	0.0272872439743932	-0.0784409	NoDiff
-0.229514	2.63517420992356	-5.38319	0.000719466386817862	0.0272872439743932	-0.0798927	NoDiff
-0.0555906	3.20968261978845	-5.37546	0.000726018894789823	0.0273459709593296	-0.0891054	NoDiff
0.154256783622862	3.04430783213551	5.3735030309325	0.000727683275161572	0.0273459709593296	-0.0914324	NoDiff
-0.0887017	3.08828732128048	-5.37343	0.000727746889792951	0.0273459709593296	-0.0915213	NoDiff
-0.297776	3.04026658715871	-5.37337	0.000727800827691073	0.0273459709593296	-0.0915966	NoDiff
0.167248509892924	2.65729	5.37043100108349	0.000730309257397588	0.0273764067906784	-0.0950932	NoDiff
-0.150987	2.85801354819306	-5.36605	0.000734074168721993	0.0274137812116572	-0.100319	NoDiff
0.11500411513083	3.27851863886476	5.3653125367239	0.000734707704165017	0.0274137812116572	-0.101196	NoDiff
0.151927082228087	3.28200716065622	5.36261771463322	0.000737035137450904	0.0274371117334206	-0.10441	NoDiff
0.0771673179805412	2.74169745315055	5.3543171389727	0.000744255153542864	0.0275432095228686	-0.114319	NoDiff
0.220499232301158	2.99589408909821	5.35282654201619	0.000745559920405636	0.0275432095228686	-0.116099	NoDiff
0.0666251224545322	2.91267063031769	5.35022438267058	0.000747843701830997	0.0275432095228686	-0.119208	NoDiff
0.320396840430709	2.43221937739026	5.34885865891983	0.000749045402718199	0.0275432095228686	-0.120841	Up
-0.107474	2.83297637754404	-5.34786	0.000749921396391938	0.0275432095228686	-0.122029	NoDiff
-0.130813	2.94051519545194	-5.34635	0.00075125775170407	0.0275432095228686	-0.123839	NoDiff
0.148699810426112	3.1044600645378	5.3456846668884	0.000751846404247298	0.0275432095228686	-0.124635	NoDiff
0.114814258042678	3.11896258938187	5.34192298537519	0.000755180946584028	0.0276026341904489	-0.129134	NoDiff
-0.0841418	2.97850308877224	-5.33418	0.000762095120896023	0.0277923331532194	-0.1384	NoDiff
0.0990556872802933	2.86086584881569	5.3305792923817	0.000765335349791142	0.0278193294217075	-0.142714	NoDiff
0.117996003493892	2.68268287571612	5.32839572280052	0.000767307157756487	0.0278193294217075	-0.14533	NoDiff
-0.0844055	2.73189463775563	-5.32606	0.000769425628017447	0.0278193294217075	-0.148134	NoDiff
0.0707001920438126	2.98673155495617	5.32525959201171	0.000770148919844236	0.0278193294217075	-0.149089	NoDiff
0.361417753826733	2.30816442445361	5.32381176667092	0.000771464746665626	0.0278193294217075	-0.150825	Up
-0.125536	2.82814622107932	-5.31621	0.000778418228096511	0.0279286567139902	-0.15995	NoDiff
0.101211498989334	2.52787779506879	5.31504673173236	0.000779483599357613	0.0279286567139902	-0.161341	NoDiff
-0.318247	3.3894372701074	-5.31375	0.000780681524290614	0.0279286567139902	-0.162902	Down
-0.123869	2.99587778860717	-5.31149	0.00078275992446821	0.0279286567139902	-0.165606	NoDiff
0.147921682433146	2.88575440988077	5.31001434392209	0.00078412891922531	0.0279286567139902	-0.167384	NoDiff
0.0713530782126042	2.69949129166448	5.30699827363256	0.000786927576982276	0.0279286567139902	-0.171007	NoDiff
0.121441894054777	2.89319216496358	5.30539599151909	0.000788418820565711	0.0279286567139902	-0.172933	NoDiff
0.109893573840805	3.3684935791295	5.30370377177159	0.000789997140283405	0.0279286567139902	-0.174967	NoDiff
-0.166803	2.88715945570326	-5.30313	0.000790537602567332	0.0279286567139902	-0.175663	NoDiff
0.109800119965071	2.93483623289522	5.30175069683783	0.000791823073285782	0.0279286567139902	-0.177315	NoDiff
0.0912340397108994	2.75666313623243	5.29948033245622	0.000793951469404378	0.0279425845749545	-0.180046	NoDiff
0.0897137301685362	2.7054257994876	5.28940121077779	0.000803476504728636	0.0279908614830757	-0.192177	NoDiff
-0.0679183	2.97557880433902	-5.2882	0.000804620411830274	0.0279908614830757	-0.193624	NoDiff
0.0951034972835851	3.00247723420581	5.28808362455808	0.000804730906701986	0.0279908614830757	-0.193764	NoDiff
-0.0978047	2.72986760422922	-5.28603	0.000806691194043725	0.0279908614830757	-0.196239	NoDiff
0.100547860394833	2.93533492739317	5.28596445550278	0.000806752966038946	0.0279908614830757	-0.196317	NoDiff
0.084397909376489	3.31202950619024	5.28580547659658	0.000806904884684712	0.0279908614830757	-0.196508	NoDiff
0.0917927222996486	3.03874240104839	5.28088808708947	0.000811619443066346	0.0279908614830757	-0.202435	NoDiff
0.271596286157316	3.18426003619194	5.2758451376265	0.000816485821814512	0.0279908614830757	-0.208518	NoDiff
0.121185071315312	2.58226544167738	5.27562469811143	0.000816699272699158	0.0279908614830757	-0.208784	NoDiff
0.066824663801046	2.76167521126875	5.27285223938299	0.000819389073960178	0.0279908614830757	-0.212129	NoDiff
-0.0827963	3.09696393155179	-5.27028	0.000821890114792433	0.0279908614830757	-0.21523	NoDiff
0.126673642195784	2.77355737016485	5.26862692079495	0.000823507149156931	0.0279908614830757	-0.21723	NoDiff
0.127132870958918	3.33846211561607	5.26806759491857	0.000824053979918258	0.0279908614830757	-0.217906	NoDiff
0.0768809687365644	2.7533110330103	5.26615480398318	0.000825927055285991	0.0279908614830757	-0.220216	NoDiff
0.0690705139248009	2.66661639888598	5.26245	0.000829567994560299	0.0279908614830757	-0.224692	NoDiff
0.0657466068790447	3.0134604476911	5.25861832973202	0.000833352675519581	0.0279908614830757	-0.229324	NoDiff
0.211705709909158	3.15040725690555	5.25824425261157	0.00083372315504704	0.0279908614830757	-0.229777	NoDiff
-0.318281	2.36227722958263	-5.25785	0.000834115976710346	0.0279908614830757	-0.230256	Down
0.182643291492715	3.25270178642882	5.25439007566268	0.000837550813055029	0.0279908614830757	-0.234438	NoDiff
0.210300253432106	3.29273070142205	5.25209105813696	0.000839843196187431	0.0279908614830757	-0.23722	NoDiff
0.0902544521269863	2.92337917218858	5.25206187139367	0.000839872342950241	0.0279908614830757	-0.237256	NoDiff
0.309195685933325	2.9607470822254	5.25194096156932	0.000839993098980505	0.0279908614830757	-0.237402	Up
-0.0442969	3.40948089246378	-5.25146	0.000840471487869032	0.0279908614830757	-0.237981	NoDiff
0.0908900985587867	3.32809264146912	5.24996839629447	0.000841965849797149	0.0279908614830757	-0.239789	NoDiff
-0.0943449	2.8780201899769	-5.24651	0.000845439847493638	0.0279908614830757	-0.24398	NoDiff
0.332946317309493	2.2822065843789	5.24533170688459	0.000846623035346504	0.0279908614830757	-0.245404	Up
0.297864456968442	2.47479747077257	5.24495846451922	0.000846999155665446	0.0279908614830757	-0.245856	NoDiff
-0.117477	2.93679844685323	-5.24318	0.000848789518020252	0.0279908614830757	-0.248005	NoDiff
0.149682084316265	3.37204339195489	5.24236521073391	0.000849617475601342	0.0279908614830757	-0.248997	NoDiff
-0.241065	3.14234207188992	-5.24028	0.00085172468779817	0.0279908614830757	-0.251519	NoDiff
-0.09273	2.95505565899396	-5.24017	0.000851836029219532	0.0279908614830757	-0.251652	NoDiff
0.0661514287445402	3.04781337156112	5.23945724928678	0.000852564118230723	0.0279908614830757	-0.252522	NoDiff
-0.107332	2.96556971563311	-5.23805	0.000853992658096745	0.0279908614830757	-0.254226	NoDiff
0.0912537244647395	3.45291146084506	5.23587249864331	0.000856212001551747	0.0279908614830757	-0.256868	NoDiff
0.069845617256204	3.31109455320047	5.23400929630267	0.000858114781818688	0.0279908614830757	-0.259127	NoDiff
-0.334758	3.33688685442165	-5.23245	0.000859715512182434	0.0279908614830757	-0.261025	Down
0.0591611927495689	3.2304584594929	5.23152413736785	0.000860659958374951	0.0279908614830757	-0.262142	NoDiff
0.066065931596427	3.21053454040725	5.23053078891849	0.000861679613658688	0.0279908614830757	-0.263348	NoDiff
0.0629431531169895	3.11762548373862	5.22920048930068	0.000863047221111025	0.0279908614830757	-0.264962	NoDiff
0.0643356261330033	2.93879679411226	5.22409869144557	0.000868314229479328	0.0280500685462124	-0.271156	NoDiff
-0.0682989	3.02509272666492	-5.22398	0.000868432917693431	0.0280500685462124	-0.271295	NoDiff
-0.113811	2.96758556454172	-5.21735	0.000875338638494177	0.0280500685462124	-0.27936	NoDiff
0.0986051242735704	3.05354150077193	5.21699302050419	0.000875708880289246	0.0280500685462124	-0.27979	NoDiff
0.0612266914004199	3.12530978816113	5.21342035909209	0.000879452926759541	0.0280500685462124	-0.284134	NoDiff
0.0656574447245228	3.09106164174319	5.21227560612488	0.000880656308590908	0.0280500685462124	-0.285526	NoDiff
-0.300271	3.2629931924967	-5.21127	0.000881710420833609	0.0280500685462124	-0.286744	Down
0.0615486393526518	2.92877271678458	5.20998070188193	0.000883074193324328	0.0280500685462124	-0.288318	NoDiff
-0.0809719	2.89148858306923	-5.20773	0.000885450801868743	0.0280500685462124	-0.291055	NoDiff
0.100592431800821	2.92350695367225	5.20632739040949	0.000886938323844076	0.0280500685462124	-0.292764	NoDiff
0.07199628602984	3.16310617433903	5.20608706785043	0.000887193164201291	0.0280500685462124	-0.293057	NoDiff
0.099607953771365	3.23149048120853	5.2046547201019	0.000888713707180067	0.0280500685462124	-0.294801	NoDiff
-0.178547	2.40826262078625	-5.20374	0.000889687910443287	0.0280500685462124	-0.295916	NoDiff
-0.143627	2.69242298858258	-5.20331	0.000890141088343084	0.0280500685462124	-0.296435	NoDiff
0.170190150706436	3.27328015861558	5.20252902572973	0.000890975562730986	0.0280500685462124	-0.297389	NoDiff
-0.128454	2.73863927393219	-5.19945	0.00089426510015824	0.0280987507786563	-0.301142	NoDiff
-0.517942	3.09284804510353	-5.19315	0.000901033446748276	0.0281733460098066	-0.308821	Down
0.101821507596376	2.37689131511049	5.1921482185179	0.000902112439843878	0.0281733460098066	-0.31004	NoDiff
0.126757908213899	2.53079678484161	5.19183868993764	0.000902446849194672	0.0281733460098066	-0.310417	NoDiff
0.215717692234051	2.74212572410241	5.19074412364041	0.000903630491163844	0.0281733460098066	-0.311752	NoDiff
0.0627845841934403	2.68824058378125	5.18830909285147	0.000906269798901386	0.0282010866573194	-0.314723	NoDiff
-0.0658998	2.87414874085712	-5.18535	0.00090948642550095	0.0282466506602116	-0.318331	NoDiff
-0.147208	2.31751994015249	-5.17847	0.000917025376561071	0.0284260231630537	-0.32674	NoDiff
0.0923611936166725	2.80922886033511	5.16692573757704	0.000929813674067664	0.0286834095894958	-0.340848	NoDiff
-0.0691604	3.33827165249118	-5.16616	0.000930664631725604	0.0286834095894958	-0.341779	NoDiff
-0.0384866	3.07586250994738	-5.16616	0.000930667114294082	0.0286834095894958	-0.341782	NoDiff
-0.078699	3.15327346650734	-5.15622	0.000941856866994073	0.0289554294392565	-0.353959	NoDiff
-0.110881	3.22993397334224	-5.15405	0.000944318078700383	0.0289554294392565	-0.356618	NoDiff
-0.0788513	2.98798444913802	-5.15261	0.000945954397424037	0.0289554294392565	-0.358382	NoDiff
-0.112557	3.03874480957337	-5.15197	0.000946678535547377	0.0289554294392565	-0.359161	NoDiff
0.22879838038502	3.16531184470191	5.14800411419331	0.000951207363764669	0.0289913231278132	-0.364024	NoDiff
0.123972659557938	3.49380206124854	5.14779288391085	0.000951449217359214	0.0289913231278132	-0.364283	NoDiff
0.0693853882900541	2.86030708751919	5.13954519173869	0.000960945556961086	0.0290311802772166	-0.374404	NoDiff
0.318214961107681	2.51560078749751	5.13896667128492	0.000961615552285935	0.0290311802772166	-0.375114	Up
-0.13593	3.24344070935406	-5.13782	0.00096294608424332	0.0290311802772166	-0.376523	NoDiff
-0.156098	3.16893275942091	-5.13758	0.000963226640103226	0.0290311802772166	-0.37682	NoDiff
0.135504737473061	2.87740671513062	5.13738427751824	0.000963450770342468	0.0290311802772166	-0.377057	NoDiff
0.0715040092130221	2.78662073218537	5.13636455186921	0.000964635455819149	0.0290311802772166	-0.378309	NoDiff
-0.0691723	2.95416780400575	-5.13574	0.000965364639778406	0.0290311802772166	-0.379079	NoDiff
-0.257135	2.84754022399472	-5.13269	0.000968913459020345	0.0290810666896139	-0.382819	NoDiff
0.046863209978883	3.34848286753591	5.13066290138813	0.000971288961283824	0.0290810666896139	-0.385314	NoDiff
-0.109157	2.97782023459915	-5.12968	0.00097243594178931	0.0290810666896139	-0.386517	NoDiff
-0.15403	3.10992124229514	-5.12639	0.000976309727141669	0.0291428453551788	-0.390569	NoDiff
-0.154599	2.65452053657735	-5.12203	0.000981461578115438	0.0291580263852276	-0.395933	NoDiff
0.0804795063407948	2.80214249022454	5.12114806482851	0.000982504577291548	0.0291580263852276	-0.397016	NoDiff
0.0878288063871279	2.67482765243488	5.12007470995699	0.000983778681285896	0.0291580263852276	-0.398337	NoDiff
0.102225677952353	3.03079022752681	5.11984297477953	0.00098405399550616	0.0291580263852276	-0.398622	NoDiff
-0.147295	3.09297901220952	-5.11751	0.000986828250423946	0.0291660195996894	-0.401491	NoDiff
-0.181171	2.26704288200431	-5.11591	0.000988739004063332	0.0291660195996894	-0.403463	NoDiff
0.0761905073311781	2.7816214886959	5.11506278188668	0.000989752014456858	0.0291660195996894	-0.404507	NoDiff
-0.228381	2.72947848408638	-5.10988	0.000995974134424609	0.0292958158262596	-0.410895	NoDiff
-0.201382	2.74093634028331	-5.10413	0.00100292578740047	0.0294465587743317	-0.417985	NoDiff
-0.0599624	2.7912249756553	-5.10209	0.00100539685195144	0.0294654397392824	-0.420494	NoDiff
-0.253195	2.55300028576381	-5.09991	0.00100805692612461	0.0294897814740519	-0.423188	NoDiff
0.0802694518671204	2.41304	5.09337330206894	0.00101606437215694	0.0296701840847785	-0.431254	NoDiff
0.108059984183229	3.00771598049386	5.09070234694586	0.00101935728746093	0.0297125137732058	-0.434553	NoDiff
0.304803732868509	2.72253087258577	5.08590755964736	0.00102529797708616	0.0298317294091188	-0.440478	Up
0.104863756618358	3.30910119776766	5.08299834600983	0.00102892095120517	0.0298832014639211	-0.444075	NoDiff
0.134018353118962	2.76924999639703	5.07640266640954	0.00103718692035935	0.029929021795464	-0.452234	NoDiff
-0.158278	2.67280595755655	-5.07638	0.00103721296788173	0.029929021795464	-0.452259	NoDiff
0.154067517958263	3.41453022021444	5.07597934535313	0.0010377199230319	0.029929021795464	-0.452758	NoDiff
-0.255154	2.16014433649531	-5.07582	0.00103792562712726	0.029929021795464	-0.45296	NoDiff
0.0684998785931574	2.87290125657154	5.07252684334965	0.00104207818519556	0.0299742499489463	-0.457031	NoDiff
0.0638125805144584	2.89443031795115	5.07132958453245	0.00104359422439068	0.0299742499489463	-0.458514	NoDiff
-0.342738	2.22461535902195	-5.06881	0.00104679222117884	0.0299742499489463	-0.461634	Down
-0.193512	2.9700921840285	-5.0687	0.00104693236064624	0.0299742499489463	-0.461771	NoDiff
-0.107839	2.5188118914817	-5.0607	0.00105715488161683	0.0301928200142079	-0.471681	NoDiff
0.102457741119894	2.84106334715281	5.05873373340122	0.00105969112181687	0.0301928200142079	-0.474124	NoDiff
0.134495788891887	3.17746904806005	5.05834991520676	0.00106018587555318	0.0301928200142079	-0.474601	NoDiff
-0.60011	2.54509659775176	-5.05526	0.00106417730784809	0.0302530406088243	-0.478433	Down
0.0796106147072066	2.66273844514447	5.05357926754263	0.00106635655928706	0.0302616221463876	-0.48052	NoDiff
0.389983410236297	2.73858885871088	5.04856657591464	0.00107288274312687	0.0303822687045749	-0.486743	Up
-0.174845	2.91226076351644	-5.04742	0.00107437763891108	0.0303822687045749	-0.488163	NoDiff
0.174895022859293	2.60793639984476	5.04267696773486	0.00108060657832099	0.0304177973527558	-0.49406	NoDiff
0.0649929472916827	2.79251851780833	5.04236894358858	0.00108101220467353	0.0304177973527558	-0.494443	NoDiff
-0.067669	2.77708227979008	-5.04093	0.00108290414064944	0.0304177973527558	-0.496227	NoDiff
0.0846822586077246	3.18806639785645	5.04072315773308	0.00108318231158768	0.0304177973527558	-0.496489	NoDiff
0.17047399924721	2.44391681229723	5.03904880213531	0.00108539498841688	0.0304269249013769	-0.49857	NoDiff
0.104727835083461	3.31555097392978	5.03686344881146	0.00108829040548219	0.0304551268159157	-0.501288	NoDiff
0.121975939975895	2.93294905640781	5.03522472410969	0.00109046713464625	0.0304565702942965	-0.503326	NoDiff
0.182448142600316	2.98103637401627	5.0330504603448	0.00109336258886829	0.0304565702942965	-0.506032	NoDiff
-0.208023	2.70637337432331	-5.03128	0.00109572153887741	0.0304565702942965	-0.50823	NoDiff
0.333776658574176	2.85583595269958	5.03115030020385	0.00109589991753161	0.0304565702942965	-0.508396	Up
0.0913323122115935	2.94091701222071	5.02771471811303	0.00110050391996634	0.0305318806986876	-0.512673	NoDiff
-0.410023	2.79221378176987	-5.02481	0.00110441923298378	0.0305878584475352	-0.516297	Down
0.0698074988700344	2.88423724553762	5.02108244847636	0.0011094518244299	0.0306745350908842	-0.520935	NoDiff
-0.0537942	3.18568403541993	-5.01733	0.00111454858027197	0.0307626858996642	-0.525612	NoDiff
-0.195573	2.93887974591446	-5.01419	0.00111883423849245	0.0307978409427311	-0.529528	NoDiff
-0.180374	3.04435821933587	-5.0136	0.00111964357543523	0.0307978409427311	-0.530265	NoDiff
-0.075984	2.92825027278158	-5.00982	0.00112482510864503	0.0308577067247251	-0.534977	NoDiff
-0.0827664	3.35134936995274	-5.00922	0.00112564870985411	0.0308577067247251	-0.535723	NoDiff
-0.39314	2.72402242412177	-5.0058	0.00113036878280747	0.0309041951401397	-0.539993	Down
0.0792742313031953	3.17057515609114	5.00521885959476	0.0011311790515964	0.0309041951401397	-0.540725	NoDiff
-0.080763	2.77726496377986	-4.99975	0.00113877742659974	0.0310591427061949	-0.547556	NoDiff
-0.199133	3.09981078084896	-4.99664	0.00114311634916239	0.0311248182975483	-0.551437	NoDiff
0.0579865792679095	2.86800463099139	4.98892772136075	0.00115397780679537	0.0313406866132646	-0.561088	NoDiff
0.067690355520079	3.14708204385451	4.98825276258066	0.00115493317502818	0.0313406866132646	-0.561933	NoDiff
0.0671258066898763	2.96414158005929	4.98586701064097	0.00115831702603747	0.0313796842734419	-0.564919	NoDiff
0.0673715019331717	2.94062594584691	4.98363708124552	0.00116148968073762	0.0314128392010231	-0.567711	NoDiff
0.104520162233549	2.86274378196748	4.97957052772746	0.00116729993257029	0.0314668782132535	-0.572804	NoDiff
-0.0626603	3.28287339815836	-4.97951	0.00116739209451738	0.0314668782132535	-0.572884	NoDiff
-0.0688994	2.72851460208243	-4.97571	0.00117285128054627	0.0315612517381057	-0.577646	NoDiff
0.13094095969258	2.55745603998988	4.97216248232936	0.00117796642335716	0.0316215500565684	-0.582088	NoDiff
-0.141013	2.63072463331548	-4.97035	0.00118059863446582	0.0316215500565684	-0.584367	NoDiff
0.205654841128442	2.93487674200375	4.96921218256049	0.00118224408648278	0.0316215500565684	-0.585788	NoDiff
-0.137817	2.73551505038817	-4.96476	0.00118873425318463	0.0316215500565684	-0.591377	NoDiff
-0.0754367	2.75548597136306	-4.96453	0.00118906754200177	0.0316215500565684	-0.591663	NoDiff
0.519323062679023	2.21459965303984	4.96308675408874	0.00119117979401713	0.0316215500565684	-0.593475	Up
-0.0806538	2.74569505320972	-4.96286	0.00119151499987938	0.0316215500565684	-0.593762	NoDiff
0.123015879620704	2.97673570007917	4.96035419847661	0.00119518983723587	0.0316215500565684	-0.596906	NoDiff
-0.310514	2.52210868449403	-4.96014	0.00119551151846653	0.0316215500565684	-0.59718	Down
0.0750984904672099	2.96028403899578	4.95674382666212	0.00120051075500328	0.0316215500565684	-0.601441	NoDiff
0.137833968346184	2.93061785276011	4.95632968576113	0.00120112276594266	0.0316215500565684	-0.601961	NoDiff
-0.339205	2.72615923284343	-4.95504	0.00120302353789482	0.0316215500565684	-0.603575	Down
0.142994125243897	3.13998500741595	4.95255567089422	0.00120671570622119	0.0316215500565684	-0.606704	NoDiff
0.21357982433467	2.66462509681082	4.95197511905845	0.00120757858752887	0.0316215500565684	-0.607433	NoDiff
-0.0772726	2.81558223594109	-4.95148	0.00120830871685962	0.0316215500565684	-0.60805	NoDiff
0.104892513725254	2.40970458366551	4.95112790172545	0.00120883902897858	0.0316215500565684	-0.608498	NoDiff
0.0592537715574911	2.89809878194852	4.95097593961687	0.00120906526174911	0.0316215500565684	-0.60869	NoDiff
-0.0998398	2.9428917047992	-4.95008	0.00121040364693236	0.0316215500565684	-0.609819	NoDiff
-0.122622	2.36554675917553	-4.94721	0.00121468934924311	0.0316358397826477	-0.613428	NoDiff
0.138253150470721	3.14166634511137	4.94618883324737	0.00121621581431405	0.0316358397826477	-0.61471	NoDiff
0.0974376014019531	2.67253780614118	4.94524552208044	0.00121763029917603	0.0316358397826477	-0.615897	NoDiff
0.0740761636161727	3.1692767290967	4.94249887691017	0.00122175912559289	0.0316358397826477	-0.619353	NoDiff
-0.382383	3.04846875170504	-4.94069	0.00122448209652565	0.0316358397826477	-0.621626	Down
-0.331801	2.31525802652501	-4.93665	0.00123060608614569	0.0316358397826477	-0.62672	Down
0.129496444117841	2.92813784139632	4.9349070190449	0.00123325130427921	0.0316358397826477	-0.628912	NoDiff
0.144839016877011	3.06956789507068	4.93445834492366	0.0012339341769398	0.0316358397826477	-0.629478	NoDiff
0.15639017639209	3.38299274676074	4.93305244825283	0.0012360766029421	0.0316358397826477	-0.631249	NoDiff
0.295717107959314	2.59308927256473	4.93275513527459	0.00123653019512777	0.0316358397826477	-0.631624	NoDiff
0.224213888752856	2.38350796391121	4.93175613547278	0.00123805564241606	0.0316358397826477	-0.632882	NoDiff
0.122977012179768	2.91510832925313	4.93155157148421	0.00123836826032625	0.0316358397826477	-0.63314	NoDiff
-0.667213	2.4003874165823	-4.93111	0.00123903986354627	0.0316358397826477	-0.633694	Down
0.115708171978068	2.97090545871716	4.9305673997379	0.00123987349486885	0.0316358397826477	-0.634381	NoDiff
0.111873707604623	2.37443317454097	4.93022981739067	0.00124039026879045	0.0316358397826477	-0.634806	NoDiff
0.158822281348245	2.96080565913604	4.92731866969442	0.00124485646924255	0.0316995915129869	-0.638476	NoDiff
-0.0949999	2.82808035666908	-4.92236	0.00125249860546167	0.0318438880464299	-0.644726	NoDiff
0.136364718613153	3.2941693736918	4.91876281687318	0.00125808476831003	0.0319355407565187	-0.649271	NoDiff
-0.0697616	3.16373464653233	-4.9096	0.00127242632000257	0.0321621248560978	-0.660847	NoDiff
0.108366106991165	3.02786987711698	4.9089794947147	0.00127339961900017	0.0321621248560978	-0.661628	NoDiff
0.0908163937051349	3.06975545225356	4.9078428067765	0.00127519217679661	0.0321621248560978	-0.663064	NoDiff
-0.0735629	2.84022661343574	-4.90765	0.00127550225314083	0.0321621248560978	-0.663313	NoDiff
0.116441373289751	2.98335703574271	4.90670617865227	0.00127698740045304	0.0321621248560978	-0.664501	NoDiff
0.0660905083810737	2.94000374162655	4.9049966633718	0.00127969266633273	0.0321799782973747	-0.666663	NoDiff
0.138883750882099	2.97032577070369	4.90357996652392	0.00128193930427318	0.0321862611301859	-0.668454	NoDiff
-0.247905	3.4116920168836	-4.90215	0.00128421014446794	0.0321931311332484	-0.670262	NoDiff
0.108614388902705	2.36725489849632	4.90033647042728	0.0012870991937347	0.0322154532667851	-0.672557	NoDiff
-0.146383	2.79041717768818	-4.89823	0.00129045549889014	0.0322493832350546	-0.675217	NoDiff
-0.120995	2.34403774893218	-4.89495	0.00129571658976878	0.0323164122823282	-0.679373	NoDiff
-0.0825946	3.34908373345617	-4.89142	0.00130140379516045	0.0323164122823282	-0.683846	NoDiff
0.104434707130998	3.10060707294481	4.89137758880629	0.00130146975005728	0.0323164122823282	-0.683898	NoDiff
0.0751295928824192	3.39396369097997	4.89057685671636	0.00130276268701085	0.0323164122823282	-0.684913	NoDiff
-0.08024	3.2953072934755	-4.89033	0.00130316198173046	0.0323164122823282	-0.685226	NoDiff
-0.220902	2.9119974266152	-4.88298	0.00131510102715226	0.0325176544218824	-0.694542	NoDiff
-0.0528547	3.3227969925792	-4.88285	0.00131531178628124	0.0325176544218824	-0.694705	NoDiff
0.171930487458307	3.06872198033275	4.88038289206931	0.00131934615941757	0.0325674437115647	-0.697834	NoDiff
0.245716599821303	2.70309766180409	4.87809359979228	0.00132310201849359	0.032610216263147	-0.700738	NoDiff
-0.38646	2.47474778994934	-4.87565	0.00132712205091057	0.0326593592956144	-0.703837	Down
-0.134217	2.73838620763547	-4.86959	0.00133716164725173	0.0327951990502103	-0.711537	NoDiff
0.177521961371881	2.63482186229965	4.86747249714026	0.00134068081571078	0.0327951990502103	-0.714222	NoDiff
-0.900891	2.12003588879456	-4.86746	0.00134070996777547	0.0327951990502103	-0.714244	Down
0.0349428251924532	3.1461211919933	4.86717607416517	0.00134117506862002	0.0327951990502103	-0.714598	NoDiff
0.0929351706176152	3.16603791834775	4.86539927390923	0.00134414186764084	0.0327951990502103	-0.716856	NoDiff
0.0793260233093471	2.84368015370467	4.86497620327431	0.00134484934376754	0.0327951990502103	-0.717394	NoDiff
-0.229799	3.2575427825629	-4.86322	0.00134779605450211	0.0327969745491521	-0.71963	NoDiff
0.132731797401754	2.85776563984388	4.8625040616521	0.00134899150853576	0.0327969745491521	-0.720536	NoDiff
-0.0544141	3.32039275672071	-4.85594	0.00136005651226177	0.0329209096725553	-0.728882	NoDiff
0.428951665650788	2.90228357940295	4.85436448183774	0.00136272853457757	0.0329209096725553	-0.730888	Up
-0.0596287	3.36279699474479	-4.85203	0.00136669829342191	0.0329209096725553	-0.73386	NoDiff
-0.283098	3.08015021155832	-4.8512	0.0013681046111966	0.0329209096725553	-0.734911	NoDiff
0.0869355305450564	2.6623702673478	4.85006656888054	0.00137004367509083	0.0329209096725553	-0.736358	NoDiff
-0.0649739	2.4804462652054	-4.84999	0.00137017745068889	0.0329209096725553	-0.736458	NoDiff
-0.0519374	3.26788770650626	-4.84972	0.00137063262307872	0.0329209096725553	-0.736797	NoDiff
0.120270322003508	3.15126385932891	4.8464483634454	0.00137623521986377	0.0329209096725553	-0.740965	NoDiff
0.105695256306042	3.09074975009078	4.84620919445898	0.00137664556683124	0.0329209096725553	-0.74127	NoDiff
0.0842905649004286	3.10823878091022	4.84596968306198	0.00137705663529715	0.0329209096725553	-0.741575	NoDiff
-0.317605	2.7879534622244	-4.84511	0.00137853970550889	0.0329209096725553	-0.742675	Down
-0.173334	3.10987733461879	-4.84507	0.00137859755747719	0.0329209096725553	-0.742718	NoDiff
0.134022934471487	2.6750054224413	4.84169469100277	0.00138441632824394	0.0330109567972842	-0.747022	NoDiff
0.044823398698699	3.31077105732682	4.8371866213774	0.00139222387671726	0.0331480896141885	-0.752769	NoDiff
-0.0923522	2.92372367052629	-4.83598	0.00139431767257157	0.0331489772333056	-0.754304	NoDiff
-0.182756	3.09301251902544	-4.83354	0.00139856833142223	0.0332010647042636	-0.757415	NoDiff
0.226384165619998	2.5189783019176	4.83097755679301	0.00140305627394439	0.033215226573819	-0.760689	NoDiff
-0.110131	2.78418969175455	-4.8291	0.00140634195577627	0.033215226573819	-0.76308	NoDiff
0.125762068370708	2.42949138122259	4.82730315999212	0.00140951002033952	0.033215226573819	-0.765379	NoDiff
-0.169151	3.1718160823837	-4.82718	0.00140972280704089	0.033215226573819	-0.765534	NoDiff
-0.159122	2.90185367795205	-4.82697	0.00141009052303962	0.033215226573819	-0.7658	NoDiff
0.114350250483845	2.6703944818465	4.8250558280101	0.00141347323886445	0.033215226573819	-0.768249	NoDiff
-0.422909	2.6407529838072	-4.82235	0.00141826658457807	0.033215226573819	-0.771709	Down
0.0521002792777531	3.08904720514996	4.82120235198818	0.00142029729668424	0.033215226573819	-0.773171	NoDiff
0.0666145824335869	2.56840724670066	4.8211390074365	0.00142040977282473	0.033215226573819	-0.773252	NoDiff
-0.118556	2.90569517721925	-4.8206	0.00142135958669918	0.033215226573819	-0.773935	NoDiff
-0.282665	2.53357885028136	-4.819	0.0014242118864721	0.033215226573819	-0.775984	NoDiff
-0.320117	2.22557373705783	-4.81687	0.00142800703643508	0.033215226573819	-0.778704	Down
-0.0405923	3.15955720034285	-4.81618	0.00142923743815462	0.033215226573819	-0.779584	NoDiff
0.136335119813887	3.0708499994142	4.81612162210383	0.00142934975574741	0.033215226573819	-0.779665	NoDiff
-0.0725402	2.81677246087543	-4.81475	0.00143179914483412	0.033215226573819	-0.781415	NoDiff
-0.118114	2.78958151279722	-4.81317	0.00143464183567759	0.033215226573819	-0.783442	NoDiff
-0.10721	2.65366644453037	-4.81278	0.00143534065859883	0.033215226573819	-0.78394	NoDiff
0.0982748547710335	2.9695788491304	4.81225435207422	0.00143628241589215	0.033215226573819	-0.78461	NoDiff
-0.578382	2.33147958383999	-4.81112	0.00143831677824466	0.033215226573819	-0.786057	Down
-0.1668	3.13524379044954	-4.80728	0.00144524713506856	0.0332892496701001	-0.79097	NoDiff
-0.148314	2.77147734098683	-4.80706	0.00144565263161921	0.0332892496701001	-0.791257	NoDiff
0.119058402961788	2.62755979456232	4.8021875715199	0.00145450150124005	0.0334235655318272	-0.797494	NoDiff
0.119000988719775	2.97895344923913	4.80156710314967	0.00145563266972782	0.0334235655318272	-0.798289	NoDiff
-0.199054	3.09079269929349	-4.79915	0.00146004395954801	0.0334579224941648	-0.801382	NoDiff
0.11931708884769	2.99157938871637	4.79745463418386	0.00146315439868094	0.0334579224941648	-0.803557	NoDiff
-0.260883	2.73539238910093	-4.79734	0.00146335599965173	0.0334579224941648	-0.803698	NoDiff
0.106764298014704	2.64843017965741	4.79521131741744	0.00146727532560796	0.0334708209943543	-0.806432	NoDiff
0.0876567041854264	3.47556784893721	4.79455155670746	0.00146848970374447	0.0334708209943543	-0.807278	NoDiff
0.100008828324153	2.98017910940643	4.79242777011222	0.00147240627864156	0.0334708209943543	-0.810001	NoDiff
-0.0779855	2.55469547769848	-4.79159	0.00147395547657068	0.0334708209943543	-0.811076	NoDiff
0.146044529414745	3.24962	4.79140171781709	0.00147430255636154	0.0334708209943543	-0.811317	NoDiff
0.179077805443077	3.21964122852222	4.78992273753876	0.00147704059879387	0.0334858191448079	-0.813213	NoDiff
0.0887053121263745	2.85928859243591	4.7877883771226	0.00148100174484388	0.0335284650633967	-0.815951	NoDiff
-0.222932	2.79788906050985	-4.7866	0.00148321917669226	0.0335315707000036	-0.817481	NoDiff
-0.154329	3.24825053699995	-4.78494	0.00148631505567317	0.0335457086203801	-0.819612	NoDiff
-0.172195	2.91392546300817	-4.78386	0.00148832566518669	0.0335457086203801	-0.820994	NoDiff
-0.129152	2.69957478441418	-4.78209	0.00149163350245269	0.0335457086203801	-0.823264	NoDiff
-0.265983	2.97607263040786	-4.7818	0.0014921690601658	0.0335457086203801	-0.823631	NoDiff
0.102911960426788	2.70480400843947	4.77953709731171	0.00149642472492355	0.0335945266588339	-0.826542	NoDiff
0.0555553897149005	3.20176579156523	4.77698679135341	0.00150122707866362	0.0336104623262905	-0.829818	NoDiff
-0.199643	2.77898230679995	-4.77695	0.00150130484986222	0.0336104623262905	-0.829871	NoDiff
0.0675596272548491	2.44460934885075	4.77356722339621	0.00150769272754647	0.0336860703704908	-0.834212	NoDiff
0.0756479564475406	2.73251266216896	4.77295064909734	0.00150886176608315	0.0336860703704908	-0.835004	NoDiff
0.0755496893773335	2.3959338554627	4.76623994606382	0.00152164961669237	0.0339070054257799	-0.843633	NoDiff
0.197358915150045	3.0444546705373	4.76555319457074	0.00152296494374742	0.0339070054257799	-0.844517	NoDiff
-0.0573403	3.17997189867833	-4.76331	0.00152727054508284	0.0339257109312361	-0.847403	NoDiff
0.0864043165065228	3.10622098854549	4.76292273627963	0.00152801452547164	0.0339257109312361	-0.847901	NoDiff
0.186746105226128	2.4297603926422	4.76176991176494	0.00153023331362331	0.0339282404158103	-0.849385	NoDiff
0.192031009886639	3.38100738253149	4.76055995995957	0.00153256583604639	0.0339332811967469	-0.850942	NoDiff
0.17709523166089	3.27753531615592	4.75662820037671	0.00154017224976203	0.0340549197447383	-0.856004	NoDiff
0.107795180446485	3.25503941636613	4.75468018534429	0.00154395615611781	0.0340918209321411	-0.858513	NoDiff
0.119076712663554	2.78005254232303	4.75235328224279	0.00154848933776805	0.034122955034823	-0.861511	NoDiff
0.166710046359952	2.31744328631327	4.75154365029482	0.00155007003676511	0.034122955034823	-0.862554	NoDiff
0.0766049269278396	2.8168	4.75050539197324	0.00155209967678476	0.034122955034823	-0.863892	NoDiff
-0.195278	3.0997486024096	-4.74962	0.00155383392242447	0.034122955034823	-0.865034	NoDiff
-0.384365	2.75324404304182	-4.74529	0.00156233000324919	0.0342481786343636	-0.87061	Down
-0.235147	3.12113433314851	-4.74456	0.00156378556206288	0.0342481786343636	-0.871563	NoDiff
-0.0758985	2.99588937631141	-4.73833	0.00157612311171184	0.0344557844917513	-0.879599	NoDiff
-0.0727474	2.81002009657832	-4.73662	0.00157952912150348	0.0344557844917513	-0.881806	NoDiff
0.112991198495332	3.15008568418739	4.73545649117726	0.00158184610228922	0.0344557844917513	-0.883305	NoDiff
0.13558930550664	2.8864611456655	4.73487008665301	0.00158301774671669	0.0344557844917513	-0.884063	NoDiff
-0.13401	2.65632469076048	-4.7344	0.00158395286980506	0.0344557844917513	-0.884667	NoDiff
0.0784934602352249	2.88097555327792	4.73115398521685	0.00159046462408488	0.034511562695982	-0.888862	NoDiff
0.132433364762316	2.72944570400398	4.73013662310866	0.00159251002598721	0.034511562695982	-0.890177	NoDiff
-0.091818	2.74700682428489	-4.72992	0.00159294017282776	0.034511562695982	-0.890453	NoDiff
-0.0856077	2.94044317285421	-4.72512	0.00160263038059504	0.0346748981272636	-0.896655	NoDiff
0.116283585760534	3.35951642366302	4.72099200893525	0.00161102463766432	0.0347580652257447	-0.901998	NoDiff
-0.156516	2.84787825104712	-4.7205	0.00161203137237077	0.0347580652257447	-0.902637	NoDiff
-0.112668	2.97401515573629	-4.72005	0.00161294328363156	0.0347580652257447	-0.903216	NoDiff
-0.129906	2.85528644479996	-4.71837	0.00161637596553649	0.0347855329619262	-0.90539	NoDiff
0.0626524037184075	2.96638360603305	4.7167383100772	0.00161971680672555	0.0348109536101454	-0.907502	NoDiff
-0.0774022	2.87151548394473	-4.713	0.00162740085351385	0.0349084445477219	-0.912342	NoDiff
0.251387641980823	2.30672202007856	4.71225930680312	0.00162892471517582	0.0349084445477219	-0.9133	NoDiff
-0.0703576	3.19225736683991	-4.71137	0.00163074996863544	0.0349084445477219	-0.914445	NoDiff
-0.217529	2.24923259525553	-4.70948	0.00163465910689767	0.0349313121713974	-0.916894	NoDiff
0.0702530909605327	2.78011	4.70861944152799	0.00163644959901407	0.0349313121713974	-0.918014	NoDiff
0.0829812460043868	3.31665292024514	4.70699611766594	0.00163981780327941	0.0349313121713974	-0.920117	NoDiff
0.0917840924635076	2.86447264493253	4.70667422616106	0.00164048658811017	0.0349313121713974	-0.920534	NoDiff
0.0839556346110572	2.64473604300214	4.70283119791823	0.00164849416418522	0.0350232112504371	-0.925514	NoDiff
0.0955335796900191	3.12139742366158	4.70251828456964	0.00164914804510713	0.0350232112504371	-0.92592	NoDiff
0.0809480173485649	2.97764451136369	4.69961635463986	0.00165522557483478	0.0351060276852128	-0.929683	NoDiff
0.0439792941636765	3.16171353732514	4.6969002016613	0.00166093617318732	0.0351215418483704	-0.933206	NoDiff
0.0688530153495969	2.83414467371653	4.69671748212968	0.00166132110418528	0.0351215418483704	-0.933443	NoDiff
-0.082238	2.80705927409392	-4.69616	0.00166249372977893	0.0351215418483704	-0.934165	NoDiff
-0.0904564	2.92895964156107	-4.69345	0.0016682238405241	0.0351964660803769	-0.937684	NoDiff
0.144640873061724	3.02264195670383	4.6911734851486	0.00167304690933184	0.0352091852199398	-0.940637	NoDiff
-0.267988	2.90160170303184	-4.69006	0.00167540362661114	0.0352091852199398	-0.942077	NoDiff
0.0879583364026772	2.89381352835956	4.68920587042117	0.00167723018448527	0.0352091852199398	-0.943192	NoDiff
0.287610493204731	2.86155767556399	4.68899365469375	0.00167768204991681	0.0352091852199398	-0.943467	NoDiff
-0.27366	2.70935550188726	-4.68796	0.00167987477554082	0.0352091852199398	-0.944804	NoDiff
0.11158610513198	2.95420864580435	4.68635977579471	0.00168330136454535	0.0352091852199398	-0.946888	NoDiff
-0.17479	2.26301264897655	-4.68598	0.00168411699265299	0.0352091852199398	-0.947384	NoDiff
0.0527860331912776	2.34219169721401	4.68117378202638	0.00169442565002522	0.0353788174258504	-0.953626	NoDiff
0.158686419895231	2.96792875409355	4.67784518925627	0.00170160792544912	0.0354547166764715	-0.957953	NoDiff
0.0727841482942218	3.02563248211642	4.67745137448071	0.00170245987391209	0.0354547166764715	-0.958466	NoDiff
0.041548775943722	3.2094103644225	4.67427365246593	0.0017093513573613	0.0355523026184604	-0.962598	NoDiff
0.0617792452461497	2.72937878039053	4.67172364089833	0.00171490353606672	0.0355581692886792	-0.965916	NoDiff
-0.146679	2.94519075716321	-4.67079	0.00171693356463349	0.0355581692886792	-0.967126	NoDiff
0.128939288809634	2.98871	4.67054294951268	0.0017174809315513	0.0355581692886792	-0.967452	NoDiff
0.147883043589637	3.08762456517869	4.67009616610628	0.00171845734077059	0.0355581692886792	-0.968034	NoDiff
0.106545187238872	2.86745419549011	4.66491852737316	0.00172981691415545	0.0357473318452201	-0.974775	NoDiff
-0.31216	2.19311624343885	-4.66333	0.00173332101394294	0.0357506036662701	-0.976845	Down
0.0972717962455636	2.97984209792518	4.66283505272071	0.00173441107184212	0.0357506036662701	-0.977488	NoDiff
-0.101468	3.46261007953936	-4.66057	0.00173941641024314	0.0358079861005226	-0.980437	NoDiff
-0.105087	3.11923889197727	-4.65418	0.00175364172928434	0.0360180290148989	-0.98877	NoDiff
-0.0506102	3.18724222125946	-4.65398	0.00175408851521159	0.0360180290148989	-0.989031	NoDiff
0.237101924617635	3.10855753676478	4.65005608114697	0.00176288196252259	0.036091013852619	-0.994147	NoDiff
-0.0670223	3.3582037111437	-4.6495	0.00176414230355861	0.036091013852619	-0.994878	NoDiff
0.0825258553387508	2.82150999000882	4.64939882688068	0.00176436000470648	0.036091013852619	-0.995005	NoDiff
-0.0491123	3.11539430299206	-4.64625	0.00177145435650959	0.0361902063023803	-0.999111	NoDiff
-0.152681	2.90547643245703	-4.64502	0.00177423258859384	0.0362010823994229	-1.00071	NoDiff
0.0765057779524562	2.86954550210608	4.64256670210058	0.00177980444054485	0.0362458806540574	-1.00392	NoDiff
0.161646173983289	3.1025700473761	4.64136782527173	0.00178252974299669	0.0362458806540574	-1.00549	NoDiff
0.181898603506528	3.08001	4.63974837019781	0.00178621833427526	0.0362458806540574	-1.0076	NoDiff
0.152977097533327	3.30901652173397	4.63917612159697	0.00178752371892833	0.0362458806540574	-1.00835	NoDiff
0.0683353618071589	2.92989622526329	4.63911141532313	0.00178767138904247	0.0362458806540574	-1.00844	NoDiff
0.105416067688837	2.80279813221504	4.63673357463733	0.0017931072370642	0.0362864284935349	-1.01154	NoDiff
-0.205253	2.89381028642493	-4.63627	0.00179417355352983	0.0362864284935349	-1.01215	NoDiff
-0.105885	2.97099655242548	-4.63525	0.00179650869761177	0.0362881249333386	-1.01348	NoDiff
-0.0740591	3.18828632561223	-4.63269	0.00180238401192502	0.0363443528207315	-1.01682	NoDiff
0.0906056686033593	3.10187552994911	4.63207820022613	0.00180380186466811	0.0363443528207315	-1.01763	NoDiff
0.0764292169690691	3.01758062877769	4.62996994317454	0.00180866794290819	0.0363969020870627	-1.02038	NoDiff
-0.403187	2.57237152269823	-4.62823	0.00181270558532373	0.0364182505852204	-1.02267	Down
-0.419039	2.30845281986734	-4.62711	0.00181528743392369	0.0364182505852204	-1.02412	Down
0.217629715416608	3.02391842219845	4.62658666887781	0.00181650682241561	0.0364182505852204	-1.02481	NoDiff
-0.0648707	2.95499663985601	-4.62409	0.00182230411861412	0.0364890932769454	-1.02807	NoDiff
-0.170768	2.29817721770418	-4.61872	0.00183487142307761	0.0366741059540173	-1.0351	NoDiff
-0.274674	2.37161857679973	-4.6182	0.00183609426793796	0.0366741059540173	-1.03578	NoDiff
0.0507855910397457	3.02375081159104	4.6155677932931	0.00184229475463843	0.0367524123143773	-1.03923	NoDiff
-0.562479	2.87972162870728	-4.61399	0.00184602093089331	0.0367812254450794	-1.0413	Down
-0.368489	2.72082359028857	-4.61099	0.00185312108458248	0.0368771095831913	-1.04523	Down
0.150734742525595	2.82290236244025	4.60794665634186	0.00186036408555781	0.0369331396233145	-1.04922	NoDiff
0.200583794047619	2.45775674385293	4.60788157293199	0.00186051922415357	0.0369331396233145	-1.04931	NoDiff
-0.0861686	2.95112081618708	-4.60371	0.00187049590614141	0.037075975899316	-1.05478	NoDiff
0.150623105519038	3.03896699985641	4.60166711698138	0.00187539768224119	0.037075975899316	-1.05746	NoDiff
-0.0801361	3.29364122523727	-4.60005	0.00187928971742392	0.037075975899316	-1.05958	NoDiff
-0.129479	2.87195720079209	-4.59967	0.00188020265867591	0.037075975899316	-1.06008	NoDiff
0.0800545020308012	3.04809358423705	4.59915524573495	0.00188144826991308	0.037075975899316	-1.06076	NoDiff
-0.2902	2.96311823535466	-4.59768	0.00188500021218246	0.037075975899316	-1.06269	NoDiff
-0.2026	3.22715305113212	-4.59731	0.00188591356495231	0.037075975899316	-1.06318	NoDiff
0.0678019576401965	3.61195025823388	4.59722355793818	0.0018861157787356	0.037075975899316	-1.06329	NoDiff
0.10295361753151	2.9092297730075	4.59255326344824	0.00189745274055532	0.0371956091042721	-1.06943	NoDiff
0.065381174300515	3.36645093033483	4.59233316682255	0.00189798884512033	0.0371956091042721	-1.06972	NoDiff
-0.0735729	2.70465413508477	-4.5913	0.00190050428250312	0.0371956091042721	-1.07107	NoDiff
-0.0935671	2.56842836127785	-4.59092	0.00190143196860352	0.0371956091042721	-1.07157	NoDiff
0.091481547948912	3.33131528409238	4.58181664242938	0.00192379795554984	0.037454920442795	-1.08354	NoDiff
0.0827807328984576	3.20122544981267	4.58167279385641	0.00192415362063286	0.037454920442795	-1.08373	NoDiff
0.0964872635374782	2.86115648319809	4.58062089225209	0.00192675662117446	0.037454920442795	-1.08511	NoDiff
-0.180546	2.6315574458443	-4.58045	0.00192718617212624	0.037454920442795	-1.08534	NoDiff
0.0767664254906948	3.43482111753324	4.58043308522898	0.00192722176551275	0.037454920442795	-1.08536	NoDiff
-0.0578096	3.06178931712638	-4.57986	0.00192862981373037	0.037454920442795	-1.08611	NoDiff
-0.13727	3.08280910851783	-4.57865	0.00193164769567787	0.0374683865302426	-1.08771	NoDiff
-0.122561	2.54295280274918	-4.57318	0.00194527276522889	0.0376225331318773	-1.0949	NoDiff
0.0696982158295188	3.03902194590983	4.57275271341367	0.00194634901304113	0.0376225331318773	-1.09547	NoDiff
0.129505331392158	2.71589831416712	4.57265378629526	0.0019465967263469	0.0376225331318773	-1.0956	NoDiff
0.0702820844026941	2.85492990589875	4.57097311778894	0.00195081036722218	0.0376588171368316	-1.09781	NoDiff
-0.295508	2.93894629349263	-4.56868	0.0019565844886539	0.0377251021203496	-1.10084	NoDiff
-0.225864	2.81935137981617	-4.56689	0.00196108082401714	0.0377666210302655	-1.10319	NoDiff
0.0760500771795524	2.38052539302481	4.56127295266883	0.00197532477332428	0.0378775149407736	-1.11059	NoDiff
0.0688347655892308	2.91021541965804	4.56110800986795	0.00197574450880985	0.0378775149407736	-1.11081	NoDiff
0.0861651419525561	2.87081247202459	4.56109238582445	0.00197578427287275	0.0378775149407736	-1.11083	NoDiff
0.101935744876186	2.63916306427425	4.56023766805132	0.00197796090554575	0.0378775149407736	-1.11196	NoDiff
0.133679317316196	3.39279808390514	4.55925512423366	0.00198046628743716	0.0378775149407736	-1.11326	NoDiff
-0.226617	2.76151107365247	-4.55907	0.00198093833954167	0.0378775149407736	-1.1135	NoDiff
-0.112652	3.34228742441957	-4.55487	0.00199168432202566	0.0380347096050732	-1.11904	NoDiff
0.084678554516602	3.12691586960305	4.55401807267462	0.00199387862871685	0.0380347096050732	-1.12016	NoDiff
-0.0680947	3.08828829815837	-4.552	0.00199906733266293	0.0380886126893544	-1.12283	NoDiff
0.104747889751283	2.76149055931772	4.54719517411808	0.00201150094506941	0.0382457364437004	-1.12917	NoDiff
0.151213221685222	3.48077029862599	4.54612413673646	0.00201428260518338	0.0382457364437004	-1.13059	NoDiff
-0.0793591	3.09809298590967	-4.54607	0.00201443205165963	0.0382457364437004	-1.13066	NoDiff
0.120648221929495	2.66464660508874	4.54421102374575	0.00201926169947989	0.0382923286281369	-1.13311	NoDiff
-0.205897	3.05534026716718	-4.54269	0.00202321797394792	0.0383222685335682	-1.13512	NoDiff
-0.127871	3.20905578541546	-4.54177	0.00202563416455702	0.0383230012893129	-1.13634	NoDiff
0.0817164130760812	2.90295067546926	4.53946372696957	0.00203167504442788	0.0383922274808123	-1.13939	NoDiff
0.176979181321761	3.24082	4.53768977788991	0.00203633490618956	0.0384352252375522	-1.14173	NoDiff
0.0656593946451083	2.72786228382785	4.53600825096906	0.00204076273188052	0.0384685261561503	-1.14396	NoDiff
-0.044622	2.86402607765674	-4.53521	0.00204287228672155	0.0384685261561503	-1.14502	NoDiff
0.107634607111532	3.0742885209646	4.53252625015456	0.00204996494894047	0.0385431562824972	-1.14856	NoDiff
-0.0921442	2.64366651873764	-4.53115	0.00205360666338784	0.0385431562824972	-1.15038	NoDiff
-0.194092	2.65912096959716	-4.531	0.00205400901089801	0.0385431562824972	-1.15058	NoDiff
0.0836795799483357	2.48267239154259	4.52667152110485	0.0020655397685402	0.0386827917814258	-1.15631	NoDiff
0.0564901978997793	2.43955239643111	4.52640568507359	0.00206624999837506	0.0386827917814258	-1.15666	NoDiff
0.0664835710257373	2.69408117927327	4.5246292405408	0.00207100292366808	0.0387267936503547	-1.15902	NoDiff
0.0666315081271694	2.99194867444742	4.51631629701985	0.00209340308210832	0.0390594464199976	-1.17003	NoDiff
-0.0671803	3.31846701729028	-4.51573	0.00209500170040006	0.0390594464199976	-1.17081	NoDiff
0.110538026640134	3.00002562852906	4.51529691562945	0.00209616801548805	0.0390594464199976	-1.17138	NoDiff
0.0796774830782465	3.08205030374192	4.51444379078728	0.00209848505488665	0.0390594464199976	-1.17251	NoDiff
0.133446579231517	2.83540493131917	4.50604496858736	0.00212144512492616	0.0394412617862569	-1.18365	NoDiff
-0.0657235	2.98872213525529	-4.50303	0.00212976403625836	0.0394840976888017	-1.18766	NoDiff
-0.0669275	2.90996658239401	-4.50263	0.00213085255055974	0.0394840976888017	-1.18819	NoDiff
-0.159727	3.10011131807348	-4.50151	0.00213396082296539	0.0394840976888017	-1.18968	NoDiff
0.110728263265199	3.00424026865893	4.50097060681525	0.0021354493776838	0.0394840976888017	-1.19039	NoDiff
0.254306859928556	2.30055334898245	4.50033022696547	0.00213722383618781	0.0394840976888017	-1.19124	NoDiff
0.250731282438762	2.84145491241777	4.4998893607718	0.00213844638515565	0.0394840976888017	-1.19183	NoDiff
0.0914028013495294	2.49608715253038	4.49685012286373	0.00214689510490775	0.0395292164153219	-1.19587	NoDiff
0.117989212413395	3.08772157868227	4.49593535322812	0.00214944515936357	0.0395292164153219	-1.19708	NoDiff
0.0602931362042795	2.57970685315738	4.49397333428343	0.00215492569314248	0.0395292164153219	-1.19969	NoDiff
-0.0844565	3.13859647888383	-4.49348	0.00215631273875099	0.0395292164153219	-1.20035	NoDiff
0.193600185973186	2.65883535269877	4.49304951208307	0.00215751147970158	0.0395292164153219	-1.20092	NoDiff
-0.0643564	2.9829494408907	-4.49263	0.0021586783733152	0.0395292164153219	-1.20147	NoDiff
0.0681254088437874	3.02499228703503	4.49200842261043	0.00216042954369386	0.0395292164153219	-1.2023	NoDiff
-0.0700593	2.97392737715104	-4.49198	0.00216050869544628	0.0395292164153219	-1.20234	NoDiff
0.0839768828429357	2.92422068372086	4.4897392458952	0.00216680469265149	0.0395309831850508	-1.20532	NoDiff
0.123374723361833	2.73654610508787	4.48953215530396	0.00216738752232287	0.0395309831850508	-1.20559	NoDiff
-0.203298	2.22757040249267	-4.48933	0.00216796259914293	0.0395309831850508	-1.20586	NoDiff
-0.234614	3.15524476863312	-4.48697	0.00217460511544035	0.0396072992720712	-1.209	NoDiff
-0.133738	3.52379040070067	-4.48586	0.00217773858317739	0.0396196029596348	-1.21047	NoDiff
0.144630478570668	3.30997419587686	4.48412911199843	0.00218265410433085	0.0396642632555907	-1.21278	NoDiff
0.0726333520951333	3.19059375894731	4.48284108111275	0.0021863107404413	0.0396859716499699	-1.21449	NoDiff
-0.35644	2.51803	-4.48132	0.00219064467963653	0.0397199118009688	-1.21652	Down
-0.0692557	2.93144612071732	-4.47942	0.00219605715070695	0.0397423484863228	-1.21905	NoDiff
-0.0904946	2.73914591338643	-4.47915	0.00219681323291231	0.0397423484863228	-1.2194	NoDiff
0.111203543021669	2.91806582242134	4.47742644542353	0.00220175557203338	0.0397573562297751	-1.2217	NoDiff
-0.1214	2.84527211193486	-4.47645	0.0022045443830575	0.0397573562297751	-1.223	NoDiff
0.122574647802213	3.17016640721058	4.47566930213523	0.00220679315537589	0.0397573562297751	-1.22404	NoDiff
0.182878417487989	3.12884203190915	4.47393228640714	0.00221178535567314	0.0397573562297751	-1.22636	NoDiff
-0.0629408	3.0088486911927	-4.47385	0.00221201640880215	0.0397573562297751	-1.22646	NoDiff
-0.176691	2.58477223177434	-4.4737	0.00221244174813005	0.0397573562297751	-1.22666	NoDiff
0.118138966544127	3.12130322949233	4.47110263928065	0.00221994410510464	0.039847749476817	-1.23013	NoDiff
0.0680703937478332	2.91884178899333	4.46903918418295	0.00222591431631094	0.039857155734629	-1.23288	NoDiff
0.419892628747109	2.95138	4.46802680793667	0.00222884981430914	0.039857155734629	-1.23423	Up
-0.212277	2.38587886873142	-4.46705	0.00223167444144513	0.039857155734629	-1.23552	NoDiff
-0.146985	2.84728343664912	-4.46679	0.00223243925644629	0.039857155734629	-1.23587	NoDiff
0.0623665541779343	2.76227592722577	4.46665592883387	0.00223283154217817	0.039857155734629	-1.23605	NoDiff
0.0747557040174878	2.71753565537364	4.4643795258495	0.00223946046446357	0.0399312646312923	-1.23909	NoDiff
0.0755870202418205	3.25919624160321	4.4631690929319	0.00224299397557353	0.0399500772290273	-1.2407	NoDiff
-0.131343	2.77793444130479	-4.45501	0.00226698012781544	0.0403156689141193	-1.2516	NoDiff
0.0885630044944372	2.54556210284604	4.45337468707119	0.00227180988715177	0.0403156689141193	-1.25378	NoDiff
0.194748363409812	2.51321715577544	4.4521668215128	0.00227539130581251	0.0403156689141193	-1.25539	NoDiff
-0.0630147	2.98504591311764	-4.45196	0.00227600106181707	0.0403156689141193	-1.25566	NoDiff
-0.142314	2.80287891946138	-4.45159	0.00227710627775721	0.0403156689141193	-1.25616	NoDiff
-0.052259	3.40926243082334	-4.45111	0.00227852685531129	0.0403156689141193	-1.2568	NoDiff
-0.230282	2.58003524248797	-4.44839	0.00228661904672827	0.0403883470032023	-1.26043	NoDiff
-0.471273	2.84650276153772	-4.44739	0.00228961287338151	0.0403883470032023	-1.26177	Down
-0.0524712	2.95009182357768	-4.44675	0.00229153434271164	0.0403883470032023	-1.26263	NoDiff
0.137960071337758	2.9233844752218	4.44637267514184	0.00229265695811962	0.0403883470032023	-1.26313	NoDiff
0.385934833746701	2.21813995642898	4.44442317941099	0.00229849812531874	0.0404020542905691	-1.26574	Up
0.11447696992812	3.29366935607005	4.44356406362274	0.00230107737973481	0.0404020542905691	-1.26688	NoDiff
-0.167743	2.84325855721227	-4.44291	0.00230304731916733	0.0404020542905691	-1.26776	NoDiff
0.150079483528799	3.22531548563049	4.44206452468691	0.00230558686542879	0.0404020542905691	-1.26889	NoDiff
-0.110689	3.21608397011076	-4.44194	0.00230596748851191	0.0404020542905691	-1.26906	NoDiff
-0.0707054	2.98933588516314	-4.44079	0.00230942886665458	0.0404187664512542	-1.27059	NoDiff
-0.0473542	2.94544971378701	-4.43949	0.00231336625540354	0.0404228256246373	-1.27234	NoDiff
0.10833266305525	3.12252714466483	4.43905166383977	0.00231467634788388	0.0404228256246373	-1.27292	NoDiff
0.0720117042878596	3.18806184178491	4.43631734772227	0.00232295920645766	0.0404949697882768	-1.27658	NoDiff
0.123770795821655	2.72646510236986	4.43602986006356	0.00232383194082487	0.0404949697882768	-1.27696	NoDiff
-0.216441	2.41754488319719	-4.43518	0.00232639952845586	0.0404959330444709	-1.27809	NoDiff
0.125876149278143	2.89154821417524	4.43258084854618	0.00233433002736317	0.0405358148334199	-1.28158	NoDiff
0.0542507027922869	3.29540551715137	4.43162503340354	0.002337248445429	0.0405358148334199	-1.28286	NoDiff
-0.210324	2.75821492796228	-4.43121	0.00233852782958379	0.0405358148334199	-1.28342	NoDiff
-0.127455	3.06443023027535	-4.43113	0.00233874978566167	0.0405358148334199	-1.28351	NoDiff
-0.0454554	3.37395429270959	-4.42938	0.0023441122339585	0.0405518371485213	-1.28586	NoDiff
0.0531331336937789	2.93815391339396	4.42715504377081	0.00235094952123645	0.0405518371485213	-1.28884	NoDiff
0.165895855605292	3.20184743006645	4.42712844305337	0.00235103131651115	0.0405518371485213	-1.28888	NoDiff
-0.0776177	2.61431075495441	-4.42629	0.00235359617749285	0.0405518371485213	-1.29	NoDiff
-0.0585827	3.41689309619079	-4.42583	0.00235501585712085	0.0405518371485213	-1.29061	NoDiff
-0.114854	3.22811339383241	-4.42453	0.00235903890316856	0.0405518371485213	-1.29236	NoDiff
0.0546445511717398	2.92951513443401	4.42446059362445	0.00235925048753486	0.0405518371485213	-1.29245	NoDiff
-0.200185	2.89972816853424	-4.42428	0.00235980043708127	0.0405518371485213	-1.29269	NoDiff
0.117635333687739	2.88135834487489	4.42233258760164	0.00236582888057353	0.0406121360233916	-1.2953	NoDiff
-0.0803749	2.85123437780842	-4.42015	0.00237259125389665	0.0406848919378299	-1.29823	NoDiff
-0.0894829	2.66248230631746	-4.41534	0.0023875860488995	0.040845304370446	-1.30468	NoDiff
0.132938917519684	2.86918274045457	4.4148330550782	0.00238917184503115	0.040845304370446	-1.30536	NoDiff
0.0569944038269263	2.93913774291078	4.41471290157885	0.00238954786409396	0.040845304370446	-1.30552	NoDiff
-0.0825225	2.72979625105978	-4.41268	0.00239593453967738	0.0408669576961026	-1.30825	NoDiff
0.110461575449222	3.02532791912373	4.41189517733064	0.00239838435878011	0.0408669576961026	-1.3093	NoDiff
0.0991997089623415	3.03951818940708	4.41110931645696	0.00240085517571216	0.0408669576961026	-1.31036	NoDiff
0.0853770986812004	2.72467702942034	4.41107728351957	0.0024009559487691	0.0408669576961026	-1.3104	NoDiff
-0.182347	2.5024874599037	-4.40628	0.00241609889849034	0.0410813271569259	-1.31684	NoDiff
0.111775826700415	2.78824754270949	4.40465290143821	0.00242125971076861	0.0410816814714975	-1.31902	NoDiff
-0.0505167	2.79918386558717	-4.40451	0.00242170223967896	0.0410816814714975	-1.31921	NoDiff
-0.185764	2.55942539443055	-4.40386	0.00242376568517861	0.0410816814714975	-1.32008	NoDiff
0.158782814327281	2.63847486647133	4.40239466804876	0.00242844092023023	0.0411176882281419	-1.32206	NoDiff
-0.0676372	2.88144063175114	-4.40133	0.00243182273256613	0.041131742524904	-1.32348	NoDiff
0.208360639535325	2.7265011446067	4.39927107992982	0.00243841212353034	0.0411999633324796	-1.32625	NoDiff
-0.171328	2.66525618470637	-4.39817	0.0024419492891977	0.0412165241807097	-1.32774	NoDiff
0.158426066211549	2.98365548253689	4.39677066040494	0.00244642607655374	0.0412488932300939	-1.32961	NoDiff
0.122800546975222	2.63636347118966	4.39524662115949	0.00245132471614564	0.0412675050502289	-1.33166	NoDiff
-0.141479	3.11955075925072	-4.39406	0.00245515124199287	0.0412675050502289	-1.33326	NoDiff
-0.132202	2.63014243323108	-4.39404	0.00245521045618026	0.0412675050502289	-1.33329	NoDiff
-0.171886	2.91016799466226	-4.3929	0.00245889999097562	0.0412833683816281	-1.33482	NoDiff
-0.465125	2.74801537601097	-4.39216	0.00246127656894005	0.0412833683816281	-1.33581	Down
0.0573103147147004	3.10526993541516	4.38899453581155	0.00247153223993641	0.0413685022001214	-1.34007	NoDiff
0.10366025941881	3.41737734575462	4.3878747320375	0.00247517065086551	0.0413685022001214	-1.34158	NoDiff
-0.472537	2.70179362967563	-4.38749	0.00247643206252684	0.0413685022001214	-1.3421	Down
-0.41403	2.45088606589694	-4.38672	0.00247894317442101	0.0413685022001214	-1.34314	Down
0.0752243864809907	2.59248058179601	4.38640378291922	0.00247995882644507	0.0413685022001214	-1.34356	NoDiff
0.137682063538569	3.34267765014794	4.38585406426548	0.00248175082992229	0.0413685022001214	-1.3443	NoDiff
0.102773825190182	3.18013519700297	4.38479211120092	0.00248521662667171	0.0413834781046707	-1.34573	NoDiff
-0.078607	3.05433685645425	-4.38124	0.00249684886575483	0.0414182495017013	-1.35051	NoDiff
0.309209701337742	3.16766712669424	4.38116768702176	0.00249708495383043	0.0414182495017013	-1.35061	Up
-0.108019	3.11578699301267	-4.38106	0.00249745060725371	0.0414182495017013	-1.35076	NoDiff
-0.0802566	3.06854753253923	-4.38056	0.00249907362251642	0.0414182495017013	-1.35142	NoDiff
0.0707018477241322	3.63250628304593	4.38023396816101	0.00250015241424129	0.0414182495017013	-1.35186	NoDiff
-0.195478	3.02620078041782	-4.3769	0.00251114202461936	0.0415575957852562	-1.35636	NoDiff
-0.251292	3.00182804703145	-4.37487	0.00251784674215351	0.0415651177741996	-1.35909	NoDiff
0.0459207623581412	2.89418268838592	4.37429926771099	0.00251974503310535	0.0415651177741996	-1.35986	NoDiff
-0.0990218	2.74312750306843	-4.37399	0.0025207634388802	0.0415651177741996	-1.36027	NoDiff
0.0828702142594928	3.17510948875042	4.37333397227719	0.00252294755853538	0.0415651177741996	-1.36116	NoDiff
0.0968308853738573	3.28517599917224	4.37286960366427	0.00252448975128367	0.0415651177741996	-1.36179	NoDiff
-0.149408	3.17779700221043	-4.37196	0.00252750996423107	0.0415723807280007	-1.36301	NoDiff
-0.102572	2.58844804223729	-4.37022	0.0025332966252709	0.0415842167925716	-1.36535	NoDiff
-0.104242	3.24312581773523	-4.3702	0.00253338922329582	0.0415842167925716	-1.36539	NoDiff
0.255547267204857	2.69407137499704	4.36551729436663	0.00254904402089275	0.0416961663689102	-1.3717	NoDiff
-0.196893	2.30505166238361	-4.36538	0.0025494994171707	0.0416961663689102	-1.37188	NoDiff
-0.116658	3.09434992200919	-4.36521	0.0025500740219564	0.0416961663689102	-1.37211	NoDiff
-0.192552	3.07121820291852	-4.36461	0.00255209773232203	0.0416961663689102	-1.37293	NoDiff
0.349301406232518	2.46842015057173	4.3642973465718	0.00255314325988674	0.0416961663689102	-1.37335	Up
0.0758892199854678	2.77369654112972	4.36159086845447	0.00256226307147316	0.0418027514666759	-1.377	NoDiff
-0.215295	3.06143785245088	-4.35849	0.00257277097315905	0.0418800939458382	-1.38119	NoDiff
-0.187654	2.45926511757286	-4.35791	0.00257470993349197	0.0418800939458382	-1.38196	NoDiff
0.117834714385664	3.26047010560992	4.35773867801022	0.00257530453457889	0.0418800939458382	-1.3822	NoDiff
-0.484566	2.0014979362179	-4.35672	0.00257876180529017	0.0418800939458382	-1.38357	Down
-0.241415	2.59536776300873	-4.35636	0.00257999462052344	0.0418800939458382	-1.38406	NoDiff
-0.0786757	3.1127209975718	-4.35443	0.00258656009483852	0.0419229889156433	-1.38667	NoDiff
0.498635802535115	2.40436748752685	4.35405619884879	0.00258783882195329	0.0419229889156433	-1.38717	Up
0.0898242106933877	2.92515532465777	4.3527479279743	0.00259230779278786	0.0419496802754842	-1.38894	NoDiff
0.101897516670144	2.72487649537373	4.35087356221688	0.00259872511013063	0.0419496802754842	-1.39147	NoDiff
-0.202951	2.48210802133626	-4.35012	0.0026013037218323	0.0419496802754842	-1.39249	NoDiff
-0.178771	2.65353735408229	-4.34988	0.0026021429729562	0.0419496802754842	-1.39282	NoDiff
-0.446046	2.18099302751139	-4.34956	0.00260321664574167	0.0419496802754842	-1.39324	Down
0.0441077750099546	2.80021437491421	4.34901613926992	0.00260510143034678	0.0419496802754842	-1.39398	NoDiff
0.110876241253041	2.83418673953816	4.34589964640954	0.00261583816728319	0.0420171745325884	-1.3982	NoDiff
0.0787005201000188	2.92044996639512	4.34584587860993	0.00261602382543607	0.0420171745325884	-1.39827	NoDiff
0.0792922121471186	2.79353465759945	4.34551088027539	0.0026171808839774	0.0420171745325884	-1.39872	NoDiff
0.172133400192895	2.31121011451855	4.34477641611611	0.00261971961072345	0.0420171745325884	-1.39971	NoDiff
0.0939999069236917	2.9295467467467	4.34351665252492	0.00262408029637854	0.0420452786255722	-1.40142	NoDiff
0.0921784707502149	2.87048922905698	4.33874911414786	0.00264065462757104	0.0421124955977762	-1.40787	NoDiff
0.0665596131831341	2.7839769353058	4.33739897905073	0.00264536898092697	0.0421124955977762	-1.40969	NoDiff
-0.152463	2.24629380607236	-4.33738	0.00264544535402388	0.0421124955977762	-1.40972	NoDiff
0.100902889643803	2.75990218164191	4.33725790609941	0.00264586210108571	0.0421124955977762	-1.40989	NoDiff
-0.128725	2.99985484742933	-4.33724	0.00264593060195728	0.0421124955977762	-1.40991	NoDiff
0.188427994501025	3.0766452478043	4.33710787228914	0.00264638665334394	0.0421124955977762	-1.41009	NoDiff
0.0754909660243138	2.77221718775026	4.33675106578529	0.00264763458316712	0.0421124955977762	-1.41057	NoDiff
0.257478769982861	2.91833160824831	4.33631055170663	0.00264917616081302	0.0421124955977762	-1.41117	NoDiff
0.100301944111615	2.85251998026979	4.3353518013405	0.00265253467199504	0.0421243412590031	-1.41247	NoDiff
-0.117898	2.46520203308165	-4.33335	0.00265956678632625	0.0421944458944811	-1.41518	NoDiff
0.11144647496605	2.97963901192359	4.33142721994851	0.00266633075080321	0.0422601626078633	-1.41778	NoDiff
0.0915216584414015	3.07117100628284	4.3256020524611	0.00268695168154488	0.0425451612522809	-1.42567	NoDiff
0.123658549451179	3.08141442775577	4.32246415162297	0.00269813140612349	0.0426517591924699	-1.42992	NoDiff
-0.051539	3.00945205878298	-4.32223	0.00269897601441276	0.0426517591924699	-1.43024	NoDiff
0.0751445805115929	2.68977841156536	4.32055655902313	0.00270495243725805	0.042704337253832	-1.43251	NoDiff
-0.0955748	2.99303054949975	-4.31936	0.00270924191257209	0.0427302058598332	-1.43413	NoDiff
0.114748758991435	2.72051477301079	4.31724082583516	0.00271685314700223	0.0428083635156686	-1.43701	NoDiff
0.133001094327866	2.81489059922911	4.31553967065464	0.0027229809035529	0.0428318956437775	-1.43931	NoDiff
0.0687938586264142	3.12118381951764	4.31535109826236	0.00272366108535715	0.0428318956437775	-1.43957	NoDiff
0.270590888005464	2.82081316571725	4.31358659527494	0.00273003459543296	0.0428902803545653	-1.44196	NoDiff
0.125481595982238	2.57082919769783	4.31162761117327	0.00273712953839205	0.0429398428148599	-1.44462	NoDiff
0.10287956204233	2.37661732851274	4.31124511364581	0.00273851717933346	0.0429398428148599	-1.44514	NoDiff
0.0879237588208638	3.0912552002286	4.31020681630965	0.00274228780679603	0.0429571789676824	-1.44655	NoDiff
-0.0970124	2.83418018035817	-4.30925	0.00274575472236928	0.0429697285144373	-1.44785	NoDiff
0.0687578018869737	3.33969042557851	4.30499900017721	0.00276128537877305	0.0430675096345618	-1.45362	NoDiff
-0.128708	3.02697901443653	-4.30478	0.00276208825524894	0.0430675096345618	-1.45392	NoDiff
-0.135554	2.42833802351063	-4.3044	0.00276346743083241	0.0430675096345618	-1.45443	NoDiff
-0.18728	2.63712720844013	-4.30319	0.00276791267346317	0.0430675096345618	-1.45608	NoDiff
0.112620741324038	2.7842684838351	4.30270603322187	0.00276969509383542	0.0430675096345618	-1.45674	NoDiff
0.150396976433581	2.72725557478755	4.30181504596906	0.00277297037921342	0.0430675096345618	-1.45795	NoDiff
-0.116803	2.68257213688254	-4.30178	0.0027731087851535	0.0430675096345618	-1.458	NoDiff
0.17025582171518	3.01443457082859	4.30170432332411	0.00277337769096564	0.0430675096345618	-1.4581	NoDiff
0.113870127298302	2.64114295111864	4.30022608106879	0.00277882187128861	0.0431105194834467	-1.46011	NoDiff
0.104354227189882	3.10185277385773	4.29932315165608	0.00278215294669136	0.0431206955266519	-1.46134	NoDiff
0.0722758697829266	3.24019619565381	4.29824647573092	0.00278613066597493	0.0431265716563457	-1.4628	NoDiff
-0.0697411	2.94415145416358	-4.29777	0.00278788309857387	0.0431265716563457	-1.46344	NoDiff
-0.109184	3.17244062304079	-4.29451	0.00279997704597207	0.0432721284794092	-1.46788	NoDiff
0.071284517915535	2.92566	4.29348147001874	0.00280380889521089	0.0432824643897477	-1.46928	NoDiff
0.077807728969997	3.38327366858869	4.29288879686429	0.00280601620989431	0.0432824643897477	-1.47009	NoDiff
0.291331377293801	2.93752202171226	4.29128966807474	0.0028119813095136	0.043320526356565	-1.47226	NoDiff
0.0687049753488972	2.81274675336684	4.28976541741638	0.00281767989616188	0.043320526356565	-1.47433	NoDiff
-0.125075	3.07457105379834	-4.28963	0.00281819205595738	0.043320526356565	-1.47452	NoDiff
0.119150827535785	2.61110458621547	4.28832837801234	0.00282306390052317	0.043320526356565	-1.47629	NoDiff
-0.252358	2.51757494167223	-4.2883	0.00282316279857394	0.043320526356565	-1.47633	NoDiff
0.0516011063304769	2.96488338704479	4.2878745101695	0.0028247666760693	0.043320526356565	-1.47691	NoDiff
-0.176001	2.72147114484422	-4.28491	0.00283593220189015	0.043320526356565	-1.48095	NoDiff
-0.0781532	2.93855922515549	-4.28475	0.00283651191228033	0.043320526356565	-1.48116	NoDiff
0.0800905033536007	2.79909126172447	4.28448823594883	0.00283750615448866	0.043320526356565	-1.48152	NoDiff
0.104901582862646	2.64484535845532	4.28447427517291	0.00283755880496371	0.043320526356565	-1.48154	NoDiff
-0.0961657	2.92206969965249	-4.28434	0.00283804676670592	0.043320526356565	-1.48171	NoDiff
0.121805380170958	2.82881158283106	4.28182002839787	0.0028475880701613	0.0433793132032846	-1.48515	NoDiff
0.117284680511112	2.46199534871605	4.28154442741256	0.00284863164856004	0.0433793132032846	-1.48553	NoDiff
-0.145365	2.25185159247282	-4.28084	0.00285128862259113	0.0433793132032846	-1.48648	NoDiff
0.228465633774728	2.60915876394893	4.2800508088402	0.00285429453396697	0.0433793132032846	-1.48756	NoDiff
-0.0690927	3.15238824246069	-4.27977	0.00285535401133352	0.0433793132032846	-1.48794	NoDiff
0.17749003848417	2.89350753672963	4.27759848608044	0.0028636187187991	0.043437859938767	-1.4909	NoDiff
-0.057651	3.01566130504132	-4.27716	0.00286529700067741	0.043437859938767	-1.4915	NoDiff
0.0826848037613278	2.87231672845373	4.27630047101382	0.00286856736974701	0.043437859938767	-1.49267	NoDiff
-0.411299	2.57295883953844	-4.27526	0.00287254546652238	0.043437859938767	-1.49409	Down
0.0694385757597145	2.74142581568866	4.27522310340714	0.00287268184718193	0.043437859938767	-1.49414	NoDiff
0.0513994621106679	2.97315344598508	4.27441812351338	0.00287576024812512	0.0434436545825012	-1.49524	NoDiff
-0.227202	2.45106607915241	-4.2737	0.00287850392902583	0.0434443865467859	-1.49621	NoDiff
-0.0734032	2.86973299706797	-4.27196	0.00288518018346327	0.0434848650823013	-1.49859	NoDiff
-0.0469224	2.94675934569039	-4.2716	0.00288658140319266	0.0434848650823013	-1.49908	NoDiff
0.152375880492357	2.71671154639441	4.26989447147953	0.00289312621294872	0.0435063132099729	-1.5014	NoDiff
0.11598926667932	3.46838893840947	4.2698225324287	0.00289340329803902	0.0435063132099729	-1.5015	NoDiff
0.109189113620378	3.14575507500809	4.26903410617381	0.00289644193696446	0.0435114143354429	-1.50258	NoDiff
0.0571225050041241	2.55317163468454	4.26685232055389	0.00290486870168819	0.0435154989977667	-1.50555	NoDiff
0.163951639135193	3.01597495447622	4.26683614076801	0.00290493129243147	0.0435154989977667	-1.50557	NoDiff
0.0806171061014944	3.27179771073004	4.26629249711044	0.00290703520219827	0.0435154989977667	-1.50632	NoDiff
-0.0937721	2.58707696219393	-4.26617	0.00290751240279141	0.0435154989977667	-1.50648	NoDiff
0.1731073795227	2.8467390640622	4.2648999943073	0.00291243174589542	0.0435456003728351	-1.50822	NoDiff
-0.333221	2.68547319110265	-4.26426	0.00291492665812328	0.0435456003728351	-1.50909	Down
-0.0769082	2.33139774339712	-4.26142	0.0029259817515028	0.0436702776411793	-1.51297	NoDiff
0.106398891600759	2.2689139753758	4.25950119145205	0.00293345727570408	0.0437413485911878	-1.51558	NoDiff
-0.162118	2.5886010842093	-4.25575	0.00294817634932229	0.0438988190350677	-1.52071	NoDiff
0.0723523033658993	3.28550928924414	4.25541895034005	0.00294946466995337	0.0438988190350677	-1.52116	NoDiff
0.0991947466903096	2.72845598616521	4.25461895073272	0.00295261272689061	0.0439051333438651	-1.52225	NoDiff
0.0503401500968844	2.97889271408597	4.25341127591313	0.00295737191331538	0.0439150699875304	-1.5239	NoDiff
-0.121731	2.53724190946634	-4.25307	0.0029587298223499	0.0439150699875304	-1.52437	NoDiff
0.0554658983617985	2.97311510828161	4.25102531382289	0.00296679892391978	0.0439943255332686	-1.52716	NoDiff
0.059517361361622	2.74301581970606	4.25023046539395	0.00296994661989253	0.0440005234982056	-1.52825	NoDiff
0.0879411709248315	3.13128121398815	4.24571386361361	0.00298790173654942	0.0442258843814877	-1.53442	NoDiff
-0.199697	2.74847410963594	-4.2446	0.00299233149932424	0.0442508178326674	-1.53594	NoDiff
0.09521575127688	2.71132320945997	4.24047509469049	0.00300887514826316	0.0444546824150815	-1.54159	NoDiff
-0.0724883	2.96325862328567	-4.23702	0.00302277519030574	0.044597777992668	-1.54631	NoDiff
0.184615120176544	2.75588622129559	4.23669840915762	0.00302409400992531	0.044597777992668	-1.54676	NoDiff
-0.0675967	3.03773960291575	-4.23534	0.00302960187142307	0.0446381650507024	-1.54862	NoDiff
0.117203788335229	2.2691136290784	4.23206913619892	0.00304286235886469	0.044648600110372	-1.55309	NoDiff
0.0777087962372397	2.96787808769051	4.23204026752625	0.00304297979548339	0.044648600110372	-1.55313	NoDiff
-0.175616	2.63957625596466	-4.23204	0.0030429952266176	0.044648600110372	-1.55314	NoDiff
0.0905986175070869	2.74090542300217	4.23153330249933	0.00304504290933481	0.044648600110372	-1.55383	NoDiff
-0.191586	2.35399869614996	-4.23139	0.00304563971556968	0.044648600110372	-1.55403	NoDiff
0.0961155157596823	3.24233489225649	4.23060932323973	0.00304880697628622	0.044648600110372	-1.55509	NoDiff
0.0936383422923025	3.04418948419038	4.22996798770256	0.00305142258384609	0.044648600110372	-1.55597	NoDiff
-0.0386829	3.33712219087152	-4.22971	0.00305246959002605	0.044648600110372	-1.55632	NoDiff
0.110546375114345	2.97633989016504	4.22789144617187	0.00305990818706568	0.0447168268969281	-1.55882	NoDiff
-0.0715573	3.00185590706627	-4.22689	0.00306399543459298	0.0447208004793051	-1.56018	NoDiff
-0.0957897	3.29833950845758	-4.22647	0.00306572892422806	0.0447208004793051	-1.56076	NoDiff
0.236072843092398	2.38832984890382	4.22474692793764	0.00307280666776992	0.044744107079659	-1.56313	NoDiff
-0.0414959	2.98358157287301	-4.22458	0.00307349256634305	0.044744107079659	-1.56335	NoDiff
0.0751755830352259	2.71907196726414	4.22405464565582	0.00307565423687959	0.044744107079659	-1.56407	NoDiff
0.0738719031883818	3.03372947408715	4.22262258069369	0.00308155383212935	0.0447556125401382	-1.56604	NoDiff
0.0776124631845436	3.17610657201661	4.22251482125158	0.00308199825792874	0.0447556125401382	-1.56619	NoDiff
-0.0701508	3.4510346819446	-4.22087	0.00308880306921135	0.0447796322748446	-1.56845	NoDiff
0.143613472501649	2.68119914436419	4.22076891954603	0.00308920845521603	0.0447796322748446	-1.56858	NoDiff
0.0579828691196579	3.48259008709179	4.21725907408861	0.00310375868574393	0.0449350452572227	-1.57339	NoDiff
0.0926839599716725	2.97250962112348	4.21683894189841	0.00310550533014121	0.0449350452572227	-1.57397	NoDiff
0.185847107630256	3.0170212759396	4.21486051766664	0.00311374468640711	0.0449907535075631	-1.57668	NoDiff
-0.129671	2.94513736255079	-4.21457	0.00311493770794965	0.0449907535075631	-1.57708	NoDiff
-0.0727054	2.93925442482418	-4.21317	0.00312080128718211	0.0450350903742959	-1.579	NoDiff
0.10319612848466	3.10426873997829	4.21211039946429	0.00312523718254258	0.0450587639941	-1.58046	NoDiff
-0.139246	3.00926423357187	-4.21078	0.00313081343531272	0.0450884761278503	-1.58228	NoDiff
0.109771722589088	3.08750678064042	4.21028458856443	0.00313289244141649	0.0450884761278503	-1.58296	NoDiff
0.0574991068355932	2.9308418111261	4.20869327952496	0.00313958103874693	0.0451393273080655	-1.58515	NoDiff
0.0829772315375243	2.96358234423573	4.20811238548199	0.00314202650534459	0.0451393273080655	-1.58595	NoDiff
0.136074750624064	2.52617067463145	4.20675291928762	0.00314775769366541	0.0451813947143301	-1.58781	NoDiff
-0.139654	2.56313992790694	-4.20509	0.00315477726160442	0.0452418635941296	-1.59009	NoDiff
0.124869046201195	2.89233291069992	4.20338068030227	0.00316202316588244	0.0453054679207636	-1.59244	NoDiff
0.117240831662149	2.80030152495614	4.20156507435561	0.00316973263288497	0.0453755953014857	-1.59494	NoDiff
0.108807767542843	2.78876999316434	4.19953714987819	0.00317836771261411	0.0454588368763327	-1.59773	NoDiff
0.10772727851828	2.62012862847425	4.1987269285217	0.00318182482156149	0.0454679382081114	-1.59884	NoDiff
-0.0864974	3.00129329386597	-4.19548	0.00319571271628448	0.0455965485651184	-1.6033	NoDiff
0.119190696605275	2.48745860831351	4.19525150901718	0.00319670022247613	0.0455965485651184	-1.60362	NoDiff
0.110596694570439	2.73773786634649	4.1938781316912	0.00320259925018243	0.0455965485651184	-1.60551	NoDiff
-0.146317	2.42150654483236	-4.19385	0.00320273479427354	0.0455965485651184	-1.60555	NoDiff
-0.144248	2.84516366978947	-4.19333	0.00320496864100001	0.0455965485651184	-1.60626	NoDiff
0.0884947072491426	2.89531697128214	4.19215528386756	0.00321001601306211	0.0456280847570971	-1.60788	NoDiff
0.0612211020942213	2.74513038131081	4.19064497264535	0.00321653310905456	0.0456804380483263	-1.60995	NoDiff
0.212474216310525	2.81029996697787	4.18702079850225	0.00323223014531265	0.0458026138921565	-1.61494	NoDiff
0.101950039795264	2.82556566102843	4.18667028990747	0.00323375265988538	0.0458026138921565	-1.61542	NoDiff
0.0755255110935226	2.93610532468338	4.18638446383642	0.00323499478550974	0.0458026138921565	-1.61582	NoDiff
0.10886973082089	2.63427655332217	4.18537680528832	0.00323937792706099	0.0458026138921565	-1.6172	NoDiff
0.0547119008684199	2.96835624020181	4.18494564076127	0.00324125538143122	0.0458026138921565	-1.6178	NoDiff
-0.0885524	2.77648231438403	-4.18473	0.00324218515112293	0.0458026138921565	-1.61809	NoDiff
-0.142867	2.99506031996526	-4.1818	0.00325500836535816	0.0459402058868886	-1.62213	NoDiff
0.120270810085101	3.33663190853985	4.18119773572779	0.00325762487305128	0.0459402058868886	-1.62296	NoDiff
-0.0693603	3.31137300145308	-4.17562	0.0032821359393308	0.0461751079968527	-1.63064	NoDiff
0.0491570991558853	3.67870431644945	4.17546802964136	0.00328282330622192	0.0461751079968527	-1.63085	NoDiff
0.0693869397858458	2.87218749673616	4.1754561607913	0.00328287572209152	0.0461751079968527	-1.63087	NoDiff
0.104873340670166	3.21647968676844	4.17440840125097	0.00328750646540168	0.0461999273895464	-1.63231	NoDiff
0.0341900859893855	3.42554012629758	4.17342342333959	0.00329186617986178	0.0462208980428502	-1.63367	NoDiff
-0.0975294	2.92298591752574	-4.17232	0.0032967484692581	0.0462295352042712	-1.63519	NoDiff
0.0561000378683127	2.66201285783751	4.17116280471959	0.00330189581109217	0.0462295352042712	-1.63678	NoDiff
0.109694772609189	2.70016308099391	4.17099166595361	0.00330265644317244	0.0462295352042712	-1.63702	NoDiff
0.110741977722355	3.00899454866111	4.17069995903966	0.00330395338143312	0.0462295352042712	-1.63742	NoDiff
0.0757644446433346	2.85215395295845	4.16713466631458	0.00331984938143808	0.046411667111362	-1.64234	NoDiff
0.0972582801899047	3.18893552750397	4.16363882609985	0.00333551607944173	0.0465902804891865	-1.64716	NoDiff
0.586870452995301	2.62902724139054	4.16165602948019	0.00334443756092708	0.0466373510544544	-1.6499	Up
0.0731771915849881	3.14570089793861	4.16160386701612	0.00334467261113898	0.0466373510544544	-1.64997	NoDiff
-0.0792786	2.88295899350202	-4.16013	0.00335131907872967	0.0466896389196573	-1.652	NoDiff
0.291354405075944	2.78081758121018	4.15776436430227	0.00336202301919523	0.0467803417429499	-1.65527	NoDiff
-0.183592	2.91183220148778	-4.15741	0.00336363397729877	0.0467803417429499	-1.65576	NoDiff
0.102644309600991	3.4073732954408	4.15667848088234	0.00336694768056314	0.046786060054308	-1.65677	NoDiff
0.0982864374031957	3.04638667623554	4.15491316253993	0.00337497035042942	0.0468571464931712	-1.65921	NoDiff
0.110254423191082	3.25764756679034	4.15349942337414	0.00338141014035763	0.046884746166289	-1.66116	NoDiff
-0.179132	2.5164038657873	-4.1532	0.00338277559348558	0.046884746166289	-1.66157	NoDiff
0.0573769663076725	2.78556419547786	4.14797274038223	0.00340671279856411	0.0471759481100128	-1.6688	NoDiff
0.0883139967861489	2.78324708173184	4.14557188920111	0.00341776827090436	0.0472644246464112	-1.67212	NoDiff
0.0702931403816279	2.67678156623846	4.14530698029618	0.00341899050139676	0.0472644246464112	-1.67248	NoDiff
-0.0722706	2.98306505233603	-4.14351	0.00342729527963553	0.0472644246464112	-1.67497	NoDiff
0.100722881290109	2.55650211840139	4.14348561007357	0.00342740670232368	0.0472644246464112	-1.675	NoDiff
-0.0854438	2.88197882503395	-4.14341	0.00342776303813231	0.0472644246464112	-1.67511	NoDiff
0.0807600078438855	3.0653623737475	4.14208018795703	0.00343391619786598	0.0473087993105997	-1.67694	NoDiff
-0.136236	3.04176693619099	-4.13953	0.00344575017902622	0.047431295589858	-1.68047	NoDiff
0.0578687965237671	2.98471331607636	4.13801218413942	0.00345283343296083	0.0474882441176583	-1.68257	NoDiff
0.082937702880966	2.71667897697217	4.13661851722112	0.00345934021959659	0.0475371739127685	-1.6845	NoDiff
0.0930248964767186	2.64961209514641	4.13578800059473	0.00346322405890401	0.0475500073300458	-1.68565	NoDiff
0.0716846481079843	2.7877713227509	4.13423361747507	0.0034705056705335	0.0476094305560251	-1.6878	NoDiff
-0.132845	2.84304116037455	-4.13145	0.00348356892201812	0.0477479995357228	-1.69165	NoDiff
-0.120368	3.18197497454892	-4.13038	0.00348861611231949	0.047776553198367	-1.69313	NoDiff
-0.14667	2.62992274062779	-4.12967	0.0034919579169249	0.0477817229736098	-1.69411	NoDiff
-0.0464749	3.45358735184857	-4.12863	0.00349687189702557	0.0477937376307886	-1.69555	NoDiff
-0.0758239	2.79324631727148	-4.12823	0.00349876607756874	0.0477937376307886	-1.69611	NoDiff
0.0681803323351262	3.03724668025747	4.12758975607617	0.00350181636328835	0.0477949008974131	-1.697	NoDiff
0.0905637202480462	2.7725484696672	4.12647867828229	0.00350708230471733	0.0478262772163609	-1.69854	NoDiff
-0.165536	3.02246029085731	-4.12492	0.00351448209050772	0.0478653046150255	-1.7007	NoDiff
0.0848820137626495	2.87661717784226	4.12462577673031	0.00351588316050563	0.0478653046150255	-1.70111	NoDiff
0.072625132711698	3.19911205790146	4.12267146263181	0.0035251915751858	0.047937866070168	-1.70381	NoDiff
0.330213405841625	2.80300131376859	4.12219104376651	0.00352748389069991	0.047937866070168	-1.70448	Up
0.0556716196350456	2.85026804252417	4.12150901841318	0.00353074093769138	0.047937866070168	-1.70543	NoDiff
-0.12863	2.90913657583611	-4.12047	0.00353569569285874	0.047937866070168	-1.70686	NoDiff
0.128922603299969	2.7720728638598	4.12033214878044	0.00353636878447453	0.047937866070168	-1.70706	NoDiff
-0.0650925	3.13326621128568	-4.11977	0.00353905705214343	0.047937866070168	-1.70784	NoDiff
-0.157888	2.59466662690387	-4.11651	0.00355472662022528	0.0481067007980953	-1.71236	NoDiff
0.0651880022236074	2.70730685036778	4.11593328133305	0.00355749037479556	0.0481067007980953	-1.71316	NoDiff
-0.108048	2.94728402757808	-4.11494	0.00356226394263695	0.0481200697561223	-1.71453	NoDiff
0.0606791014752535	2.97955869308097	4.11449010159397	0.00356444961156462	0.0481200697561223	-1.71516	NoDiff
0.132757016616727	2.87850123635303	4.1103394886523	0.00358454663728249	0.0482442300677611	-1.72092	NoDiff
-0.114258	3.04651111226934	-4.11028	0.0035848205271214	0.0482442300677611	-1.721	NoDiff
0.0512643856666497	2.93229520276331	4.10950099568328	0.00358862141798956	0.0482442300677611	-1.72208	NoDiff
0.0704498957791841	3.00211841163154	4.10946323124007	0.00358880505763919	0.0482442300677611	-1.72213	NoDiff
-0.132109	3.21743549733482	-4.10867	0.0035926761314355	0.0482442300677611	-1.72324	NoDiff
0.138852589627296	3.05835166017432	4.10862105112069	0.00359290302174054	0.0482442300677611	-1.7233	NoDiff
-0.101046	2.78467039506059	-4.10827	0.00359459769907445	0.0482442300677611	-1.72378	NoDiff
-0.226386	2.65123118678676	-4.10599	0.00360575173893845	0.0483536707819874	-1.72696	NoDiff
0.137064325646282	2.88959558330504	4.10501637342442	0.00361050024293294	0.0483771017587997	-1.72831	NoDiff
0.0462617021777368	3.03853674435152	4.10393595710114	0.00361579271219664	0.0484077763520744	-1.72981	NoDiff
0.0990706178629559	2.42310423855647	4.10264379499499	0.00362213343722175	0.0484524223025538	-1.7316	NoDiff
-0.0931203	3.04899298375763	-4.09799	0.00364505354852317	0.0486521655945337	-1.73806	NoDiff
-0.43731	2.86037270913306	-4.0976	0.0036470134709446	0.0486521655945337	-1.73861	Down
-0.0700948	2.90990342181257	-4.09731	0.00364842618386443	0.0486521655945337	-1.73901	NoDiff
0.0781889280931414	3.20256844015897	4.09704842587988	0.00364972924956814	0.0486521655945337	-1.73937	NoDiff
0.0853392254911451	3.31022478063325	4.09591347793975	0.00365535436033905	0.0486521655945337	-1.74095	NoDiff
0.0861239190703046	3.09531726545685	4.09577918091177	0.00365602059235478	0.0486521655945337	-1.74114	NoDiff
0.201246262560435	2.44395595993816	4.09534131051483	0.00365819372793441	0.0486521655945337	-1.74175	NoDiff
-0.101104	2.85410855370204	-4.09261	0.00367177850723952	0.0487925785310749	-1.74554	NoDiff
0.0446766728330935	3.03817597227681	4.09095974676217	0.00368001627662029	0.0488304254748044	-1.74784	NoDiff
-0.166646	2.60591660580136	-4.09035	0.00368305897005114	0.0488304254748044	-1.74869	NoDiff
-0.124835	2.93886059237824	-4.09022	0.0036837147079448	0.0488304254748044	-1.74887	NoDiff
0.0870699102505629	2.96535552047455	4.08919477210602	0.00368884649481187	0.0488582716925823	-1.75029	NoDiff
-0.110326	2.77945592141748	-4.08802	0.00369474461443837	0.0488962138260526	-1.75193	NoDiff
0.0891004185357538	2.62328664484733	4.08558247531732	0.00370699034962217	0.0490180290775715	-1.75532	NoDiff
0.0446428252046928	3.17548802860468	4.08257109982768	0.00372218956661709	0.049144041769645	-1.75951	NoDiff
-0.433231	2.23831176089753	-4.08208	0.0037246899988654	0.049144041769645	-1.7602	Down
0.0702733198118835	2.91628898481748	4.0818840828408	0.00372566654522651	0.049144041769645	-1.76047	NoDiff
-0.180215	2.92300941834455	-4.07972	0.0037366246208988	0.04923003092633	-1.76347	NoDiff
0.388519281777416	3.00081010427258	4.07916042306968	0.00373948548629665	0.04923003092633	-1.76426	Up
-0.0492616	2.63256611892292	-4.07873	0.0037416542469943	0.04923003092633	-1.76485	NoDiff
0.0727141928613407	2.63456700009898	4.07819399245486	0.00374440212889637	0.04923003092633	-1.7656	NoDiff
0.0787302078666869	3.00893938309203	4.07732480750226	0.00374883000416203	0.04924807729184	-1.76681	NoDiff
0.183461902161657	2.99352708638425	4.07564043340243	0.00375742678821835	0.0492921982178249	-1.76916	NoDiff
-0.0593205	2.90902720548253	-4.0739	0.00376631435892207	0.0492921982178249	-1.77158	NoDiff
0.146523183914985	2.57572512600887	4.07342417113804	0.00376877069345471	0.0492921982178249	-1.77225	NoDiff
0.0671996368396823	3.10211316083193	4.07320994706437	0.00376986915456553	0.0492921982178249	-1.77255	NoDiff
0.0781677472694872	2.93141265613644	4.07313084783795	0.00377027483326461	0.0492921982178249	-1.77266	NoDiff
-0.125768	2.58687366957471	-4.07308	0.00377053665876159	0.0492921982178249	-1.77273	NoDiff
0.0790580046157624	2.93858250698716	4.07152515619596	0.00377852019327642	0.0493565372734382	-1.77489	NoDiff
-0.0747011	3.04580222395693	-4.07047	0.00378397015769901	0.0493877044307291	-1.77637	NoDiff
-0.0762074	3.16968756596129	-4.06794	0.00379701453895863	0.0495178619364678	-1.77989	NoDiff
-0.0507084	3.44942501647164	-4.0643	0.00381586918900248	0.049723520984261	-1.78497	NoDiff
-0.103694	2.98788902486993	-4.06248	0.00382530935261205	0.0497862008851134	-1.7875	NoDiff
-0.0913255	2.83613691307146	-4.06219	0.00382685668445037	0.0497862008851134	-1.78791	NoDiff
0.0559199585540937	3.10349032988245	4.06142953389417	0.00383081013792305	0.0497974424299852	-1.78897	NoDiff
0.149366639922683	2.95785650264514	4.0585682931105	0.00384577152853284	0.0499039786691303	-1.79296	NoDiff
0.0777616196726341	2.92490055260132	4.05792686157991	0.00384913421314448	0.0499039786691303	-1.79386	NoDiff
0.132660229394685	2.51547850545664	4.05761324426793	0.00385077949715717	0.0499039786691303	-1.79429	NoDiff
-0.212672	2.36634968451427	-4.0567	0.00385560098365155	0.0499039786691303	-1.79558	NoDiff
0.206598856745206	2.23290672468418	4.05555784009414	0.00386158126765982	0.0499039786691303	-1.79716	NoDiff
0.109892526392961	2.94720878303055	4.05541296858934	0.0038623438440781	0.0499039786691303	-1.79736	NoDiff
0.175906977405399	3.15856290436301	4.05530560570386	0.00386290908702688	0.0499039786691303	-1.79751	NoDiff
-0.141904	2.65280543312148	-4.05415	0.00386898272384515	0.0499039786691303	-1.79912	NoDiff
-0.23419	3.10311832967691	-4.054	0.00386979428909545	0.0499039786691303	-1.79934	NoDiff
-0.175147	2.31874402331064	-4.05339	0.00387302809767015	0.0499039786691303	-1.80019	NoDiff
0.067017360813413	2.85466094585217	4.05338013888073	0.00387306143774937	0.0499039786691303	-1.8002	NoDiff
-0.0516897	3.04352460869057	-4.0518	0.00388140880605229	0.0499465527370902	-1.80241	NoDiff
0.0454782565201957	3.53336207658676	4.05109333346368	0.00388515643444124	0.0499465527370902	-1.8034	NoDiff
-0.0736564	2.84360200406849	-4.051	0.00388566146363367	0.0499465527370902	-1.80353	NoDiff
0.0994540088814958	3.03237370067419	4.04890128487621	0.00389678853258122	0.0500174209443976	-1.80646	NoDiff
-0.0570099	3.24146233018356	-4.04862	0.00389830982016329	0.0500174209443976	-1.80686	NoDiff
-0.0495882	3.27920777832467	-4.04817	0.00390065967711455	0.0500174209443976	-1.80747	NoDiff
-0.230971	3.0102335120296	-4.04759	0.00390373826803957	0.0500174209443976	-1.80828	NoDiff
0.0854440189650947	3.22901111208332	4.04704096388624	0.00390668980513658	0.0500174209443976	-1.80906	NoDiff
-0.0965073	2.60447666262838	-4.04627	0.00391082150767447	0.0500305808588926	-1.81014	NoDiff
0.110930469510526	3.12647729691365	4.04485402190983	0.00391836419914009	0.050061250677177	-1.81211	NoDiff
-0.0985004	3.17474175505358	-4.04465	0.00391943038368369	0.050061250677177	-1.81239	NoDiff
0.0566731247221211	2.88224405447861	4.04406577015769	0.00392258129202985	0.0500618272733406	-1.81321	NoDiff
-0.112866	2.49283166639312	-4.04242	0.00393140529500289	0.0501347483782845	-1.81551	NoDiff
-0.0766176	3.04349605913054	-4.04087	0.00393973831641037	0.0501520558374031	-1.81768	NoDiff
-0.136373	2.88031587574127	-4.04079	0.00394013822217251	0.0501520558374031	-1.81779	NoDiff
0.0685635614329795	2.56496089618919	4.04042987507598	0.00394209657832308	0.0501520558374031	-1.8183	NoDiff
0.0484693294766346	3.22717718777992	4.0394740848987	0.00394724405445669	0.050177939206457	-1.81963	NoDiff
0.0722982367767804	2.76205695182865	4.03800362404581	0.00395517749338455	0.0502391694372463	-1.82169	NoDiff
-0.17776	3.0158159486983	-4.03724	0.00395931065971946	0.0502520697039512	-1.82276	NoDiff
0.112942631744317	2.80239764173055	4.0364924356617	0.00396334859485386	0.0502525743375502	-1.8238	NoDiff
0.0508164806588794	3.1505399603169	4.03608	0.00396558561681022	0.0502525743375502	-1.82438	NoDiff
-0.158996	2.9232585414196	-4.03543	0.00396907996191942	0.0502573447809734	-1.82528	NoDiff
0.121060378616336	2.77238000035316	4.03436789406549	0.00397486695743261	0.0502911149818338	-1.82677	NoDiff
-0.277398	2.44089703102418	-4.03334	0.00398044635497777	0.0503015126094497	-1.82821	NoDiff
0.0425125949540522	2.96772767279394	4.03306840630718	0.00398193002603498	0.0503015126094497	-1.82859	NoDiff
0.751606062108093	2.61849340034754	4.03205942923793	0.00398742342833237	0.0503102332328945	-1.83	Up
-0.153077	3.20453621397743	-4.0318	0.00398886271304915	0.0503102332328945	-1.83037	NoDiff
0.131570430601294	3.23730744101962	4.02896911190238	0.00400429967434453	0.0504654467949644	-1.83433	NoDiff
-0.174455	2.47864470527725	-4.02691	0.00401560310522296	0.0505683644164757	-1.83721	NoDiff
0.112778121574166	2.82804541309035	4.02539868396625	0.00402389380397803	0.0506332117301498	-1.83933	NoDiff
0.0851467328272726	2.94872597669627	4.02219222389142	0.00404157868188601	0.0507353827527872	-1.84382	NoDiff
0.119233659714748	3.17535137850601	4.02197301685944	0.00404279075205806	0.0507353827527872	-1.84412	NoDiff
-0.0679932	3.22114822989912	-4.02147	0.00404556622548483	0.0507353827527872	-1.84483	NoDiff
-0.0830335	3.25141257140438	-4.02049	0.00405098892264945	0.0507353827527872	-1.8462	NoDiff
-0.162142	2.26963971476921	-4.02046	0.00405114208765716	0.0507353827527872	-1.84624	NoDiff
0.0679639080251686	2.74519116017077	4.01995376362887	0.00405397434777887	0.0507353827527872	-1.84695	NoDiff
0.0988495674172139	3.14204489961354	4.01965549327392	0.00405562913906944	0.0507353827527872	-1.84737	NoDiff
-0.034147	3.25622544310145	-4.01847	0.00406223623350152	0.0507353827527872	-1.84904	NoDiff
0.0732227870497405	2.80310449581884	4.01824319835997	0.00406347438916473	0.0507353827527872	-1.84935	NoDiff
0.116388544808406	2.62587699702166	4.01824057151249	0.00406348899645438	0.0507353827527872	-1.84935	NoDiff
0.063658341757158	2.71087222704841	4.01744080969243	0.0040679389210101	0.0507516311669983	-1.85047	NoDiff
0.0937418070326358	2.90276849074717	4.01610184361487	0.00407540078144562	0.0508054023171863	-1.85235	NoDiff
-0.106887	2.93777664571478	-4.01542	0.00407919275233068	0.0508133755601377	-1.8533	NoDiff
-0.0910875	2.91044893933359	-4.01385	0.00408799551812355	0.0508446165309104	-1.85551	NoDiff
0.0515867954821084	2.64465279763843	4.01384533925139	0.00408800936931943	0.0508446165309104	-1.85551	NoDiff
-0.0917668	3.19825848765237	-4.01276	0.00409410668210269	0.0508811916798869	-1.85704	NoDiff
0.102633496695195	3.11389686814342	4.01196231023835	0.00409856330483439	0.0508973358325312	-1.85815	NoDiff
-0.070545	3.01199611201116	-4.01067	0.00410580930305241	0.0509242287830836	-1.85996	NoDiff
-0.412639	2.36560922214463	-4.00886	0.00411602612567057	0.0509242287830836	-1.86251	Down
-0.0773569	2.94192506457994	-4.00879	0.00411643402584273	0.0509242287830836	-1.86261	NoDiff
0.0969863953573426	2.98051363069759	4.00878206402557	0.00411645461540743	0.0509242287830836	-1.86261	NoDiff
0.225452233954668	3.05266199251954	4.00837120951099	0.00411877212148981	0.0509242287830836	-1.86319	NoDiff
0.100580495554877	3.34683765666308	4.00820953000722	0.00411968449240903	0.0509242287830836	-1.86342	NoDiff
0.0464537282519306	3.5016565836175	4.00634121413276	0.00413024337886067	0.0510156268382032	-1.86604	NoDiff
-0.137042	2.50348640541542	-4.00395	0.00414380831513883	0.0511439863948872	-1.8694	NoDiff
0.249110781939807	3.00923539828888	4.00093364047168	0.00416096936613153	0.0513096290825591	-1.87363	NoDiff
0.0819169051416499	2.84678568082629	4.00047346768896	0.00416359543644068	0.0513096290825591	-1.87427	NoDiff
-0.157707	2.71396001967468	-3.99825	0.00417629084395649	0.0513650672107853	-1.87739	NoDiff
-0.235685	2.91676707353527	-3.99773	0.00417928400517932	0.0513650672107853	-1.87812	NoDiff
0.099609411348109	2.80590420729765	3.99759091932978	0.00418008599666971	0.0513650672107853	-1.87832	NoDiff
-0.313314	2.75828222220604	-3.99669	0.00418525494246829	0.0513650672107853	-1.87959	Down
0.0689826337249732	2.79917438562117	3.99641248668374	0.00418684787120844	0.0513650672107853	-1.87998	NoDiff
-0.0744246	2.9296117706539	-3.99635	0.00418721374247608	0.0513650672107853	-1.88007	NoDiff
0.0580217240131894	2.77189062982229	3.99508556360293	0.00419447590475632	0.0514150244173134	-1.88184	NoDiff
0.169376159810859	3.18447667626037	3.99419015722319	0.00419963175943904	0.051439106634041	-1.8831	NoDiff
-0.284509	2.82449150616119	-3.98998	0.00422398170478389	0.0516763478368116	-1.88902	NoDiff
0.0526754525707242	2.9661319246342	3.98968269356316	0.0042256902284209	0.0516763478368116	-1.88943	NoDiff
0.0469447281915971	3.02850048887699	3.98917803654925	0.0042286185741519	0.0516763478368116	-1.89014	NoDiff
-0.174897	2.88137143617496	-3.98673	0.00424286704371225	0.0518111923315134	-1.89358	NoDiff
-0.284853	2.74517557180025	-3.98595	0.0042474226945119	0.0518275597371971	-1.89468	NoDiff
0.111413282570863	2.85878265181434	3.9848314753328	0.00425393086610324	0.0518677092516778	-1.89625	NoDiff
-0.13312	3.33674676312977	-3.9842	0.00425759628635231	0.0518731629173945	-1.89713	NoDiff
-0.138565	3.16187910095312	-3.98259	0.00426703385621803	0.051896549282936	-1.8994	NoDiff
-0.183378	2.43011067035659	-3.98192	0.00427100494097577	0.051896549282936	-1.90035	NoDiff
0.080914799689891	3.22956781753223	3.98152677613395	0.00427328512416125	0.051896549282936	-1.9009	NoDiff
0.141154589675278	2.68684159499754	3.98084926458435	0.00427726473982065	0.051896549282936	-1.90185	NoDiff
0.0762155222958715	2.82451534446568	3.98072397722581	0.00427800109913984	0.051896549282936	-1.90203	NoDiff
-0.0654891	2.67074851756732	-3.98058	0.00427883330212929	0.051896549282936	-1.90223	NoDiff
-0.21973	2.79969540639248	-3.97858	0.00429064707128346	0.0519771944333343	-1.90505	NoDiff
0.115117454994976	2.66720553920807	3.9783581470187	0.00429193162049556	0.0519771944333343	-1.90536	NoDiff
0.0792290225376389	2.74039444165521	3.97707216211632	0.00429952427979483	0.0519874930014638	-1.90717	NoDiff
-0.0593646	2.85140708143364	-3.97676	0.00430135131024339	0.0519874930014638	-1.9076	NoDiff
0.066302795937525	3.22152287733418	3.97657597775922	0.00430245769985438	0.0519874930014638	-1.90786	NoDiff
0.193013955726443	2.75823493434732	3.97490624709846	0.0043123449246368	0.0520561245815672	-1.91021	NoDiff
0.0480275741065703	2.88431507889345	3.97452656792157	0.00431459659041962	0.0520561245815672	-1.91075	NoDiff
0.0809485554019903	3.0278355703556	3.97013195832241	0.00434075096368933	0.0523325091875156	-1.91694	NoDiff
-0.188218	3.07406142992468	-3.96759	0.00435594571096822	0.0524764491144221	-1.92051	NoDiff
-0.130133	3.18491401334589	-3.96543	0.00436894894133059	0.0525937923714023	-1.92357	NoDiff
0.157280434720635	2.44187635465197	3.96243604421101	0.00438696535860857	0.052646943652092	-1.92778	NoDiff
-0.0767538	2.76571818950192	-3.96236	0.0043873990141509	0.052646943652092	-1.92788	NoDiff
0.329275130212955	3.29489711184611	3.96154020337783	0.00439237928003496	0.052646943652092	-1.92904	Up
0.0731533421026758	3.26751988795026	3.9615005167215	0.00439261928866947	0.052646943652092	-1.9291	NoDiff
0.114165639793799	2.33968323093082	3.96100989585742	0.00439558752977099	0.052646943652092	-1.92979	NoDiff
-0.0922537	2.93671310517553	-3.961	0.00439567680331182	0.052646943652092	-1.92981	NoDiff
0.0674516970529927	3.15714222527973	3.9609042122776	0.00439622719496965	0.052646943652092	-1.92994	NoDiff
0.0688376557275672	2.75365550630779	3.9584341910113	0.0044112059523729	0.0527871037463243	-1.93342	NoDiff
0.214501898373632	2.85637523978386	3.95755072163985	0.0044165768473262	0.0528008970628722	-1.93467	NoDiff
0.0747939934286615	3.28958088877144	3.95643123331942	0.00442339269775414	0.0528008970628722	-1.93624	NoDiff
0.057247069573949	2.39062682255704	3.95625342072324	0.00442447632756437	0.0528008970628722	-1.93649	NoDiff
0.0739604292068836	3.34388303706688	3.95554543975867	0.00442879375886518	0.0528008970628722	-1.93749	NoDiff
0.0542412766567159	3.21856235763447	3.95466425578821	0.00443417376202934	0.0528008970628722	-1.93874	NoDiff
0.118813640728767	3.28889977108791	3.95446905827807	0.00443536647803458	0.0528008970628722	-1.93901	NoDiff
-0.0823166	2.69659657695546	-3.95397	0.00443842073181488	0.0528008970628722	-1.93972	NoDiff
0.117462472939511	3.26524203612355	3.95235517689887	0.00444830509102391	0.0528008970628722	-1.94199	NoDiff
0.0668877686714742	2.82190970935329	3.95146827664622	0.00445374571745469	0.0528008970628722	-1.94324	NoDiff
0.0994487764486807	2.77281350073458	3.95124711894141	0.0044551035097429	0.0528008970628722	-1.94356	NoDiff
0.0839838517382032	2.73143583282809	3.95122346472584	0.0044552487606073	0.0528008970628722	-1.94359	NoDiff
-0.0929274	2.39878234302479	-3.95069	0.00445851133996938	0.0528008970628722	-1.94434	NoDiff
0.130866340085625	3.11712451301988	3.95060734726819	0.00445903388308412	0.0528008970628722	-1.94446	NoDiff
0.119882739491945	3.02650666208811	3.94974163141732	0.0044643582686596	0.0528008970628722	-1.94568	NoDiff
-0.0896518	2.70546358114782	-3.94972	0.00446448681083172	0.0528008970628722	-1.94571	NoDiff
0.134783712605954	3.29721062640431	3.94921694296166	0.00446758857613664	0.0528008970628722	-1.94642	NoDiff
0.0764153018072605	2.26256256709884	3.94896564351406	0.00446913662283265	0.0528008970628722	-1.94678	NoDiff
-0.333204	3.11657750609607	-3.94861	0.00447132108014272	0.0528008970628722	-1.94728	Down
0.101817471576467	2.33258596997865	3.94743043732101	0.00447860630346801	0.0528482101065892	-1.94894	NoDiff
0.0706082895931394	3.00715354937889	3.94592166609921	0.00448793398128486	0.0529195375598615	-1.95107	NoDiff
0.149646619990575	2.61167492121685	3.94478246157866	0.00449499074774533	0.0529640028237624	-1.95268	NoDiff
0.123320125268176	2.82796891899311	3.94344	0.00450334054473444	0.053002182331834	-1.95458	NoDiff
-0.182119	2.90467798595282	-3.94265	0.00450825797293119	0.053002182331834	-1.9557	NoDiff
0.111831844890939	2.54227956261835	3.94168929860484	0.00451421158424879	0.053002182331834	-1.95705	NoDiff
-0.129478	3.10264880808664	-3.94149	0.00451545168251789	0.053002182331834	-1.95733	NoDiff
-0.423918	2.40137381909694	-3.94111	0.0045177912262797	0.053002182331834	-1.95786	Down
0.0726902196881743	2.66730923330697	3.94089808040656	0.00451914239615236	0.053002182331834	-1.95817	NoDiff
0.135878073743201	3.0322555862176	3.94056044810415	0.0045212482602067	0.053002182331834	-1.95864	NoDiff
-0.0381642	3.04812093065018	-3.93976	0.00452625949070585	0.0530223668100927	-1.95978	NoDiff
0.112159413290117	3.08368774224488	3.9383228005319	0.00453523154320428	0.0530416216264221	-1.9618	NoDiff
-0.0522041	3.03415138949401	-3.93778	0.00453862706760119	0.0530416216264221	-1.96257	NoDiff
-0.192523	3.06812631784209	-3.93769	0.00453920190954015	0.0530416216264221	-1.9627	NoDiff
-0.109033	2.50967674675014	-3.93739	0.00454106568921536	0.0530416216264221	-1.96312	NoDiff
0.0618076525383641	3.36183068952228	3.93470121809054	0.00455796193868859	0.0531128550911312	-1.96692	NoDiff
-0.0406868	3.23487165331067	-3.93423	0.00456092458760556	0.0531128550911312	-1.96759	NoDiff
-0.330444	2.63373507318103	-3.93395	0.00456266837300821	0.0531128550911312	-1.96798	Down
-0.0501271	3.3674226149551	-3.9335	0.00456551448591547	0.0531128550911312	-1.96862	NoDiff
-0.104707	2.78543338162785	-3.93334	0.00456656345696939	0.0531128550911312	-1.96885	NoDiff
-0.220313	2.52485774383555	-3.93288	0.00456944465956213	0.0531128550911312	-1.9695	NoDiff
0.0442128142587856	3.33142699473962	3.93275471872999	0.00457022954348278	0.0531128550911312	-1.96967	NoDiff
0.0825122968341487	2.90359071275985	3.93041565568726	0.00458501828122337	0.0532153864030617	-1.97298	NoDiff
0.120743982826338	3.21888284053559	3.9293729926742	0.00459162711656711	0.0532153864030617	-1.97445	NoDiff
-0.0538817	2.83251669615742	-3.9293	0.00459210805927551	0.0532153864030617	-1.97456	NoDiff
0.134695313142425	3.08924123126231	3.92870284099906	0.00459588023206092	0.0532153864030617	-1.9754	NoDiff
0.0576070775058286	2.82693006710987	3.92844736764169	0.00459750270926348	0.0532153864030617	-1.97576	NoDiff
-0.0644276	3.02615641739448	-3.92784	0.00460134994944149	0.0532153864030617	-1.97662	NoDiff
0.064940323909765	2.98037561232699	3.92771426654401	0.00460216196078343	0.0532153864030617	-1.9768	NoDiff
0.0720278084197707	2.90226517640752	3.92684746020667	0.0046076775399142	0.053235536821261	-1.97803	NoDiff
-0.037155	3.6227320381164	-3.92615	0.00461209895555763	0.053235536821261	-1.97901	NoDiff
0.079487782691062	2.77532743894407	3.92588461339687	0.00461381257766001	0.053235536821261	-1.97939	NoDiff
0.0682476312450497	3.28399414395012	3.92440301675393	0.00462327015125362	0.0533003795781829	-1.98148	NoDiff
-0.107678	3.03675762721955	-3.92397	0.00462604572429294	0.0533003795781829	-1.9821	NoDiff
-0.127522	3.11916821882845	-3.91892	0.00465845599002608	0.0536354657880217	-1.98924	NoDiff
0.0594244472558037	2.6554424142225	3.91809855012316	0.0046637478126332	0.0536580663753281	-1.99041	NoDiff
0.105991280167963	2.95470450264586	3.91622614080993	0.00467584290543032	0.0537274700479334	-1.99306	NoDiff
0.0410826943200029	3.01077169738471	3.91613284282014	0.00467644645928721	0.0537274700479334	-1.99319	NoDiff
0.0877678969414511	2.83720625897867	3.9153516598505	0.0046815032997984	0.0537472590380701	-1.9943	NoDiff
0.0648741193545802	3.04470319721927	3.91434461356256	0.00468803090845222	0.053757225310025	-1.99572	NoDiff
0.106912444357577	2.54949240578657	3.91372460877367	0.00469205461026659	0.053757225310025	-1.9966	NoDiff
0.0515915200576749	3.02346818642465	3.91367504166771	0.00469237645084714	0.053757225310025	-1.99667	NoDiff
0.130419958480665	2.64196878051273	3.91010967010341	0.00471558893386479	0.0539847855290956	-2.00172	NoDiff
0.126596533241351	2.5453540194592	3.90941364653105	0.0047201348198335	0.0539984763384643	-2.00271	NoDiff
0.105523203499344	3.05940077866483	3.90853796393757	0.00472586079858694	0.0540256384485268	-2.00395	NoDiff
0.0934671385941964	3.06822398229402	3.90738140881533	0.00473343482492741	0.0540738738079411	-2.00559	NoDiff
0.0761706481656155	2.42599748346432	3.90353987398116	0.00475868607910107	0.0543238391707012	-2.01103	NoDiff
-0.218252	2.8771	-3.90291	0.00476285574813628	0.054332959521733	-2.01193	NoDiff
-0.151887	2.76277671835249	-3.90079	0.00477683935581283	0.0544539417088734	-2.01493	NoDiff
0.0673285354046732	2.66546284013099	3.8999556477378	0.00478237671611064	0.0544544863128336	-2.01611	NoDiff
0.169765301620158	3.01909102296995	3.89976450212409	0.00478364368875069	0.0544544863128336	-2.01638	NoDiff
-0.0574983	3.06050857071222	-3.89779	0.00479675376092896	0.0545524076223308	-2.01919	NoDiff
-0.0484718	2.98396261899624	-3.89745	0.00479901445551616	0.0545524076223308	-2.01967	NoDiff
-0.120652	3.24707444110514	-3.89628	0.00480677976611754	0.0546021726920709	-2.02132	NoDiff
0.0821877355652685	3.25446232219681	3.89433111498938	0.00481980930466971	0.0547116240718106	-2.02409	NoDiff
-0.197312	2.52803085386694	-3.89378	0.00482351705265713	0.0547151804164534	-2.02488	NoDiff
-0.16034	2.53701046818142	-3.8931	0.00482807653157945	0.0547283865067013	-2.02585	NoDiff
-0.178804	3.14576412728189	-3.89051	0.00484543751248279	0.0548750018348122	-2.02952	NoDiff
0.079558169691302	2.48611847765836	3.89015301702532	0.00484781950572446	0.0548750018348122	-2.03002	NoDiff
0.0965229706713404	3.0977330952575	3.88933672919905	0.00485331236216806	0.0548986259409031	-2.03118	NoDiff
-0.105238	3.01675727661322	-3.88773	0.00486416020067804	0.0549490037207006	-2.03347	NoDiff
-0.0868346	2.67712868703546	-3.88766	0.00486458392638748	0.0549490037207006	-2.03356	NoDiff
0.091887464946725	3.14398959733331	3.88702746565242	0.00486888784018052	0.0549591058094326	-2.03446	NoDiff
-0.0791123	2.78917902489812	-3.88468	0.00488478075439277	0.0550999167110267	-2.0378	NoDiff
-0.172629	2.43498545111928	-3.88361	0.00489200885759503	0.0551428606822197	-2.03931	NoDiff
0.0917142791055678	2.98059704132468	3.88243113442046	0.00490004930901221	0.0551948950467979	-2.04099	NoDiff
-0.0967734	3.0289069249678	-3.88097	0.00490999315938447	0.0552617375745739	-2.04306	NoDiff
-0.164285	2.84116845202636	-3.88029	0.00491465328485163	0.0552617375745739	-2.04403	NoDiff
0.089608249015141	2.66428066647482	3.8800512207256	0.00491626848327682	0.0552617375745739	-2.04437	NoDiff
0.113458728474753	3.15080445427004	3.87426653227017	0.00495593246826555	0.0556687633839529	-2.05259	NoDiff
0.0331112522967312	2.89862406711848	3.87274185915875	0.00496644392362305	0.0557479871900278	-2.05476	NoDiff
-0.610094	1.93857616041749	-3.86975	0.00498717201938583	0.0559417020045095	-2.05902	Down
0.0848526082288657	2.90460502807339	3.86539886592932	0.00501740504127776	0.0562138918468899	-2.06521	NoDiff
-0.0616562	2.98929005490051	-3.86516	0.00501907408238632	0.0562138918468899	-2.06555	NoDiff
0.0565453694497488	3.02530853588929	3.86423801837165	0.00502551276969596	0.0562138918468899	-2.06686	NoDiff
0.0732309345566792	3.04576959312339	3.86350433066674	0.0050306443404504	0.0562138918468899	-2.0679	NoDiff
-0.164245	2.67947165971941	-3.86321	0.00503268039139281	0.0562138918468899	-2.06832	NoDiff
0.101951586907675	3.01049692879383	3.8631224760564	0.00503331734264873	0.0562138918468899	-2.06845	NoDiff
0.0311957230240035	2.97708253345856	3.86276092761132	0.00503584960772436	0.0562138918468899	-2.06896	NoDiff
-0.164221	2.89047268179428	-3.86096	0.00504848799570818	0.056272900041082	-2.07153	NoDiff
0.133530977077422	2.91083399063767	3.86046196501226	0.00505198348494154	0.056272900041082	-2.07223	NoDiff
0.0412092292630844	2.63416464951169	3.86005471230457	0.00505484732985201	0.056272900041082	-2.07281	NoDiff
0.426852421621925	2.53059069658993	3.8599707218489	0.00505543817679913	0.056272900041082	-2.07293	Up
-0.208545	2.76356860884661	-3.85912	0.00506144501045745	0.056272900041082	-2.07415	NoDiff
-0.160792	2.36473756679726	-3.8586	0.00506508527780283	0.056272900041082	-2.07488	NoDiff
-0.0829616	3.37386819030946	-3.85846	0.00506605720887706	0.056272900041082	-2.07508	NoDiff
0.0538613475048618	2.79511060816081	3.85803662442695	0.00506906451142447	0.056272900041082	-2.07569	NoDiff
-0.0523597	3.01472052593855	-3.85725	0.00507463537735805	0.0562959722282411	-2.07681	NoDiff
-0.143185	2.58745739600683	-3.85559	0.0050863817980687	0.05638747469262	-2.07918	NoDiff
0.0487496829549931	3.02869508627515	3.8526338352752	0.0051073384647069	0.0565808857131344	-2.08338	NoDiff
0.0514215355054098	3.02109945414573	3.85181152777874	0.00511319096196398	0.056606816700479	-2.08456	NoDiff
0.0759462477972103	2.94611075362417	3.85030837886728	0.00512390775505285	0.056640930479949	-2.0867	NoDiff
0.0614633199312035	3.01211171684725	3.85015501009384	0.0051250025634504	0.056640930479949	-2.08692	NoDiff
0.0580513372950209	3.15649499354137	3.84950683772855	0.00512963225703454	0.056640930479949	-2.08784	NoDiff
0.0636128728783426	2.70930694926571	3.84940947300616	0.00513032809111766	0.056640930479949	-2.08798	NoDiff
0.081713279780627	2.42876504662219	3.84703772741235	0.00514730955332166	0.0567895158726844	-2.09136	NoDiff
0.0479691963037582	2.98660219355137	3.84466441872363	0.00516436267867328	0.0569386881104888	-2.09474	NoDiff
-0.152907	3.42175842275777	-3.84366	0.00517161078672441	0.0569796269796383	-2.09618	NoDiff
0.0867764362160173	2.53511457376911	3.84126950493504	0.0051888620305276	0.0571306469057885	-2.09959	NoDiff
-0.0840124	2.98613008023799	-3.84059	0.00519375004400223	0.0571454313715167	-2.10055	NoDiff
-0.119537	2.32628955956451	-3.8386	0.00520824933381101	0.0572580525722775	-2.1034	NoDiff
0.122751352756811	2.70015726735765	3.83820417818239	0.00521109021177065	0.0572580525722775	-2.10396	NoDiff
-0.0767966	2.7235366929518	-3.83714	0.00521880398818315	0.0572864139084709	-2.10547	NoDiff
0.182798765419665	2.92744268527094	3.83687241546318	0.00522077933069941	0.0572864139084709	-2.10586	NoDiff
-0.12358	2.33529774701499	-3.83579	0.00522867962710355	0.0573256267614223	-2.10741	NoDiff
-0.0489261	3.14027182720158	-3.83541	0.00523146578361264	0.0573256267614223	-2.10795	NoDiff
0.0897455179386792	2.78020886129422	3.83473778323167	0.00523635004710544	0.0573271512632724	-2.1089	NoDiff
-0.0608942	2.9660513406575	-3.83441	0.00523871789880267	0.0573271512632724	-2.10937	NoDiff
0.0954020212536802	3.01078838426007	3.83369229235729	0.00524399439764071	0.0573459604447562	-2.1104	NoDiff
-0.223399	2.60425471833145	-3.83313	0.00524811969666697	0.0573521636546271	-2.1112	NoDiff
-0.0311731	3.45730734901736	-3.8325	0.00525272830817154	0.0573636365849709	-2.1121	NoDiff
0.0741323248793734	3.05684749269269	3.83050092400767	0.00526740306825183	0.0574474300804688	-2.11495	NoDiff
0.0635892747710978	2.57304559819059	3.82951552320891	0.00527465363712674	0.0574474300804688	-2.11636	NoDiff
0.0946501345239278	3.07323990058824	3.82933363469912	0.00527599314246718	0.0574474300804688	-2.11662	NoDiff
0.0701720199923522	2.54799934006653	3.8286570990403	0.00528097865023055	0.0574474300804688	-2.11759	NoDiff
0.074680572088379	3.21361719242313	3.82861229972086	0.00528130896270449	0.0574474300804688	-2.11765	NoDiff
-0.145485	2.78157467074366	-3.82849	0.005282216011735	0.0574474300804688	-2.11783	NoDiff
-0.295416	2.62044811320642	-3.82806	0.00528534889319035	0.0574474300804688	-2.11843	NoDiff
-0.261895	2.40239237065174	-3.8253	0.00530580487076976	0.0576309088355376	-2.12238	NoDiff
0.0881672926983453	3.00323201725771	3.82346536672913	0.00531940623496968	0.0577397367686709	-2.125	NoDiff
-0.101323	3.07413	-3.82275	0.00532475263522351	0.0577588746481613	-2.12603	NoDiff
-0.138574	2.99335642449971	-3.82002	0.00534507399008952	0.0578713569229366	-2.12993	NoDiff
0.0934740153841588	2.55988086167339	3.81990515057499	0.0053459313568116	0.0578713569229366	-2.13009	NoDiff
0.0850086194090608	2.76249764938861	3.81960695603256	0.00534815947034015	0.0578713569229366	-2.13052	NoDiff
-0.281878	3.03072987895871	-3.81943	0.00534948333117288	0.0578713569229366	-2.13077	NoDiff
-0.107751	2.50305466188171	-3.81822	0.0053585534313654	0.0579305987660488	-2.1325	NoDiff
0.131951511864977	2.89042150661436	3.81662830758245	0.00537047077982357	0.0580205217828258	-2.13478	NoDiff
-0.135503	2.95781287997775	-3.81546	0.00537922869335223	0.0580379538155666	-2.13644	NoDiff
-0.0756752	2.54839241075907	-3.81546	0.0053792855016103	0.0580379538155666	-2.13645	NoDiff
-0.224927	2.7860381990835	-3.81487	0.00538367084227052	0.0580442514461989	-2.13729	NoDiff
-0.117868	2.56825221345528	-3.81442	0.00538707116840459	0.0580442514461989	-2.13793	NoDiff
0.0584420890950459	3.22421136263238	3.81246153622942	0.00540184946711372	0.0581646035807656	-2.14073	NoDiff
-0.0388549	3.06452485604129	-3.80947	0.00542449483475749	0.0583694474242029	-2.14501	NoDiff
-0.117415	2.84359975090227	-3.80799	0.00543577244724181	0.0584517785704408	-2.14714	NoDiff
0.0790665300885532	2.86664045085074	3.80582437801142	0.00545223908041292	0.0585897611581172	-2.15023	NoDiff
0.0837632780892049	3.26618911661076	3.8033957250577	0.00547080342975209	0.0587404623598333	-2.15371	NoDiff
0.13779136893796	2.91278257750442	3.80283778381824	0.0054750778467086	0.0587404623598333	-2.15451	NoDiff
-0.188642	2.67779057076556	-3.80256	0.00547719554108998	0.0587404623598333	-2.1549	NoDiff
-0.136015	2.52563337669236	-3.80157	0.00548482359650063	0.0587689520164753	-2.15632	NoDiff
0.0656712369855053	2.91196612860935	3.80091438542895	0.00548984060297795	0.0587689520164753	-2.15726	NoDiff
0.0654074496701712	2.74952502733467	3.80052574032355	0.00549282877584604	0.0587689520164753	-2.15782	NoDiff
-0.141342	2.22290022868888	-3.80032	0.00549443580177606	0.0587689520164753	-2.15812	NoDiff
-0.185199	2.83632870132319	-3.79961	0.00549984374851376	0.0587877860625288	-2.15912	NoDiff
-0.36171	2.65061243239139	-3.79875	0.00550649086067956	0.0588198317980741	-2.16036	Down
-0.0894658	3.00079826656883	-3.79725	0.00551810737852816	0.0588585539719602	-2.16251	NoDiff
0.0422174001887651	3.15846653219283	3.79715356821106	0.00551882977924224	0.0588585539719602	-2.16265	NoDiff
0.170570481794461	2.45819872786227	3.7968637730657	0.0055210703893296	0.0588585539719602	-2.16306	NoDiff
0.0682601486982308	3.0709258358717	3.79480189158348	0.00553704045685548	0.0589745936873865	-2.16601	NoDiff
0.157895896197084	3.12507644821532	3.79451421155128	0.0055392725877972	0.0589745936873865	-2.16643	NoDiff
-0.202887	2.96989932554705	-3.79369	0.00554565213516881	0.0590035424203208	-2.1676	NoDiff
-0.281831	2.76125032328409	-3.79242	0.00555555791306454	0.0590465078995957	-2.16943	NoDiff
-0.227795	3.37160385751896	-3.7922	0.00555722928212703	0.0590465078995957	-2.16974	NoDiff
0.0821544896987564	2.49375916395621	3.79147297805683	0.00556292889973127	0.0590465078995957	-2.17079	NoDiff
0.0826675558515398	2.96879379419269	3.79127816490782	0.00556444794909316	0.0590465078995957	-2.17106	NoDiff
-0.190498	2.78407263163327	-3.79082	0.00556800620431698	0.0590465078995957	-2.17172	NoDiff
0.0371928745578806	3.15692946083241	3.78975535842081	0.00557633733397606	0.0590688359342145	-2.17325	NoDiff
0.087536664706727	2.9662060284371	3.78949203069552	0.00557839604089577	0.0590688359342145	-2.17362	NoDiff
0.106864778509968	3.12446746299594	3.78914564385648	0.00558110534945149	0.0590688359342145	-2.17412	NoDiff
0.145838311250806	2.77206441660895	3.78785543148333	0.00559120933995929	0.0591203302112134	-2.17597	NoDiff
-0.0490009	3.01474467880391	-3.78726	0.00559587983135529	0.0591203302112134	-2.17682	NoDiff
0.10517790899257	2.69760956974291	3.78712044314077	0.00559697399977118	0.0591203302112134	-2.17702	NoDiff
-0.0780406	2.59141182423482	-3.78606	0.00560533771847702	0.0591699009064381	-2.17855	NoDiff
0.0500965653064245	2.99276619064798	3.7835223506983	0.00562528672721707	0.0592908795387194	-2.18218	NoDiff
0.134110406737419	3.35024005982578	3.78327677417663	0.00562722471757644	0.0592908795387194	-2.18254	NoDiff
0.0662543705345173	3.03462852204814	3.78306781688163	0.00562887428791356	0.0592908795387194	-2.18284	NoDiff
0.082013565394125	2.58818840645403	3.78273386647559	0.00563151166783171	0.0592908795387194	-2.18332	NoDiff
0.0950026747142796	3.00694175639368	3.78087997028849	0.00564617697866584	0.0594064795816676	-2.18597	NoDiff
0.0660024119779087	2.4417856576159	3.77903480947102	0.00566081387818127	0.0595216300733228	-2.18862	NoDiff
-0.0549126	3.37330885883113	-3.77589	0.00568586050828728	0.0597460140372116	-2.19314	NoDiff
-0.172184	2.65581370559987	-3.77457	0.00569643066445855	0.0597947789633664	-2.19504	NoDiff
-0.190213	2.86044032509877	-3.77438	0.00569792049678831	0.0597947789633664	-2.1953	NoDiff
0.0862546780519405	2.68247234362767	3.77274465709325	0.00571101774510425	0.059831268877491	-2.19765	NoDiff
-0.0453963	3.27676876649087	-3.77262	0.00571204795553029	0.059831268877491	-2.19783	NoDiff
-0.117825	3.41512123459806	-3.77256	0.00571253320940868	0.059831268877491	-2.19792	NoDiff
0.0846388104055426	2.98176863544504	3.77131956885835	0.00572245809115705	0.0598962999814029	-2.1997	NoDiff
0.0532698204176311	3.1523716446479	3.76730927691629	0.00575478408777184	0.060195564380788	-2.20546	NoDiff
-0.226743	3.20547806664842	-3.76667	0.00575993388835904	0.0602103594983524	-2.20637	NoDiff
-0.198999	2.34765137082061	-3.76557	0.00576886243857022	0.0602646102704559	-2.20795	NoDiff
0.0778014993178411	3.37133768305629	3.7650511168908	0.00577307271287578	0.0602695330691999	-2.2087	NoDiff
-0.0923793	3.16620969789573	-3.76321	0.00578803939336802	0.0603866711855657	-2.21135	NoDiff
-0.0561991	2.87413552902184	-3.76191	0.00579863234973131	0.0604282542358394	-2.21322	NoDiff
0.212822631046097	3.20890207541973	3.76179875753319	0.00579952288000766	0.0604282542358394	-2.21337	NoDiff
0.120652882940715	2.82372846163417	3.76042015247287	0.00581077372566127	0.0605063705968566	-2.21536	NoDiff
0.0658735232087745	2.92707019713616	3.75858666481973	0.00582577315968941	0.060623394164644	-2.21799	NoDiff
-0.0857812	2.86915472998288	-3.75677	0.00584065994743433	0.0606738117375335	-2.2206	NoDiff
0.0957069863771833	2.43172807809931	3.75672456406968	0.00584104917279256	0.0606738117375335	-2.22067	NoDiff
-0.0392794	2.98751699876502	-3.75662	0.00584191052898145	0.0606738117375335	-2.22082	NoDiff
0.100683393530256	3.01267576274182	3.75333886996073	0.00586893434744042	0.0608913108285758	-2.22554	NoDiff
-0.0705169	3.19882983854811	-3.75298	0.00587188143361998	0.0608913108285758	-2.22605	NoDiff
0.0597766510970651	2.92684301447222	3.75249898042321	0.00587587389777533	0.0608913108285758	-2.22675	NoDiff
-0.0880423	2.4142502568677	-3.75225	0.00587796263101086	0.0608913108285758	-2.22711	NoDiff
-0.0441219	3.15373105324313	-3.75045	0.00589283840361276	0.0609554307716795	-2.22969	NoDiff
0.0668865583054017	2.59702597950155	3.75025759231527	0.00589443636662241	0.0609554307716795	-2.22997	NoDiff
-0.101749	2.94857155063064	-3.74975	0.00589860751253034	0.0609554307716795	-2.23069	NoDiff
-0.102771	2.85106060602008	-3.74953	0.00590044400778641	0.0609554307716795	-2.23101	NoDiff
-0.127384	2.72444188323304	-3.74807	0.00591260866740836	0.0609554307716795	-2.23312	NoDiff
-0.179774	2.65747332885766	-3.74769	0.00591577788455917	0.0609554307716795	-2.23366	NoDiff
-0.122265	2.83654149208927	-3.74736	0.0059185081391936	0.0609554307716795	-2.23414	NoDiff
-0.100508	2.67042786407718	-3.74726	0.00591938884774199	0.0609554307716795	-2.23429	NoDiff
0.0635503635773406	3.10354592710202	3.74696575070587	0.00592181240906901	0.0609554307716795	-2.23471	NoDiff
0.128906817572977	2.80942406417123	3.74694707044166	0.00592196814867238	0.0609554307716795	-2.23473	NoDiff
0.0597897910421692	3.05170313559675	3.74642732670084	0.00592630307550814	0.0609611227020521	-2.23548	NoDiff
-0.211851	2.64477633265162	-3.74521	0.00593649106434194	0.0609824393038873	-2.23724	NoDiff
0.863077319575957	2.56943547526805	3.74510086465035	0.00593738186805798	0.0609824393038873	-2.23739	Up
-0.0471839	3.12279258025606	-3.74461	0.00594151957701761	0.0609824393038873	-2.2381	NoDiff
-0.0948777	2.77177077702241	-3.74437	0.00594350841531156	0.0609824393038873	-2.23845	NoDiff
-0.0560256	3.36891919924232	-3.74209	0.00596259696983045	0.0611215615061219	-2.24172	NoDiff
-0.260094	2.68083363530852	-3.74185	0.00596465142062967	0.0611215615061219	-2.24207	NoDiff
-0.111918	2.57016645760914	-3.74092	0.00597248476505994	0.0611629491283362	-2.24342	NoDiff
0.0458931159453645	3.10237933741086	3.73936156677875	0.00598557372679349	0.0612580716839265	-2.24565	NoDiff
0.0956578745557361	3.29150253868209	3.73742600260862	0.00600192070690512	0.0613622614359217	-2.24844	NoDiff
-0.0994091	2.85775769571364	-3.73725	0.00600336784443505	0.0613622614359217	-2.24869	NoDiff
-0.108017	2.91629335163312	-3.73611	0.00601302614865802	0.0614220332637634	-2.25033	NoDiff
-0.224055	2.96513535636453	-3.7353	0.00601994540913082	0.0614537682392525	-2.25151	NoDiff
0.0863156808888195	2.60969722860072	3.73323109591231	0.0060375136053715	0.0615401704237979	-2.25449	NoDiff
0.0617531747291853	2.4758622431668	3.73306565247471	0.00603892198617195	0.0615401704237979	-2.25472	NoDiff
-0.142842	3.12795702972242	-3.73296	0.00603986287055328	0.0615401704237979	-2.25488	NoDiff
0.11476237618785	2.93675194113625	3.73200732084014	0.00604793964573019	0.0615835370496052	-2.25625	NoDiff
-0.10973	2.59010900169868	-3.73104	0.00605620395217596	0.0616287572633361	-2.25765	NoDiff
-0.0535787	2.97578624544002	-3.7269	0.00609167355449498	0.0619164213402848	-2.26361	NoDiff
0.115332297013585	2.33880341827056	3.72658688566137	0.00609435194770466	0.0619164213402848	-2.26406	NoDiff
0.100807929459095	3.21933010146787	3.72639568249012	0.00609599607091209	0.0619164213402848	-2.26434	NoDiff
0.136042207293316	2.84704001025827	3.72589235837069	0.00610032634087479	0.0619213855721415	-2.26506	NoDiff
0.108472017175848	2.62724450407445	3.72494907318399	0.00610845062467056	0.0619348799302961	-2.26642	NoDiff
0.0727212839815067	2.73989132860057	3.72369996156512	0.00611922675903159	0.0619348799302961	-2.26823	NoDiff
0.0734341014455685	2.77936269074716	3.7233537975508	0.00612221673218297	0.0619348799302961	-2.26873	NoDiff
-0.106638	3.1383071175441	-3.72332	0.0061225094184812	0.0619348799302961	-2.26877	NoDiff
-0.0956378	2.97156250920528	-3.72322	0.00612334487299484	0.0619348799302961	-2.26891	NoDiff
0.0747283040541181	2.47811375607148	3.72301203749228	0.00612517020182065	0.0619348799302961	-2.26922	NoDiff
0.0768091821450675	3.40350684451194	3.72262090296515	0.00612855223579764	0.0619348799302961	-2.26978	NoDiff
-0.0826858	2.86206630248529	-3.72037	0.00614803418042945	0.0620928339312922	-2.27303	NoDiff
0.0831519389905142	2.39413418027663	3.7187953410256	0.00616173649474377	0.0621922545765654	-2.2753	NoDiff
0.637997171197749	2.52725331323178	3.71802509514962	0.00616844112486642	0.062220965263906	-2.27641	Up
0.687013201173215	2.5892650605336	3.71651147435002	0.00618163926312364	0.062315098988299	-2.2786	Up
0.146214792661822	3.41712650842999	3.71449268742556	0.00619928933148246	0.0624539654588536	-2.28151	NoDiff
0.0798502612108324	2.68924336830425	3.71391307070584	0.00620436683476673	0.0624660768329825	-2.28235	NoDiff
-0.106374	2.73953832053994	-3.71257	0.00621610638542185	0.0625452052600591	-2.28428	NoDiff
0.06419171835688	2.49689463169517	3.71025948014135	0.00623647537160796	0.0627110084310348	-2.28762	NoDiff
0.124635591781708	3.48479387898684	3.70877177000521	0.00624960063051673	0.0627612134439891	-2.28977	NoDiff
-0.194888	2.2813993007991	-3.70823	0.00625441977904301	0.0627612134439891	-2.29056	NoDiff
0.0591495496435857	2.96348234308909	3.7079572648341	0.00625679909615213	0.0627612134439891	-2.29095	NoDiff
0.118501553113281	3.15173541559132	3.70792972761389	0.00625704262078854	0.0627612134439891	-2.29099	NoDiff
0.082139212012495	2.95599708422424	3.7068924488772	0.00626622316237657	0.062814210916883	-2.29249	NoDiff
-0.457493	2.23932990199352	-3.70619	0.00627240939915942	0.0628371454972348	-2.29349	Down
0.0871913607756715	2.32993267422424	3.70531914565736	0.00628017538510803	0.0628758677220847	-2.29476	NoDiff
0.0991571907169711	3.25774810693069	3.70417902428078	0.00629030689050292	0.0629317291061417	-2.29641	NoDiff
0.0914068442862289	2.25451718197101	3.70381298723311	0.00629356333017559	0.0629317291061417	-2.29693	NoDiff
0.0406230449534254	3.22564081103625	3.70306861007488	0.00630019123278177	0.0629589476014937	-2.29801	NoDiff
0.0839982365898863	3.01327815861778	3.70186603104732	0.0063109147407193	0.0630270351336149	-2.29975	NoDiff
-0.105321	3.08731640910717	-3.70066	0.00632165397717555	0.0630951953300884	-2.30148	NoDiff
0.107630656689572	3.04469094380799	3.69803421928471	0.00634521389795466	0.0632911527358485	-2.30529	NoDiff
-0.133825	2.42086938470656	-3.69649	0.0063591004035839	0.0633745445232028	-2.30752	NoDiff
-0.248262	2.35694576006988	-3.69622	0.00636153109985557	0.0633745445232028	-2.30791	NoDiff
-0.141494	3.08366366366155	-3.69544	0.00636855360162669	0.0633745445232028	-2.30904	NoDiff
0.0582276565312388	2.93398436065738	3.69522987993882	0.00637044244177425	0.0633745445232028	-2.30934	NoDiff
-0.105722	3.28318741183146	-3.69492	0.00637323262436329	0.0633745445232028	-2.30979	NoDiff
-0.0820145	2.69607734940476	-3.69444	0.00637753923120236	0.0633782705719795	-2.31048	NoDiff
-0.0501584	3.12927549591081	-3.68923	0.00642479874547297	0.0637674620238277	-2.31802	NoDiff
0.0969018790817746	2.4561813331164	3.68907969313384	0.00642614783291297	0.0637674620238277	-2.31824	NoDiff
0.122134603876636	2.7569997618669	3.68856962793189	0.00643079111215522	0.0637674620238277	-2.31897	NoDiff
0.0999180291222124	2.55033260465837	3.68794931269619	0.0064364428708436	0.0637674620238277	-2.31987	NoDiff
0.048511252232833	2.83236510950592	3.68794497000768	0.0064364824562794	0.0637674620238277	-2.31988	NoDiff
-0.0446757	3.21544128142615	-3.68542	0.00645952582127235	0.0639564476124625	-2.32353	NoDiff
0.0641824158538809	3.06127798096348	3.68381984797468	0.00647420262416757	0.0640624138115145	-2.32585	NoDiff
0.0567476822030027	2.73209094176784	3.68263062428588	0.00648512078154377	0.0641310809065669	-2.32757	NoDiff
0.110292624248669	3.30010838303051	3.68077977398435	0.00650215249057119	0.064176468778349	-2.33025	NoDiff
0.0782453903131485	2.95493956803903	3.67993627276918	0.00650993034534819	0.064176468778349	-2.33147	NoDiff
-0.0545859	3.29087454677029	-3.67977	0.00651147013776388	0.064176468778349	-2.33171	NoDiff
0.0667562640463632	2.85017192002514	3.67975695814698	0.00651158507347438	0.064176468778349	-2.33173	NoDiff
-0.125281	3.02385723110735	-3.67939	0.00651497250832651	0.064176468778349	-2.33226	NoDiff
-0.0560376	2.95982569811913	-3.67918	0.00651690518937146	0.064176468778349	-2.33256	NoDiff
0.074098675487954	3.10452486255744	3.67910767650063	0.00651758045723415	0.064176468778349	-2.33267	NoDiff
0.0490677187310344	2.89191704807696	3.67721180885929	0.00653512048660285	0.0643075058676063	-2.33541	NoDiff
-0.0771855	3.32731052171293	-3.67681	0.0065388673067192	0.0643075058676063	-2.336	NoDiff
0.15003297516757	3.34444694820587	3.67598446639027	0.00654650243940276	0.0643365169302074	-2.33719	NoDiff
0.0993549449450717	3.28687144051022	3.67562932210351	0.00654979988103917	0.0643365169302074	-2.33771	NoDiff
-0.1842	2.95433653940055	-3.67438	0.00656144397743091	0.064376930231611	-2.33952	NoDiff
0.0481114809701893	3.16635903209895	3.67405749609286	0.00656441531487284	0.064376930231611	-2.33998	NoDiff
-0.0970089	2.33435223455484	-3.67354	0.00656923019530537	0.064376930231611	-2.34073	NoDiff
0.173620412776208	3.47045992005963	3.67346972586793	0.00656988958564427	0.064376930231611	-2.34084	NoDiff
-0.0734913	2.94274316655598	-3.67145	0.00658877242739052	0.0644730896375022	-2.34377	NoDiff
-0.102003	2.6750044973627	-3.67144	0.00658887422423964	0.0644730896375022	-2.34378	NoDiff
0.108085941790546	3.06205221306249	3.67113288035391	0.00659170244572266	0.0644730896375022	-2.34422	NoDiff
0.0632615646715971	3.05713119470594	3.67038622852064	0.00659868825446703	0.064502277728171	-2.3453	NoDiff
0.199562451059845	2.77212830629684	3.66977913011581	0.0066043742144686	0.0645187320987996	-2.34618	NoDiff
0.0712456760455001	2.79086609245411	3.66851968274164	0.0066161866646056	0.0645319919493813	-2.34801	NoDiff
0.0621016351884062	2.88666741101746	3.66846310779558	0.00661671781538105	0.0645319919493813	-2.34809	NoDiff
0.0598533827005415	2.66902668216339	3.66835403560304	0.00661774196242492	0.0645319919493813	-2.34825	NoDiff
0.0687154276344257	3.13339104420784	3.66700296723409	0.00663044205790239	0.0646167445775869	-2.35021	NoDiff
0.160593874760437	2.93522273624527	3.66610438877495	0.00663890316557927	0.0646601088374455	-2.35151	NoDiff
0.0869912	3.2439078389538	3.66533691616112	0.00664613891226789	0.0646914934340858	-2.35262	NoDiff
0.14612654383998	2.72472494624016	3.66443490917121	0.00665465383677742	0.0647352837628336	-2.35393	NoDiff
0.089699080406196	2.95005481176686	3.6633124725763	0.00666526590988167	0.0647828560495522	-2.35556	NoDiff
0.163756339015342	3.26756003792334	3.66306772862223	0.00666758224370042	0.0647828560495522	-2.35591	NoDiff
0.0393597844160347	2.88003040590358	3.66150389923318	0.00668240315957163	0.0648877448970694	-2.35818	NoDiff
-0.137718	3.21834449924112	-3.66068	0.00669025117969115	0.0649248397142936	-2.35938	NoDiff
-0.0592858	2.81012082307564	-3.66019	0.00669487833593194	0.0649306521641919	-2.36008	NoDiff
-0.184787	2.96745856776423	-3.65935	0.00670283844075825	0.0649310814720245	-2.3613	NoDiff
-0.266216	2.38664089439692	-3.65934	0.00670297906628505	0.0649310814720245	-2.36132	NoDiff
-0.186762	2.43747303487727	-3.65859	0.00671009485751944	0.0649609723773909	-2.3624	NoDiff
-0.0959386	2.37895166007205	-3.65669	0.00672828813820122	0.06509800510184	-2.36517	NoDiff
-0.26921	2.39519492037141	-3.65475	0.00674679199353562	0.0650985506168765	-2.36797	NoDiff
-0.240466	2.97220317924456	-3.65402	0.00675385980322671	0.0650985506168765	-2.36904	NoDiff
-0.0611595	2.91001343518675	-3.65353	0.00675855631086381	0.0650985506168765	-2.36975	NoDiff
-0.113662	2.52751717548878	-3.65308	0.00676280497134981	0.0650985506168765	-2.3704	NoDiff
0.1004004255034	2.75483095087423	3.65294230360568	0.0067641711157545	0.0650985506168765	-2.3706	NoDiff
-0.0562812	2.91455622584765	-3.65274	0.00676610848624815	0.0650985506168765	-2.37089	NoDiff
0.0855923983638604	2.74245001321865	3.65270932401634	0.00676641109914492	0.0650985506168765	-2.37094	NoDiff
0.0725049769438383	3.29079636103057	3.65180373206701	0.00677512545395173	0.0650985506168765	-2.37225	NoDiff
-0.0411836	3.12522162555536	-3.65167	0.00677641248457472	0.0650985506168765	-2.37245	NoDiff
0.0566068789476428	2.88367554500663	3.65157375075492	0.0067773404346918	0.0650985506168765	-2.37259	NoDiff
0.0891767907411608	2.90348030603605	3.65090936788541	0.0067837435454393	0.0650985506168765	-2.37355	NoDiff
-0.160825	2.46311145694774	-3.6506	0.00678677161148176	0.0650985506168765	-2.37401	NoDiff
-0.114525	2.95299202217772	-3.65022	0.00679041307192183	0.0650985506168765	-2.37456	NoDiff
0.0857785137285824	2.8758163722802	3.65004883524733	0.00679204670207794	0.0650985506168765	-2.3748	NoDiff
0.0885634263942608	2.59506694984201	3.64965209842052	0.00679587841836005	0.0650985506168765	-2.37538	NoDiff
-0.0589481	2.87812132226507	-3.64887	0.00680347631888641	0.0650985506168765	-2.37652	NoDiff
0.0722732846306515	2.6337740824196	3.64852912116016	0.00680673675886548	0.0650985506168765	-2.37701	NoDiff
0.106231270226355	2.86711873664925	3.64847243556249	0.00680728535729923	0.0650985506168765	-2.37709	NoDiff
0.062437370428575	2.98236590035807	3.64808713795577	0.00681101548799874	0.0650985506168765	-2.37765	NoDiff
0.0362878830181991	3.12989530365694	3.64788697571083	0.00681295415473876	0.0650985506168765	-2.37794	NoDiff
-0.414158	2.49106005315886	-3.64766	0.00681516759786446	0.0650985506168765	-2.37827	Down
-0.0637841	3.07054166840586	-3.64745	0.0068171942081573	0.0650985506168765	-2.37858	NoDiff
0.121550843559008	2.96967388682207	3.64639699184267	0.00682740391382795	0.0651521135815609	-2.3801	NoDiff
0.0809991997109156	2.44527908529958	3.64603831033495	0.00683088727295974	0.0651521135815609	-2.38062	NoDiff
0.0961992319892752	2.75251751830771	3.64496265247628	0.00684134499332201	0.0651623447268373	-2.38219	NoDiff
-0.0652527	3.05887125393055	-3.64488	0.00684219208158255	0.0651623447268373	-2.38231	NoDiff
0.120732006623876	3.24650705723486	3.64435852562017	0.00684722591782789	0.0651623447268373	-2.38306	NoDiff
-0.274234	2.79497456214071	-3.64427	0.00684813027900381	0.0651623447268373	-2.3832	NoDiff
-0.0624333	2.82268417908042	-3.64365	0.0068541112742582	0.0651807785426359	-2.38409	NoDiff
0.133548106416707	2.37035573631337	3.6417762292478	0.00687242449379967	0.0652531444225107	-2.38682	NoDiff
-0.0991042	3.05198122801701	-3.64172	0.00687294518270623	0.0652531444225107	-2.38689	NoDiff
0.0702269353861931	3.04398590821267	3.64162885626665	0.00687386557661289	0.0652531444225107	-2.38703	NoDiff
-0.0651541	2.58650162019476	-3.63997	0.00689006691594888	0.0652895462717	-2.38943	NoDiff
0.0565923185460745	2.95345140940674	3.6391983053488	0.0068976793089131	0.0652895462717	-2.39056	NoDiff
0.0446404637805082	3.09428320494603	3.63893517461118	0.00690026266219742	0.0652895462717	-2.39094	NoDiff
0.0766950365752008	3.30871251090592	3.6388426517667	0.00690117127462344	0.0652895462717	-2.39108	NoDiff
-0.253024	2.98571235505933	-3.6383	0.00690646412557599	0.0652895462717	-2.39186	NoDiff
0.101857330429307	2.40079351505433	3.63778044591746	0.00691161174041357	0.0652895462717	-2.39262	NoDiff
0.0809627546190319	2.58363830193557	3.63770530655063	0.00691235092751882	0.0652895462717	-2.39273	NoDiff
-0.0968157	2.58744611765381	-3.63767	0.00691266142283649	0.0652895462717	-2.39278	NoDiff
0.067377535137082	2.57051261590872	3.63752201268374	0.00691415444418338	0.0652895462717	-2.393	NoDiff
-0.0350745	2.87802705834081	-3.63646	0.00692457270390834	0.0653199317044203	-2.39453	NoDiff
0.02678221375106	2.74031307783875	3.63635579891633	0.00692564117047567	0.0653199317044203	-2.39469	NoDiff
-0.132795	2.53456593496783	-3.63596	0.00692952932654375	0.0653199317044203	-2.39527	NoDiff
0.104344652181661	2.93529327453769	3.63503353865708	0.00693868956926984	0.0653680521140038	-2.39661	NoDiff
-0.295729	2.27415775568323	-3.63462	0.00694277012267789	0.0653682894903299	-2.39721	NoDiff
-0.0639628	2.84894049395772	-3.63377	0.00695120440947442	0.0653836370881383	-2.39845	NoDiff
0.0580682452503271	2.87637943101602	3.63363565578639	0.00695251280904951	0.0653836370881383	-2.39865	NoDiff
0.0490258800608005	2.60088166072086	3.63169350980088	0.00697176697541513	0.0655264792284061	-2.40147	NoDiff
-0.136316	2.46860511479644	-3.6294	0.00699458331017251	0.0657026156041204	-2.40481	NoDiff
0.0507538367356635	3.00132822859286	3.62888104923847	0.00699975039946479	0.0657128577105259	-2.40556	NoDiff
-0.0380653	3.02106257372174	-3.62831	0.00700542115676815	0.0657278135191768	-2.40639	NoDiff
0.0372122565883302	3.0620869747888	3.62750646309607	0.0070134709056506	0.0657411285175948	-2.40756	NoDiff
-0.240713	2.64432908287452	-3.62701	0.00701840647338689	0.0657411285175948	-2.40828	NoDiff
0.104077860185594	3.01477437269348	3.6269457683722	0.00701907576020725	0.0657411285175948	-2.40838	NoDiff
0.0650169904996335	2.67560934723486	3.62643071974027	0.0070242285420644	0.0657511845932265	-2.40912	NoDiff
0.076804746297219	2.69051935485494	3.62568757115972	0.0070316704649312	0.0657560661260877	-2.41021	NoDiff
0.193517756709696	3.28844850433148	3.62550866931915	0.0070334632538284	0.0657560661260877	-2.41047	NoDiff
-0.110219	2.45367186254905	-3.6251	0.00703758456165225	0.0657560661260877	-2.41106	NoDiff
0.0712020385904795	2.72467200284168	3.62464814657854	0.00704209344475044	0.0657560661260877	-2.41172	NoDiff
0.0587131776740068	2.85082287386539	3.62434393363039	0.00704514710588457	0.0657560661260877	-2.41216	NoDiff
-0.123617	2.9504622296737	-3.62325	0.00705608993610401	0.0658200889352203	-2.41375	NoDiff
-0.165657	2.70639435707569	-3.6225	0.00706365144105343	0.0658292752490289	-2.41484	NoDiff
-0.0986849	2.61688899593989	-3.62217	0.00706698887620046	0.0658292752490289	-2.41532	NoDiff
-0.0605379	2.80009095649764	-3.62194	0.00706932659942112	0.0658292752490289	-2.41566	NoDiff
-0.339845	2.3508086742742	-3.6197	0.00709195473059638	0.065946684663852	-2.41892	Down
0.0873415608308577	2.68695198140088	3.61892477778487	0.00709978182960328	0.065946684663852	-2.42005	NoDiff
0.0603477160637961	3.09244558698311	3.61881	0.00710090152595411	0.065946684663852	-2.42021	NoDiff
0.0604841754722237	2.91603844435118	3.6187521752366	0.00710152939142697	0.065946684663852	-2.4203	NoDiff
0.192173668379941	2.74285238649823	3.61866706810253	0.00710239125109791	0.065946684663852	-2.42042	NoDiff
0.0680920346481813	3.0331054516396	3.61771319855113	0.00711205850916658	0.0659984289633023	-2.42181	NoDiff
0.0752316777450159	3.03296241910925	3.61668530911145	0.00712249168047245	0.0660522442346726	-2.42331	NoDiff
-0.084789	2.90309708736643	-3.61633	0.00712605327403038	0.0660522442346726	-2.42382	NoDiff
-0.0852268	2.5452454708914	-3.61577	0.00713174822965866	0.0660670400654413	-2.42463	NoDiff
0.081614124461946	2.94976563518696	3.61304	0.00715959581769791	0.0662511603647747	-2.42861	NoDiff
-0.321304	2.44792259363017	-3.61302	0.00715984374684766	0.0662511603647747	-2.42865	Down
0.127156457736771	2.86649994172822	3.61132210301022	0.00717719456611051	0.0663736082680065	-2.43112	NoDiff
0.0544196780302599	3.40984461908793	3.61041638304594	0.00718647681261575	0.0663977190231048	-2.43244	NoDiff
-0.18704	2.49413020102733	-3.61006	0.00719009205293065	0.0663977190231048	-2.43295	NoDiff
0.128879043734466	2.78145823002337	3.60986251781133	0.00719215940283771	0.0663977190231048	-2.43324	NoDiff
-0.132339	2.25553060671357	-3.60875	0.00720356073459156	0.066440495219525	-2.43486	NoDiff
0.036467967395276	2.91697477575434	3.60855287844836	0.00720561524368424	0.066440495219525	-2.43515	NoDiff
0.0835254532011036	3.17859765718721	3.60820845073145	0.00720915851721256	0.066440495219525	-2.43565	NoDiff
-0.0440789	3.5469231700825	-3.60687	0.00722293801079747	0.0665188052410897	-2.4376	NoDiff
-0.0657123	2.86853961475035	-3.60629	0.00722889215453555	0.0665188052410897	-2.43844	NoDiff
-0.238484	2.79228632449349	-3.6059	0.00723290584820431	0.0665188052410897	-2.43901	NoDiff
0.0893751699513241	2.53921335895664	3.60574269414095	0.00723457920875554	0.0665188052410897	-2.43925	NoDiff
0.0842145122728887	2.88098989689657	3.60501019363889	0.0072421493456368	0.0665188052410897	-2.44031	NoDiff
-0.0459446	3.02455852145448	-3.60498	0.00724241598102317	0.0665188052410897	-2.44035	NoDiff
0.064561451794238	2.84824856815181	3.60283291452962	0.00726470074932815	0.0666418691325541	-2.44349	NoDiff
-0.102226	2.91432498886961	-3.60277	0.00726537571132779	0.0666418691325541	-2.44358	NoDiff
0.072219479178066	2.67401722857037	3.60249398394978	0.0072682179995676	0.0666418691325541	-2.44398	NoDiff
0.0598307340572429	2.45384771523993	3.60135942366077	0.00728000513093777	0.0667119969901	-2.44564	NoDiff
0.0576506056828286	2.53772220037203	3.60057719931014	0.00728814367410654	0.0667486294789337	-2.44678	NoDiff
0.0838126270813117	3.03702492723921	3.59887886180164	0.00730584725203832	0.066869271798169	-2.44925	NoDiff
0.0700193525066117	3.11097552633426	3.59851814383671	0.00730961330779662	0.066869271798169	-2.44978	NoDiff
0.0530635103807636	3.16377481853954	3.59657032725217	0.00732998522671991	0.0670176017410654	-2.45262	NoDiff
-0.189114	2.33415769967592	-3.59558	0.00734037765475372	0.0670621646096974	-2.45406	NoDiff
0.125970156671097	3.15693432851452	3.59531180699304	0.00734318013128084	0.0670621646096974	-2.45445	NoDiff
-0.0499951	3.01033360158113	-3.59302	0.00736722422374626	0.0672259473294403	-2.45779	NoDiff
-0.101133	2.90592858048173	-3.59281	0.00736945523488561	0.0672259473294403	-2.4581	NoDiff
0.0727455544916707	2.67809828698131	3.59215779626062	0.00737635976912397	0.0672410009632062	-2.45906	NoDiff
-0.213288	2.26131634682243	-3.59167	0.00738153404261754	0.0672410009632062	-2.45977	NoDiff
0.0864146195592885	2.80062258356725	3.59146966299055	0.00738362005737794	0.0672410009632062	-2.46006	NoDiff
0.108352581243949	3.25247309786974	3.59084696452997	0.00739019653780922	0.06725760616616	-2.46097	NoDiff
0.0690230632382663	2.89748547127466	3.59050709931561	0.00739378858033597	0.06725760616616	-2.46146	NoDiff
-0.0740041	2.79780044992927	-3.58987	0.00740057840265951	0.0672679273384862	-2.4624	NoDiff
0.0659742548451804	2.7537288533772	3.58961088525526	0.00740326962581267	0.0672679273384862	-2.46277	NoDiff
-0.201586	2.63689411810317	-3.58916	0.00740808661241676	0.0672737735805892	-2.46344	NoDiff
-0.0658435	2.61773835252699	-3.58715	0.00742933937128857	0.067428784530293	-2.46636	NoDiff
-0.0739036	2.88589422242901	-3.58657	0.00743551304497178	0.0674468400517164	-2.46721	NoDiff
0.0448730639864199	2.41956720188717	3.58581	0.00744363874954947	0.067482571993244	-2.46832	NoDiff
0.0742187468298542	2.71254642649047	3.58504167956617	0.0074518094017046	0.067517197114825	-2.46944	NoDiff
0.0738111661516243	3.28036459980467	3.58457269502597	0.00745681072641373	0.067517197114825	-2.47013	NoDiff
-0.093012	2.82305982669923	-3.58427	0.00746002407478772	0.067517197114825	-2.47057	NoDiff
0.220738604150741	3.29486679181847	3.58316402023803	0.00747185460928595	0.0675863212385411	-2.47218	NoDiff
0.0734535461724191	2.66471547226966	3.58206943535895	0.00748356654581681	0.0676385754688612	-2.47378	NoDiff
-0.119541	2.71370350556799	-3.58184	0.00748602386230215	0.0676385754688612	-2.47412	NoDiff
-0.0853174	3.03525193550231	-3.58094	0.00749561904719608	0.0676560521447265	-2.47542	NoDiff
-0.109807	2.63055530597523	-3.58088	0.00749635269746768	0.0676560521447265	-2.47552	NoDiff
-0.171732	2.87999555665564	-3.58036	0.0075019088160552	0.0676683090128672	-2.47628	NoDiff
0.0758010797579914	2.80998176752963	3.57958266297649	0.0075102476161795	0.0677056383250544	-2.47741	NoDiff
0.146739734581945	2.5797122294436	3.57876107863604	0.00751908485191291	0.0677474168406843	-2.47861	NoDiff
-0.244502	3.19652502560939	-3.57733	0.0075345491905083	0.0677819405670294	-2.48071	NoDiff
0.0721235454118793	2.36182561773027	3.5772362479961	0.00753551586361013	0.0677819405670294	-2.48084	NoDiff
0.595988723378252	2.44113922336524	3.57661914503416	0.0075421764244552	0.0677819405670294	-2.48174	Up
0.0912639324934223	3.16048680805992	3.57643883960206	0.00754412369595836	0.0677819405670294	-2.482	NoDiff
0.0449892042710356	2.92467518109005	3.57624909674232	0.00754617346961255	0.0677819405670294	-2.48228	NoDiff
-0.136599	2.62458236677476	-3.57603	0.00754853465100808	0.0677819405670294	-2.4826	NoDiff
0.0557027622300322	2.88155279762916	3.5753871128191	0.00755549288333924	0.0677819405670294	-2.48354	NoDiff
0.166607852696883	3.20671340301128	3.57528873307886	0.00755655730497871	0.0677819405670294	-2.48368	NoDiff
-0.0560135	3.23011072669405	-3.57421	0.0075682221312819	0.067848816759807	-2.48526	NoDiff
-0.0702422	2.72165052118697	-3.57333	0.00757776548693251	0.067896610274522	-2.48654	NoDiff
-0.12598	3.09539733243962	-3.5728	0.00758354382038545	0.0679106349115517	-2.48732	NoDiff
0.0537412786614335	3.60155744621566	3.57084111986711	0.00760484587210692	0.068018098819605	-2.49018	NoDiff
0.0718145411322057	3.34481508274839	3.57067140319997	0.00760669502682091	0.068018098819605	-2.49043	NoDiff
0.157377145581852	2.56034293931477	3.57034060549674	0.00761030062528293	0.068018098819605	-2.49092	NoDiff
-0.267616	2.63626931518581	-3.57015	0.00761242324403297	0.068018098819605	-2.4912	NoDiff
0.205909795611124	2.97147344275922	3.56742291236323	0.00764218170877367	0.068186920700509	-2.49518	NoDiff
0.0690296561826422	3.15256291501876	3.56707644949539	0.00764597689697526	0.068186920700509	-2.49569	NoDiff
-0.0669161	2.34494241061357	-3.5667	0.00765009062168014	0.068186920700509	-2.49624	NoDiff
0.0688853847495462	2.75454201334018	3.56662027619276	0.00765097693079985	0.068186920700509	-2.49635	NoDiff
-0.0473264	3.30691432322798	-3.56648	0.00765246848732681	0.068186920700509	-2.49655	NoDiff
-0.129268	2.66527537661153	-3.56477	0.00767131952732895	0.0683171267740416	-2.49906	NoDiff
-0.47349	2.8531402471172	-3.56364	0.0076836857761523	0.068389470472556	-2.50071	Down
0.109315393485396	3.11425244299904	3.56265773486044	0.00769455666562882	0.068448432060304	-2.50215	NoDiff
-0.0973578	2.7713925015205	-3.56143	0.0077080952237574	0.0685304803839835	-2.50394	NoDiff
-0.0462523	3.04994923886129	-3.56105	0.00771228310791898	0.0685304803839835	-2.5045	NoDiff
-0.0294724	3.21997302911303	-3.56048	0.00771861560051192	0.0685399239686266	-2.50533	NoDiff
0.0862434384805793	2.79016714251698	3.56018821707337	0.00772185011024418	0.0685399239686266	-2.50576	NoDiff
-0.084055	2.8839380410478	-3.55744	0.00775233242988421	0.0687726177420493	-2.50978	NoDiff
-0.196602	2.32198465279202	-3.55686	0.00775874863584306	0.068791677261361	-2.51062	NoDiff
-0.0451831	3.13929999459107	-3.55634	0.0077646334184922	0.068806006636985	-2.5114	NoDiff
-0.0848705	2.42807111501659	-3.55548	0.00777412520425423	0.0688234767519552	-2.51264	NoDiff
-0.0913183	2.79454032097523	-3.55491	0.00778048017161909	0.0688234767519552	-2.51348	NoDiff
-0.0638202	3.33802248533445	-3.55463	0.00778367885960851	0.0688234767519552	-2.5139	NoDiff
0.130580366251789	3.00940030217638	3.55432602466057	0.00778705419937814	0.0688234767519552	-2.51434	NoDiff
0.0777305883425334	2.7711969952051	3.55424554404964	0.0077879534459685	0.0688234767519552	-2.51446	NoDiff
0.134711590106924	2.97483317031837	3.55290443967132	0.00780295452626142	0.0689182597308536	-2.51642	NoDiff
0.0896830622580296	3.04485438712025	3.5515376493114	0.00781827462843238	0.0689834477573574	-2.51842	NoDiff
0.123555886491585	2.42006812470672	3.55115169756184	0.00782260649576977	0.0689834477573574	-2.51898	NoDiff
-0.245105	2.52646921119277	-3.55052	0.00782974284063877	0.0689834477573574	-2.51991	NoDiff
0.0918644947360327	2.71330627594703	3.55003416703676	0.00783516393912886	0.0689834477573574	-2.52062	NoDiff
0.0940628845614548	2.78785982344007	3.5497848351956	0.00783796855762905	0.0689834477573574	-2.52099	NoDiff
-0.0561847	2.59894119708749	-3.54973	0.0078385991211782	0.0689834477573574	-2.52107	NoDiff
-0.0978539	2.63477874891487	-3.54893	0.00784757008866394	0.0689834477573574	-2.52223	NoDiff
0.0636473212611339	2.71774826328934	3.5487660089435	0.00784943999146706	0.0689834477573574	-2.52248	NoDiff
0.0970425071532403	2.51069775231381	3.54859718527061	0.00785134258326496	0.0689834477573574	-2.52272	NoDiff
-0.148578	2.26752374101401	-3.54824	0.00785533481765945	0.0689834477573574	-2.52324	NoDiff
-0.105009	2.34217356019381	-3.54806	0.00785741113484137	0.0689834477573574	-2.52351	NoDiff
-0.142744	2.29531391562048	-3.54701	0.00786923658365778	0.0690496594948175	-2.52505	NoDiff
0.119151832271249	3.14048818237935	3.54651061820206	0.0078748982005375	0.0690617432505245	-2.52578	NoDiff
0.0828691336857776	2.68862674371011	3.54582432281658	0.00788266236634268	0.0690922428945501	-2.52679	NoDiff
-0.192372	2.41481771580937	-3.54504	0.00789155503510088	0.0691325954406473	-2.52794	NoDiff
-0.213919	2.35171488881621	-3.54387	0.00790480692115867	0.0691988355309478	-2.52965	NoDiff
0.0858188868207211	2.62021086484804	3.54361586709716	0.00790770240387157	0.0691988355309478	-2.53002	NoDiff
0.142306882700672	2.85959822219716	3.54168410160153	0.00792967478952982	0.0693534606253018	-2.53285	NoDiff
0.0892277976212803	2.38492886111043	3.53931843018874	0.00795667122120982	0.069518760108806	-2.53632	NoDiff
0.106008796268061	2.90503952990918	3.53857042507775	0.00796522763579845	0.069518760108806	-2.53741	NoDiff
0.119775323366633	3.10865633872124	3.53790190597039	0.00797288311200943	0.069518760108806	-2.53839	NoDiff
-0.0723783	2.82234986592576	-3.5379	0.00797295131152095	0.069518760108806	-2.5384	NoDiff
0.0471886274484523	3.45854068512159	3.53661744536367	0.00798761399664718	0.069518760108806	-2.54027	NoDiff
0.054974385254138	2.90880537387905	3.53621176790033	0.00799227254987184	0.069518760108806	-2.54087	NoDiff
-0.104051	2.73881800333078	-3.53603	0.00799439139793052	0.069518760108806	-2.54114	NoDiff
0.149949290641077	2.84216369553046	3.53600286901435	0.00799467254709062	0.069518760108806	-2.54118	NoDiff
0.0460011522077891	3.06962218416505	3.5359496061421	0.00799528459638989	0.069518760108806	-2.54125	NoDiff
0.0659377708818616	2.99927135921871	3.53574475606997	0.00799763901569019	0.069518760108806	-2.54155	NoDiff
0.0826685496191308	2.45888986042557	3.53565196169257	0.00799870577972168	0.069518760108806	-2.54169	NoDiff
0.110744428809369	2.51893411992695	3.53534391411745	0.00800224818174054	0.069518760108806	-2.54214	NoDiff
0.0948820592562889	3.04644460962498	3.53463427428354	0.00801041507001282	0.069518760108806	-2.54318	NoDiff
-0.713692	2.24963045898191	-3.53444	0.00801265108895644	0.069518760108806	-2.54347	Down
0.0838692299638675	2.5926355039462	3.53368253814945	0.00802138207209472	0.069518760108806	-2.54458	NoDiff
0.0513946166706871	2.87529043991347	3.53367840755653	0.00802142970441566	0.069518760108806	-2.54458	NoDiff
-0.110338	3.11118459998348	-3.53364	0.00802189303321417	0.069518760108806	-2.54464	NoDiff
0.0574248935723819	2.86778419254368	3.53268929287819	0.00803284445703054	0.0695435893549212	-2.54603	NoDiff
-0.0868351	3.1434286642701	-3.53216	0.00803894173571541	0.0695435893549212	-2.54681	NoDiff
-0.08794	2.76770579645092	-3.53178	0.00804332629832635	0.0695435893549212	-2.54736	NoDiff
0.0822763885029196	2.85768131642408	3.53175473806917	0.00804364547504972	0.0695435893549212	-2.5474	NoDiff
-0.207195	2.88753457899579	-3.53097	0.00805269970310848	0.0695435893549212	-2.54855	NoDiff
0.0800465997404737	3.15885822026341	3.53093818857568	0.00805309532902881	0.0695435893549212	-2.5486	NoDiff
-0.0819402	2.95234229445033	-3.53037	0.00805962857134498	0.0695435893549212	-2.54943	NoDiff
0.117983307902427	2.53411	3.52948017796713	0.00806999819085271	0.0695435893549212	-2.55074	NoDiff
0.0491783223935551	3.07404102671483	3.52919839719938	0.00807326926060823	0.0695435893549212	-2.55115	NoDiff
0.115391337472073	3.29299999542066	3.52916226159027	0.0080736888453026	0.0695435893549212	-2.5512	NoDiff
-0.0481578	2.90431911068115	-3.52916	0.00807371170673997	0.0695435893549212	-2.55121	NoDiff
-0.172647	2.41170152711142	-3.52892	0.00807653075702044	0.0695435893549212	-2.55156	NoDiff
0.0419070216872368	3.20140638281322	3.52793	0.0080880224619147	0.0696053572149509	-2.55301	NoDiff
0.17823358081705	3.02884405188601	3.52740706503138	0.00809409712214823	0.0696133493370945	-2.55378	NoDiff
-0.0514939	2.9607721924979	-3.52711	0.00809758856052187	0.0696133493370945	-2.55422	NoDiff
0.542028210552896	2.37477031768467	3.52376567604385	0.00813661233752724	0.0697897504899125	-2.55912	Up
-0.16596	2.72859789481074	-3.5232	0.00814325836159492	0.0697897504899125	-2.55995	NoDiff
-0.0541938	3.00521465923326	-3.52273	0.00814869238108402	0.0697897504899125	-2.56063	NoDiff
-0.144623	2.73014170893293	-3.52263	0.00814989948870262	0.0697897504899125	-2.56078	NoDiff
0.0684336930011419	2.95167154286008	3.52242530864166	0.00815232172094625	0.0697897504899125	-2.56109	NoDiff
-0.0702261	3.18037109799959	-3.5224	0.00815256159063695	0.0697897504899125	-2.56112	NoDiff
-0.0681318	2.5576960745728	-3.52218	0.00815515918299182	0.0697897504899125	-2.56144	NoDiff
-0.121426	2.72945695544565	-3.52154	0.00816270911855861	0.0697897504899125	-2.56239	NoDiff
-0.0387584	3.10028324679585	-3.52056	0.00817427283586825	0.0697897504899125	-2.56383	NoDiff
0.149130822704788	2.94578216080875	3.52009789483943	0.00817967631439402	0.0697897504899125	-2.5645	NoDiff
0.0934452761386295	3.15101825887698	3.51969645503421	0.0081844044023411	0.0697897504899125	-2.56509	NoDiff
0.089754370712992	2.6942585881573	3.51953063681163	0.00818635823005376	0.0697897504899125	-2.56534	NoDiff
-0.0856216	2.71678203233727	-3.51952	0.00818643670270275	0.0697897504899125	-2.56534	NoDiff
0.0841399128300068	2.85974548369084	3.51927727161422	0.00818934457908761	0.0697897504899125	-2.56571	NoDiff
-0.516288	2.51881157845437	-3.51927	0.0081894591447917	0.0697897504899125	-2.56572	Down
-0.307464	2.38038849873681	-3.5191	0.00819145408582329	0.0697897504899125	-2.56597	Down
0.0756466255174907	3.48640741966538	3.51907647533797	0.00819171213641755	0.0697897504899125	-2.566	NoDiff
0.0844295038472492	3.38440150800698	3.51782177017811	0.0082065226912258	0.0698562146492967	-2.56784	NoDiff
0.432557712158782	2.26840242617885	3.51702727418982	0.00821591567982265	0.0698562146492967	-2.56901	Up
-0.0616138	2.78699709844856	-3.5169	0.00821738805665786	0.0698562146492967	-2.56919	NoDiff
-0.139425	2.70756476843262	-3.51653	0.00822184697415719	0.0698562146492967	-2.56975	NoDiff
-0.0370312	3.20425676369906	-3.51641	0.00822325899375359	0.0698562146492967	-2.56992	NoDiff
-0.137312	2.93375920261396	-3.51622	0.00822551618613842	0.0698562146492967	-2.5702	NoDiff
0.0611730087311026	2.89589586412915	3.51506467427078	0.00823916778750511	0.0698645655447734	-2.57189	NoDiff
-0.0673199	2.99904294350782	-3.51496	0.00824036629108376	0.0698645655447734	-2.57204	NoDiff
0.0572738719972243	2.87613658022242	3.51494799938724	0.00824055231110555	0.0698645655447734	-2.57206	NoDiff
-0.0402668	2.7501484385803	-3.51456	0.00824517622116393	0.0698645655447734	-2.57263	NoDiff
-0.0481683	3.27139789851864	-3.51391	0.00825284352815571	0.0698645655447734	-2.57358	NoDiff
0.0611133325589598	2.3683453564605	3.51387787828425	0.00825326247964337	0.0698645655447734	-2.57363	NoDiff
-0.0346708	3.04914029882381	-3.51358	0.00825683959071861	0.0698645655447734	-2.57408	NoDiff
-0.165414	3.14746241684334	-3.51177	0.00827835246803351	0.0699861291705846	-2.57673	NoDiff
-0.163303	2.94943202135087	-3.51164	0.00827989008798963	0.0699861291705846	-2.57692	NoDiff
0.0542301065995009	2.57576993260665	3.51103685082908	0.00828710768094821	0.0700104238517842	-2.57781	NoDiff
0.0562065823382138	2.94968055874313	3.51014891692086	0.0082977159476279	0.0700633228705155	-2.57911	NoDiff
-0.0753247	3.04761064791068	-3.50834	0.00831938041618794	0.0701708361540067	-2.58177	NoDiff
0.0771177956658664	2.6021214466453	3.50774932481259	0.00832645661950553	0.0701708361540067	-2.58263	NoDiff
-0.110982	2.63533356249356	-3.50747	0.00832982316177638	0.0701708361540067	-2.58305	NoDiff
-0.0593241	2.80352496691318	-3.5073	0.00833179449964184	0.0701708361540067	-2.58329	NoDiff
-0.125418	2.74563515905116	-3.50727	0.0083322154227166	0.0701708361540067	-2.58334	NoDiff
-0.0333194	3.43346067639717	-3.50646	0.00834188943629758	0.070191157073041	-2.58452	NoDiff
0.129011476772199	3.29126149661542	3.50625305799157	0.00834443152951456	0.070191157073041	-2.58483	NoDiff
-0.085265	2.87273849298648	-3.50598	0.00834769204721258	0.070191157073041	-2.58523	NoDiff
0.0697866147757666	2.70379338885927	3.50463220027736	0.00836394980869857	0.0702743598915826	-2.58721	NoDiff
0.0847981661930332	3.0538249203654	3.50443675488562	0.008366306633907	0.0702743598915826	-2.5875	NoDiff
0.682868120850636	2.65771819377694	3.50302685390938	0.008383329229066	0.0703806686683932	-2.58957	Up
-0.210871	2.64170104192682	-3.50139	0.00840319643638788	0.070510735740831	-2.59199	NoDiff
-0.0688884	3.10618120746723	-3.50001	0.00841991331717356	0.0705650479348042	-2.59401	NoDiff
0.0630401068171	2.97437106271485	3.49948839603796	0.00842621382634893	0.0705650479348042	-2.59477	NoDiff
0.079753462837933	2.90861919060586	3.49941311280956	0.00842712876062009	0.0705650479348042	-2.59488	NoDiff
0.0813581719548397	3.27078332975237	3.49940888238384	0.00842718017708903	0.0705650479348042	-2.59489	NoDiff
0.236540596858821	2.96092098596968	3.49840511260747	0.00843938941203016	0.0706305908268505	-2.59637	NoDiff
0.0807388758214756	3.03070916650209	3.49786533168033	0.00844596275899757	0.0706489225284286	-2.59716	NoDiff
-0.149029	3.25468276528399	-3.49736	0.0084521251494457	0.0706637994211179	-2.5979	NoDiff
0.0642844733050097	3.1434292746176	3.49676759977503	0.00845934754485734	0.0706702144766154	-2.59877	NoDiff
0.10140734582306	2.62656996326152	3.49657805144461	0.00846166101742464	0.0706702144766154	-2.59905	NoDiff
-0.208955	2.58742190121003	-3.4955	0.00847479798497977	0.0707432774313252	-2.60063	NoDiff
0.08072349109875	2.9336378104977	3.49478667684983	0.0084835583697279	0.0707598843578338	-2.60169	NoDiff
0.0393947035957706	2.95755851958627	3.49456458604162	0.00848627735714687	0.0707598843578338	-2.60201	NoDiff
0.0725327533457442	3.00734476461228	3.49426415081824	0.00848995696681249	0.0707598843578338	-2.60246	NoDiff
-0.0464664	3.03370959864172	-3.49354	0.00849884936000188	0.070797391645411	-2.60352	NoDiff
-0.171771	2.43619073412188	-3.49205	0.00851717812368591	0.0708932305850068	-2.60572	NoDiff
0.0641420073674319	2.95650979808627	3.49185809543225	0.00851948670284495	0.0708932305850068	-2.60599	NoDiff
-0.0878991	2.74732938545475	-3.49153	0.00852354866143949	0.0708932305850068	-2.60648	NoDiff
-0.0867882	3.22096790133189	-3.49051	0.00853604289166097	0.0709569547153089	-2.60797	NoDiff
-0.128748	2.58133505298648	-3.49019	0.00854001440211547	0.0709569547153089	-2.60845	NoDiff
-0.0379024	3.09354983640035	-3.48951	0.00854842750385526	0.0709902642630824	-2.60945	NoDiff
-0.187049	3.07925025589926	-3.48849	0.00856097979889923	0.0710578956634689	-2.61095	NoDiff
0.0753520682042963	2.75880834412657	3.48774240647253	0.00857025267694821	0.0710982516210645	-2.61205	NoDiff
-0.324327	2.53413973504425	-3.48569	0.00859562810434397	0.0712720830318521	-2.61506	Down
0.128050567253486	3.17811412322453	3.48471096177057	0.00860785064480744	0.0713367324131882	-2.61651	NoDiff
0.191364976673255	2.30234010062175	3.48401609777996	0.00861649351050419	0.0713716643863397	-2.61753	NoDiff
0.0576555911370085	3.23380998325233	3.48360522478842	0.00862160838046383	0.0713773525858739	-2.61814	NoDiff
-0.176665	2.83732031366365	-3.48286	0.00863093202405232	0.0713890065631302	-2.61924	NoDiff
-0.0848179	2.43880626867639	-3.48277	0.00863196771077031	0.0713890065631302	-2.61936	NoDiff
-0.0871884	2.4751444033268	-3.48243	0.00863630267374552	0.0713890065631302	-2.61987	NoDiff
-0.237365	2.5339314913672	-3.48183	0.00864370510917773	0.0714135738876657	-2.62074	NoDiff
0.0880686776297478	3.14369760514074	3.48130153173354	0.0086503464724232	0.0714318313468184	-2.62153	NoDiff
-0.0844903	2.8014450579062	-3.47891	0.00868028277654009	0.071642333883794	-2.62505	NoDiff
-0.0285423	3.0099743704041	-3.47674	0.00870753372567813	0.0718304688455506	-2.62824	NoDiff
0.0593386457097659	3.06815637982843	3.47604235332825	0.00871633630191803	0.0718663042714152	-2.62927	NoDiff
-0.259245	2.8048718018306	-3.4754	0.00872448999937619	0.0718859786380375	-2.63022	NoDiff
0.134772410306532	2.27895962105704	3.47514558333833	0.00872764192534521	0.0718859786380375	-2.63059	NoDiff
0.0804441059541621	3.42812928345618	3.47314505716508	0.00875291891821628	0.0720573544651319	-2.63354	NoDiff
0.0539566919280527	2.8787340301235	3.47248851703143	0.0087612313810116	0.0720889681625962	-2.63451	NoDiff
-0.104898	2.83965246854951	-3.47065	0.00878454962544212	0.0722363625886163	-2.63721	NoDiff
-0.145154	2.5882517809432	-3.47037	0.00878810763920073	0.0722363625886163	-2.63763	NoDiff
-0.136981	2.45787176277172	-3.46835	0.00881385880045267	0.0723808409968814	-2.64061	NoDiff
0.0835457613392959	2.85194	3.46828391849966	0.00881466535621802	0.0723808409968814	-2.6407	NoDiff
0.0455260099079787	2.87123389790527	3.46731276928588	0.0088270563822662	0.0724456832106664	-2.64213	NoDiff
-0.163707	2.95790066134658	-3.46461	0.00886160905533394	0.0726664527791395	-2.64611	NoDiff
-0.0757261	3.0914013302323	-3.4641	0.00886816496991386	0.0726664527791395	-2.64686	NoDiff
0.0746992046627637	3.20409450849406	3.46393358116216	0.00887031650110406	0.0726664527791395	-2.64711	NoDiff
0.100779741793773	2.7799350542535	3.46373502257872	0.0088728654378794	0.0726664527791395	-2.6474	NoDiff
0.0725441163192348	2.57440438922664	3.46345228023815	0.00887649640313454	0.0726664527791395	-2.64782	NoDiff
0.0573687405100009	2.83055948151064	3.46302262281923	0.00888201707130868	0.072674737650977	-2.64845	NoDiff
0.140661562370298	2.37286843787624	3.46063250673088	0.00891279440364279	0.0728775936962397	-2.65198	NoDiff
-0.120639	2.56727976824579	-3.4604	0.0089158517754814	0.0728775936962397	-2.65233	NoDiff
-0.0445211	2.94334732557214	-3.45796	0.00894734675879368	0.0730961020449651	-2.65592	NoDiff
0.0791103932525262	3.00246138784019	3.45762726784156	0.00895165366565922	0.0730961020449651	-2.65641	NoDiff
0.0512427118363942	3.06530612332975	3.45667568462903	0.00896399564264228	0.0731598206398738	-2.65781	NoDiff
0.0839565747349463	2.58395061755368	3.45611351322094	0.00897129547323341	0.0731686794367877	-2.65864	NoDiff
-0.118757	2.98245599615541	-3.45548	0.00897956034166057	0.0731686794367877	-2.65958	NoDiff
0.0755177400681512	2.93441673244653	3.4549129241423	0.00898690636955933	0.0731686794367877	-2.66041	NoDiff
0.0544705596713426	2.98111457107157	3.45487972337995	0.00898733847921937	0.0731686794367877	-2.66046	NoDiff
0.0757799562151847	3.01184541429124	3.45484599447873	0.00898777748525589	0.0731686794367877	-2.66051	NoDiff
0.0476759128292367	3.00500766039853	3.4537459230356	0.00900210821669847	0.0732483505022527	-2.66213	NoDiff
-0.323098	2.74400183244734	-3.45334	0.00900745068187702	0.0732486418943916	-2.66274	Down
0.0932255787469702	2.63328208508172	3.45286594793079	0.00901358922263605	0.0732486418943916	-2.66343	NoDiff
-0.0569034	3.19575	-3.4527	0.00901577675528711	0.0732486418943916	-2.66368	NoDiff
-0.293894	2.9281782838059	-3.45083	0.00904024040613669	0.073268870875581	-2.66644	NoDiff
-0.0706513	3.01794	-3.45046	0.0090450309285446	0.073268870875581	-2.66698	NoDiff
-0.175706	2.45799410975345	-3.45032	0.00904695393404172	0.073268870875581	-2.6672	NoDiff
0.0836632845951223	3.3675989594139	3.45018561844388	0.00904865541879018	0.073268870875581	-2.66739	NoDiff
-0.158224	3.0628220176605	-3.44972	0.00905474521738527	0.073268870875581	-2.66807	NoDiff
0.171595510063933	2.39063061963825	3.44951661519247	0.00905743044854784	0.073268870875581	-2.66837	NoDiff
0.0793192568256299	3.08562747331388	3.44948024639153	0.00905790774176327	0.073268870875581	-2.66843	NoDiff
0.051844066040831	3.1431814758832	3.44930236092548	0.00906024264242889	0.073268870875581	-2.66869	NoDiff
-0.0522532	3.27061328058475	-3.44917	0.00906196091641201	0.073268870875581	-2.66888	NoDiff
0.19962469458079	2.95814839137876	3.44891721913641	0.00906530015434321	0.073268870875581	-2.66926	NoDiff
0.0680194233572259	2.73346433967035	3.44869138527073	0.00906826710073728	0.073268870875581	-2.66959	NoDiff
-0.209347	2.80979399637307	-3.44834	0.00907290533951341	0.0732696198234552	-2.67011	NoDiff
0.0877172796982966	2.89812880693494	3.44736509508443	0.00908571240097636	0.0733363035509954	-2.67155	NoDiff
0.0625149151547224	3.20781571748619	3.44671355470852	0.00909429547355916	0.0733688432123624	-2.67251	NoDiff
0.0631874058214231	2.81096148403084	3.44619918999491	0.00910107754945299	0.0733868279237783	-2.67327	NoDiff
[truncated: 14,120 more rows]

## Sheet: GSE206364_deg
logFC	AveExpr	t	P.Value	adj.P.Val	B	change
3.48380076864939	-0.959945	11.6546958029786	2.63758863532569e-09	5.88024010359509e-05	10.3256066246774	UP
-1.70137	7.67757797280489	-9.93151	2.62023588811242e-08	0.000292077694447891	9.33688501084609	DOWN
-2.67718	3.93963591192416	-9.53041	4.66555113492825e-08	0.000346712656673635	8.83774266739326	DOWN
2.50569252657374	2.99483207092161	9.22118278705737	7.36689581900561e-08	0.000378051008567673	8.37842270945501	UP
-3.95657	10.2908341281062	-9.12746	8.4787612937937e-08	0.000378051008567673	8.14732226560525	DOWN
-6.96826	11.0893	-8.97673	1.06519938847022e-07	0.00039579258610925	7.92763741865655	DOWN
-6.809	10.4620049451413	-8.05368	4.57071636694917e-07	0.00113221722983072	6.6149481522852	DOWN
3.29242996754828	0.927295522650223	8.09155926046554	4.29662237080596e-07	0.00113221722983072	6.59419882279398	UP
3.49744012103401	1.97780505899219	7.80442597893668	6.89741934721376e-07	0.00150105496046954	6.22718713862973	UP
2.2672133666567	4.91467415848832	7.76179195875469	7.40629970627296e-07	0.00150105496046954	6.19942970638428	UP
1.84395112911635	3.71447475882674	7.59803862214342	9.75658669755063e-07	0.00181261119862661	5.93391098026473	UP
4.52328822145099	-3.41926	8.07591506595341	4.4076715464083e-07	0.00113221722983072	5.8419645535822	UP
-1.91046	5.51419476714105	-7.4025	1.36218239793834e-06	0.0021691781699741	5.60364698610917	DOWN
2.34318379097269	0.515761990950818	7.43399819840635	1.29044402920425e-06	0.0021691781699741	5.5603375347375	UP
-1.71761	6.05443467413828	-7.28036	1.68224312358477e-06	0.0021985364425207	5.4007779887301	DOWN
-2.52417	11.7549130489853	-7.31243	1.59124460408993e-06	0.0021985364425207	5.3884566604117	DOWN
2.39580054647139	2.41285781441014	7.23276249445338	1.82742089393472e-06	0.0021985364425207	5.3252136952373	UP
-1.53977	6.47556587003559	-7.19012	1.96861519495543e-06	0.0021985364425207	5.25105415253386	DOWN
-2.33337	2.86311544206658	-7.16728	2.04888350584361e-06	0.0021985364425207	5.21369547311262	DOWN
-1.44896	2.61671816980216	-7.16027	2.07418152543878e-06	0.0021985364425207	5.20344889935197	DOWN
-1.79546	3.28361059275049	-7.13464	2.16954345274314e-06	0.0021985364425207	5.16091918635446	DOWN
2.58558266416306	1.81976552384341	7.08006942282734	2.38816686317479e-06	0.00223440391922092	5.06150483636529	UP
2.37408581320521	12.2083691331965	7.0528673834173	2.50561128467404e-06	0.00223440391922092	4.89994873223839	UP
-1.66962	3.56984086781132	-6.94676	3.02454297029942e-06	0.00246259398168863	4.83409357576127	DOWN
1.89550331377749	3.22517052267988	6.92844496611383	3.124877705031e-06	0.00246259398168863	4.80606	UP
1.84663589791896	1.95568445678902	6.90009591134454	3.28712048742441e-06	0.00246259398168863	4.76058694354833	UP
1.53315699824773	2.83939900532095	6.88298	3.38928766858978e-06	0.00246259398168863	4.72911983639443	UP
1.96356586048801	4.06681297437013	6.87689193860001	3.42644658759345e-06	0.00246259398168863	4.7131856911669	UP
-2.80087	12.9305773645183	-6.88474	3.37866162851696e-06	0.00246259398168863	4.66175123271149	DOWN
2.65867667025762	0.658119885434694	6.85952920878828	3.53471819386544e-06	0.00246259398168863	4.64858649167362	UP
4.12156672583518	-2.78356	7.07079940728273	2.42753104674423e-06	0.00223440391922092	4.59392803997602	UP
1.2760136489862	4.55925263789766	6.72893952910573	4.47245421048242e-06	0.00302148164146955	4.4474139534059	UP
-4.54986	-3.12307	-7.27165	1.70787223633286e-06	0.0021985364425207	4.28618133220998	DOWN
-2.18668	2.47171267895396	-6.61182	5.53427122671964e-06	0.00315029980416607	4.26126619622377	DOWN
2.48916030225406	3.72897208016395	6.60068945065884	5.64796162091059e-06	0.00315029980416607	4.23028174593941	UP
-1.57888	5.45110348151803	-6.60027	5.65228277413846e-06	0.00315029980416607	4.20583215268222	DOWN
1.60363325479521	3.97809138980236	6.55607158661229	6.12884963630639e-06	0.00319234892560225	4.14227577563974	UP
-4.53105	0.483301949566896	-6.69705	4.73867976741635e-06	0.00310718019808177	4.14188836970053	DOWN
2.05224084274698	3.73547652181107	6.54657829451977	6.23655590441723e-06	0.00319234892560225	4.13057005448876	UP
-1.23568	2.94493565024333	-6.54102	6.30050025686279e-06	0.00319234892560225	4.12862475289769	DOWN
-1.88763	4.30624323224572	-6.54202	6.28899027066737e-06	0.00319234892560225	4.10412289636834	DOWN
1.86174105642054	2.65494899661695	6.49673931984245	6.8352253714751e-06	0.003312706835471	4.05148343409645	UP
3.0259648958391	-2.52715	6.63770025848063	5.27891512368055e-06	0.00315029980416607	3.94753782487369	UP
1.74746595525836	4.6779788943917	6.4387827965082	7.60729686434677e-06	0.00341405547968194	3.93190240430905	UP
-2.21193	3.24983898514528	-6.42027	7.87258968045912e-06	0.00341405547968194	3.91371716043895	DOWN
2.12523269392439	0.714637577644841	6.41557265836391	7.94144343008499e-06	0.00341405547968194	3.89965358075762	UP
3.05860169313936	2.95164529522436	6.40018717212995	8.17132362996254e-06	0.00341405547968194	3.88223342099809	UP
3.72915325000931	-2.80244	6.6041324122558	5.61252470951601e-06	0.00315029980416607	3.88195951478991	UP
1.6692	3.44690742806324	6.38482556522087	8.40775739732704e-06	0.00341405547968194	3.83776056267299	UP
1.45733521236815	4.8213958233659	6.3838773683451	8.42258237115396e-06	0.00341405547968194	3.82961503604628	UP
-1.658	5.38098196975127	-6.39082	8.31461086614684e-06	0.00341405547968194	3.82463814769767	DOWN
3.99499399186761	-0.965386	6.42584086798945	7.79177242942145e-06	0.00341405547968194	3.81524587898165	UP
-4.43226	2.76380262395602	-6.35374	8.90817919667576e-06	0.00348419205281911	3.79931184154735	DOWN
4.04380113624166	-3.82193	6.61577695751004	5.49437799960477e-06	0.00315029980416607	3.77354951873274	UP
-1.70029	0.174066076985259	-6.38723	8.37032336896315e-06	0.00341405547968194	3.75684670844131	DOWN
-2.07589	2.71954584037053	-6.31526	9.57086881740055e-06	0.00367884395543324	3.73383688202698	DOWN
2.58650964793108	-0.477871	6.35794275060059	8.83878314146366e-06	0.00348419205281911	3.73143948061032	UP
5.27344435611764	6.21269362896128	6.27618978719808	1.029639028e-05	0.00389063940512405	3.66716608378702	UP
2.34085205380515	1.91035080807812	6.23349350298151	1.1154866222689e-05	0.00398238783827952	3.5894436483404	UP
-2.13838	12.5467316163496	-6.24287	1.09601745005897e-05	0.00398238783827952	3.58563919260828	DOWN
1.03322504579071	2.51713633753866	6.23433421691518	1.11372636152438e-05	0.00398238783827952	3.5771391610986	UP
2.02620124595394	0.701521538151491	6.20044260552802	1.18702783137219e-05	0.00405203368580029	3.52350032820385	UP
2.10122459298042	4.9539375566366	6.19814146354532	1.19218298179993e-05	0.00405203368580029	3.49691082822658	UP
1.46720475010966	3.8343829192171	6.19485787007332	1.1995793633391e-05	0.00405203368580029	3.48347487233244	UP
2.88426820088735	-4.1389	6.49975812192454	6.79731536733739e-06	0.003312706835471	3.46944371924254	UP
2.42386719278013	11.672683539735	6.16475953834926	1.26963796173761e-05	0.00422467294313108	3.4398685766878	UP
2.46923731707869	4.67246909178593	6.10985260673777	1.40859781175966e-05	0.00454390035934601	3.33672480293052	UP
1.86599814372482	2.8057700394296	6.10310950178641	1.42672030660366e-05	0.00454390035934601	3.33238868994707	UP
3.27926874917555	-2.51719	6.2287976207895	1.12537200059034e-05	0.00398238783827952	3.32712853025783	UP
2.78385773029011	3.10126973330166	6.0862479377189	1.47310349707545e-05	0.0046255449808169	3.30517609983573	UP
2.07494692611216	2.93426314159378	6.06356961483948	1.53796766298422e-05	0.00476214598313476	3.25918713814773	UP
2.17309340982908	3.13617084226467	6.0518668045022	1.57259201699242e-05	0.0047777789192577	3.23460780266471	UP
2.05487256918436	10.722759842977	6.03352	1.62849522321304e-05	0.00484075633417488	3.22436417725381	UP
2.29550806862007	0.848910810084623	6.00945060420075	1.70501268188734e-05	0.00486115621191928	3.18628463853968	UP
-3.45275	1.89970068167767	-5.99908	1.73910010811195e-05	0.00486115621191928	3.16283506843887	DOWN
1.52064442701025	4.78281672877181	6.00520732476392	1.71888150118685e-05	0.00486115621191928	3.12964290676968	UP
-1.02233	4.95170587714104	-5.9975	1.74438188280947e-05	0.00486115621191928	3.09086320875338	DOWN
3.25736678632441	0.837815623673845	5.95560900051007	1.88994207886612e-05	0.00498070546363998	3.08843440963281	UP
2.17858741565562	2.46248747023014	5.96122537891523	1.86971590679987e-05	0.00498070546363998	3.07906089189332	UP
1.85483518469856	2.64527879790043	5.96036881040362	1.87278609375014e-05	0.00498070546363998	3.07201811108396	UP
1.8028904064863	1.50073256865773	5.94473525863988	1.92974870552172e-05	0.00498070546363998	3.0675469984079	UP
1.5056054167075	1.61559329851547	5.94290456250451	1.93653552684029e-05	0.00498070546363998	3.06233822643784	UP
3.23706135569519	-3.63148	6.15648176767601	1.28964112098144e-05	0.00422812634575885	3.05478621205154	UP
-2.6381	6.05209114068289	-5.96671	1.85016479294266e-05	0.00498070546363998	3.04361801047453	DOWN
-2.64046	1.19662969485137	-5.9384	1.95332522559477e-05	0.00498070546363998	3.04175497245096	DOWN
-1.23332	1.93043604588547	-5.93039	1.98361457859549e-05	0.00498070546363998	3.04160584287407	DOWN
1.99809797154389	0.354963532396649	5.92452170199571	2.00607237845639e-05	0.00498070546363998	3.02384968987699	UP
-2.05766	-1.12946	-6.04745	1.58587799419157e-05	0.0047777789192577	3.00803313644121	DOWN
-1.9024	3.05950979203567	-5.91757	2.03303219337597e-05	0.00498070546363998	2.99139586882667	DOWN
-2.63861	-0.609094	-6.0013	1.73176790675996e-05	0.00486115621191928	2.9812666511608	DOWN
2.2749369057998	2.08583492998648	5.90055637976471	2.10063164406693e-05	0.00509037846443784	2.9749774606992	UP
-1.9044	8.01051753305817	-5.89179	2.13637144640429e-05	0.00510386069702879	2.94810612567382	DOWN
1.89830128514802	1.15070219607417	5.86681623584652	2.24165352724818e-05	0.00526057091962852	2.92803597131171	UP
2.8770394375905	1.49478961278857	5.85097515447129	2.31121267724802e-05	0.00536730994026743	2.89618206507943	UP
-1.92031	1.61199238448912	-5.83511	2.38314317806473e-05	0.0054772983517294	2.87046219041314	DOWN
5.08945839686496	3.66864748716303	5.81562820349596	2.47460153960959e-05	0.00550830515688882	2.82280592199312	UP
-1.25513	3.35762898527728	-5.8169	2.46851835140194e-05	0.00550830515688882	2.78013375107473	DOWN
-0.851189	4.4338146721416	-5.82287	2.44017571568646e-05	0.00550830515688882	2.75981648222528	DOWN
1.59304378276022	1.56167720250575	5.77882840570923	2.65745774252047e-05	0.00569666951074532	2.75948439012861	UP
1.49206839405612	3.54839207825528	5.80374235308701	2.53219294949999e-05	0.00553457937413262	2.7524884623053	UP
4.33742603321505	-3.04288	5.88800605546819	2.15198217242624e-05	0.00510386069702879	2.75171644434461	UP
3.0939363263505	-0.331439	5.75877390281818	2.76294156238697e-05	0.00575297892658046	2.70681767651141	UP
1.60814388914483	2.31664335557129	5.7590021251985	2.76171707738469e-05	0.00575297892658046	2.70065445274161	UP
1.58979903689676	1.23150878960318	5.74390736538492	2.84392794281592e-05	0.00575297892658046	2.70055109593427	UP
-3.86446	-1.62623	-5.9189	2.02786804759073e-05	0.00498070546363998	2.6805256564697	DOWN
-2.16242	-0.267746	-5.78376	2.63215963669448e-05	0.00569666951074532	2.67730184645676	DOWN
4.0260248970073	0.811257663475733	5.72049595051113	2.97647792535302e-05	0.00575297892658046	2.65999479626435	UP
1.63739276749907	-0.217466	5.73215552751365	2.90968317526986e-05	0.00575297892658046	2.65787946513678	UP
-8.29116	4.38450331857934	-5.72541	2.9481320167447e-05	0.00575297892658046	2.65604322283065	DOWN
1.71018846868699	3.02818972144272	5.73801798628426	2.8766864687947e-05	0.00575297892658046	2.64122934569367	UP
1.73324009628166	2.3336104327398	5.71431935227219	3.01250292455373e-05	0.00575297892658046	2.61604230868586	UP
1.41167178986487	3.17662455843048	5.72680005485274	2.94016861550116e-05	0.00575297892658046	2.61265946944617	UP
-1.74586	1.73569137361656	-5.6953	3.12629679635526e-05	0.00575297892658046	2.61205897088716	DOWN
-2.14798	9.13904758038903	-5.69884	3.1047668637461e-05	0.00575297892658046	2.6033422596576	DOWN
4.79781200725425	4.52923464005606	5.69216773244984	3.14545497619092e-05	0.00575297892658046	2.58374925995452	UP
1.8842092596144	3.79686910491597	5.71394931560093	3.01467543255807e-05	0.00575297892658046	2.58361785331744	UP
1.2121458598621	3.50234971062948	5.69860839984151	3.10618430736164e-05	0.00575297892658046	2.54942421571545	UP
1.55879663020008	9.63217705765214	5.66055477082065	3.34579011224976e-05	0.00590162858427596	2.54758238870085	UP
-1.65046	4.77050561652302	-5.71126	3.03050102307604e-05	0.00575297892658046	2.54436949353401	DOWN
2.67249068476293	4.21340874423949	5.68097075756882	3.21495326307441e-05	0.00582716813390089	2.53369811690024	UP
-1.32304	0.69760729205472	-5.64686	3.43662108143705e-05	0.00590162858427596	2.5166939281588	DOWN
-1.56686	7.26048529362482	-5.65548	3.37915741545844e-05	0.00590162858427596	2.48592376874385	DOWN
-1.67209	4.01525310576324	-5.66748	3.30078305042718e-05	0.00590162858427596	2.47443258812832	DOWN
2.47762113871518	5.39992455290536	5.64924847587608	3.42060412096051e-05	0.00590162858427596	2.47425424345242	UP
2.71232022194828	-3.29966	5.77037897531896	2.70138304929449e-05	0.00573567940009251	2.47124850609836	UP
2.44327290005965	1.31956970245512	5.61065131754704	3.68929528419937e-05	0.00604255658153133	2.45078496999699	UP
3.14662164867795	-0.641305	5.61842475095624	3.63347862025265e-05	0.00604255658153133	2.44532945942009	UP
-2.68543	4.22251488988676	-5.64616	3.44133720263692e-05	0.00590162858427596	2.44464952832065	DOWN
2.12839504946048	0.555465201715413	5.59858200549796	3.77772065306129e-05	0.00604255658153133	2.43515616139738	UP
1.87634902185729	2.88537877448251	5.61909574104437	3.62870172305438e-05	0.00604255658153133	2.41958791714887	UP
3.83243510974865	0.815591672039743	5.58634147795074	3.86963964726128e-05	0.00604255658153133	2.4126258438146	UP
3.2870968689858	1.19519706409378	5.58197706643234	3.90297007150135e-05	0.00604255658153133	2.40072396244697	UP
-1.46636	8.50191003041447	-5.59467	3.80683931061673e-05	0.00604255658153133	2.39847005572297	DOWN
-2.93631	-2.8092	-5.81129	2.49546434397493e-05	0.00550830515688882	2.39439281021369	DOWN
-2.01556	2.5820253352765	-5.58307	3.89457179870839e-05	0.00604255658153133	2.38036564731028	DOWN
-1.39638	6.77715034867866	-5.60233	3.75003575397351e-05	0.00604255658153133	2.37156389948378	DOWN
1.77563423273692	3.39236405940609	5.59463952820338	3.80707735439236e-05	0.00604255658153133	2.36031077187809	UP
-3.88019	-1.31493	-5.69172	3.14821669078145e-05	0.00575297892658046	2.35445030113769	DOWN
2.19585194263885	0.863613275433254	5.55067	4.15093193383835e-05	0.00625276192790487	2.34522253433083	UP
2.95951436821492	-3.82402	5.71383018400505	3.01537520632346e-05	0.00575297892658046	2.33129847525105	UP
2.02265138365928	2.07935154720455	5.55366266455081	4.12653240367391e-05	0.00625276192790487	2.32074542854225	UP
4.43310496746321	-2.74025	5.60124213878429	3.7580448812223e-05	0.00604255658153133	2.30337271918158	UP
1.07378836034935	4.56587619321707	5.57436640156564	3.96180319311658e-05	0.00609134071636835	2.29985604418623	UP
-1.35326	4.90882814862074	-5.58383	3.88881593560289e-05	0.00604255658153133	2.29694824960935	DOWN
-1.41701	2.08480354792245	-5.52836	4.33747449013229e-05	0.00628098575268828	2.28766904521234	DOWN
-1.74831	2.04841007789716	-5.5145	4.45778774502627e-05	0.00632266219072402	2.26602142837656	DOWN
-1.22169	4.16377256177991	-5.5624	4.05615214276785e-05	0.00619368875827852	2.26237666632317	DOWN
2.5882727328669	-0.918717	5.52214012905209	4.39105215591815e-05	0.00628098575268828	2.25785948484709	UP
2.24502361180744	2.49265570226268	5.52623050678814	4.35576172481465e-05	0.00628098575268828	2.25612116267512	UP
2.24209616399371	4.24262752331981	5.52939496705288	4.32866084849176e-05	0.00628098575268828	2.23138057872789	UP
-1.03067	5.58282993337229	-5.54216	4.2210607597963e-05	0.00628098575268828	2.22602115460974	DOWN
1.29908388258868	4.12227233704443	5.53287485856727	4.29905954474472e-05	0.00628098575268828	2.22297724134389	UP
3.10885682988058	-3.33274	5.60475944388216	3.73219148391226e-05	0.00604255658153133	2.21523984532691	UP
1.70759792029931	2.18648681530303	5.50018748363696	4.58556234742811e-05	0.00635595304409454	2.21287194991776	UP
-4.89192	-1.8107	-5.65427	3.38716537827616e-05	0.00590162858427596	2.20816985287923	DOWN
1.75418902403846	2.73212695765298	5.49930416425551	4.59357266124654e-05	0.00635595304409454	2.19234308842345	UP
-1.1321	6.42565630691779	-5.51187	4.48093938339641e-05	0.00632266219072402	2.18840261144237	DOWN
-0.970577	2.90612350353226	-5.49895	4.59679554235128e-05	0.00635595304409454	2.18797037544262	DOWN
2.30939998965224	0.823323570790392	5.46372257731408	4.92855163543954e-05	0.00650160533494019	2.18289132851721	UP
2.75491723744335	2.05535657053363	5.4702710531971	4.86505984113178e-05	0.00650160533494019	2.16680542802192	UP
-2.05069	0.272396885463343	-5.45959	4.96903729136438e-05	0.0065164539631575	2.15292419230702	DOWN
1.22527564374809	3.48040800300832	5.48594557852529	4.71649096744208e-05	0.00645088648025484	2.13930104267127	UP
-2.5266	5.7872692368743	-5.49656	4.61857178228813e-05	0.00635595304409454	2.13601946357246	DOWN
2.92247171653344	-4.24761	5.59937098211658	3.77187387819553e-05	0.00604255658153133	2.10423789606771	UP
-1.02421	4.64176624510325	-5.48011	4.77128816284403e-05	0.00648604257941736	2.09496189941404	DOWN
-2.23823	-0.667436	-5.46884	4.87886728994514e-05	0.00650160533494019	2.09231125059872	DOWN
2.51981200318235	-0.251199	5.41386377208155	5.4408960405558e-05	0.00700118156969021	2.08507854058775	UP
-1.15102	4.42388886969065	-5.47239	4.84471420228008e-05	0.00650160533494019	2.08161372505913	DOWN
1.91348673515582	-2.04956	5.46651461905818	4.90137699843331e-05	0.00650160533494019	2.07806827466811	UP
3.26464845160252	-3.76098	5.52167820855951	4.39505596761179e-05	0.00628098575268828	2.04565750937557	UP
-1.70577	1.6717358174924	-5.36644	5.97924080348666e-05	0.00736470687695755	1.99514555953951	DOWN
1.75307092934723	0.099999704867731	5.3505051257776	6.17227877692103e-05	0.00752757401724677	1.97262962526392	UP
2.69848679534896	-4.47986	5.53163596024151	4.30957405244491e-05	0.00628098575268828	1.9691044128538	UP
-2.0221	-0.216463	-5.36985	5.93884939389681e-05	0.00735559491041864	1.96448995185246	DOWN
1.83197366471157	2.26743362603596	5.37025677982864	5.93398628940436e-05	0.00735559491041864	1.95959486678551	UP
-0.915477	2.97830327929744	-5.38188	5.7981942463823e-05	0.00726207542296893	1.95618247324483	DOWN
2.36904863678624	-2.75952	5.41170566918465	5.46427555901183e-05	0.00700118156969021	1.92983505530617	UP
-1.67918	4.61150482621805	-5.39378	5.66250851876369e-05	0.00713220140775806	1.92747660341954	DOWN
3.55612061803591	-3.47036	5.42617189884281	5.30951604154831e-05	0.00692224272691684	1.92448422009632	UP
-2.51521	0.937457380778857	-5.31793	6.58710159735275e-05	0.00772416543767012	1.91076181624459	DOWN
2.06446302068672	2.57478835794631	5.34910103135424	6.18958959051383e-05	0.00752757401724677	1.90875491615797	UP
3.8407802979145	-0.78039	5.31561956086908	6.61754552164256e-05	0.00772416543767012	1.89542697966208	UP
2.69609696969162	-3.16447	5.40038935447484	5.58857709066772e-05	0.00711952786624835	1.88481633798111	UP
2.4238686461714	-1.98519	5.34457933387814	6.24567766533837e-05	0.00752757401724677	1.88010821577868	UP
-1.69568	1.11112212532991	-5.30017	6.82523326391633e-05	0.00781088864520556	1.87916795312042	DOWN
2.17084701718536	5.39764969312078	5.34405345493698	6.25223470420245e-05	0.00752757401724677	1.8786706336555	UP
2.42492754180051	-3.37567	5.41558392778215	5.42233488762996e-05	0.00700118156969021	1.87753	UP
2.41331156096731	1.3128604493395	5.30183623238598	6.8024782017877e-05	0.00781088864520556	1.86525323519383	UP
1.49912268993911	3.09948318481509	5.33152863181463	6.41051848133463e-05	0.00764257214026065	1.85062435306505	UP
1.84041196816089	1.48822659283595	5.29555113082048	6.88856624625449e-05	0.00783539264765294	1.84600821435245	UP
-0.832657	4.7989951194244	-5.34181	6.28029410248452e-05	0.00752757401724677	1.82369205426828	DOWN
-1.70801	3.26869306375539	-5.30227	6.79655213179583e-05	0.00781088864520556	1.80008387852709	DOWN
2.72713191034212	-3.89288	5.39534412633049	5.6449318784467e-05	0.00713220140775806	1.79984748077683	UP
-1.31177	1.46873658668264	-5.25553	7.46370346816283e-05	0.00815665711368736	1.78679485665116	DOWN
1.72024184040529	4.64772444333051	5.2996726382717	6.83198746665059e-05	0.00781088864520556	1.7756570627314	UP
1.52228563093345	6.28344748214048	5.28459402164709	7.0413419527544e-05	0.00788842600475913	1.7710068437964	UP
-3.87477	-0.967546	-5.31854	6.57899438734978e-05	0.00772416543767012	1.76594837744196	DOWN
-1.05736	2.34555071224051	-5.25558	7.46291077854499e-05	0.00815665711368736	1.7464117077418	DOWN
1.79065770045672	8.80504231077151	5.24207157906799	7.66807183197394e-05	0.00829864045737995	1.74538741211571	UP
-1.88867	3.81924603701882	-5.28752	7.00022511474693e-05	0.00788842600475913	1.74475091357482	DOWN
2.06899215194029	3.45619282571975	5.27021364160201	7.24716226645492e-05	0.00803822067504209	1.73175249881333	UP
3.96318165824587	2.59391314106662	5.23840017534508	7.72481099306203e-05	0.00831965875745531	1.72427431671347	UP
1.1012222493802	5.31635147263417	5.27307042153521	7.2057866374214e-05	0.00803229036473363	1.72019884538023	UP
3.4398725872429	4.21840793177299	5.25232940371109	7.51180752419637e-05	0.00816918228997238	1.71627638658141	UP
-1.46024	4.94815744352255	-5.28698	7.00782445329912e-05	0.00788842600475913	1.71427035987248	DOWN
-2.79567	-2.09606	-5.31933	6.56865588194136e-05	0.00772416543767012	1.69612839180162	DOWN
3.46480921585789	-1.06313	5.19868435775843	8.36695233455318e-05	0.00851748106605154	1.67286750845887	UP
2.03370167778814	2.96170926459792	5.23453714499429	7.78497856188969e-05	0.00834414961821004	1.67240966425627	UP
-2.4521	-0.649108	-5.21272	8.13393341058351e-05	0.00843432146304878	1.64177066329373	DOWN
2.0937507191906	1.81553978876466	5.19276605159258	8.46724426437757e-05	0.00858039743772879	1.63451269085908	UP
1.31645529856408	4.50356347669194	5.22838109476466	7.88185954067337e-05	0.00837697007529985	1.62594981364461	UP
1.27372808477122	3.22067490654925	5.21761761590281	8.05424368908269e-05	0.00843010839457322	1.6211086665006	UP
1.50941652950415	3.89275344246838	5.2205925116069	8.00621414521881e-05	0.00841936500724095	1.61552747144964	UP
2.20553609195806	3.63271024240156	5.20947794918453	8.1871802457429e-05	0.00844985933679625	1.61066924001806	UP
4.73698865388318	4.14892946209137	5.18559178340394	8.59048093936083e-05	0.00864478808561345	1.61046264394553	UP
-3.26123	1.09414862275945	-5.14582	9.30793019763535e-05	0.00914145356062038	1.58877871522654	DOWN
-1.63807	5.5745816678677	-5.215	8.09672889865417e-05	0.00843432146304878	1.57853125274015	DOWN
2.65495611113911	3.05282171400753	5.18081596042105	8.67354022994322e-05	0.00867120654198898	1.57608833034277	UP
-1.11278	3.86705946338395	-5.20492	8.26262373473393e-05	0.00844985933679625	1.56772013715389	DOWN
2.24580733928612	4.91144583366359	5.18456100158226	8.60833836461015e-05	0.00864478808561345	1.55906755806676	UP
-2.00033	1.14770341524394	-5.12757	9.65752738636764e-05	0.00938189067024455	1.55400133727199	DOWN
2.73440550073196	-3.45527	5.20711689948444	8.22616186911027e-05	0.00844985933679625	1.53063834184087	UP
-3.63538	3.91282568387782	-5.15079	9.21502332857199e-05	0.00914145356062038	1.51958142828148	DOWN
3.74311347539759	-1.02875	5.1116206752546	9.97410595356652e-05	0.00956133466944252	1.51471296794114	UP
2.78376774868428	-4.09788	5.2254561837312	7.92832459804552e-05	0.00837697007529985	1.51034826540123	UP
1.60035595576135	2.99340209799532	5.14883564530034	9.25144933995937e-05	0.00914145356062038	1.49611228970434	UP
-2.90613	-3.2211	-5.25739	7.43588283025006e-05	0.00815665711368736	1.48541916887033	DOWN
-3.4169	0.289034015916274	-5.09076	0.000104044051174156	0.00974115761683966	1.46167747091252	DOWN
1.03837591643202	4.15755283862371	5.14681383866771	9.28929050691959e-05	0.00914145356062038	1.45868124034415	UP
-2.77091	-1.36781	-5.12441	9.71946392843603e-05	0.00938189067024455	1.42934393688722	DOWN
-2.58859	-3.42017	-5.22565	7.92519547330466e-05	0.00837697007529985	1.42507893705576	DOWN
-1.06415	5.30898927708996	-5.12862	9.63710537506532e-05	0.00938189067024455	1.40435456039198	DOWN
1.54427591918286	5.31196967899213	5.10447483871032	0.000101193821945523	0.00956849800740618	1.39399631016665	UP
-1.42618	4.44648372617552	-5.12433	9.72107627534983e-05	0.00938189067024455	1.39355760999786	DOWN
1.97010911511263	4.41453590499938	5.10191520764407	0.000101719477337188	0.00956849800740618	1.38847785779308	UP
-2.4532	2.59822129307107	-5.05802	0.000111184333039476	0.0101807944025033	1.37558635259043	DOWN
-0.896269	3.15899193960838	-5.08893	0.000104428844999761	0.00974115761683966	1.36862046989678	DOWN
-0.861383	4.39460559444966	-5.1107	9.9927827127483e-05	0.00956133466944252	1.36567884807485	DOWN
-1.16976	1.3957208474122	-5.03562	0.000116357615121715	0.0104504380010001	1.36498300030928	DOWN
4.46043192573683	6.42591338403639	5.05289749380969	0.000112346032092426	0.0102230303651777	1.35547306597074	UP
-1.66337	4.60687316982215	-5.10351	0.000101390767724391	0.00956849800740618	1.35099789127597	DOWN
2.10357659840814	-0.720858	5.00497022685065	0.000123841468540672	0.0105779928808443	1.31927224454754	UP
2.44522404924728	-1.32125	5.01045444061424	0.00012246702033399	0.0105779928808443	1.31577969972224	UP
1.16248460635779	3.26721528523404	5.06563184565369	0.000109480138495103	0.0100857446595448	1.31552891889097	UP
4.43416774957952	3.34108543127818	5.03374044462974	0.000116803361692922	0.0104504380010001	1.31526009175732	UP
1.6034480906753	4.56985630859193	5.06638583536299	0.000109312825895576	0.0100857446595448	1.30965417776384	UP
-1.61798	11.0292489800768	-5.0071	0.000123305933803444	0.0105779928808443	1.30884568649136	DOWN
-2.57049	0.92346396477783	-4.99509	0.000126357406169739	0.0105779928808443	1.30537012277968	DOWN
-2.22037	2.71102660537517	-5.03015	0.000117657662969903	0.0104504380010001	1.30520238092902	DOWN
-3.25209	0.782188356282088	-4.99602	0.000126119495398388	0.0105779928808443	1.30421634411756	DOWN
-1.69069	-0.251777	-4.99448	0.000126515050552944	0.0105779928808443	1.28848590005957	DOWN
1.17523555793653	3.70181070000254	5.05695229166586	0.000111425219081852	0.0101807944025033	1.28803164866749	UP
-1.86947	4.57805751237641	-5.06853	0.000108838389861814	0.0100857446595448	1.2835987321659	DOWN
1.82762085648117	2.64812828727548	5.03132687469996	0.000117377681658521	0.0104504380010001	1.27895193539991	UP
-1.59533	2.41867441127945	-5.01471	0.000121410477237307	0.0105779928808443	1.27877773124505	DOWN
1.88751158564777	0.469178017196107	4.98386877815707	0.000129279340175905	0.0105779928808443	1.27704970339088	UP
1.20834434215854	2.46788632087256	5.02708154032965	0.000118394927695938	0.0104741925319573	1.27362080138076	UP
1.90166107760508	0.935644492407807	4.97932803542755	0.0001304812075999	0.0105779928808443	1.25438239797839	UP
-2.55877	-3.23552	-5.10448	0.000101191962916016	0.00956849800740618	1.24581139862718	DOWN
-1.48746	5.09221410997087	-5.05033	0.000112933580465283	0.0102347204995652	1.24302328880397	DOWN
-2.76631	-1.75471	-5.03082	0.000117498271381018	0.0104504380010001	1.23958728906154	DOWN
2.15582678305484	1.6952342495452	4.98787572488721	0.000128228202474669	0.0105779928808443	1.23887488779775	UP
1.10242766359873	3.51117980399018	5.02150543508687	0.000119744822351474	0.0105517433577224	1.22042179523868	UP
2.24443810895231	3.11302166332881	4.99997499778497	0.000125107153334985	0.0105779928808443	1.20680962106782	UP
2.9966766396379	-2.10668	4.96397037209532	0.00013463184545271	0.0107484532254985	1.20608418177791	UP
3.07188951548996	-3.56873	5.0127630960003	0.000121893122392384	0.0105779928808443	1.20017606917789	UP
-1.66483	3.88085178683358	-5.01351	0.000121707462754585	0.0105779928808443	1.19260033122431	DOWN
1.45560540309664	5.90464211471952	4.99576621352173	0.000126183878247045	0.0105779928808443	1.1891182081789	UP
3.42479137832889	3.73174343557428	4.98110357977867	0.000130009887270461	0.0105779928808443	1.18356807041901	UP
-1.3704	1.08509351514795	-4.92992	0.00014432442572764	0.0112110409309129	1.1720352581354	DOWN
0.795473925816312	3.80118976040061	5.00104486847149	0.000124834957488784	0.0105779928808443	1.16852451328957	UP
1.47012734711091	1.60746304223805	4.95079595594345	0.000138300346844659	0.0108949396910065	1.16851668415364	UP
1.05919929153557	2.96045113920315	4.98649569691881	0.000128589229329761	0.0105779928808443	1.16833294136209	UP
2.93925959775138	2.97457480427592	4.9728747361778	0.000132209068742127	0.0106792354294818	1.16667308593231	UP
1.53916121581519	3.31805453333873	4.98740463112539	0.000128351327396677	0.0105779928808443	1.16445409778324	UP
0.95395784663157	4.80528579345559	4.99350668271818	0.000126765850635807	0.0105779928808443	1.15268667260276	UP
-1.13262	1.80634783391326	-4.93426	0.000143049957207468	0.0111900201613449	1.14764551584973	DOWN
-1.21936	5.1400747329897	-5.00167	0.000124676146408885	0.0105779928808443	1.14641472262389	DOWN
1.55956364955198	3.51133993755926	4.96920017783466	0.000133203404353394	0.0107207100962259	1.12273114019274	UP
1.03054016211824	3.15028063089368	4.96507321583503	0.000134329317876982	0.0107484532254985	1.11753681886126	UP
-1.35718	2.4160850182625	-4.93444	0.000142997772018016	0.0111900201613449	1.11592379343177	DOWN
-1.05485	4.18128448983587	-4.97983	0.000130348431668771	0.0105779928808443	1.10717253430605	DOWN
-1.6864	6.26687425434203	-4.96052	0.000135582802987803	0.0107484532254985	1.08846084823912	DOWN
-2.60126	6.3058313484104	-4.96215	0.000135132546309748	0.0107484532254985	1.08760282979296	DOWN
-1.54892	-0.192851	-4.88353	0.000158695642537424	0.0119053964807729	1.08606741866222	DOWN
4.46298076786148	3.95702695344044	4.91962535537788	0.000147394129220591	0.0112901488743174	1.08192986710991	UP
1.80191244998727	0.445198265667729	4.8762103288863	0.000161093217179024	0.0119159637078063	1.07019859965047	UP
-1.67865	-0.413924	-4.87675	0.000160915345491737	0.0119159637078063	1.06612882917332	DOWN
-2.0454	4.55354534921119	-4.95916	0.000135958724750632	0.0107484532254985	1.0660187154868	DOWN
1.20745437646489	2.99707814825864	4.92543774282863	0.000145653026889315	0.0112359466486864	1.04581562797843	UP
1.46038377423214	4.00995006387983	4.93045697827008	0.000144166496055828	0.0112110409309129	1.03525950504155	UP
-1.10385	6.47992623749158	-4.91771	0.000147973298980328	0.0112901488743174	1.01522480596537	DOWN
1.16370677439366	4.54643798921482	4.92272301077606	0.000146463584327828	0.0112595143069124	1.01221	UP
2.83779721965736	-2.78019	4.8752318928211	0.000161416571263906	0.0119159637078063	1.00963508162285	UP
1.55956655712456	4.26079361235082	4.91636091938082	0.000148381341175877	0.0112901488743174	1.00837636984886	UP
-2.73427	3.78928802841153	-4.90494	0.000151889146291141	0.0115177436306622	1.00682266715574	DOWN
1.6801209304782	0.0517930755803956	4.83794853779927	0.000174246928472513	0.0123760665826652	1.00471003235591	UP
-1.28903	5.5254674183651	-4.92615	0.000145441259955393	0.0112359466486864	1.00060340848843	DOWN
-2.88798	-3.95811	-4.98131	0.000129955953616186	0.0105779928808443	0.980695174746501	DOWN
-2.58085	-1.95212	-4.88463	0.000158338851430538	0.0119053964807729	0.977332526634846	DOWN
2.67984207433471	-0.32511	4.81212020923839	0.000183744146593297	0.0124890000126554	0.958071836082726	UP
-1.61289	-0.678552	-4.82213	0.000180002978147117	0.012467507856403	0.955637288629838	DOWN
2.28215721429984	0.319613934425254	4.81415048195944	0.000182978757514736	0.0124814078966459	0.952811568388778	UP
1.07064740334122	4.31371659490823	4.89401922393005	0.000155322394191685	0.0117381608681675	0.952548864272091	UP
1.96643186322124	6.39718981697998	4.86634347248636	0.000164384677001475	0.0120157114395766	0.95023190312403	UP
2.94837885507311	0.0914770528322662	4.81018211574412	0.000184477845053222	0.0124917756021963	0.949439754233013	UP
1.05746515827628	2.31036042162286	4.85934625957311	0.000166760577759927	0.0120966948335149	0.947328404750928	UP
-1.01307	2.57725763471545	-4.8583	0.000167120391527881	0.0120966948335149	0.947230583090166	DOWN
-1.80742	0.240192594484997	-4.80376	0.000186929679039437	0.0125147455390547	0.942353901230029	DOWN
2.52698842260793	1.69683476830423	4.83400527641234	0.000175663699190759	0.0123931851574645	0.936718733689951	UP
-1.89941	6.21686278463788	-4.88217	0.000159137353156469	0.0119053964807729	0.927287480473069	DOWN
-4.5465	-0.427999	-4.82105	0.000180400387384591	0.012467507856403	0.922180016928772	DOWN
2.44357169279278	-0.500385	4.79107910046077	0.000191872198183366	0.0127309487687499	0.91868192746256	UP
1.42350085896616	2.48723100469444	4.84711372008466	0.000170999039219646	0.0122975889689122	0.914366576402619	UP
-1.5084	6.28250389519262	-4.86827	0.000163735774431132	0.0120157114395766	0.904012713951731	DOWN
-1.58452	1.83037171213885	-4.80737	0.000185546873155689	0.0124917756021963	0.902911311309202	DOWN
-1.05326	5.00961273370155	-4.87886	0.000160221654253141	0.0119159637078063	0.897667364236514	DOWN
-1.21739	1.87767500841889	-4.80772	0.00018541325487731	0.0124917756021963	0.895888401559251	DOWN
-1.05747	3.76467475906904	-4.86641	0.000164361389908463	0.0120157114395766	0.892793957611578	DOWN
-3.70051	3.37991926328757	-4.81751	0.000181717600236243	0.0124740721859068	0.889833993654634	DOWN
2.78824268582576	0.46478629200856	4.78254968419416	0.000195271114706357	0.0127945952002287	0.887268309322922	UP
1.43026167866785	0.0704316153372663	4.77640046044811	0.000197759738636433	0.0128538064523634	0.886619292368985	UP
2.19260249571237	0.737611282277666	4.78005991278192	0.000196274852358402	0.0127945952002287	0.873040917240972	UP
4.52283656264648	1.44580051421391	4.7839369351623	0.000194714133849336	0.0127945952002287	0.872021923545759	UP
-1.52953	2.87200566716136	-4.82522	0.000178861894128901	0.012467507856403	0.871896169297474	DOWN
-1.11505	1.77126286934586	-4.78774	0.000193193871509135	0.0127806058499248	0.860048334298436	DOWN
-1.58183	4.03057032131282	-4.85182	0.000169354338846303	0.0122187237224579	0.858642360947784	DOWN
1.90984843841652	1.19984373038122	4.78263493793212	0.000195236838351342	0.0127945952002287	0.857454562818668	UP
1.24215596771414	5.14988394825212	4.84132236828598	0.00017304404534241	0.0123760665826652	0.85722942792914	UP
0.99665010772708	5.59554356133766	4.83678676505378	0.000174663119772849	0.0123760665826652	0.853595484732973	UP
-1.14669	6.74355387191442	-4.83139	0.000176610351072908	0.0124206661413862	0.850819795849662	DOWN
3.71403280130285	1.62264037068124	4.78147565022863	0.000195703459377315	0.0127945952002287	0.850524177798536	UP
1.31369157538416	2.92192382386636	4.82410435089769	0.000179273255095182	0.012467507856403	0.847210007449679	UP
0.908008490544005	6.3921281620731	4.82043074240555	0.00018063178602396	0.012467507856403	0.843037527237577	UP
-1.4539	1.43118792677321	-4.76549	0.000202257557576904	0.0129946109182118	0.839088995153522	DOWN
-1.05523	5.45123199728074	-4.83622	0.000174865926865503	0.0123760665826652	0.818772484546682	DOWN
2.54302834388188	-2.96016	4.77230386503487	0.000199435655354519	0.012906924287367	0.814259262326543	UP
-0.88856	4.4973000114528	-4.83718	0.000174521230840063	0.0123760665826652	0.813371987433529	DOWN
-1.08705	5.98511725199383	-4.82175	0.000180143898082528	0.012467507856403	0.804175300669328	DOWN
1.30137097046648	3.55520009566821	4.81390110703835	0.000183072592724644	0.0124814078966459	0.803705683165216	UP
1.72541110393315	3.1178308021425	4.80182176991442	0.000187677354457872	0.0125271824559395	0.799951814141966	UP
1.07729682797836	4.40248142949031	4.81717141080129	0.000181845943321958	0.0124740721859068	0.797113746202265	UP
1.58959005169724	1.1025236398217	4.7459145835247	0.000210585752692116	0.0132621434195424	0.789918665897056	UP
-2.78245	-0.0617011	-4.72519	0.000219788612049561	0.0135510728981982	0.785820178124431	DOWN
-1.31274	1.13970892227968	-4.73145	0.00021696796218345	0.0134737708883505	0.783782370321099	DOWN
-1.574	6.63689343927304	-4.79461	0.000190484612467315	0.0126766088070039	0.767640280257703	DOWN
1.96152511019505	1.87519535594597	4.75553912741341	0.000206447041268257	0.0131500100136488	0.767520093427953	UP
1.46426818717487	6.82364020052188	4.77042938957661	0.000200207345386247	0.012906924287367	0.763168478324555	UP
-3.03879	-4.29045	-4.86124	0.000166112500157513	0.0120966948335149	0.761047052169821	DOWN
2.93831924344989	1.50334281593171	4.7349130759576	0.000215420742321635	0.0134150559478171	0.752555708585882	UP
-1.07033	2.32546869792799	-4.7462	0.000210463071719865	0.0132621434195424	0.741818017981573	DOWN
-2.6646	-2.13971	-4.75564	0.000206402275868456	0.0131500100136488	0.739063942182055	DOWN
-2.06396	1.28043875508147	-4.70411	0.000229570340738853	0.0137212900172439	0.733123326573808	DOWN
-1.45769	2.98011633396927	-4.75416	0.000207035682909784	0.0131500100136488	0.719386048718839	DOWN
4.29926729541585	2.36323225175351	4.71537112570077	0.00022429110520477	0.0135510728981982	0.70358837826277	UP
-2.03638	1.8474322856762	-4.70245	0.000230362785957728	0.0137318394388813	0.703439152088507	DOWN
2.37347343675525	-1.26662	4.67955687517851	0.000241530045751177	0.0141701864209914	0.702995005432049	UP
-2.94163	-1.81335	-4.72462	0.000220048283457767	0.0135510728981982	0.699027539941578	DOWN
1.24963558379458	4.09561553597882	4.76237609438913	0.000203557690174223	0.013040560760759	0.689845691683722	UP
-1.22166	5.55845033867862	-4.77017	0.000200313797588095	0.012906924287367	0.685775338559809	DOWN
1.59452516928652	1.75443330553585	4.70750650589416	0.000227965628802387	0.0136988294569284	0.677302205305276	UP
-3.14323	-4.26949	-4.80612	0.000186026262668394	0.0124917756021963	0.672383034592569	DOWN
2.75423841487754	-0.0152973	4.66552000628734	0.000248650959876896	0.0142235727005845	0.672117504283531	UP
2.30621352991026	-1.70902	4.66721800390307	0.000247778274954871	0.0142235727005845	0.671323509430214	UP
1.87270793814477	2.40968771468366	4.7210689002621	0.000221666874244032	0.0135510728981982	0.669448265570698	UP
-1.60982	2.26546464937931	-4.70023	0.000231420319317689	0.0137580922636495	0.663958858359678	DOWN
1.52527999826282	5.20717473088921	4.74227517152963	0.000212172801167903	0.0133244519133443	0.663713624773234	UP
2.27806383880199	0.600539718091278	4.67026925286868	0.000246217947608714	0.0142235727005845	0.663088589672471	UP
2.03053190412679	-0.641565	4.65038322731504	0.000256570708339013	0.0143787444249706	0.651115924149769	UP
2.32819630888349	-0.834486	4.64697131233257	0.00025839119429591	0.0144014332140825	0.644665482280636	UP
2.72812780791645	3.58240830206865	4.71825545599852	0.000222958716799928	0.0135510728981982	0.636466752720162	UP
1.86569226000685	0.490179172196845	4.65182646147948	0.000255804596093527	0.0143787444249706	0.631922835869402	UP
-1.27871	5.08830623325193	-4.74778	0.000209775341104422	0.0132621434195424	0.631383931740897	DOWN
2.0666838283754	3.12700939663496	4.71549669787658	0.000224232929105883	0.0135510728981982	0.630410060997351	UP
1.51682738449771	3.21729915907521	4.71578448751015	0.000224099657806913	0.0135510728981982	0.620340077471429	UP
2.01056225537294	3.84738966875507	4.71905989361464	0.000222588560714724	0.0135510728981982	0.619352774732712	UP
1.42839992191357	11.1499359717943	4.64455755723135	0.000259687063391031	0.0144016502269643	0.617188308575014	UP
-1.00103	4.61725838465815	-4.73963	0.000213332657932789	0.0133596580785214	0.613958684217635	DOWN
-0.797846	4.45070272836697	-4.73684	0.000214564526557239	0.0133991640197958	0.609993293607461	DOWN
3.12314398495003	-2.77652	4.64833249293393	0.000257663335389916	0.0143968581433153	0.607572340265137	UP
1.17060025140799	5.50186768437682	4.71375831913225	0.000225039673536366	0.0135595526535669	0.605660336357372	UP
-1.37335	2.02920426471575	-4.66241	0.000250259171435895	0.0142576445072812	0.599223000808133	DOWN
-0.952161	5.51135759753086	-4.72094	0.000221725554439332	0.0135510728981982	0.586875980978478	DOWN
-0.875443	2.24582530096454	-4.66643	0.000248183034563983	0.0142235727005845	0.58366347257722	DOWN
-1.06829	4.98914936503007	-4.72299	0.000220790577058101	0.0135510728981982	0.580723057230701	DOWN
-2.48398	-2.92997	-4.68508	0.000238787805828517	0.0140941959288649	0.572615449124617	DOWN
3.56926879215725	-2.50571	4.6187069690177	0.000273989014557647	0.0149812958625052	0.568241607125938	UP
-1.11678	1.95243074079049	-4.64473	0.00025959333779356	0.0144016502269643	0.565306266680858	DOWN
-2.95512	4.92842493115189	-4.70497	0.000229164817165926	0.0137212900172439	0.560059401454496	DOWN
-1.28401	2.78430794207389	-4.6697	0.000246505864246108	0.0142235727005845	0.558740238465582	DOWN
1.15115826849936	2.58964577766733	4.66929152694401	0.00024671683386034	0.0142235727005845	0.549188252272353	UP
1.54852794550769	1.97755359229261	4.65015101886395	0.000256694190416179	0.0143787444249706	0.548631289281963	UP
4.80014148342705	-1.57212	4.59526231788648	0.000287655256062929	0.0153420724370023	0.545061755843464	UP
1.51916379264705	7.38341182500474	4.65059023521015	0.000256460678409825	0.0143787444249706	0.539857441026632	UP
-1.07977	2.21570089728004	-4.63973	0.000262297105591082	0.0145103019157508	0.535486057320976	DOWN
-1.16052	6.33834216857554	-4.68306	0.000239783359247823	0.0141048290529577	0.534958433656489	DOWN
-1.24435	6.2221389533576	-4.68471	0.000238970398363278	0.0140941959288649	0.532795584376275	DOWN
1.73276594549882	5.22455738335432	4.67478145913404	0.00024392891518452	0.0142235727005845	0.531979726571556	UP
2.16560233479962	0.100698610961851	4.58748275237491	0.000292342320715266	0.0154442646872657	0.518636995809421	UP
1.29792305950114	2.8530566591093	4.6603362586706	0.000251334632249103	0.0142576445072812	0.518578604721862	UP
1.19219789453008	5.17492143352625	4.67371946016292	0.000244465699748572	0.0142235727005845	0.516931439749723	UP
-2.63702	-1.53755	-4.61052	0.000278686441505681	0.0150801833177855	0.515620767689139	DOWN
-2.60966	5.22999872491904	-4.68565	0.000238502285071653	0.0140941959288649	0.509704287198221	DOWN
-1.68587	-1.42819	-4.59668	0.00028681117816746	0.0153420724370023	0.508381196365438	DOWN
1.7180824208414	4.85039834404146	4.66519178270848	0.000248820012255673	0.0142235727005845	0.505878581977985	UP
-1.76193	-1.47866	-4.5958	0.000287332767425152	0.0153420724370023	0.505353358641739	DOWN
-1.59429	0.9594749326972	-4.5815	0.000296001369524217	0.0155189088606138	0.501895943173049	DOWN
-1.38156	5.62943501771162	-4.67654	0.000243041369729078	0.0142214286003676	0.495747316645373	DOWN
-1.23242	6.07567995404716	-4.66123	0.000250869088428604	0.0142576445072812	0.479833773832864	DOWN
2.6492472341352	-2.20614	4.56638381680865	0.000305450543876174	0.0157632278360542	0.474861217304384	UP
2.17891763970372	0.475332544121826	4.57024925922074	0.000303004918543561	0.0156804689867159	0.471671227770584	UP
2.84362352674922	-3.76582	4.59976400067268	0.000284978183426362	0.0153420724370023	0.465272658666527	UP
1.80256001159094	5.81727662556516	4.63206243797639	0.000266502261848493	0.0147064391724018	0.460088541470605	UP
2.25519814903498	-1.0658	4.5456448342766	0.000318920182031076	0.016122463805444	0.451685304688093	UP
-9.10658	2.56620589087785	-4.55117	0.000315270672954801	0.0160105794598049	0.451259050781215	DOWN
1.76244608495035	2.78058732149698	4.62225477843996	0.000271979482804517	0.0149347551469061	0.450681428992824	UP
2.97158667314095	-2.50684	4.55619717629551	0.000311992491376327	0.0158802753487302	0.448745614727171	UP
-1.48937	1.88382259833227	-4.58062	0.000296539659756951	0.0155189088606138	0.44828561923622	DOWN
-1.95771	-0.0349029	-4.54167	0.000321567168464862	0.016214863563652	0.444022079285724	DOWN
-0.932808	4.98106714617786	-4.65157	0.000255938489188477	0.0143787444249706	0.435521342469166	DOWN
1.19545181596674	5.22029919928777	4.62848063997978	0.000268489382242177	0.014779511821499	0.425829290252847	UP
0.733535700594588	6.15233548121367	4.61838695452877	0.000274171019642152	0.0149812958625052	0.423514132752859	UP
1.77738766194565	2.91412743966616	4.61133023030204	0.000278216003887995	0.0150801833177855	0.422025783007608	UP
1.95254754199622	0.0773516919921166	4.52913801328241	0.000330073332422576	0.0164282036083585	0.405600478081054	UP
1.58349165706937	2.68873567220143	4.59732654399061	0.000286424522967165	0.0153420724370023	0.401435847029327	UP
-1.2748	0.915983871285161	-4.53039	0.000329212222521428	0.0164282036083585	0.398085518163444	DOWN
2.60616071607749	-4.24263	4.57446269644969	0.000300361878949362	0.015645485348825	0.392895073380944	UP
-0.983296	1.94968932870712	-4.55896	0.000310204435232601	0.0158338462501703	0.391130223912472	DOWN
-0.92603	3.55209950307713	-4.61192	0.000277876294819508	0.0150801833177855	0.384664352177709	DOWN
1.91921697765424	8.15976152282085	4.55889472283093	0.000310246307280607	0.0158338462501703	0.383029270469878	UP
1.95198118768266	4.53911641667289	4.60189055183572	0.000283722422103659	0.0153155149597554	0.3819994335839	UP
-1.14687	4.10547271040622	-4.61618	0.000275426742861093	0.0150131144384968	0.371441605330044	DOWN
3.27832753110511	0.0763355655942526	4.50904506542767	0.00034418821980833	0.0165029554685615	0.364708227470361	UP
-1.60795	2.53681115484762	-4.5588	0.000310308413892691	0.0158338462501703	0.360327879724032	DOWN
1.78346066005521	4.05605207945562	4.59193580761219	0.000289649963012568	0.0153514392207943	0.35703477476115	UP
1.77491353971883	3.83889323754134	4.59152604194939	0.000289896649858904	0.0153514392207943	0.355231782477849	UP
2.77675424156053	-2.15718	4.4979938952726	0.000352212316828481	0.0167937615299121	0.348553511711845	UP
2.18050218814767	2.93472392488905	4.57002930681242	0.000303143542355546	0.0156804689867159	0.345590524742368	UP
2.60073787928591	-4.23119	4.5407264232289	0.000322202590773204	0.016214863563652	0.333676984767399	UP
2.83930894020366	1.32373931408756	4.52009868760268	0.000336348736378896	0.0164742491659753	0.333310989174916	UP
-1.10212	3.8483459051319	-4.59163	0.00028983670439295	0.0153514392207943	0.33069404257536	DOWN
1.57934499234783	1.55252906977462	4.52741039078399	0.000331263406208475	0.0164282036083585	0.3286495730492	UP
-1.90675	-2.18453	-4.513	0.000341363351807585	0.0164742491659753	0.322116300702841	DOWN
2.79049112706364	1.38402652778882	4.51642820403751	0.000338931526917691	0.0164742491659753	0.321083541673893	UP
1.91726844295562	4.03536176428217	4.57194384837778	0.000301939080281249	0.0156804689867159	0.315601225063268	UP
-0.879024	5.68359436016737	-4.5807	0.000296491307506105	0.0155189088606138	0.305838194036066	DOWN
1.96878318972871	-0.629643	4.46880809396635	0.000374333234508602	0.0173500730356232	0.303270406990397	UP
0.915352140225078	3.03813802993474	4.55870298896199	0.000310370091115296	0.0158338462501703	0.299676246802902	UP
-1.38417	5.95062964967409	-4.57571	0.0002995841521167	0.0156415201107487	0.298769498954885	DOWN
-0.870513	4.52874692816172	-4.58397	0.00029448536662867	0.0155189088606138	0.296600626731801	DOWN
-3.54492	-2.30789	-4.51191	0.000342135882472708	0.0164742491659753	0.292308510360781	DOWN
3.31311734419482	-2.62425	4.47134790857334	0.00037235319114853	0.0173303591721614	0.291710386954436	UP
-2.66316	0.815039543560564	-4.46337	0.000378606939569321	0.017451725747008	0.287309194709442	DOWN
-1.56559	2.59115098422692	-4.52094	0.000335761097845135	0.0164742491659753	0.281968792651282	DOWN
-1.1021	2.20539951796336	-4.51196	0.000342105293381712	0.0164742491659753	0.27955969025576	DOWN
-2.31533	-3.01986	-4.51579	0.000339386012495382	0.0164742491659753	0.277183548378076	DOWN
1.12833505178392	4.30023976312246	4.5602520592278	0.000309371447382214	0.0158338462501703	0.274997241794684	UP
2.69981829029344	3.3174099316914	4.53378798245632	0.000326891818213647	0.0163935520023758	0.271819017298427	UP
2.90372723702701	-3.14602	4.47024999929981	0.000373207809877685	0.0173339477362773	0.268271358265034	UP
-1.0372	2.59764002371387	-4.51826	0.000337637730263966	0.0164742491659753	0.261822833414261	DOWN
1.62753074597746	2.6528448436183	4.52692282871636	0.000331600054891958	0.0164282036083585	0.260250871453869	UP
-1.62221	1.83643891418763	-4.48288	0.000363498940993086	0.0171532319720473	0.258209285428472	DOWN
2.0475385879427	-0.270449	4.44829871776918	0.000390720702512128	0.0177195542854288	0.257609671575205	UP
-2.71366	-4.33432	-4.54835	0.000317129646586411	0.016068382593176	0.252165324079836	DOWN
-1.31288	0.28946197957615	-4.44344	0.000394712232403942	0.01776577873751	0.250093713496612	DOWN
2.53993267861764	-1.19166	4.43915036488379	0.000398264413887988	0.0178650037086898	0.249057114353039	UP
3.09165619896282	-3.68402	4.47147635956219	0.000372253334584017	0.0173303591721614	0.246680592677925	UP
-2.20545	1.11298865090168	-4.44596	0.00039263747272817	0.0177195542854288	0.237372604479492	DOWN
1.47416682987094	1.32911134256013	4.47357231545719	0.000370627808958683	0.0173223823331758	0.235095244090559	UP
3.07448612804244	4.75736869727493	4.51531935671469	0.000339715755498424	0.0164742491659753	0.232223812895053	UP
1.25639157881335	4.62991989704432	4.53330040564582	0.000327223945503599	0.0163935520023758	0.223946176872625	UP
2.72249931742595	3.95971487035104	4.51680927055556	0.000338662445384705	0.0164742491659753	0.221734277891468	UP
-1.41021	7.41718260999678	-4.50901	0.000344212536686153	0.0165029554685615	0.220950355141163	DOWN
-1.94691	-0.95324	-4.42964	0.000406260351836735	0.0180421678961119	0.218455990746763	DOWN
1.81933926199187	3.56237108217482	4.51782243204523	0.000337948083449973	0.0164742491659753	0.211450863514049	UP
-1.41382	3.74484729886622	-4.52789	0.000330931748459573	0.0164282036083585	0.21017636159597	DOWN
1.76269748317909	1.80538618477726	4.47609169408537	0.000368683466671688	0.0173223823331758	0.20972883153744	UP
-1.08881	1.33803140734816	-4.44743	0.000391430191594922	0.0177195542854288	0.209711310213062	DOWN
2.38369685072295	1.84991318414901	4.47449687493243	0.000369913064875439	0.0173223823331758	0.207985742219125	UP
1.65935902690814	0.993620204882013	4.44632336228935	0.000392337160189658	0.0177195542854288	0.200742601949009	UP
-1.87966	-2.9854	-4.46539	0.000377012808808306	0.0174380156837601	0.198824555647832	DOWN
1.48841734258312	-0.157755	4.41870555570354	0.000415663970727878	0.0181346625506992	0.198330660290749	UP
2.65059607385053	-3.85715	4.44277796866318	0.000395255506136402	0.01776577873751	0.181050787939551	UP
1.40629734825681	5.68849830105645	4.49755089532528	0.000352537920337259	0.0167937615299121	0.174775322397587	UP
1.7951037468672	1.89262041256898	4.45966484185734	0.00038155060270071	0.0174667128061799	0.170503670998137	UP
2.69889896950756	-0.46214	4.40014330845779	0.000432131362300254	0.0185409933128991	0.165769585470438	UP
2.88213956623173	-1.76622	4.39611174735215	0.000435794858769925	0.0186480049547346	0.165354738253491	UP
-1.89654	-1.01961	-4.40099	0.00043136942320334	0.0185409933128991	0.163760922196836	DOWN
0.932691097987465	3.79119624090233	4.50479002754493	0.000347255439425904	0.0166131175248092	0.163177342799073	UP
-1.11228	8.53929773288993	-4.45726	0.000383476256575192	0.0175188927542773	0.160189660085657	DOWN
-1.23027	1.28595557603079	-4.41946	0.000415004805421907	0.0181346625506992	0.158779714477476	DOWN
-2.41036	-4.30141	-4.48837	0.000359358387569409	0.017009630344952	0.157980427604117	DOWN
2.07527233558016	-0.373684	4.39495837442843	0.000436848737778822	0.0186540123152417	0.156080456614495	UP
-0.681764	5.10235986805109	-4.51341	0.000341069202796828	0.0164742491659753	0.155934793412304	DOWN
2.68213665059032	-1.11562	4.38758741628076	0.000443645387256284	0.0187885744958318	0.150356320659359	UP
-1.55052	5.20146691895429	-4.51237	0.000341814093310856	0.0164742491659753	0.150140019456498	DOWN
1.17463755702327	4.89191491863522	4.49515057631329	0.000354307490890264	0.0168420707929799	0.146721821943617	UP
2.24371045720733	-1.78159	4.3838392391121	0.000447142702108153	0.0188442332718321	0.140696972580921	UP
2.9107183516063	0.150569341010555	4.39140362905378	0.000440113184408427	0.018710067876303	0.131596285362071	UP
-2.36657	-4.09788	-4.46171	0.00037992731153655	0.017464122646177	0.124567139335597	DOWN
-0.979836	2.13740573723085	-4.43395	0.000402617324440338	0.017916069123898	0.124444641970878	DOWN
-1.75284	5.83823505782155	-4.4931	0.000355826083574526	0.0168782695898095	0.12326310505348	DOWN
-1.01964	9.69451668238449	-4.42053	0.000414079181015323	0.0181346625506992	0.122450749287042	DOWN
-1.92085	10.136349011693	-4.41275	0.000420877280010519	0.018303738633113	0.11204354806317	DOWN
-1.08915	6.1983174204648	-4.47548	0.000369152835304422	0.0173223823331758	0.106196641828953	DOWN
2.70871926955786	-1.95447	4.35933777601165	0.000470705913617797	0.019254894748982	0.0938262117372872	UP
-1.16361	4.65646472056894	-4.48231	0.000363931045248873	0.0171532319720473	0.0865047823179683	DOWN
1.45507105408811	2.04743874958311	4.42349436172843	0.000411520240969279	0.0181346625506992	0.0856283151490862	UP
-0.864716	3.57361892448162	-4.46303	0.000378874821097688	0.017451725747008	0.0780669059432118	DOWN
-1.66593	0.560105111562363	-4.35492	0.000475091748888491	0.0193632457947349	0.0730806074111099	DOWN
-1.4455	2.63887328978942	-4.42304	0.000411912538771195	0.0181346625506992	0.0728993684727222	DOWN
-1.4559	3.57981867504109	-4.45165	0.000387997441421587	0.0176891921453024	0.0640644692926386	DOWN
-1.6932	6.02858253973497	-4.46052	0.000380870292384374	0.0174667128061799	0.0630795817129099	DOWN
3.93047170026358	1.36059976123119	4.37917704617987	0.000451532040036035	0.0189098690169373	0.0627400993345537	UP
-1.33195	3.42976889057807	-4.44652	0.000392179431107077	0.0177195542854288	0.0607075465860527	DOWN
2.16196539176851	-1.14718	4.33851377521261	0.000491723602400868	0.0197878808518501	0.056962624204246	UP
-1.31928	1.72998354873185	-4.38064	0.000450148857382464	0.0189098690169373	0.0554086440745971	DOWN
2.23854936606788	2.21474744636541	4.40693055182625	0.000426034426466226	0.0184420098435024	0.0494050781116897	UP
-1.55334	2.19902449953995	-4.38706	0.000444136483327502	0.0187885744958318	0.0377315729705829	DOWN
1.79106830001423	3.98809825179401	4.43445685138086	0.000402192090240348	0.017916069123898	0.036723426444917	UP
-2.14365	2.93294116899696	-4.40527	0.000427514654903191	0.0184420098435024	0.0353315531038136	DOWN
-1.26642	0.0688857092143039	-4.32678	0.000503984762550132	0.0198251936322079	0.029012891151404	DOWN
-2.71783	1.53068417792651	-4.34517	0.000484905770234764	0.0196197626889543	0.0245442123760631	DOWN
-0.935957	6.71866394835982	-4.42399	0.000411097352813459	0.0181346625506992	0.023831127912028	DOWN
1.55353376451236	-1.88583	4.32002918968417	0.000511178774785069	0.0198866884175189	0.0165662041588286	UP
-0.78417	2.41381892543423	-4.39087	0.000440602208444382	0.018710067876303	0.0117427381726785	DOWN
1.11958529956696	5.73899642834438	4.4198299104491	0.000414687271305175	0.0181346625506992	0.0117091053343881	UP
3.56422114887939	0.435230019098269	4.33329472897043	0.000497139165445422	0.0198251936322079	0.00660617458306856	UP
-1.20181	0.395431550006551	-4.31973	0.000511502819904723	0.0198866884175189	0.00545687952170848	DOWN
-2.61985	-3.36916	-4.36953	0.000460749570798897	0.0190268455183744	0.00286074815766124	DOWN
-1.01126	5.31733971450317	-4.43799	0.000399234333552616	0.0178725506671125	0.00199046705694528	DOWN
1.9096955511189	-0.667491	4.31207476211537	0.000519789982725873	0.0199601843046227	0.00119410536454723	UP
-1.42943	1.06449565626767	-4.33166	0.000498853089216072	0.0198251936322079	0.000773552526100119	DOWN
-2.75818	-3.96188	-4.38515	0.000445919580333468	0.0188282786438529	-0.00244339	DOWN
2.94436511256682	-3.5666	4.32937946155684	0.000501241634922902	0.0198251936322079	-0.0033027	UP
-0.900656	4.36309704608336	-4.4352	0.000401564779163509	0.017916069123898	-0.00725853	DOWN
-0.697202	5.7226256000231	-4.42415	0.000410956771547156	0.0181346625506992	-0.0114672	DOWN
1.49094556881684	6.0334854651617	4.39977759603516	0.000432462390002133	0.0185409933128991	-0.0138369	UP
2.27498561805059	1.35731359363582	4.34964628430876	0.000480371461649	0.0195427032226329	-0.0149873	UP
5.95236963434254	-2.48205	4.29952076914596	0.000533681543864906	0.0200902411986986	-0.0178377	UP
-1.49208	8.15693776895548	-4.37764	0.000452991020016138	0.0189098690169373	-0.0188079	DOWN
-0.980737	3.71710202622899	-4.41881	0.000415570317984334	0.0181346625506992	-0.0189607	DOWN
2.37903380318622	-3.87275	4.33110116602076	0.000499433387071849	0.0198251936322079	-0.0216665	UP
-2.1373	-1.64366	-4.31045	0.000521568908671246	0.0199601843046227	-0.0226352	DOWN
1.1042143989046	4.88985819360461	4.41205518377219	0.000421489077759278	0.018303738633113	-0.0254764	UP
0.883496854850481	5.12273716000792	4.41147362243702	0.000422002406809908	0.018303738633113	-0.0271842	UP
1.17881009977936	5.9659266739591	4.39412841814069	0.000437608703726178	0.0186540123152417	-0.0325556	UP
1.01679895390412	5.20850327533282	4.40509792851495	0.000427671978518469	0.0184420098435024	-0.035432	UP
1.88811682299514	0.54803787980721	4.31491335568158	0.000516700221243971	0.0199084132944338	-0.0361973	UP
1.27459366784824	9.33050485245737	4.33461123266913	0.000495767397447164	0.0198251936322079	-0.0401056	UP
1.35177077727686	0.286869885934227	4.30348828067432	0.000529251009651311	0.0200324652108087	-0.0436739	UP
-1.85497	1.17594546407842	-4.30479	0.000527804116195744	0.0200116751130407	-0.0510286	DOWN
2.10136192693252	-3.01511	4.29611831521462	0.000537511083483311	0.0201738587460891	-0.0529055	UP
1.44143562072273	1.13497302647604	4.32322346917968	0.000507761683543151	0.019847268965137	-0.0537183	UP
-0.672425	3.00564792020964	-4.37828	0.000452384598400762	0.0189098690169373	-0.0620262	DOWN
1.11345947229715	1.89181255877388	4.34304512800819	0.00048707028973095	0.0196578944618899	-0.066723	UP
1.04696288251525	2.71325677270092	4.36746010027871	0.000462757813625331	0.0190268455183744	-0.0729889	UP
-1.08528	1.62925040425187	-4.3146	0.000517043657373156	0.0199084132944338	-0.0750206	DOWN
2.49595720790407	-3.6366	4.29314435682086	0.000540881202749948	0.0202322240505157	-0.0774783	UP
-0.98417	2.44880170960753	-4.34596	0.000484098569744078	0.0196197626889543	-0.0795655	DOWN
-1.95897	9.35835675294924	-4.32978	0.000500820919186605	0.0198251936322079	-0.0796292	DOWN
1.54332817107936	3.56761873159795	4.37679733167071	0.000453789356959784	0.0189098690169373	-0.0830132	UP
2.54866390984097	1.16768191657168	4.30808403845914	0.000524165602499536	0.0199601843046227	-0.085572	UP
-4.02164	11.7872478922579	-4.2989	0.000534382032422548	0.0200902411986986	-0.0866985	DOWN
-1.37349	-0.737832	-4.2597	0.000580291306786966	0.0208442448362482	-0.0928255	DOWN
1.52406171040009	5.30145091840993	4.36951115933424	0.000460772428372582	0.0190268455183744	-0.0945572	UP
-1.41729	6.5229391385194	-4.37319	0.000457235312922059	0.0190179180341127	-0.0946367	DOWN
0.974461042495886	3.09919451860588	4.36677376907787	0.000463424110364999	0.0190268455183744	-0.0950947	UP
-1.67831	-0.934091	-4.2592	0.000580902806707	0.0208442448362482	-0.0966656	DOWN
-1.16658	3.12595505404097	-4.3605	0.000469564805867674	0.0192435253345844	-0.0986048	DOWN
1.91037082015092	0.602857270428192	4.28212274899178	0.00055355929598868	0.0204502711312037	-0.104857	UP
-1.61067	-1.39517	-4.25798	0.000582396992997477	0.0208442448362482	-0.107861	DOWN
-1.40391	2.68875329622616	-4.33633	0.000493980610967947	0.0198093976545143	-0.108684	DOWN
1.91113824673351	0.96455719063285	4.28755049639984	0.000547278497907672	0.0203689930423266	-0.115433	UP
2.40834877548886	8.59999571451243	4.30166094736008	0.000531286937929852	0.0200754423630646	-0.116004	UP
-2.18456	-2.71883	-4.28092	0.000554966091072856	0.0204502711312037	-0.116961	DOWN
1.86740263052512	1.3910873789639	4.30079054664806	0.000532259493375782	0.0200781609903886	-0.11721	UP
2.84484705808462	6.79749691814332	4.32627458028837	0.000504519427786382	0.0198251936322079	-0.119094	UP
-0.891664	3.71318496277949	-4.36924	0.000461036556601483	0.0190268455183744	-0.121834	DOWN
2.67853475437976	-3.70843	4.26859340979027	0.000569535575963909	0.0207906643597824	-0.122059	UP
0.928706517371895	4.63403987070122	4.36840693459772	0.000461840217263892	0.0190268455183744	-0.122151	UP
-1.155	5.21418344471413	-4.37866	0.000452025729346382	0.0189098690169373	-0.123561	DOWN
-3.52683	-2.73991	-4.28487	0.000550369447616594	0.0204498941086072	-0.125242	DOWN
-1.54305	2.22400207777629	-4.30483	0.000527760056454566	0.0200116751130407	-0.12717	DOWN
2.68641478204777	-3.63766	4.26345753025238	0.000575722257744314	0.0208442448362482	-0.127949	UP
-1.41705	1.05514534526637	-4.26605	0.000572596569341812	0.0207906643597824	-0.129845	DOWN
-1.00372	4.42397056505968	-4.37153	0.000458829169607928	0.0190268455183744	-0.139549	DOWN
-1.59598	0.758576544374148	-4.24811	0.000594618612357914	0.0210627623836382	-0.147227	DOWN
-1.35661	2.91350838496625	-4.32486	0.000506016481665444	0.0198262415505262	-0.149608	DOWN
3.67311369064722	-1.39299	4.22951119544808	0.00061836636728947	0.0215176369397947	-0.152337	UP
1.39117620585934	4.61983024377956	4.34754441289483	0.000482494204691064	0.0195933074669993	-0.154045	UP
-1.2376	2.56150447506303	-4.30964	0.000522452571033024	0.0199601843046227	-0.15493	DOWN
2.54493745408173	-1.86909	4.22558293886483	0.000623503788602644	0.0215176369397947	-0.157763	UP
-1.17886	4.05460599017454	-4.35674	0.000473281944974198	0.0193248126030307	-0.159637	DOWN
-0.952397	1.71882594705991	-4.27703	0.000559519860608495	0.0205840524297125	-0.161573	DOWN
1.47435914326859	2.48654100643691	4.3151879206385	0.000516402353669559	0.0199084132944338	-0.162397	UP
2.23963014862135	-2.24491	4.22455157294499	0.000624859784714557	0.0215311036173514	-0.163998	UP
1.68891150669901	2.74210243528466	4.31924676023149	0.000512019339358385	0.0198866884175189	-0.166584	UP
-1.28631	1.85526487448541	-4.27519	0.000561685657902303	0.0206296870795287	-0.168668	DOWN
2.64806821841122	2.69547858354318	4.30763941285882	0.0005246554230963	0.0199601843046227	-0.174302	UP
-1.37737	1.25603663936254	-4.24809	0.000594642746833678	0.0210627623836382	-0.17801	DOWN
0.957338540324781	5.86230391156425	4.32572632531819	0.000505100474705935	0.0198251936322079	-0.180485	UP
3.30195805985964	-3.5474	4.2275690358402	0.000620900956897485	0.0215176369397947	-0.181387	UP
-1.24618	0.180217780777134	-4.21627	0.0006358574973634	0.0217497401293374	-0.188876	DOWN
-1.79073	6.61393573790265	-4.32703	0.000503722746824506	0.0198251936322079	-0.189465	DOWN
-1.103	2.01806844457394	-4.27192	0.000565565523833058	0.0207039700957869	-0.191078	DOWN
2.1551549880801	0.177953976568255	4.22777424149414	0.000620632658692901	0.0215176369397947	-0.191395	UP
-1.07798	4.33786737622034	-4.34252	0.000487611717835521	0.0196578944618899	-0.197816	DOWN
-2.20395	-0.245752	-4.20478	0.000651441787168901	0.0220049139441568	-0.197907	DOWN
-1.55171	6.1998127625858	-4.3296	0.000501011523517296	0.0198251936322079	-0.199242	DOWN
-1.0797	5.60463489953689	-4.33628	0.000494035394990131	0.0198093976545143	-0.201223	DOWN
-2.48769	-3.71743	-4.25986	0.00058009313868866	0.0208442448362482	-0.201867	DOWN
-1.74509	3.37692699561164	-4.30895	0.000523216612157111	0.0199601843046227	-0.209231	DOWN
-0.962998	3.41444877953143	-4.31622	0.000515282386497519	0.0199084132944338	-0.212725	DOWN
-1.34879	1.73446400560159	-4.24668	0.000596414483862995	0.0210627623836382	-0.21633	DOWN
1.78101642805563	5.0631077113356	4.30938107188714	0.000522739382464141	0.0199601843046227	-0.217163	UP
-1.16434	2.11033585953345	-4.2576	0.000582865445327949	0.0208442448362482	-0.227167	DOWN
2.58624797327853	-3.6873	4.20904762596999	0.000645608037454511	0.0218409492974368	-0.22928	UP
-2.02694	-1.86301	-4.19973	0.000658406893515477	0.0221062097651115	-0.231315	DOWN
-1.008	4.84933944033297	-4.32799	0.000502703459342298	0.0198251936322079	-0.231409	DOWN
-1.02873	3.82330378997476	-4.31748	0.000513917790849467	0.0199084132944338	-0.232409	DOWN
-1.09046	6.9408932873674	-4.29392	0.000539997597538883	0.0202322240505157	-0.235147	DOWN
-1.29154	5.43783142691716	-4.32269	0.000508333658342749	0.019847268965137	-0.235254	DOWN
-2.34413	1.58500559425218	-4.21285	0.000640460994449475	0.0217870563624121	-0.246607	DOWN
1.69987767517794	2.28907499967457	4.26665860235006	0.000571858281154558	0.0207906643597824	-0.247609	UP
-1.02683	1.55005463368747	-4.2265	0.000622294163800472	0.0215176369397947	-0.249133	DOWN
1.97934773033443	8.14155653514518	4.24538420085365	0.00059804111370068	0.0210627623836382	-0.25004	UP
-2.22913	-2.43486	-4.1988	0.000659706793405246	0.0221165462438745	-0.251486	DOWN
0.862168519177873	3.01540979334063	4.28826765573526	0.000546454057854834	0.0203689930423266	-0.253693	UP
-1.63766	-2.35765	-4.19332	0.000667370462257672	0.0222729896490607	-0.254574	DOWN
2.91713406429036	2.83354650684134	4.26304138662749	0.000576226523228755	0.0208442448362482	-0.259455	UP
2.89327549305708	-3.60023	4.18795853667878	0.000674957389815886	0.0223317970399462	-0.260858	UP
-1.5876	2.15549879241424	-4.23699	0.000608699806223568	0.021270146520295	-0.263396	DOWN
-2.75461	0.35101976089391	-4.17158	0.000698682907588926	0.0228059103100842	-0.26744	DOWN
2.72218806836063	-1.48417	4.1681641592282	0.000703735186700246	0.0228370775142581	-0.267528	UP
1.23009859186436	1.1261784155383	4.21537414720058	0.000637058415020064	0.0217497401293374	-0.269761	UP
2.49844546865014	-0.368668	4.17494452679699	0.000693740194814369	0.0227653218732062	-0.274951	UP
-1.07423	1.95608947945739	-4.22797	0.000620379408515219	0.0215176369397947	-0.275634	DOWN
1.15234535585814	3.35357733722678	4.28300635024236	0.000552531856324084	0.0204502711312037	-0.277021	UP
2.51967392777543	0.693440569976549	4.19037576966669	0.000671525839445491	0.0223087885550505	-0.293236	UP
3.19274537608677	-3.07874	4.15892819517503	0.000717585236158442	0.0230192436421979	-0.296959	UP
-1.1824	3.79111561375793	-4.28288	0.000552678886767789	0.0204502711312037	-0.299955	DOWN
1.40412123682018	1.57417316245891	4.2154012878048	0.000637021985846405	0.0217497401293374	-0.302958	UP
2.62613589278479	-2.15045	4.14858149995618	0.000733429267525031	0.0232921254846197	-0.304543	UP
1.31175833444128	-0.162346	4.15813248804599	0.000718791308609381	0.0230216544049974	-0.310216	UP
1.20665556353542	5.32231766233975	4.26788833706728	0.000570380892989235	0.0207906643597824	-0.310709	UP
1.43280023021635	1.30598243033974	4.20159787409044	0.000655824938249172	0.0221062097651115	-0.310811	UP
-0.678665	4.59631311240219	-4.28829	0.00054643266031508	0.0203689930423266	-0.31197	DOWN
-0.706101	3.32375847855119	-4.26694	0.000571523826366634	0.0207906643597824	-0.312284	DOWN
-1.58074	-0.898929	-4.14394	0.000740647329478646	0.0233395104333305	-0.312825	DOWN
-1.54292	5.5663961597639	-4.28165	0.00055410422320891	0.0204502711312037	-0.318533	DOWN
1.4318814130422	0.0461820190695157	4.15891252504811	0.000717608967943282	0.0230192436421979	-0.318835	UP
-1.52659	6.04179933575992	-4.27349	0.000563694986310053	0.0206694342513097	-0.320023	DOWN
-1.0747	6.70013246128746	-4.25714	0.000583421942128774	0.0208442448362482	-0.321272	DOWN
2.58211494428985	-4.02453	4.16334350142776	0.000710930009489995	0.0229430359285255	-0.322519	UP
3.32988657694446	2.09986314924804	4.21191351496837	0.000641720766052009	0.0217870563624121	-0.322545	UP
-1.91891	-3.34093	-4.17381	0.000695397155990555	0.0227653218732062	-0.327068	DOWN
-1.0839	0.8763425273327	-4.16322	0.000711116794949814	0.0229430359285255	-0.328652	DOWN
2.16640092101686	0.137240412115146	4.15469888308946	0.000724019305088281	0.0231250521312867	-0.333551	UP
1.24418681603806	3.11690167049862	4.24715719033859	0.000595813319285842	0.0210627623836382	-0.338532	UP
-1.1035	2.89318202838254	-4.23478	0.000611543517111162	0.0213360738192117	-0.33903	DOWN
3.80999595979497	-0.770906	4.1369907769503	0.000751599653691498	0.0234680149571404	-0.341699	UP
1.05193789594351	3.6306905223213	4.25490123982825	0.000586181095823168	0.0209093141604507	-0.345448	UP
-1.48891	3.89082503704818	-4.26032	0.000579533490263468	0.0208442448362482	-0.347346	DOWN
-0.94919	2.38817955995412	-4.21166	0.000642060466049374	0.0217870563624121	-0.347973	DOWN
-2.29731	-3.74776	-4.16993	0.000701113398309604	0.0228370775142581	-0.355581	DOWN
-0.894016	6.4238259857806	-4.24161	0.000602810933672849	0.0211306084202869	-0.36336	DOWN
0.976369396644164	1.60340117908197	4.18548212041157	0.000678491396235445	0.0223761644788062	-0.364508	UP
1.01659337605991	12.0657548010975	4.14006544037512	0.000746735629284486	0.0233816349989724	-0.365535	UP
-0.713023	3.55682904388797	-4.24684	0.000596210298179045	0.0210627623836382	-0.367544	DOWN
1.49697728363685	4.42627824296863	4.24293674518517	0.00060113028574655	0.0211048796699741	-0.368129	UP
-0.783399	4.36136381700734	-4.25943	0.000580626423577728	0.0208442448362482	-0.370067	DOWN
3.21606098112634	-0.811381	4.11958335989491	0.000779749062693955	0.0238916306468964	-0.373263	UP
-1.07295	6.92594117327206	-4.22607	0.000622863280491682	0.0215176369397947	-0.375061	DOWN
-1.62131	-0.481284	-4.10889	0.000797575507477458	0.0240285788698682	-0.380565	DOWN
0.853413500126579	3.85970212449996	4.24060565335722	0.000604087642139092	0.02114211914262	-0.383327	UP
-1.86639	0.357030420636479	-4.11616	0.000785411996814006	0.0239031635090134	-0.384716	DOWN
-2.7404	-3.57564	-4.15046	0.000730525084910457	0.023232990360904	-0.385794	DOWN
-1.41339	2.12861035591177	-4.17623	0.000691858860708867	0.0227653218732062	-0.386746	DOWN
-2.18249	5.73952538825342	-4.24614	0.000597084935223304	0.0210627623836382	-0.389935	DOWN
-0.920492	5.5598982075324	-4.24339	0.000600557556978902	0.0211048796699741	-0.392457	DOWN
-1.88092	-2.21693	-4.11563	0.000786296346270014	0.0239031635090134	-0.392528	DOWN
2.12700051217714	1.14676985573254	4.15284357534642	0.000726860206594903	0.023149459208324	-0.39866	UP
-4.47455	0.671874718764171	-4.09972	0.000813179445496966	0.0242068499254328	-0.40056	DOWN
0.971019939528371	2.91619225307519	4.21351788286728	0.000639554986595819	0.0217870563624121	-0.400969	UP
-1.51471	4.79316671693181	-4.24554	0.000597843169458182	0.0210627623836382	-0.402329	DOWN
2.11198411730069	0.252347167712105	4.12219004384618	0.000775466803592959	0.0238694077843819	-0.403978	UP
-2.1841	-3.1294	-4.12544	0.00077016376458328	0.023808272021159	-0.407435	DOWN
-1.05703	1.01706653768699	-4.12674	0.00076804320107897	0.0237860497322628	-0.410728	DOWN
-1.03718	2.92842274448619	-4.20113	0.00065646916612077	0.0221062097651115	-0.412395	DOWN
-2.34001	-2.78468	-4.11354	0.000789770256937091	0.0239552899430687	-0.417421	DOWN
1.70794570268658	1.10253203977436	4.13920411983733	0.000748094988842188	0.0233913459765045	-0.422984	UP
1.45003036208203	1.96090565099502	4.1685776331816	0.000703121523973835	0.0228370775142581	-0.426811	UP
1.1486583482346	2.95310600996911	4.20044511267088	0.000657420469431133	0.0221062097651115	-0.428414	UP
-1.22757	3.46406534225984	-4.21005	0.000644241690251163	0.0218278483927955	-0.429829	DOWN
2.35076060704579	-1.47847	4.08294302277561	0.000842538181316691	0.0245544063699732	-0.430201	UP
1.8035183749362	1.27985419529501	4.14201220183547	0.000743672407480855	0.0233816349989724	-0.430473	UP
-4.4709	0.672486020346375	-4.08052	0.000846868332975358	0.0246154923277088	-0.435886	DOWN
1.81490214988881	-0.742629	4.08482684065804	0.000839188543700783	0.0245201433725626	-0.437921	UP
2.07627840658517	-0.17527	4.09499241598728	0.00082134414736569	0.0242701772633585	-0.438017	UP
1.83065632669243	1.16863975669657	4.13400691777913	0.000756350709315773	0.0235503948512372	-0.438581	UP
2.83844108768674	-2.64681	4.07881733276253	0.000849921442827078	0.0246399852358737	-0.439279	UP
1.62713797587996	3.30087131893422	4.19469191634483	0.00066544248185457	0.0222419410651661	-0.445941	UP
-0.679668	2.96418643459399	-4.18973	0.000672445766080287	0.0223087885550505	-0.446368	DOWN
1.64091210103379	1.92950863474872	4.1575	0.000719749399851225	0.0230216544049974	-0.447074	UP
2.07146917724598	-3.74919	4.09206924633878	0.000826435718398515	0.0243711083412387	-0.447497	UP
-1.53866	4.79306451515384	-4.22239	0.00062771658875998	0.0215961630089738	-0.450377	DOWN
2.66143915531796	0.690154165190815	4.11064375895739	0.000794617715769399	0.0240285788698682	-0.453044	UP
0.93053327604863	2.84669016297439	4.18654637071222	0.000676970349226652	0.0223590769861615	-0.453134	UP
-0.757525	5.28403026254117	-4.21664	0.000635361323405254	0.0217497401293374	-0.45345	DOWN
-1.43875	1.45989509239956	-4.11521	0.000786979546766656	0.0239031635090134	-0.455701	DOWN
-1.39557	5.24851342338251	-4.21736	0.000634398634178971	0.0217497401293374	-0.45757	DOWN
-5.91449	1.62405139665016	-4.07148	0.000863219919240516	0.0249066688530632	-0.459626	DOWN
2.88757772542095	-2.65855	4.06722055000213	0.000871027284836149	0.0249066688530632	-0.460853	UP
-1.57949	2.80597713087486	-4.16096	0.000714512268639401	0.0229860555801541	-0.472295	DOWN
-1.01329	7.67799488990316	-4.16225	0.000712572454126991	0.0229567778790566	-0.472508	DOWN
-1.21317	2.31591545926782	-4.14359	0.000741202717627972	0.0233395104333305	-0.473866	DOWN
-3.43312	-3.4353	-4.09715	0.00081760823512384	0.0242068499254328	-0.480228	DOWN
-0.731014	3.60946	-4.19095	0.000670713453123317	0.0223087885550505	-0.485754	DOWN
-0.79913	3.51197292121892	-4.18783	0.000675142693322136	0.0223317970399462	-0.485853	DOWN
4.30830669932274	-3.60322	4.05608872703121	0.000891785463238393	0.0252302856820263	-0.488296	UP
-0.991102	3.81195307563033	-4.1911	0.000670507096070177	0.0223087885550505	-0.493439	DOWN
1.15117422697505	3.19498389560274	4.17436	0.000694602532820169	0.0227653218732062	-0.493834	UP
2.2874857860268	-4.27047	4.07116030913227	0.000863798221345884	0.0249066688530632	-0.497433	UP
-0.78166	4.53655985824147	-4.19761	0.000661354555588098	0.0221384961896112	-0.499962	DOWN
-2.79961	-3.02412	-4.06806	0.000869480504646562	0.0249066688530632	-0.51009	DOWN
-1.14541	0.569551026611008	-4.06111	0.000882366466452049	0.0250592076472382	-0.512845	DOWN
1.3867218252926	1.70147905165114	4.11634148221167	0.000785108237684748	0.0239031635090134	-0.5141	UP
2.71719374542191	-2.55234	4.03838157666815	0.00092584077890273	0.0258331593552659	-0.514129	UP
2.06188406236736	1.54588617525531	4.10922997670196	0.000796995314120844	0.0240285788698682	-0.516175	UP
2.17230599763342	0.916312326044642	4.08620228330612	0.000836751365823365	0.0244810169943125	-0.517467	UP
-1.35313	2.79055103335757	-4.14115	0.000745026021623489	0.0233816349989724	-0.518474	DOWN
1.32658856760868	3.50267021704368	4.1654331255095	0.000707802141041362	0.022935669959849	-0.518706	UP
-1.23002	0.579818360625706	-4.05715	0.000889782082491623	0.0252287716913341	-0.520721	DOWN
-1.00262	2.84730438170345	-4.14605	0.000737360830936925	0.023327456255652	-0.521375	DOWN
1.20621854781953	1.96315657467146	4.12107062233058	0.000777302864064826	0.0238694077843819	-0.524526	UP
-0.970678	2.40767218564001	-4.12323	0.000773757408981302	0.0238591254160846	-0.530013	DOWN
0.911295060271051	3.91759009847302	4.16953291776483	0.000701705799008844	0.0228370775142581	-0.530034	UP
-1.10534	8.39963835126535	-4.11852	0.000781509056032333	0.0238998119275512	-0.534758	DOWN
-0.850243	5.65489557486767	-4.17179	0.000698371779387035	0.0228059103100842	-0.536801	DOWN
3.29317805154861	-3.56741	4.02930287770433	0.000943808154301783	0.0260734757439543	-0.542507	UP
3.25488243608698	-3.97373	4.03230249528664	0.000937833056583637	0.0260050375167607	-0.546411	UP
-1.23615	5.2111870896607	-4.17429	0.000694705472128623	0.0227653218732062	-0.54674	DOWN
-0.951919	5.83354498028714	-4.16439	0.000709365793073609	0.0229430359285255	-0.547371	DOWN
-1.0078	2.95252735837374	-4.1352	0.000754452298816279	0.0235241392305037	-0.550687	DOWN
2.22522638286783	-1.21214	4.01947135510717	0.000963663075309859	0.0264254669138475	-0.555977	UP
1.07478634538269	3.31972179497588	4.14616648248622	0.000737178152513841	0.023327456255652	-0.557575	UP
-0.997017	2.59779620668156	-4.11569	0.000786190530956529	0.0239031635090134	-0.560317	DOWN
2.45119351748144	-3.69765	4.02620666720687	0.000950016009912074	0.0261887691380451	-0.560353	UP
3.13546815043261	2.15575169208535	4.09800531378323	0.00081612950129575	0.0242068499254328	-0.561726	UP
-1.47829	1.60742664952667	-4.06676	0.000871880896219396	0.0249066688530632	-0.566168	DOWN
1.03801566146422	2.69715102614099	4.12671423902576	0.000768090902968646	0.0237860497322628	-0.566186	UP
1.00872607435146	2.67614616415988	4.12489989681215	0.000771040297805545	0.023808272021159	-0.568632	UP
-1.62421	2.73211060125631	-4.10681	0.000801079581220165	0.0240889106043168	-0.572011	DOWN
-0.904841	3.01897467083447	-4.12704	0.000767563304972533	0.0237860497322628	-0.575052	DOWN
-0.92998	2.49296709616601	-4.10484	0.000804421522345089	0.0241045341655395	-0.576368	DOWN
4.0973806258663	-2.69126	4.00418887764161	0.000995367487293254	0.0265290973135788	-0.577116	UP
-2.43594	-3.65379	-4.04023	0.000922227525493024	0.0258331593552659	-0.578615	DOWN
-1.60632	-0.0448945	-4.01027	0.000982631441815687	0.0265230068434727	-0.580802	DOWN
1.43992037396846	0.0555913046664256	4.02439625814642	0.00095366495058782	0.026215790885826	-0.585321	UP
2.69519207745366	-3.04281	4.00188518950248	0.00100023716985521	0.0265290973135788	-0.588257	UP
-0.814543	4.53615253207626	-4.15376	0.000725462089263192	0.0231379854335245	-0.59101	DOWN
2.89877595580106	0.512473002626537	4.03598439242179	0.000930551116549256	0.0258990505805715	-0.591381	UP
2.51954907036818	-2.84517	3.99713241608454	0.00101036003986734	0.0265290973135788	-0.594162	UP
-1.81584	-2.93389	-4.01384	0.000975215102893993	0.0265230068434727	-0.596131	DOWN
1.8294178390075	4.88175411810657	4.12665515605878	0.000768186768064466	0.0237860497322628	-0.597038	UP
-2.19359	-2.96243	-4.01524	0.000972337845478363	0.0265230068434727	-0.597251	DOWN
1.61248060426648	1.44595045276916	4.06580271937056	0.000873643807441258	0.0249066688530632	-0.597368	UP
-0.766718	4.06009895198345	-4.14584	0.000737680840595437	0.023327456255652	-0.598234	DOWN
-1.18797	2.49247702304922	-4.09084	0.000828582124921822	0.0244021266750424	-0.599048	DOWN
-1.38993	4.17868482651833	-4.14426	0.000740148233332073	0.0233395104333305	-0.601214	DOWN
-2.60165	0.992954448094206	-4.01438	0.000974115167475352	0.0265230068434727	-0.602042	DOWN
3.37819710010516	-3.92952	4.00052591818759	0.00100312176255882	0.0265290973135788	-0.603735	UP
-2.56742	-4.31867	-4.03868	0.000925248561125941	0.0258331593552659	-0.606423	DOWN
-2.78893	-3.43995	-4.0206	0.000961360768011299	0.0263947992143398	-0.608531	DOWN
-1.22971	3.33779286286656	-4.11933	0.000780169871308002	0.0238916306468964	-0.609238	DOWN
-1.60821	9.34835390017445	-4.06714	0.000871169719786771	0.0249066688530632	-0.610641	DOWN
-1.08323	5.44096416278162	-4.14018	0.000746558434063839	0.0233816349989724	-0.611187	DOWN
2.86823120071972	5.60150516221568	4.09770483963446	0.000816648046777308	0.0242068499254328	-0.617208	UP
2.46972231605626	-3.04443	3.98392876264739	0.00103902853915683	0.0267784131955027	-0.622408	UP
-2.56247	-3.79043	-4.01776	0.00096717227679105	0.0264566119494229	-0.62312	DOWN
1.72933013562608	-1.4507	3.98053344451891	0.00104653246976876	0.0267784131955027	-0.625132	UP
-0.936715	3.03951647494386	-4.10005	0.00081261487690903	0.0242068499254328	-0.6328	DOWN
2.13230913717292	0.618490616473543	4.01831657465521	0.000966022699498125	0.0264566119494229	-0.633788	UP
1.52124474432615	5.21138294853606	4.1053389020203	0.000803576295543272	0.0241045341655395	-0.641002	UP
2.18272733494315	-4.33788	3.9896822566191	0.00102643662439785	0.0267667086529383	-0.644665	UP
2.60409052179922	-3.81257	3.97909756987717	0.00104972230572695	0.0267784131955027	-0.6473	UP
4.76716406899125	-2.82411	3.96661640592257	0.00107786622026813	0.0272448407195667	-0.647959	UP
-1.19246	1.07712646893134	-4.00891	0.00098545311870364	0.0265230068434727	-0.649051	DOWN
-0.865496	5.32614559728073	-4.12143	0.000776720602458968	0.0238694077843819	-0.650864	DOWN
-2.08027	2.21914019014197	-4.04089	0.000920937058754666	0.0258331593552659	-0.651669	DOWN
-0.911342	2.75990071344859	-4.07963	0.000848457831737439	0.0246295819020241	-0.651966	DOWN
-0.875595	3.52570515362412	-4.10394	0.000805953941984709	0.0241180364867209	-0.659296	DOWN
-0.623114	3.71936078478209	-4.10956	0.0007964342243322	0.0240285788698682	-0.660495	DOWN
-2.09101	0.278264337853857	-3.97223	0.00106512113937902	0.0270148765290744	-0.660556	DOWN
2.22638180674338	0.367847911539102	3.99605885610492	0.00101266088695863	0.0265290973135788	-0.66286	UP
1.58938075977077	4.40972956798849	4.09872927471182	0.000814881488479014	0.0242068499254328	-0.66582	UP
2.82443619251711	-0.260397	3.97906079825804	0.0010498041236597	0.0267784131955027	-0.666151	UP
-2.4835	1.19683486300748	-3.98964	0.00102653341249943	0.0267667086529383	-0.666636	DOWN
3.1145462670293	-3.36203	3.9593042410974	0.00109470696289384	0.0273990407187603	-0.669963	UP
-0.919293	6.26392747642877	-4.09466	0.000821924456528021	0.0242701772633585	-0.673454	DOWN
-1.03641	4.17881006206342	-4.11034	0.000795135950954679	0.0240285788698682	-0.674498	DOWN
-1.99631	5.98458476470927	-4.10003	0.00081264388461559	0.0242068499254328	-0.685281	DOWN
-0.709613	4.47888763951717	-4.10642	0.000801739107760073	0.0240889106043168	-0.688259	DOWN
1.90201890567054	-1.88385	3.94512407495667	0.00112812584028874	0.0273990407187603	-0.689065	UP
-2.05425	1.60733791272957	-3.9976	0.00100935111665803	0.0265290973135788	-0.68912	DOWN
-0.888084	2.88971090615843	-4.06676	0.000871871422603315	0.0249066688530632	-0.689832	DOWN
1.87231407189959	1.30757105799829	4.01484974400675	0.000973141781460252	0.0265230068434727	-0.690252	UP
3.20804922961156	-2.88981	3.94448323929949	0.00112966019088253	0.0273990407187603	-0.691243	UP
-1.84839	-2.50994	-3.95438	0.00110619365276891	0.0273990407187603	-0.691521	DOWN
-1.36951	7.09351440070227	-4.07	0.000865915878186926	0.0249066688530632	-0.692195	DOWN
-3.6311	0.850416017470827	-3.9556	0.00110334663187924	0.0273990407187603	-0.692592	DOWN
-2.21605	4.01829512474321	-4.08812	0.000833363420525397	0.0244638382459116	-0.692815	DOWN
-0.912763	2.94705670928671	-4.06592	0.000873424896865966	0.0249066688530632	-0.695764	DOWN
1.50259175892576	4.76766826998991	4.08170265307396	0.000844751078241844	0.0245860059247045	-0.699289	UP
-1.7375	5.57395691484892	-4.09806	0.000816036145234549	0.0242068499254328	-0.699693	DOWN
3.83922819675011	0.503955597612193	3.97997772241614	0.00104776585994972	0.0267784131955027	-0.699842	UP
-1.91206	2.01794768579502	-4.01125	0.000980588755655737	0.0265230068434727	-0.700457	DOWN
1.1486433015652	2.09856149235023	4.03917222160744	0.000924292494573886	0.0258331593552659	-0.702824	UP
-2.38868	-3.18981	-3.9587	0.00109610862644415	0.0273990407187603	-0.705854	DOWN
-1.00461	1.02556655055058	-3.98015	0.00104739051782264	0.0267784131955027	-0.706475	DOWN
-1.65862	-1.88589	-3.93791	0.00114551906537489	0.0275340430855887	-0.709039	DOWN
-0.928042	2.43857820237014	-4.03754	0.000927500360319658	0.0258471162912081	-0.709091	DOWN
2.1546581564078	-4.38958	3.95392629167338	0.00110726218807035	0.0273990407187603	-0.709484	UP
-1.10989	-0.0505629	-3.94635	0.00112519399423022	0.0273990407187603	-0.70983	DOWN
-0.693284	5.52207589817109	-4.08879	0.0008321780323505	0.0244638382459116	-0.710922	DOWN
-2.46316	-3.2535	-3.95607	0.00110223978614538	0.0273990407187603	-0.712877	DOWN
-0.872335	3.98328066797342	-4.08778	0.000833969546375383	0.0244638382459116	-0.715474	DOWN
1.73266510135915	1.05188032815386	3.99208593259876	0.00102122174365275	0.0266906419144132	-0.71695	UP
-1.58097	-1.6221	-3.93135	0.00116156079063307	0.0276929139018243	-0.71725	DOWN
-1.04376	2.29057528802135	-4.02605	0.000950332566281444	0.0261887691380451	-0.717647	DOWN
-2.62862	-3.25028	-3.95404	0.00110700347239646	0.0273990407187603	-0.717844	DOWN
2.73640693758096	-2.82292	3.92811833065938	0.00116956378199309	0.0277465340513035	-0.72193	UP
3.44053979068289	-3.66528	3.93167446113479	0.00116077347902343	0.0276929139018243	-0.722596	UP
-0.87938	3.93938086689401	-4.08293	0.000842563957702947	0.0245544063699732	-0.723796	DOWN
-1.15008	0.862030228375145	-3.9646	0.00108247949265402	0.0272902949767529	-0.72409	DOWN
-0.790607	2.9489909326424	-4.05205	0.000899430277877295	0.0253500614601725	-0.726704	DOWN
-1.1582	4.85899944859918	-4.08673	0.000835823893612478	0.0244810169943125	-0.731731	DOWN
-2.1614	-0.759981	-3.92262	0.00118327718948722	0.0278049558769884	-0.731874	DOWN
2.95982164453915	-1.27918	3.92523010382099	0.0011767524757597	0.0278049558769884	-0.739557	UP
1.05689200724105	4.42067916640152	4.06802706197805	0.000869542452161957	0.0249066688530632	-0.740545	UP
-1.10162	2.12235586381555	-4.00564	0.000992322457349351	0.0265290973135788	-0.741663	DOWN
2.4952465626301	0.0368589436828268	3.94705481160141	0.00112351577750032	0.0273990407187603	-0.742608	UP
-1.41644	2.15010614763932	-4.00329	0.000997272427751542	0.0265290973135788	-0.743274	DOWN
1.41474609997742	4.28569154636874	4.06184929891684	0.000880981669091719	0.0250517925136872	-0.743443	UP
1.17200003633819	1.86189203897421	4.01005221554984	0.000983080930508732	0.0265230068434727	-0.743508	UP
-1.87912	-1.24164	-3.91442	0.00120404540866363	0.0280628126880407	-0.746608	DOWN
-0.792261	3.28725927345616	-4.05424	0.000895287536629113	0.0252652409387461	-0.74788	DOWN
-1.86916	-4.01845	-3.94686	0.00112398168921715	0.0273990407187603	-0.748272	DOWN
-1.06258	3.67144709753817	-4.064	0.000876983422167589	0.0249699468886389	-0.748276	DOWN
-0.99655	4.33516882824491	-4.07282	0.000860778405351768	0.0249066688530632	-0.756393	DOWN
2.05800152642625	1.0149088967107	3.97073223928101	0.00106850221626272	0.0270388063670386	-0.757462	UP
1.0809711502585	1.85505369842135	4.00186360048156	0.00100028291970877	0.0265290973135788	-0.759317	UP
-1.89875	-2.53517	-3.91711	0.0011972046983074	0.0280068012004881	-0.759873	DOWN
-1.24233	4.89726576663512	-4.07208	0.000862113226317401	0.0249066688530632	-0.762143	DOWN
0.929291300469307	3.74337633780292	4.05537050431771	0.000893141829369534	0.0252366336425404	-0.762234	UP
1.63104518690379	4.01606479237026	4.0480941075356	0.000907001488377205	0.0255311757346987	-0.764515	UP
-1.78016	-0.186459	-3.91123	0.0012122248259666	0.0280636970613701	-0.765977	DOWN
2.67804525346467	-3.31185	3.90704977112001	0.00122303651605299	0.0281096660710158	-0.767293	UP
1.7638440418537	-4.69859	3.92760701363742	0.00117083319923622	0.0277465340513035	-0.7674	UP
-2.14053	-4.04618	-3.93672	0.00114842525881604	0.0275480410362147	-0.768954	DOWN
-2.34077	0.222714012680997	-3.91281	0.00120816437641327	0.0280628126880407	-0.770701	DOWN
-0.917524	8.3706184744341	-4.00223	0.000999514995333068	0.0265290973135788	-0.771758	DOWN
4.56566769677728	-3.57885	3.90003472527804	0.00124138230567442	0.0282174343647261	-0.775944	UP
2.25515551617979	-1.81344	3.90018012725221	0.00124099924999145	0.0282174343647261	-0.77607	UP
-2.6824	2.31378686352402	-3.97222	0.00106513306131947	0.0270148765290744	-0.777966	DOWN
-1.21068	8.37538859559826	-3.99965	0.00100498509202739	0.0265290973135788	-0.780187	DOWN
-0.647132	5.35894078750896	-4.05672	0.000890600310445857	0.0252287716913341	-0.781496	DOWN
2.25886771997116	0.102363953159168	3.92748183335838	0.00117114418867303	0.0277465340513035	-0.783163	UP
1.41906019730472	1.07397354060039	3.95872714414514	0.00109604733146568	0.0273990407187603	-0.784643	UP
-2.80611	-4.22008	-3.93431	0.00115430396022559	0.0276116443017911	-0.784793	DOWN
-0.700828	6.12678235109628	-4.04095	0.000920825210151432	0.0258331593552659	-0.787462	DOWN
-1.61385	2.86660090074898	-4.00853	0.000986255166109215	0.0265230068434727	-0.790158	DOWN
-2.78482	-0.832181	-3.88732	0.00127533602396184	0.0285465274279169	-0.797385	DOWN
-1.65387	0.740097380815671	-3.91928	0.00119169564571404	0.0279342338566905	-0.797593	DOWN
-1.00624	2.0527496931469	-3.9725	0.00106449451874869	0.0270148765290744	-0.806317	DOWN
2.61843185620279	3.42254240408088	4.0091915762419	0.000984874753470072	0.0265230068434727	-0.8067	UP
-0.665843	2.98179324054365	-4.01247	0.000978069282001311	0.0265230068434727	-0.81323	DOWN
-1.57232	0.879783226865577	-3.91557	0.00120113166072545	0.0280443466864232	-0.814989	DOWN
-2.69795	0.388031421657161	-3.88961	0.00126915837787928	0.0285465274279169	-0.81693	DOWN
2.53410308593566	-0.327523	3.89966013828932	0.00124236968890306	0.0282174343647261	-0.81767	UP
-2.15075	-0.0192618	-3.88537	0.00128062149987511	0.0285526682638941	-0.818164	DOWN
-0.827123	7.35953854741053	-3.99964	0.00100500405573036	0.0265290973135788	-0.818382	DOWN
-0.927835	3.62068565101529	-4.0293	0.000943809766097206	0.0260734757439543	-0.818811	DOWN
1.87678548036234	2.2675694321876	3.98550033577459	0.00103557364411136	0.0267784131955027	-0.820488	UP
-1.10098	4.19427723036257	-4.03939	0.00092386474083348	0.0258331593552659	-0.821846	DOWN
-1.72311	-1.5538	-3.87413	0.00131155542993304	0.0290032897101548	-0.823521	DOWN
-1.54526	0.941887012881565	-3.91173	0.00121093796864859	0.028063046853484	-0.827694	DOWN
-1.39487	1.82497184991128	-3.94654	0.00112473623155055	0.0273990407187603	-0.82823	DOWN
-2.20461	5.63335625235639	-4.03541	0.000931687385198636	0.0258990505805715	-0.828973	DOWN
-2.8857	2.59764169789569	-3.95024	0.00111595246435738	0.0273990407187603	-0.837758	DOWN
-1.90677	5.06516326258678	-4.03445	0.000933572380735786	0.0259191315767417	-0.838847	DOWN
2.7707541887663	-2.38047	3.86531253525516	0.00133635231605245	0.0293813003294609	-0.839148	UP
-0.828877	2.57335878940572	-3.98044	0.00104674947741314	0.0267784131955027	-0.839636	DOWN
-0.788508	6.13773732941088	-4.01303	0.000976894747422658	0.0265230068434727	-0.845892	DOWN
0.907164164129283	2.37155229825316	3.97916139592242	0.00104958030618157	0.0267784131955027	-0.847297	UP
2.3490161823076	-0.0587504	3.89086599246125	0.00126577908571175	0.0285465274279169	-0.848279	UP
-1.21984	4.70577443175377	-4.02978	0.00094286068988826	0.0260734757439543	-0.850035	DOWN
-1.3076	0.94385804902205	-3.90152	0.00123748660593024	0.0282174343647261	-0.851694	DOWN
-3.25423	1.08978598469757	-3.88605	0.00127879560794318	0.0285526682638941	-0.85304	DOWN
1.81065399160185	4.95016604282152	4.00026887216089	0.00100366819940129	0.0265290973135788	-0.854868	UP
-0.914873	0.577658149464601	-3.88964	0.00126907022076423	0.0285465274279169	-0.856359	DOWN
-0.691173	5.00595051725508	-4.0245	0.000953458265141185	0.026215790885826	-0.856465	DOWN
1.06609147159906	5.10850089095475	4.00775830576991	0.000987869446672771	0.0265290973135788	-0.856857	UP
1.75130107477564	0.45957291508512	3.90088896056309	0.00123913356153294	0.0282174343647261	-0.857504	UP
0.769386191142007	5.52440453356195	4.00449136763838	0.000994729845435469	0.0265290973135788	-0.858767	UP
-1.22794	1.29661449871898	-3.91174	0.00121092408485942	0.028063046853484	-0.860082	DOWN
-2.28166	-4.70007	-3.89666	0.0012502949205232	0.0283273119493336	-0.860374	DOWN
-1.28823	3.58656795609461	-4.00526	0.000993121420046293	0.0265290973135788	-0.860386	DOWN
-1.1651	3.55233530769422	-4.00561	0.000992380342870311	0.0265290973135788	-0.860734	DOWN
0.789897782047468	4.92533251737698	4.01017416232131	0.000982827024972228	0.0265230068434727	-0.861895	UP
-1.30735	3.11553911953342	-3.98662	0.00103312182284975	0.0267784131955027	-0.862755	DOWN
1.63316719949482	3.65728525361376	3.99764471861227	0.00100926393742344	0.0265290973135788	-0.863613	UP
1.32934019900178	0.570134930577381	3.89945384022059	0.00124291381296138	0.0282174343647261	-0.865931	UP
-1.44677	6.02695142356628	-4.0093	0.000984648516146668	0.0265230068434727	-0.86652	DOWN
1.74425548470593	0.25655485266274	3.8863679168399	0.00127792387611616	0.0285526682638941	-0.87257	UP
1.51493808616128	1.40050248001283	3.92860401612188	0.00116835928361848	0.0277465340513035	-0.872612	UP
-1.53037	6.95403354896989	-3.98601	0.00103445772573504	0.0267784131955027	-0.875222	DOWN
-1.50702	2.37379925416726	-3.94572	0.00112670116949261	0.0273990407187603	-0.876561	DOWN
1.32165394994885	3.98105963145111	3.99802176962333	0.00100845798094347	0.0265290973135788	-0.876663	UP
-2.14945	2.43910170198271	-3.93862	0.00114379790328237	0.0275340430855887	-0.878263	DOWN
2.11200072775829	-2.37895	3.84304277504753	0.00140108012863142	0.0301264943417134	-0.88064	UP
-1.28098	1.86187956646067	-3.92392	0.00118003035467925	0.0278049558769884	-0.882066	DOWN
1.0169260267023	4.70522657689369	3.99863782587769	0.00100714254254002	0.0265290973135788	-0.883255	UP
-1.49373	6.25936715939902	-3.99626	0.00101223406427263	0.0265290973135788	-0.885256	DOWN
-1.15696	6.47630433671752	-3.98845	0.0010291162012109	0.0267784131955027	-0.886725	DOWN
1.3193567344044	4.09912184634009	3.99356438868241	0.00101802746249297	0.026638385268566	-0.88695	UP
-1.58069	-0.0431879	-3.84918	0.00138294304796233	0.0299565943482097	-0.892763	DOWN
-1.09632	4.07356525589456	-4.00287	0.000998152928148424	0.0265290973135788	-0.893483	DOWN
2.49437351980868	1.88725007746797	3.93235034181149	0.00115911033553207	0.0276929139018243	-0.89587	UP
2.33278418255643	-1.81088	3.83719154560793	0.00141860418407814	0.0302397684723828	-0.896445	UP
-0.857818	2.81101330102428	-3.96296	0.00108625639536781	0.0273021421401691	-0.897288	DOWN
2.4759968566986	-3.42071	3.83792256095853	0.00141640284418395	0.0302397684723828	-0.897438	UP
1.24347692379078	2.47606105345914	3.95469569234676	0.00110545709898101	0.0273990407187603	-0.904221	UP
-1.93044	0.315278274252856	-3.85014	0.0013801060398394	0.0299411601091267	-0.904808	DOWN
1.48080951772365	6.03221211332413	3.96528253899771	0.00108091865596787	0.0272902949767529	-0.906934	UP
-0.828009	3.42396369625537	-3.97914	0.00104963283723936	0.0267784131955027	-0.911962	DOWN
1.02688149912447	5.22842254391094	3.98003094977383	0.00104764766167826	0.0267784131955027	-0.912076	UP
1.88832855951471	0.251162227679768	3.86670162530358	0.00133241605225245	0.029323675685011	-0.912281	UP
-1.42875	-1.28202	-3.82562	0.00145392666178795	0.0306881663613704	-0.913376	DOWN
-1.26524	7.1042733220945	-3.96193	0.0010886361004652	0.0273311410177603	-0.913599	DOWN
-2.97329	-3.90315	-3.8549	0.00136621927307748	0.0297275565911541	-0.913808	DOWN
1.22898846863197	1.76209785420814	3.92250035866394	0.00118358765260886	0.0278049558769884	-0.913896	UP
-1.88307	6.57646054024878	-3.97636	0.00105582593614022	0.0269012381946401	-0.916359	DOWN
1.94250812995873	7.10400391140697	3.9364089563191	0.00114917368635865	0.0275480410362147	-0.919369	UP
-0.779509	3.94193989640304	-3.98654	0.00103329882287574	0.0267784131955027	-0.924339	DOWN
1.72768132373993	4.15130057680798	3.97144569323447	0.00106688739261188	0.0270286221941923	-0.924664	UP
-1.13005	1.61867759147063	-3.89354	0.00125862315983361	0.0284293259628474	-0.925207	DOWN
-1.29179	1.09579746601999	-3.87	0.00132311196593072	0.0291936925668007	-0.927189	DOWN
1.75111528480136	0.119226221747743	3.85471551066418	0.00136676888427079	0.0297275565911541	-0.927413	UP
-1.03068	2.29366842285635	-3.92335	0.00118146084785094	0.0278049558769884	-0.927816	DOWN
-1.889	-3.49767	-3.83593	0.00142240701515857	0.0302876236828511	-0.927972	DOWN
2.79072816430844	-0.848077	3.83249733652411	0.00143282230273198	0.0303552096598757	-0.931306	UP
-0.9353	3.86150452119593	-3.98086	0.00104579848779725	0.0267784131955027	-0.931684	DOWN
2.2521134253201	-0.195175	3.84449765376043	0.00139675676939371	0.0301264943417134	-0.932042	UP
-1.08839	4.2017187315695	-3.98544	0.00103571474352992	0.0267784131955027	-0.934077	DOWN
0.806173930761065	1.83130541808202	3.91326210500643	0.00120701816817781	0.0280628126880407	-0.937243	UP
0.829947336315957	5.58239627406243	3.96422853437987	0.00108333681952213	0.0272902949767529	-0.939069	UP
-1.71416	4.51837626238249	-3.98363	0.00103968430640536	0.0267784131955027	-0.940373	DOWN
1.71469420821932	3.16333415153307	3.95146067126075	0.00111306682915819	0.0273990407187603	-0.940798	UP
-1.40342	-2.31629	-3.81393	0.00149047268684939	0.0310468088620027	-0.941573	DOWN
1.59575331124708	4.15672623132284	3.96307534776679	0.00108598878598472	0.0273021421401691	-0.942027	UP
-0.806419	5.1836481635601	-3.98166	0.00104403003040519	0.0267784131955027	-0.943457	DOWN
0.919448263628127	2.54654663522483	3.93854121881651	0.00114398775770407	0.0275340430855887	-0.943916	UP
-1.21971	7.25885015885161	-3.94257	0.00113426493848457	0.0274563545478557	-0.94582	DOWN
-4.46255	3.99434007101877	-3.92302	0.00118229160251794	0.0278049558769884	-0.948627	DOWN
-1.66203	-0.948036	-3.80784	0.00150989277750315	0.031196987564092	-0.948899	DOWN
1.51395200934192	5.83738988677296	3.94758957198104	0.00112224228148499	0.0273990407187603	-0.949349	UP
0.975974327402917	2.89048552365055	3.94580096045996	0.00112650745799862	0.0273990407187603	-0.95118	UP
1.7956083119507	1.55393575991346	3.89496422047185	0.00125481511191196	0.0283720569015874	-0.953414	UP
-2.08691	-2.78005	-3.8131	0.00149311295701131	0.0310468088620027	-0.95379	DOWN
5.28706275998791	-2.84142	3.8042849834539	0.00152134392485942	0.0312309774040662	-0.955078	UP
1.4749390981631	-0.113536	3.83219248563578	0.00143375059531036	0.0303552096598757	-0.95596	UP
2.68644569662824	-3.99558	3.80975932181879	0.00150374743673252	0.0311277115640805	-0.956321	UP
1.03865313187537	3.42215403471858	3.95469502747794	0.00110545865754604	0.0273990407187603	-0.958844	UP
2.87620823994195	-4.22172	3.80982602290763	0.00150353430174296	0.0311277115640805	-0.959029	UP
-0.988199	4.90667332906899	-3.97336	0.00106256183836944	0.0270148765290744	-0.966096	DOWN
-1.88441	-4.70986	-3.83347	0.00142986873004148	0.0303552096598757	-0.966122	DOWN
-0.888043	2.86189	-3.93017	0.00116449475506555	0.0277067727528618	-0.967428	DOWN
0.860818339867622	1.50905663017165	3.88315823898718	0.0012866616810078	0.0286275803556766	-0.971087	UP
1.97969770241728	-1.67779	3.79785041710193	0.00154229169889765	0.0314582352563808	-0.972309	UP
1.47783888052445	-0.142613	3.82341597438243	0.00146073663172832	0.0307513337750248	-0.972842	UP
-1.26088	1.98521489760317	-3.88491	0.00128187215665543	0.0285526682638941	-0.972907	DOWN
-1.80675	-1.48616	-3.79377	0.00155574004516898	0.0315880405892507	-0.973015	DOWN
1.22791762538308	4.74822834153112	3.95183856308599	0.00111217519668699	0.0273990407187603	-0.974475	UP
2.29725069624642	-1.02096	3.8051746166512	0.00151847030459717	0.0312294990504514	-0.976916	UP
-1.18629	3.17310493422737	-3.93539	0.00115165357410617	0.0275778354254812	-0.977104	DOWN
-1.2894	-0.846325	-3.79434	0.00155384474023447	0.0315783178111096	-0.977505	DOWN
1.43220214444113	5.13768017774114	3.9447729740475	0.00112896621949052	0.0273990407187603	-0.977907	UP
2.41360239765268	-4.01733	3.79818364924895	0.00154119977673545	0.0314582352563808	-0.980063	UP
-2.46856	-3.09003	-3.80269	0.00152651750910818	0.0312543324482337	-0.981061	DOWN
-1.25408	6.29294335441646	-3.94739	0.00112271790401978	0.0273990407187603	-0.981545	DOWN
-1.48501	-0.167156	-3.8022	0.00152808927821722	0.0312543324482337	-0.98177	DOWN
3.07640752997126	0.544412470227215	3.84190965751579	0.00140445665676853	0.0301264943417134	-0.982207	UP
-1.42562	-1.54893	-3.78845	0.00157340916123988	0.0316813639895414	-0.98288	DOWN
-0.75474	3.55194705034229	-3.94783	0.00112167094062407	0.0273990407187603	-0.985498	DOWN
1.52131823767522	2.06741168200582	3.89978813141897	0.00124203221965431	0.0282174343647261	-0.985584	UP
2.22998419877709	-2.72697	3.78317298361725	0.00159116519003992	0.0318147414769058	-0.992914	UP
1.47719902680813	4.85269622567684	3.9383373178062	0.00114448264835895	0.0275340430855887	-0.994022	UP
1.60427393701456	-2.3705	3.78239811323638	0.001593788197016	0.0318386326740814	-0.994208	UP
0.877772271204887	3.84501407768574	3.94461927774868	0.00112933429862876	0.0273990407187603	-0.99489	UP
1.51326031448985	-1.13942	3.79121556008324	0.00156419508883272	0.0316157437084649	-0.994905	UP
-1.51178	4.25458389034669	-3.95477	0.00110528022692306	0.0273990407187603	-0.995434	DOWN
1.23829693147461	2.60427083830053	3.91373595991029	0.00120580505780181	0.0280628126880407	-0.996399	UP
-0.898603	3.86257872765579	-3.94877	0.0011194280413349	0.0273990407187603	-0.998485	DOWN
1.59209995985672	2.90651490912986	3.91882665715583	0.00119284967397368	0.0279342338566905	-0.999245	UP
-0.658994	4.00248655096965	-3.9508	0.00111463097287083	0.0273990407187603	-1.00097	DOWN
2.16816285085205	-3.78183	3.78416749887071	0.00158780501806832	0.0317832200570344	-1.00272	UP
2.16389597874797	-2.66553	3.77768961578421	0.0016098205301866	0.0320440525892679	-1.00299	UP
-0.668425	3.78761986169112	-3.94406	0.00113066822738223	0.0273990407187603	-1.00636	DOWN
3.00968560476769	-2.23948	3.77573304577766	0.00161653015488625	0.032107815647815	-1.01035	UP
1.47544075157419	2.33023465297725	3.89595215484706	0.00125218643521847	0.0283413648596554	-1.01368	UP
-1.09545	0.0164217773455552	-3.79041	0.00156687365877001	0.0316261455887807	-1.01779	DOWN
-0.914778	4.87360533267863	-3.94799	0.00112128467237804	0.0273990407187603	-1.01867	DOWN
0.936477973960032	5.10514107589954	3.93090488495334	0.00116267010909247	0.0276929139018243	-1.01874	UP
-0.923821	4.29647051640163	-3.94481	0.00112888134811407	0.0273990407187603	-1.02141	DOWN
-0.645696	4.01918049946372	-3.94048	0.00113928149232019	0.0275340430855887	-1.02299	DOWN
2.36680088838058	3.26365026091912	3.9080876061836	0.00122034565682732	0.0281057707368887	-1.02592	UP
-1.11168	0.604407593905033	-3.80332	0.00152445198415619	0.0312543324482337	-1.0262	DOWN
-0.774717	4.06603947770807	-3.93938	0.00114195864576389	0.0275340430855887	-1.02667	DOWN
1.90201090853192	-1.25316	3.77418600472022	0.0016218552672326	0.0321125230798564	-1.02756	UP
-1.2301	2.42891788992272	-3.87832	0.00129995247603231	0.0288369557220539	-1.02812	DOWN
-5.1557	7.50124879133989	-3.91003	0.00121532095093474	0.0280770624664653	-1.03233	DOWN
0.684362352977324	5.36434355092172	3.92324172597948	0.0011817273485752	0.0278049558769884	-1.03361	UP
-0.773844	5.08087550240189	-3.93766	0.00114611967271133	0.0275340430855887	-1.03633	DOWN
-1.95109	-2.57225	-3.76459	0.00165529586676792	0.0324566104254388	-1.03726	DOWN
-1.59217	-1.34501	-3.75946	0.001673423762136	0.032576322529899	-1.03746	DOWN
-2.20032	-4.34126	-3.7873	0.00157728335862101	0.0317078045059484	-1.03787	DOWN
1.6180158601336	3.18245168532272	3.90575527725663	0.00122640121098706	0.0281579697196144	-1.03795	UP
1.56155726568389	-1.9412	3.75505957824937	0.00168916429732498	0.032576322529899	-1.04851	UP
-0.91965	5.90961246030717	-3.92058	0.00118842714031472	0.0278892575433435	-1.04938	DOWN
1.03586699321079	5.40953795536097	3.90898734658217	0.00121801767212613	0.0280879155526511	-1.0535	UP
1.85205507241827	6.15372907314008	3.88802903341981	0.00127342525867529	0.0285465274279169	-1.05426	UP
1.6563144625573	-1.34426	3.75766709119214	0.00167982546849163	0.032576322529899	-1.05511	UP
1.85754296556012	2.90131155725959	3.8889975432211	0.00127080971508891	0.0285465274279169	-1.05518	UP
1.12526012053796	4.12797729878608	3.91548989212741	0.00120132551742775	0.0280443466864232	-1.05564	UP
-1.00493	3.1296350120539	-3.89669	0.00125022557071852	0.0283273119493336	-1.0577	DOWN
-1.16666	0.643858098921223	-3.78936	0.00157039129218572	0.0316548855949263	-1.05782	DOWN
-2.2642	-0.00767064	-3.75899	0.00167510286975826	0.032576322529899	-1.05853	DOWN
-0.911975	4.18720276582872	-3.9254	0.00117633864660724	0.0278049558769884	-1.05902	DOWN
-1.32863	-0.530288	-3.75528	0.00168835697289293	0.032576322529899	-1.06048	DOWN
-1.35807	1.2136351407296	-3.8074	0.00151131186283309	0.0311973950648157	-1.06074	DOWN
0.674130179882142	5.1027978156327	3.91271889664098	0.00120841034271638	0.0280628126880407	-1.06287	UP
-1.18597	1.96051399985636	-3.83938	0.00141203119812716	0.0302109630816189	-1.06361	DOWN
1.82059730444616	-4.51339	3.75730201418411	0.00168112986815687	0.032576322529899	-1.06495	UP
2.26382058038365	-3.28537	3.74494761516575	0.00172587589846647	0.0330903570496314	-1.06671	UP
2.41585324294667	-2.78149	3.74303694327711	0.00173290203289092	0.0331470320673952	-1.06774	UP
-1.32598	3.72542386455608	-3.90887	0.00121831050235102	0.0280879155526511	-1.06869	DOWN
-2.79029	-1.70285	-3.74203	0.00173661126881197	0.0331472702285052	-1.07097	DOWN
-2.68281	-3.65987	-3.76037	0.00167020854292122	0.032576322529899	-1.07099	DOWN
-2.06951	-4.35196	-3.76821	0.00164259592338152	0.0323213005435725	-1.07101	DOWN
-0.736857	3.38158504254279	-3.90094	0.00123900782587674	0.0282174343647261	-1.07221	DOWN
1.5460884701634	2.24837740129624	3.86333195533263	0.00134198493554413	0.0294454605041224	-1.07369	UP
1.77831855464934	1.80273644930132	3.84542984255995	0.0013939937076705	0.0301264943417134	-1.07501	UP
-1.06769	2.81617459863974	-3.87374	0.00131265449526986	0.0290032897101548	-1.07724	DOWN
-1.03775	6.20317722586439	-3.90125	0.00123817180506783	0.0282174343647261	-1.07864	DOWN
0.951935752684301	5.13743500431263	3.89989204925423	0.00124175829573546	0.0282174343647261	-1.08174	UP
-0.772447	3.81005221522453	-3.9072	0.00122264448051253	0.0281096660710158	-1.08325	DOWN
-1.39845	0.819097965490796	-3.77685	0.0016127049326037	0.0320728311931016	-1.088	DOWN
4.62983432343492	-3.16827	3.73140774424338	0.00177628943255075	0.0335314111848319	-1.09064	UP
-0.836327	5.03600452341259	-3.91072	0.00121354990554446	0.0280652298695105	-1.09355	DOWN
-0.685531	3.18766750082662	-3.88154	0.0012910994447246	0.02869767798673	-1.09902	DOWN
2.47727809444437	-2.05858	3.7283052140827	0.00178804770492782	0.0336678509574838	-1.10102	UP
-2.30158	-3.21995	-3.73603	0.00175890012085969	0.0332877073806841	-1.10176	DOWN
-3.01124	-4.3178	-3.74822	0.00171392223860488	0.0329398124029803	-1.11083	DOWN
-0.727336	4.55427866965715	-3.90286	0.00123395065181947	0.0282174343647261	-1.11154	DOWN
-1.24446	1.00648012128848	-3.77417	0.00162190279841743	0.0321125230798564	-1.11174	DOWN
-1.25241	5.99385110121123	-3.89041	0.00126699688408622	0.0285465274279169	-1.11225	DOWN
-1.03868	3.66808445122199	-3.88831	0.00127267725038455	0.0285465274279169	-1.11228	DOWN
2.92515707835683	-2.55068	3.7178477244495	0.0018282585622823	0.034284950156044	-1.11668	UP
-0.687774	3.60518054504821	-3.88486	0.00128201403660886	0.0285526682638941	-1.11962	DOWN
-0.748241	2.7186473069665	-3.84997	0.00138061866834943	0.0299411601091267	-1.12397	DOWN
1.84740714258212	-4.27245	3.72142972468022	0.00181438405274664	0.0341061366542442	-1.12505	UP
-1.28051	2.7390797559702	-3.84351	0.00139968576829615	0.0301264943417134	-1.12615	DOWN
1.28754760067678	4.28361554092797	3.87917173715784	0.00129759807493476	0.0288133978910315	-1.12669	UP
-1.03426	1.25558361844088	-3.77975	0.00160278757673783	0.031989745958633	-1.12718	DOWN
1.63838100154908	0.728830711511158	3.77344807354114	0.00162440152221921	0.0321334583286202	-1.1324	UP
2.23684650907252	-3.165	3.70802010978717	0.00186687357788976	0.0348168802689328	-1.13396	UP
-2.02406	-3.15943	-3.7153	0.00183819499427569	0.0344375791616658	-1.13659	DOWN
0.978776655824203	2.3397776420539	3.83712552385199	0.00141880316776318	0.0302397684723828	-1.13675	UP
0.747407174322298	4.03456986351972	3.87752198313632	0.00130215127605034	0.0288570184376404	-1.13986	UP
1.16384862465431	2.58090234492178	3.84350313401612	0.00139971065873282	0.0301264943417134	-1.14048	UP
0.771483938200482	1.43984384619558	3.79593405203394	0.00154858627624072	0.0315289337374526	-1.14066	UP
1.87094280478616	-2.42142	3.70404781157904	0.00188271274613945	0.0348923287798229	-1.14135	UP
1.70298584328383	-0.317093	3.73288044358818	0.00177073522898222	0.0334548908431607	-1.14274	UP
1.76977009454375	1.44157681036987	3.79738308896799	0.00154382433123993	0.0314607126514287	-1.14307	UP
1.16167152154545	3.80856058736542	3.86931854142413	0.00132503217411678	0.0291936925668007	-1.1432	UP
-1.39668	2.76885679821994	-3.83448	0.00142679124875685	0.0303230544325884	-1.14406	DOWN
-1.01486	4.97162058090996	-3.88746	0.00127495462885167	0.0285465274279169	-1.14409	DOWN
0.814515283847064	4.02221711013532	3.87477482231923	0.00130976896556839	0.0289970102466552	-1.14466	UP
-1.20269	3.24617866703081	-3.85706	0.00135996840249547	0.0296664731558062	-1.14495	DOWN
1.71560933972432	3.44542392699323	3.85908266123952	0.00135415036946702	0.0295684900459331	-1.14572	UP
1.24423351362501	4.18893056578385	3.86925877072146	0.0013252003623218	0.0291936925668007	-1.14696	UP
2.14481097705052	-3.5074	3.70193658555999	0.00189118581116254	0.034989291679716	-1.14808	UP
2.10367441912312	0.761345141122194	3.76737027571758	0.00164552642457334	0.0323504110312504	-1.14883	UP
1.22803271776787	2.21271534768558	3.82482704896198	0.00145636364526432	0.0306882524645772	-1.15135	UP
1.21961378687631	2.04878471961719	3.81720482034843	0.00148014278946057	0.0310134429964605	-1.1537	UP
-1.37456	1.43676158398903	-3.76867	0.00164100239987137	0.032318469525382	-1.154	DOWN
0.840367610920774	3.50199953823859	3.86312743179379	0.00134256794453614	0.0294454605041224	-1.15417	UP
-0.944977	1.38369279624912	-3.77082	0.00163350729180539	0.0322277978438136	-1.15578	DOWN
4.57939397577031	-0.816905	3.71889501452667	0.00182419102243891	0.0342615961703901	-1.16088	UP
-1.13429	1.64601713571479	-3.77867	0.00160645577873232	0.0320342800814475	-1.16102	DOWN
-2.18476	2.8903888184389	-3.81628	0.00148304382471828	0.031025106012381	-1.16272	DOWN
0.901497552135611	5.92937781761683	3.84881101869566	0.00138401777064035	0.0299565943482097	-1.16321	UP
0.952267218097034	3.58498206140942	3.85914805022684	0.00135396232703706	0.0295684900459331	-1.16329	UP
1.61635157067482	4.18769422877373	3.8554253800471	0.00136470975126489	0.0297275565911541	-1.16658	UP
-1.22217	1.28719146812212	-3.75712	0.00168179552894538	0.032576322529899	-1.17107	DOWN
-1.20059	3.82698449699832	-3.86243	0.0013445536374449	0.0294454605041224	-1.17268	DOWN
0.993555009196964	5.95178350193674	3.84276487678602	0.00140190746913465	0.0301264943417134	-1.1735	UP
2.7552931881591	-0.840801	3.70744979367346	0.00186913942171274	0.0348168802689328	-1.1763	UP
1.6655918891067	2.89058829482088	3.8313162680401	0.001436422109167	0.0303829169846007	-1.1802	UP
-1.50754	-0.132025	-3.7003	0.00189779315825111	0.0350533559818147	-1.18067	DOWN
1.83502725793872	2.63947597975798	3.82183149617769	0.00146566274269812	0.0307968757641018	-1.18145	UP
-1.59428	1.24222669521355	-3.74244	0.00173511197733248	0.0331470320673952	-1.18597	DOWN
-0.907486	3.12024559104714	-3.83513	0.00142482890951597	0.030310243996898	-1.18654	DOWN
1.35145454779051	6.81998913610999	3.81614411318778	0.00148348268633705	0.031025106012381	-1.18697	UP
-0.736407	4.14389367175466	-3.86193	0.0013459846447127	0.0294478720993375	-1.18984	DOWN
-0.869384	4.23746170577446	-3.86285	0.0013433592214557	0.0294454605041224	-1.19032	DOWN
-1.80472	8.20619700880926	-3.8064	0.00151452891456486	0.0312294990504514	-1.19084	DOWN
1.0463057572891	5.43981733061739	3.84226122870865	0.00140340814992205	0.0301264943417134	-1.1913	UP
4.13852237492229	-3.76551	3.67590395254714	0.00199885822988229	0.0359955940040354	-1.1928	UP
-0.970671	2.60804298439028	-3.80906	0.0015059803436338	0.0311450146391206	-1.19322	DOWN
2.00475183394285	-3.07889	3.6717300147327	0.00201668424835315	0.0361077808497443	-1.20085	UP
0.790462257917296	3.6255818017142	3.84160008683459	0.00140538055599632	0.0301264943417134	-1.20278	UP
0.893954936185119	5.01602631812167	3.84288970761889	0.00140153577017173	0.0301264943417134	-1.20407	UP
0.892489656137137	8.4486290762644	3.77794460722554	0.00160894815588238	0.0320440525892679	-1.20565	UP
1.68567837245028	-2.2787	3.66965177161049	0.00202561927195601	0.0361674942813418	-1.20671	UP
-0.867912	3.5519660018142	-3.83983	0.00141067041917517	0.0302108418108465	-1.20746	DOWN
-2.11988	-0.725107	-3.67171	0.0020167816332824	0.0361077808497443	-1.20898	DOWN
-0.945766	2.4763248838587	-3.79483	0.00155222662066501	0.0315742155849504	-1.21029	DOWN
-1.13822	1.81769026401671	-3.76218	0.00166378088381247	0.0325371324769432	-1.21056	DOWN
2.98752942589804	-2.07662	3.67169886172543	0.00201681789316134	0.0361077808497443	-1.21129	UP
-1.14842	4.35262428533114	-3.8535	0.00137031066072196	0.0297755417837576	-1.21173	DOWN
-0.924393	1.33101921999942	-3.74072	0.00174144761501299	0.0331705621147299	-1.21389	DOWN
-1.01413	1.81189007428303	-3.76099	0.00166801716246534	0.0325628499299494	-1.21417	DOWN
1.88258866726461	3.06085198854209	3.81470741413288	0.00148801857025342	0.0310468088620027	-1.2155	UP
1.16675250564371	5.16066474307992	3.83223572444204	0.00143361889327569	0.0303552096598757	-1.216	UP
3.42971234528461	4.29337992057752	3.80232242162099	0.00152770257354789	0.0312543324482337	-1.21654	UP
-1.14817	7.17658510326674	-3.81281	0.00149403758950717	0.0310468088620027	-1.21675	DOWN
2.73826664505079	-4.15766	3.66579670270712	0.0020422985281575	0.0363375924874248	-1.21898	UP
-2.28928	-2.6524	-3.66497	0.00204589181568035	0.0363724977183236	-1.21996	DOWN
-1.02599	2.46225915551734	-3.78811	0.00157454702163864	0.0316813639895414	-1.22093	DOWN
2.17453961755243	-3.63122	3.66207498513455	0.00205853127604916	0.0363940493800475	-1.22215	UP
-2.58212	-1.85209	-3.65865	0.00207359056605696	0.036528599681076	-1.22536	DOWN
1.21996733343317	2.30357287510094	3.79239253139871	0.00156028692225199	0.0315940387326848	-1.22566	UP
-1.23811	1.7782909946902	-3.75002	0.00170736054370104	0.032842015497214	-1.22716	DOWN
-1.05512	0.866796478573299	-3.71369	0.00184450335717229	0.0344977834268448	-1.22801	DOWN
2.04594939625478	0.685759043992315	3.72450757521088	0.00180254668496315	0.0339122158603953	-1.22918	UP
0.865438215648584	5.73892535316187	3.82054887244895	0.00146966262503009	0.0308518442207352	-1.22949	UP
3.96890141947839	-1.19375	3.67448527871403	0.00200489931737639	0.0360752424387323	-1.23347	UP
1.81235291554063	-3.28264	3.65401417742404	0.0020941337299468	0.036584831874643	-1.23485	UP
1.53511321111005	-1.91631	3.65562459620525	0.0020869720049438	0.036584831874643	-1.23738	UP
-1.62449	-2.73745	-3.65472	0.00209099684282256	0.036584831874643	-1.23775	DOWN
1.39940539597218	3.15074561495209	3.81126163520864	0.00149895433485834	0.031115165680942	-1.23791	UP
1.56025310574042	1.78339395175879	3.76468879589084	0.00165493406420105	0.0324566104254388	-1.23859	UP
0.973285809397802	4.49711797816954	3.82775285405224	0.00144733833678099	0.0305847970428392	-1.24002	UP
-0.918303	4.94512555031298	-3.83849	0.00141470841636906	0.0302392228519001	-1.24542	DOWN
2.07712458174466	0.385432637908904	3.70407461601623	0.00188260541582081	0.0348923287798229	-1.24713	UP
2.35519964388441	3.47712173046405	3.80450561694689	0.0015206307433774	0.0312309774040662	-1.24723	UP
-1.11555	3.3835323972515	-3.81273	0.00149426867807163	0.0310468088620027	-1.24733	DOWN
1.4477601025108	0.595613086125727	3.71016222432164	0.00185838760563329	0.0346992406030055	-1.24813	UP
-1.19688	2.49220336914299	-3.77182	0.00163004443201419	0.0321879633014388	-1.24889	DOWN
1.94826416418585	0.602233743251402	3.71120085313169	0.00185428701531896	0.0346516971664048	-1.24921	UP
1.07098524907412	5.04934478901024	3.81810249716552	0.00147732214027457	0.0309834617076963	-1.25124	UP
-1.17713	6.40633088167343	-3.8138	0.00149089074736281	0.0310468088620027	-1.25215	DOWN
1.50345412464337	0.833916126566241	3.71778301842368	0.00182851017024923	0.034284950156044	-1.25268	UP
-2.49674	-2.08387	-3.64337	0.00214207981229545	0.0366884109483363	-1.25471	DOWN
0.549506575335109	3.09233980603475	3.80536016133974	0.00151787166120757	0.0312294990504514	-1.25672	UP
0.709851358040964	4.48985661537865	3.82272570361014	0.00146288061995569	0.0307674156049926	-1.25698	UP
-2.32374	-3.68307	-3.65413	0.00209362022075797	0.036584831874643	-1.25702	DOWN
2.9771536377552	-4.26156	3.64234945049098	0.00214674774915382	0.0366884109483363	-1.26103	UP
-1.02101	5.47388761052274	-3.82527	0.00145498303776659	0.0306881663613704	-1.26339	DOWN
2.33811909548148	-0.785873	3.66034347833869	0.00206612743060737	0.0364705027220591	-1.2699	UP
-0.578385	3.35816328778739	-3.80521	0.00151835507957885	0.0312294990504514	-1.27048	DOWN
3.42990087072624	-3.6403	3.63323528451942	0.00218877622783779	0.0369600336515971	-1.27229	UP
-1.90682	-1.54209	-3.63143	0.00219720936096813	0.0369835837340196	-1.27592	DOWN
1.81315118862606	-1.4901	3.64052888711812	0.00215507794582473	0.0366884109483363	-1.27699	UP
1.68050816785596	-4.62194	3.63893420069641	0.00216240118355225	0.0366884109483363	-1.27829	UP
3.0678651958149	-4.08736	3.63163677326639	0.00219623189133339	0.0369835837340196	-1.27887	UP
2.19906701971539	-4.59543	3.63618546968641	0.00217508260090422	0.0368554777488523	-1.27945	UP
-0.852491	5.60521244898379	-3.81351	0.00149179988517018	0.0310468088620027	-1.28104	DOWN
2.46700434282366	2.3246548091063	3.75747342272443	0.00168051730849282	0.032576322529899	-1.2817	UP
-1.10375	6.71611262079428	-3.79021	0.00156754691287354	0.0316261455887807	-1.28467	DOWN
-1.3613	-0.269895	-3.64171	0.002149649730737	0.0366884109483363	-1.28863	DOWN
-0.947144	3.97500469225304	-3.8099	0.00150329545746635	0.0311277115640805	-1.29109	DOWN
-2.36532	1.8638128936532	-3.70739	0.00186937318031365	0.0348168802689328	-1.29216	DOWN
1.12667465286413	1.90713471741037	3.74247614096752	0.00173496972041825	0.0331470320673952	-1.29456	UP
-1.13928	2.58467134327153	-3.75557	0.00168731649745692	0.032576322529899	-1.29464	DOWN
-2.33888	-2.98278	-3.6252	0.00222651873340069	0.0372625188258998	-1.29655	DOWN
-0.969638	2.99058690679956	-3.77217	0.00162880970755148	0.0321879633014388	-1.30412	DOWN
0.595234346227351	5.83650281798635	3.78447646303894	0.00158676257164447	0.0317832200570344	-1.30623	UP
1.65826633681971	0.989601168155291	3.69732941890461	0.0019098088679144	0.0351878338027138	-1.30691	UP
1.55191487674483	-0.243929	3.65068901046585	0.00210899907085292	0.036584831874643	-1.30836	UP
-1.16892	-0.08649	-3.63897	0.00216224663853001	0.0366884109483363	-1.30864	DOWN
-1.24525	3.70799043296693	-3.79276	0.00155907554476129	0.0315940387326848	-1.30918	DOWN
2.62661616420917	-2.95876	3.61244624591577	0.00228774674278446	0.0376921256435848	-1.31127	UP
-1.99246	-1.81051	-3.61166	0.00229156622820338	0.0376921256435848	-1.3119	DOWN
0.888521007780645	1.33652992994877	3.7069579771691	0.00187109560318043	0.0348198709326415	-1.31301	UP
-1.58779	0.431284800310555	-3.6488	0.00211746969783556	0.036622862252557	-1.31327	DOWN
1.05260742436473	5.15132009677163	3.78651485270957	0.00157990224476557	0.031731838418742	-1.31385	UP
-1.19079	2.78221472742198	-3.75379	0.00169371606823335	0.0326358738333573	-1.31543	DOWN
1.45961707059661	4.37803454489083	3.78474152694025	0.00158586879281552	0.0317832200570344	-1.31727	UP
-0.784313	1.5463633339302	-3.69752	0.00190902856762581	0.0351878338027138	-1.324	DOWN
-0.809749	4.44092855410589	-3.79852	0.00154010730493435	0.0314582352563808	-1.32754	DOWN
-0.732876	2.82976063212941	-3.75621	0.00168505066439429	0.032576322529899	-1.32798	DOWN
2.02957035181432	0.264488277246812	3.65792590146932	0.00207678035234363	0.036528599681076	-1.3306	UP
-1.03472	5.85950660091252	-3.78406	0.00158816305479216	0.0317832200570344	-1.3353	DOWN
-1.55799	9.92183634812392	-3.70075	0.00189597459248796	0.0350488039510171	-1.33532	DOWN
-0.612205	4.71246844983456	-3.79322	0.0015575430139983	0.0315940387326848	-1.3386	DOWN
1.46524708808596	0.538120829423997	3.66256209369792	0.002056399364625	0.03638521224996	-1.33867	UP
-2.22257	-4.60756	-3.61692	0.00226609692337404	0.0376921256435848	-1.34023	DOWN
3.29485537893638	-1.96096	3.60544719155065	0.0023220640850313	0.0379263769794009	-1.34107	UP
-2.346	1.5621704782674	-3.6688	0.0020292819661527	0.0361926497227267	-1.34112	DOWN
-2.40048	-3.24247	-3.60201	0.00233912158872206	0.0379508036874291	-1.34167	DOWN
1.9360530271161	0.752231877885685	3.67082177286165	0.00202058420163385	0.0361242214845429	-1.34187	UP
-2.0348	0.958528918667148	-3.64838	0.00211938684908474	0.0366276049717018	-1.3425	DOWN
-2.86672	-2.8146	-3.5989	0.00235464341187637	0.038013407731482	-1.34346	DOWN
-1.84087	4.8777218458476	-3.79142	0.00156350639425257	0.0316157437084649	-1.34348	DOWN
0.873236616462108	2.57029212539447	3.74509885309858	0.00172532097196887	0.0330903570496314	-1.34421	UP
1.41641427574578	2.46878601006639	3.73951663305626	0.00174592254765841	0.033182947380645	-1.34446	UP
1.22489038856578	2.48802718144955	3.74049470374499	0.00174229515727769	0.0331705621147299	-1.34612	UP
1.46097101142561	-0.434081	3.62488680014408	0.0022279957654492	0.0372625188258998	-1.34759	UP
-1.48314	-2.59638	-3.59318	0.00238345963742098	0.0381854288836374	-1.34793	DOWN
0.871431910320203	3.27152190617648	3.76373880384238	0.00165827993190994	0.0324865490351496	-1.34863	UP
-1.26386	-2.19528	-3.59168	0.00239108543651017	0.0381854288836374	-1.34887	DOWN
2.06586784004456	-2.09193	3.5927255600765	0.00238576281914333	0.0381854288836374	-1.35618	UP
-1.15953	1.74267187734058	-3.68523	0.00195957749216705	0.0357104965258221	-1.35857	DOWN
1.77966646829107	-1.06182	3.60606000840586	0.00231903891524155	0.0379263769794009	-1.35866	UP
1.04476800699942	3.56398772264323	3.76312767531015	0.00166043591260473	0.0325002267213431	-1.36033	UP
1.69158197037286	0.666969975663165	3.65781347444925	0.00207727709167227	0.036528599681076	-1.36075	UP
-1.15063	0.739371322821583	-3.6404	0.00215565163126308	0.0366884109483363	-1.36094	DOWN
2.0744064186887	-3.65106	3.58600288628955	0.0024201261218801	0.0384407648710696	-1.36136	UP
-0.874331	1.63313310509105	-3.68163	0.00197465426414071	0.0358424618444797	-1.36203	DOWN
-1.06738	0.49616550314439	-3.63125	0.00219804648997829	0.0369835837340196	-1.36349	DOWN
-1.80188	2.98099318313836	-3.73061	0.00177930730706701	0.033559963708758	-1.36362	DOWN
-0.894654	3.55941564041391	-3.76459	0.00165527604370156	0.0324566104254388	-1.36392	DOWN
0.988600874022864	3.36568467517367	3.75747376004647	0.00168051610323192	0.032576322529899	-1.36402	UP
0.884279496960371	3.24821569982088	3.7560826305185	0.00168549403114255	0.032576322529899	-1.36425	UP
0.928374616085253	5.28533374797965	3.7614144612191	0.00166649491929734	0.0325616456887071	-1.36527	UP
4.23870596129042	-1.35472	3.60441806361609	0.00232715325033138	0.0379263769794009	-1.36564	UP
-1.54262	-2.72219	-3.58343	0.00243340055970351	0.0385258752905349	-1.36669	DOWN
-4.87173	-1.85818	-3.58216	0.00244001346148784	0.0385258752905349	-1.36866	DOWN
2.80877034410024	-3.52907	3.58091200479761	0.0024464770140898	0.0385726722433649	-1.36882	UP
-1.24913	1.68086819509807	-3.6769	0.00199462202571499	0.0359483455467178	-1.36971	DOWN
1.02057751416824	2.73321811922382	3.73781885145821	0.00175223714508483	0.0332180058779943	-1.37008	UP
-1.20378	9.69353793593685	-3.68469	0.00196183483286797	0.0357104965258221	-1.37199	DOWN
-3.03603	-3.03368	-3.58474	0.00242666053512058	0.0384779302773672	-1.37225	DOWN
-3.70536	-1.53637	-3.57734	0.00246513920590642	0.0386616273007262	-1.37528	DOWN
-0.822112	4.39121010729336	-3.77499	0.0016190759477078	0.0321125230798564	-1.37573	DOWN
-1.29878	5.1244097774479	-3.7755	0.0016173444412172	0.032107815647815	-1.3761	DOWN
1.56693440939866	-1.67682	3.58482370987472	0.00242620431254024	0.0384779302773672	-1.37795	UP
-1.84386	-4.18723	-3.58758	0.00241200292987682	0.0384094237990527	-1.38095	DOWN
-2.00023	-4.60972	-3.59249	0.00238694141156966	0.0381854288836374	-1.38169	DOWN
4.95373151256087	-2.11578	3.58631481855469	0.0024185207793419	0.0384407648710696	-1.38185	UP
-1.19457	0.0588918814918669	-3.60533	0.00232264632919411	0.0379263769794009	-1.38225	DOWN
2.53834940050625	-4.31451	3.57642006229495	0.00246996560765412	0.0386616273007262	-1.38262	UP
1.05882977574764	4.53404685275193	3.75575055682757	0.00168668448871513	0.032576322529899	-1.38694	UP
-0.729261	4.46997164572042	-3.76971	0.00163736214377449	0.0322752888004496	-1.38738	DOWN
-1.02198	2.24071521871212	-3.6952	0.00191847547938384	0.035289185096851	-1.38824	DOWN
-0.703069	3.2668164218521	-3.74295	0.00173322759445184	0.0331470320673952	-1.39132	DOWN
-1.46979	1.29990422553313	-3.64537	0.00213299047792655	0.0366884109483363	-1.39256	DOWN
-1.97076	-3.12142	-3.57065	0.00250048385394089	0.0387931712176466	-1.39492	DOWN
-2.34136	1.77904300919962	-3.64737	0.00212395446797086	0.0366781106963147	-1.3976	DOWN
2.68245399504199	-0.953659	3.59017104288246	0.00239876257071051	0.0382806104161919	-1.40084	UP
-1.30283	6.26301221429942	-3.74486	0.00172620818375892	0.0330903570496314	-1.40307	DOWN
1.58925832843432	6.40431155203887	3.71476011776445	0.00184030343378841	0.0344481316145079	-1.40767	UP
1.87463705070015	-1.38856	3.57448073341213	0.00248017593314737	0.0386935215210549	-1.40842	UP
-0.91032	6.44103820110929	-3.73483	0.00176339285217005	0.0333444276898041	-1.40973	DOWN
5.98983213455172	-1.63033	3.57582992701062	0.0024730681455833	0.0386616273007262	-1.417	UP
-1.58771	0.299025688401182	-3.59214	0.00238872150038843	0.0381854288836374	-1.41755	DOWN
-0.760317	1.58972081446437	-3.65311	0.00209818056845543	0.036584831874643	-1.41875	DOWN
-1.1425	0.544207265198727	-3.602	0.00233915027310702	0.0379508036874291	-1.42008	DOWN
-1.23823	4.33875646864928	-3.75182	0.00170085711837226	0.0327451714999924	-1.42188	DOWN
1.31158723141334	0.295980384820807	3.61002393343492	0.00229956592938165	0.0377793093807182	-1.42367	UP
-0.750845	3.62925023245704	-3.73804	0.00175140702630062	0.0332180058779943	-1.42474	DOWN
1.39942047988979	1.2498406781268	3.65038848096801	0.00211034779720063	0.036584831874643	-1.42478	UP
2.67805114656558	3.40512746989432	3.70582907169492	0.00187559354685697	0.0348744641648285	-1.42771	UP
-0.976108	1.76070578862981	-3.65378	0.00209516487286435	0.036584831874643	-1.42956	DOWN
-1.18271	5.86685341325974	-3.73876	0.00174871794436777	0.0332077664835903	-1.43096	DOWN
-0.606877	3.84840313450717	-3.74072	0.00174145959761976	0.0331705621147299	-1.43096	DOWN
2.10496155321393	1.33564874993643	3.65062306134957	0.00210929496560469	0.036584831874643	-1.43135	UP
1.73674568715579	-1.01991	3.56870476882274	0.00251083602925376	0.0388456477697317	-1.43199	UP
-1.66725	-0.0825077	-3.57115	0.00249783452172444	0.0387931712176466	-1.43201	DOWN
1.44448050251985	1.22748953760598	3.64354129502793	0.00214131178495867	0.0366884109483363	-1.43631	UP
2.68663098307609	0.457415394230772	3.61209076515041	0.00228947743016523	0.0376921256435848	-1.43765	UP
-1.58092	3.0622015804397	-3.69958	0.00190070067029186	0.0350779973042109	-1.43981	DOWN
-1.16554	0.790753693607323	-3.60111	0.00234358654159676	0.0379508036874291	-1.44212	DOWN
-0.989966	2.57286776544564	-3.68566	0.00195781685502957	0.0357104965258221	-1.44402	DOWN
-2.87023	-3.76727	-3.54996	0.00261294134736526	0.0395702732283943	-1.4444	DOWN
-0.625414	3.9849479619965	-3.73616	0.00175842851158822	0.0332877073806841	-1.4457	DOWN
3.05265700762639	-2.66887	3.54219282127911	0.00265649298925727	0.0398574045266836	-1.44677	UP
-1.56681	1.03208002105638	-3.60412	0.00232861958189241	0.0379263769794009	-1.44706	DOWN
-1.81584	-3.2951	-3.54176	0.00265895096593266	0.0398645950467402	-1.44812	DOWN
-0.667374	4.45737267514693	-3.73952	0.00174591017059332	0.033182947380645	-1.44954	DOWN
0.9573829105131	11.9015382872635	3.59745450463257	0.00236188304400712	0.0380586855643178	-1.45103	UP
2.27288923306953	-3.81552	3.53623046993479	0.00269039441982391	0.040200839943401	-1.45227	UP
1.17151	1.42030671134686	3.64024589077258	0.00215637572930635	0.0366884109483363	-1.45838	UP
4.22999770650486	-2.49893	3.5400358901074	0.00266870764313317	0.0399571310920154	-1.45895	UP
-1.52502	2.21625957136944	-3.65343	0.00209671633099321	0.036584831874643	-1.45986	DOWN
1.80284302044347	3.38430403746304	3.70447432438944	0.00188100563110302	0.0348923287798229	-1.46102	UP
1.67584047713906	-0.979027	3.5516240551002	0.00260373589408222	0.0395420218138072	-1.46552	UP
2.44566367642951	-2.92378	3.52880128708635	0.0027332405316543	0.040407735021685	-1.4666	UP
-2.41518	-1.05057	-3.53139	0.00271825741565862	0.0404005538831289	-1.467	DOWN
-1.29058	0.149797965297368	-3.56387	0.00253681468596503	0.0391187246778531	-1.46774	DOWN
-1.53495	-1.09235	-3.53277	0.00271024989172241	0.0403378051506953	-1.46905	DOWN
1.63379865664028	5.91015886172165	3.69219623086613	0.00193077473888833	0.0353985954184017	-1.47161	UP
-3.1644	1.87801619801235	-3.5973	0.00236266353373176	0.0380586855643178	-1.47217	DOWN
1.09245625750609	2.08903459678793	3.66311758848659	0.0020539708471357	0.03638521224996	-1.47285	UP
-1.28933	5.14307691905628	-3.72865	0.00178674809550904	0.0336678509574838	-1.47317	DOWN
-2.02277	-3.5954	-3.53016	0.00272537661783997	0.0404052317944566	-1.47318	DOWN
3.02663585399536	-2.96777	3.5253322963806	0.00275347951923044	0.0406261233631525	-1.47424	UP
2.00174	1.90159091162719	3.65303550979831	0.00209849799340768	0.036584831874643	-1.47428	UP
-2.26307	-0.108847	-3.54514	0.00263992114164579	0.0397396366859226	-1.47533	DOWN
-3.71317	0.589579266397645	-3.54626	0.0026336394625241	0.0396986870706642	-1.47602	DOWN
-2.50307	-3.68483	-3.52957	0.00272879443775085	0.0404052317944566	-1.47739	DOWN
1.21357689089234	3.49509739320425	3.70309153346877	0.00188654588982536	0.034932436933361	-1.47786	UP
0.943288645107375	6.49152139714357	3.68460510316767	0.00196220320463497	0.0357104965258221	-1.4784	UP
0.872977204929536	2.6826713372363	3.68374162795041	0.00196581043847639	0.0357178304118929	-1.47897	UP
2.25308694270527	2.64252883825758	3.67239013139425	0.00201385446562485	0.0361077808497443	-1.48654	UP
1.8248509862759	0.844034427689451	3.60136171389853	0.00234233308625365	0.0379508036874291	-1.48893	UP
2.48558316500336	-0.714897	3.54917733262014	0.00261732127331268	0.0395702732283943	-1.48988	UP
1.0036657226725	0.860137396890984	3.59887885187816	0.00235473742160117	0.038013407731482	-1.49007	UP
0.975487391982777	-0.23088	3.55663310019098	0.00257614236461414	0.0393639684469057	-1.49025	UP
1.36108892246862	-0.550519	3.54873307021965	0.00261979560801605	0.0395702732283943	-1.49053	UP
-1.21355	1.68403848471398	-3.61768	0.0022624009180325	0.0376921256435848	-1.49075	DOWN
1.43298867705858	2.55997603873032	3.67141291906324	0.00201804498693736	0.0361077808497443	-1.491	UP
-0.975502	2.96617857535384	-3.67945	0.00198382469500329	0.0358424618444797	-1.49178	DOWN
2.55025012652595	-2.13104	3.52180607316058	0.00277420555830658	0.0408037659932604	-1.49302	UP
2.20752882913887	-0.716591	3.54556634481632	0.00263750053304139	0.0397300249213681	-1.49504	UP
-2.53565	-2.27361	-3.51071	0.00284042632843856	0.0411465006927935	-1.49808	DOWN
-2.65029	-3.90783	-3.51947	0.00278801269046534	0.0408037659932604	-1.49894	DOWN
-1.15762	1.59604267556515	-3.6078	0.00231046920328887	0.0378468776033226	-1.4992	DOWN
2.0628670705864	-3.39533	3.50673249054322	0.00286457092719348	0.0412458267560409	-1.50515	UP
-1.11211	2.02292564350462	-3.62579	0.00222373732375735	0.0372625188258998	-1.50517	DOWN
-2.69819	-3.36306	-3.51117	0.00283766276870243	0.0411465006927935	-1.50653	DOWN
-0.818172	1.68540282323929	-3.61303	0.00228493111235821	0.0376921256435848	-1.50808	DOWN
-1.02597	1.04713403305083	-3.58026	0.00244988133957843	0.0385795015273086	-1.50819	DOWN
-1.41895	5.75556176110569	-3.70402	0.00188281472692774	0.0348923287798229	-1.50945	DOWN
1.47323569887339	1.86851847675171	3.63420205957049	0.0021842793556696	0.0369471350191942	-1.51255	UP
-1.42277	-0.18357	-3.52948	0.00272932176812479	0.0404052317944566	-1.51282	DOWN
-2.22539	-2.72346	-3.50241	0.00289101153739147	0.0414783939779495	-1.51473	DOWN
-1.94132	0.948413115038847	-3.56242	0.00254465011505417	0.039151435241558	-1.51496	DOWN
-1.05582	2.43453781235369	-3.64192	0.00214870979327663	0.0366884109483363	-1.51652	DOWN
-0.937232	2.6084479139422	-3.65243	0.00210122019354885	0.036584831874643	-1.51666	DOWN
2.57534453332175	1.51549888930723	3.61400458847146	0.00228017524448549	0.0376921256435848	-1.5179	UP
-0.888578	2.00529722183661	-3.62214	0.00224105431669307	0.0374528222911209	-1.51935	DOWN
3.65729825650747	0.185730497709196	3.56113710617322	0.00255158024832002	0.0391628094931773	-1.51952	UP
-1.32148	1.95561533754224	-3.6133	0.00228361827772883	0.0376921256435848	-1.5203	DOWN
-0.78224	2.73545056825839	-3.65774	0.00207761121358233	0.036528599681076	-1.52037	DOWN
-1.53364	3.33219686785991	-3.67241	0.00201375324421339	0.0361077808497443	-1.52174	DOWN
1.25905469275115	3.45809905738687	3.67942962218739	0.0019839238322458	0.0358424618444797	-1.52427	UP
-2.36895	-1.92205	-3.49618	0.00292957146537232	0.0415717170229608	-1.5248	DOWN
-4.65393	-3.05518	-3.50088	0.00290044372972245	0.0415301814453644	-1.52729	DOWN
3.23673423567576	0.342619863816787	3.56244382137757	0.00254449806065892	0.039151435241558	-1.52808	UP
2.89527563125786	0.482551040687615	3.56644055998163	0.00252295793895226	0.0389790882127524	-1.53081	UP
1.74625541504561	-4.69677	3.4971453779237	0.00292356517085154	0.041563985842215	-1.53101	UP
-0.97891	5.57745695681909	-3.69395	0.00192356593900086	0.0352954560033623	-1.53173	DOWN
-0.795926	2.90003640202781	-3.65945	0.00207006241051651	0.0365110533070057	-1.53205	DOWN
0.810678426411481	3.48932564435319	3.67968087599068	0.00198286382121231	0.0358424618444797	-1.53329	UP
-0.786761	4.16636486889262	-3.69635	0.00191378849780673	0.0352320402725872	-1.53392	DOWN
-1.862	-1.9174	-3.49123	0.00296059863484232	0.0418538909100664	-1.53434	DOWN
-1.11531	9.18402182534753	-3.61341	0.00228305715663794	0.0376921256435848	-1.53602	DOWN
1.30606911017384	4.64517324238797	3.68057119406631	0.00197911223578423	0.0358424618444797	-1.5366	UP
-0.855063	5.29546793248991	-3.69435	0.00192195515844809	0.0352954560033623	-1.53764	DOWN
-0.712952	4.18631364610872	-3.69419	0.0019226137817858	0.0352954560033623	-1.53888	DOWN
2.12483287309099	-2.8813	3.4893659876377	0.00297232389538473	0.0419664274374332	-1.53961	UP
1.12463954382968	1.67759116538583	3.61219858966451	0.00228895233939168	0.0376921256435848	-1.53968	UP
1.12463954382968	1.67759116538583	3.61219858966451	0.00228895233939168	0.0376921256435848	-1.53968	UP
-1.23364	3.86703	-3.68469	0.00196184259066826	0.0357104965258221	-1.54196	DOWN
-2.85691	-3.02532	-3.48817	0.00297988604207545	0.0420465692544494	-1.54411	DOWN
1.32644684547467	5.73262859947039	3.66328983028331	0.00205321842212082	0.03638521224996	-1.54487	UP
2.58325909979995	-3.59823	3.48468630672562	0.00300204387987495	0.0421841949925721	-1.54554	UP
-1.49787	-2.1754	-3.48459	0.00300265534212807	0.0421841949925721	-1.54606	DOWN
-0.835947	1.74708145426616	-3.59652	0.00236659886027919	0.0380670670931199	-1.54635	DOWN
-0.95734	1.59987608080256	-3.58724	0.00241374549151939	0.0384097373218652	-1.54738	DOWN
1.03824238318851	4.60614111190924	3.67812896102177	0.00198942025377661	0.0359126600305228	-1.54793	UP
3.10256131685774	4.89976828964948	3.64937699061666	0.00211489354251397	0.036607932279941	-1.54855	UP
1.57188046458939	5.18352606815366	3.66618805451409	0.00204059906146275	0.0363375924874248	-1.54872	UP
-1.70811	-4.71681	-3.49555	0.00293348183346519	0.0415759974540833	-1.55037	DOWN
-1.30741	5.45906191722391	-3.68758	0.00194980539947102	0.0356799090418985	-1.55189	DOWN
1.29297953207581	-0.476655	3.51920603651549	0.00278958731413644	0.0408037659932604	-1.55209	UP
-0.636955	5.29972549148615	-3.68592	0.00195672353365607	0.0357104965258221	-1.55215	DOWN
2.24597305041666	-0.0599249	3.53535870301213	0.0026953872425865	0.0402317205041526	-1.55228	UP
-1.19485	4.97998705829528	-3.69106	0.00193544328337946	0.0354550308624993	-1.55252	DOWN
2.1424139114013	-2.45804	3.48478372833504	0.00300142216331822	0.0421841949925721	-1.55391	UP
-0.649553	3.41620583053176	-3.66951	0.00202624923106647	0.0361674942813418	-1.55427	DOWN
1.69826510286281	0.602365626402881	3.55788628393812	0.00256928466201033	0.0392864418757602	-1.55442	UP
-2.82427	2.21893851845119	-3.58228	0.00243935971265151	0.0385258752905349	-1.55606	DOWN
-0.847164	2.83647169595349	-3.64399	0.00213927114773713	0.0366884109483363	-1.55683	DOWN
0.987946540589317	4.07158772632799	3.67314863068541	0.00201060784619635	0.0361077808497443	-1.55752	UP
-0.704021	4.89954007834589	-3.68732	0.00195091993909008	0.0356799090418985	-1.55788	DOWN
1.78928010933053	-4.16557	3.47978521523068	0.00303348728120486	0.0424802546778776	-1.5579	UP
-1.16971	-0.433007	-3.50101	0.00289965610017593	0.0415301814453644	-1.55826	DOWN
1.77251653829319	-0.999757	3.50358985953808	0.00288377723607429	0.0414245681063404	-1.56113	UP
2.78484976014268	0.226611149351669	3.54117276642672	0.00266226257121258	0.0398874205393907	-1.56275	UP
3.53855226900336	-0.597337	3.51635787694821	0.00280653454761849	0.0408946935977821	-1.56518	UP
-0.85448	5.54780734967004	-3.67705	0.00199397534461853	0.0359483455467178	-1.56597	DOWN
-0.733238	4.65604825150681	-3.6839	0.00196513254409229	0.0357178304118929	-1.56633	DOWN
-1.10638	-0.346731	-3.49951	0.00290892335112057	0.041563985842215	-1.56683	DOWN
-1.43604	-0.879948	-3.48444	0.00300364565572469	0.0421841949925721	-1.56715	DOWN
-0.814739	1.89329766270842	-3.5936	0.00238134996734526	0.0381854288836374	-1.56736	DOWN
1.30613317010038	1.12963254117749	3.57244609847565	0.00249093334015515	0.0387402610989558	-1.57009	UP
-0.96164	2.3215641991738	-3.61146	0.00229256851048269	0.0376921256435848	-1.57132	DOWN
-1.31756	4.38386705048802	-3.67985	0.00198216907222121	0.0358424618444797	-1.57169	DOWN
1.95473398802304	5.07141549190913	3.65041107380415	0.00211024637431292	0.036584831874643	-1.57232	UP
-2.16395	-0.0117238	-3.49815	0.00291732454220184	0.041563985842215	-1.57237	DOWN
-1.17387	4.63829231096898	-3.68093	0.00197758184355244	0.0358424618444797	-1.57397	DOWN
2.17517849711958	-2.56297	3.47321070165048	0.00307618217561338	0.0428359809013895	-1.57404	UP
2.83849832054104	0.785798029084131	3.55534633492613	0.00258320284158129	0.0394042051923069	-1.57604	UP
1.00244341628518	4.51659222615083	3.66378276699253	0.00205106659072752	0.03638521224996	-1.57854	UP
-1.07709	1.26037243581515	-3.55474	0.0025865221860453	0.0394042051923069	-1.57878	DOWN
-0.91777	3.06759394417138	-3.64203	0.00214820142869471	0.0366884109483363	-1.57998	DOWN
0.74552800737486	6.14585385271182	3.64380321966926	0.00214011900240402	0.0366884109483363	-1.58078	UP
-1.12269	0.613564457953908	-3.52565	0.00275159131551943	0.0406251501908544	-1.58082	DOWN
2.30217887947974	-1.32861	3.48723178523792	0.00298584139228977	0.0421039519289741	-1.58126	UP
-2.09255	-2.76244	-3.46432	0.00313487279057154	0.0432499795379297	-1.58369	DOWN
1.9433347595774	0.895852732681127	3.55631496910581	0.00257788615468208	0.0393639684469057	-1.58409	UP
-2.46136	-3.04476	-3.46549	0.00312711006768068	0.0432499795379297	-1.58412	DOWN
0.86468217881503	4.49570519391513	3.66273396238032	0.0020556476804973	0.03638521224996	-1.58447	UP
0.707089473816383	4.40408996563743	3.66395489166504	0.00205031574170289	0.03638521224996	-1.58611	UP
-1.57585	6.85133687579347	-3.6429	0.00214424115904826	0.0366884109483363	-1.58925	DOWN
-0.823388	3.03218880421599	-3.63608	0.00217555435173094	0.0368554777488523	-1.59046	DOWN
1.68919840108237	3.00707427545773	3.63379785467503	0.00218615835513972	0.0369508827668574	-1.5914	UP
-2.71958	-2.75006	-3.46032	0.00316166117141005	0.0435367968841356	-1.59174	DOWN
0.801518114917788	6.3884729557119	3.63237572968222	0.00219278215078407	0.0369787331842512	-1.593	UP
1.83448003526157	-1.7276	3.47246739367775	0.0030810466985699	0.0428769382633691	-1.59316	UP
2.65625718738814	-2.47847	3.46429880592571	0.00313501242187559	0.0432499795379297	-1.5945	UP
1.72182223962094	5.25865000740281	3.63918490510039	0.00216124823286263	0.0366884109483363	-1.59787	UP
-1.63072	3.19319861066722	-3.62912	0.00220802185089442	0.0371234081024435	-1.59873	DOWN
-1.77781	-1.60769	-3.45789	0.00317803179012041	0.0436952869366397	-1.599	DOWN
1.00562807916637	4.01212878678879	3.65309265886334	0.0020982428931827	0.036584831874643	-1.59949	UP
-1.37506	2.76837399838604	-3.61175	0.00229112088275838	0.0376921256435848	-1.59999	DOWN
-0.555543	4.38966269500318	-3.66602	0.00204131338831634	0.0363375924874248	-1.60054	DOWN
1.06263035178482	4.00525528539835	3.65084742558633	0.00210828847741755	0.036584831874643	-1.60113	UP
1.35142127962438	-5.19882	3.46032032862263	0.00316163580332029	0.0435367968841356	-1.60255	UP
-2.96336	-3.06872	-3.45555	0.00319385529947911	0.0437369840581003	-1.60307	DOWN
2.35369962258029	-0.479006	3.49663717277335	0.0029267259714923	0.041563985842215	-1.60316	UP
0.877913574939679	2.99304551808599	3.63296921529806	0.00219001545051403	0.0369600336515971	-1.60361	UP
-1.92091	-4.78288	-3.46491	0.00313092954060576	0.0432499795379297	-1.60546	DOWN
-0.726286	4.22881626674712	-3.66159	0.00206064458403643	0.036402543864111	-1.60747	DOWN
0.892458804446775	4.03770941179818	3.6493612366709	0.0021149644198692	0.036607932279941	-1.6086	UP
-1.29925	7.37149351076248	-3.61814	0.00226022713521811	0.0376884844820887	-1.60915	DOWN
0.668294909181115	5.66522433506594	3.63999526063706	0.00215752573854458	0.0366884109483363	-1.60992	UP
2.68961740003379	-1.24853	3.47539763295779	0.00306191425902038	0.0426888262497976	-1.611	UP
-0.757792	2.7375308051368	-3.61357	0.00228227801873402	0.0376921256435848	-1.61131	DOWN
-0.774867	3.92278012543177	-3.65485	0.00209040291677512	0.036584831874643	-1.61134	DOWN
-1.2458	-1.61812	-3.45096	0.00322518586128639	0.0438994425689901	-1.61394	DOWN
1.40304796318928	7.2731452509752	3.59833051295686	0.00235748575081026	0.0380302368513487	-1.61453	UP
-0.846933	1.99095380454741	-3.57553	0.00247466323486751	0.0386616273007262	-1.61526	DOWN
-1.2003	4.00715465924738	-3.65224	0.00210203500493623	0.036584831874643	-1.61681	DOWN
-1.25522	3.20363060876596	-3.62587	0.00222335467752489	0.0372625188258998	-1.61707	DOWN
0.902955109644929	4.16365326015865	3.6460616668275	0.00212986176782979	0.0366884109483363	-1.61805	UP
-1.93691	8.50078508114234	-3.59185	0.00239021716432542	0.0381854288836374	-1.61836	DOWN
1.54736550312504	0.455799480391562	3.51952740106252	0.00278768153381157	0.0408037659932604	-1.61881	UP
0.925551308440716	5.54127990997003	3.63481970641283	0.00218141126325485	0.0369266383470035	-1.61908	UP
-0.690741	5.42047745900375	-3.65121	0.00210666787173314	0.036584831874643	-1.62136	DOWN
1.87859503316311	0.256468694979067	3.51104609929536	0.00283841553203855	0.0411465006927935	-1.622	UP
-1.1907	1.64658692540527	-3.54971	0.00261433425652934	0.0395702732283943	-1.62215	DOWN
1.39408	9.35650923633164	3.55255500812537	0.0025985852950998	0.0395176402243895	-1.6222	UP
6.06235	-0.298272	3.49017695926965	0.00296720340083196	0.0419206797326665	-1.62278	UP
-2.86479	-2.96735	-3.44362	0.00327589564555446	0.0441455337117377	-1.62342	DOWN
-0.744232	2.64337949912653	-3.60361	0.00233118157399713	0.0379263769794009	-1.62374	DOWN
-0.893085	2.58827787959908	-3.59976	0.002350313227762	0.0379970145755809	-1.62375	DOWN
-2.55166	-2.2225	-3.44141	0.00329126840562858	0.0443088996588669	-1.6246	DOWN
2.37289623136066	-0.681467	3.48025858317064	0.00303043609473077	0.042464200060294	-1.62472	UP
-0.900193	2.70696330498232	-3.60389	0.00232976842104064	0.0379263769794009	-1.62639	DOWN
-1.48772	1.63277111157005	-3.54447	0.00264367704413754	0.0397693225519585	-1.62645	DOWN
-0.764274	2.95371038760082	-3.6141	0.00227969987931515	0.0376921256435848	-1.63105	DOWN
0.823647003038918	4.42002371615542	3.64008016690042	0.00215713607986316	0.0366884109483363	-1.63242	UP
1.48833990443635	3.61190309614892	3.62554634165932	0.00222487196233468	0.0372625188258998	-1.63263	UP
-2.62672	-0.924867	-3.44412	0.00327238127302048	0.0441455337117377	-1.63331	DOWN
-1.03457	3.95258240258556	-3.64318	0.00214296351704885	0.0366884109483363	-1.6348	DOWN
-1.17572	0.336039268463817	-3.4852	0.00299874676833672	0.0421841949925721	-1.63631	DOWN
0.86171825973539	7.43269424214057	3.58810826264206	0.00240931153422369	0.0383939895239336	-1.63684	UP
-1.09564	-1.08926	-3.44546	0.0032630818359052	0.0441455337117377	-1.63785	DOWN
2.77737364354798	-1.39471	3.45848253996753	0.00317400985408255	0.0436798615351336	-1.6384	UP
-0.714881	4.27571315592136	-3.64653	0.00212772370055657	0.0366884109483363	-1.63974	DOWN
-0.940426	2.42252197206983	-3.58215	0.00244005274559232	0.0385258752905349	-1.64119	DOWN
-0.988678	1.06877755059788	-3.51565	0.00281076049936798	0.0409295196426582	-1.64122	DOWN
-0.970779	1.36643033748331	-3.52914	0.00273125882812622	0.0404052317944566	-1.6424	DOWN
2.41250597814195	0.385322014888451	3.50617357206844	0.00286797743579227	0.0412458267560409	-1.64308	UP
-1.16721	3.23153257443709	-3.61345	0.00228289012936138	0.0376921256435848	-1.64485	DOWN
-1.03685	2.7558166155156	-3.59454	0.00237658740770216	0.0381726510571412	-1.6465	DOWN
-2.04722	0.464247603754721	-3.47711	0.00305078302661038	0.0425620505602327	-1.64728	DOWN
-0.705441	5.27491533614004	-3.64018	0.00215667835452333	0.0366884109483363	-1.64844	DOWN
-0.985006	4.19383162383199	-3.64098	0.00215301906097974	0.0366884109483363	-1.64887	DOWN
-0.882122	9.50587195075693	-3.5502	0.00261165365661386	0.0395702732283943	-1.64911	DOWN
0.934149744730023	6.12789836044626	3.60853626741523	0.00230685493141205	0.0378154587065444	-1.65013	UP
-2.77061	-3.38583	-3.42952	0.00337548857263334	0.0449809577036985	-1.65205	DOWN
-0.935227	1.65170354087985	-3.53764	0.00268236847171842	0.0401077952437897	-1.65339	DOWN
1.08836535723077	1.75484285921211	3.5592565265476	0.00256180723743497	0.0392259138402302	-1.65473	UP
-3.85485	-3.23953	-3.42852	0.00338270299565295	0.0450501676135525	-1.65477	DOWN
2.05782731456705	-4.1747	3.42551612864579	0.00340433930517456	0.0451007745140602	-1.65486	UP
1.89174578271061	1.30570523070328	3.53900780478166	0.00267454936742952	0.0400177205352172	-1.65574	UP
2.90649045854522	-3.76518	3.42428239909631	0.00341327438036287	0.0451605572912818	-1.65598	UP
-2.47221	-2.75849	-3.42189	0.00343066796126797	0.0452120539526149	-1.6608	DOWN
1.65432830353997	0.761961093769739	3.51193888554764	0.00283303195661133	0.0411465006927935	-1.6608	UP
2.0578538296615	-2.04962	3.43164268396273	0.00336031194669583	0.0448591584069682	-1.6636	UP
1.55119306633654	0.978229753242108	3.51884699754456	0.00279171805029386	0.0408037659932604	-1.66535	UP
-4.98002	-0.426561	-3.42472	0.00341007182226287	0.0451449769629028	-1.66564	DOWN
2.85518598929105	-3.41299	3.41827885237423	0.00345708775487354	0.0454435816079897	-1.66851	UP
-1.07415	3.04246811965024	-3.59601	0.0023691683525646	0.0380809223158437	-1.66983	DOWN
0.97350125807936	3.31281205377919	3.60854859844089	0.00230679441922009	0.0378154587065444	-1.67032	UP
-1.46506	0.35019022376801	-3.46618	0.00312247984397432	0.043237618410909	-1.67079	DOWN
1.37330557685002	3.00417122034987	3.59667876320094	0.00236578387008657	0.0380670670931199	-1.6714	UP
-0.784816	6.69715994937559	-3.60047	0.00234676453692388	0.0379671760422213	-1.67184	DOWN
-0.874821	4.02593508763758	-3.62734	0.00221638290726866	0.0372359009304051	-1.67191	DOWN
2.13937889264108	-2.04968	3.42644046950057	0.00339766015990643	0.0451007745140602	-1.67317	UP
-2.11135	-3.38381	-3.41656	0.0034697398465408	0.0455404453996753	-1.6734	DOWN
1.0249291882276	3.89327156908499	3.61561544606682	0.00227237492373205	0.0376921256435848	-1.6745	UP
1.03011557684623	2.88528213949979	3.59348770596196	0.00238189796432603	0.0381854288836374	-1.67675	UP
-0.797638	2.64153252788403	-3.57674	0.00246828653559701	0.0386616273007262	-1.67785	DOWN
1.99388422441095	-0.208554	3.46505382626442	0.00312998518009543	0.0432499795379297	-1.6809	UP
-1.03092	3.97402565132022	-3.6213	0.00224507404342162	0.0374918956734394	-1.68096	DOWN
2.14750130497246	1.98682489763345	3.55184767980049	0.00260249773721362	0.0395420218138072	-1.68565	UP
-0.889254	4.86498478908392	-3.62552	0.00222499042424386	0.0372625188258998	-1.68767	DOWN
-1.2097	0.260804457127542	-3.45647	0.00318759159487258	0.0437369840581003	-1.6886	DOWN
-0.831775	5.77965600643102	-3.6136	0.00228214611620806	0.0376921256435848	-1.68876	DOWN
-1.16993	1.91608725147831	-3.53016	0.00272534243329072	0.0404052317944566	-1.6892	DOWN
0.887355637848985	3.42482035738353	3.60257269452847	0.00233630676167349	0.0379508036874291	-1.68952	UP
2.0888140116023	-0.725867	3.4446521012641	0.00326869039376971	0.0441455337117377	-1.68974	UP
0.969078978749606	5.22476038452965	3.60406055603947	0.00232892377734528	0.0379263769794009	-1.69143	UP
-2.09245	-2.11799	-3.40522	0.00355431809112647	0.0461502431703981	-1.69155	DOWN
0.886610550328526	4.81239030878442	3.60854919106852	0.00230679151105129	0.0378154587065444	-1.69287	UP
-0.806628	3.80844402681708	-3.61265	0.00228677088240217	0.0376921256435848	-1.69299	DOWN
-0.843707	4.14946347947796	-3.61844	0.00225874605379334	0.0376884844820887	-1.69465	DOWN
2.53519673694178	-3.0547	3.4042807385543	0.00356142694403177	0.046210670354888	-1.69708	UP
0.73660190083783	2.63192035783326	3.57506478180649	0.00247709656364459	0.0386725425699527	-1.69869	UP
-1.29002	3.14446768928301	-3.58276	0.00243685384497262	0.0385258752905349	-1.6991	DOWN
-1.24178	-0.339103	-3.43056	0.00336802037141576	0.0449351562898522	-1.69955	DOWN
-0.741379	2.39995053897688	-3.55434	0.00258872063559394	0.0394042051923069	-1.70061	DOWN
-1.79861	0.570217916557965	-3.45412	0.00320355225797619	0.0438159472633872	-1.70146	DOWN
3.33390988572067	-2.04543	3.41319507202439	0.00349462535709368	0.0457524095730025	-1.70617	UP
2.40609953065304	-3.69074	3.39547976059051	0.00362862283077966	0.046551162605984	-1.70833	UP
2.28588897213439	5.36702974043159	3.57614010780224	0.00247143693687824	0.0386616273007262	-1.71015	UP
1.9567	1.45775519414595	3.51884241635552	0.00279174524808723	0.0408037659932604	-1.71022	UP
-2.00203	-4.20146	-3.39744	0.00361352298062626	0.0464589857728269	-1.71505	DOWN
1.27775825086547	2.3426097152554	3.55449738982442	0.00258787157070484	0.0394042051923069	-1.71598	UP
-0.847754	2.93043875221768	-3.57028	0.00250243812235037	0.0387964920025586	-1.716	DOWN
-3.30268	1.21802236229707	-3.45354	0.0032075108135669	0.0438323955836889	-1.71616	DOWN
1.78341555871003	-2.91404	3.39170827863447	0.00365780214875432	0.0467812547589533	-1.71901	UP
1.16414862430473	1.86787744221427	3.53274417002129	0.00271041679894777	0.0403378051506953	-1.71935	UP
1.14821103012073	9.13503120156187	3.50895387841552	0.00285107177356232	0.0412458267560409	-1.72119	UP
0.978977515622906	1.27640219500593	3.50219927701233	0.00289231673083171	0.0414783939779495	-1.7228	UP
-0.672957	2.17584360641463	-3.53284	0.00270984385689498	0.0403378051506953	-1.72292	DOWN
-2.10908	-1.79632	-3.3889	0.00367969080002699	0.0468193089587908	-1.72398	DOWN
1.10709441888938	3.22242873498441	3.57811723970331	0.00246106462644438	0.0386616273007262	-1.72609	UP
-0.563934	4.70532210163263	-3.6046	0.00232623812101012	0.0379263769794009	-1.72915	DOWN
1.26824983020748	5.14136376284236	3.58274542926551	0.0024369541755183	0.0385258752905349	-1.72924	UP
1.16313779719228	4.98644568232196	3.58585877922244	0.00242086812052488	0.0384407648710696	-1.73002	UP
2.19246893385313	4.02721382162365	3.57368573749563	0.00248437365792776	0.0387319065243647	-1.73029	UP
3.06189743124042	-1.88532	3.40233329484789	0.00357618850292887	0.0462202461495695	-1.7306	UP
0.887285991513181	1.16440265621555	3.49178552434289	0.00295707286239214	0.0418305725851335	-1.73198	UP
-0.706592	2.93789704644057	-3.56434	0.00253424147423768	0.0391187246778531	-1.73229	DOWN
-0.974568	4.43462399335695	-3.60337	0.00233233438767196	0.0379263769794009	-1.73235	DOWN
-1.389	5.4228464888516	-3.60102	0.0023440502681255	0.0379508036874291	-1.73245	DOWN
1.04064857259369	4.55074148580589	3.58831143319848	0.00240827047512202	0.0383939895239336	-1.73314	UP
-0.760095	6.64337440793915	-3.56922	0.00250809177361601	0.0388301375006911	-1.73891	DOWN
-1.04859	0.42418215144073	-3.43857	0.0033112449788706	0.0444169046684363	-1.73902	DOWN
-1.11581	1.98385251157196	-3.50693	0.00286338952900773	0.0412458267560409	-1.74143	DOWN
-1.2095	2.3041120409327	-3.52245	0.00277040995950836	0.0408037659932604	-1.74532	DOWN
1.1662190782102	4.19400438055278	3.58016432459967	0.00245037113854261	0.0385795015273086	-1.74665	UP
-1.51236	3.2364540331165	-3.56067	0.00255414183556525	0.0391628094931773	-1.74715	DOWN
-1.36493	0.409043684257739	-3.43024	0.00337034877348497	0.0449393274856901	-1.74715	DOWN
-1.0382	0.880148732310833	-3.45162	0.00322061875735278	0.0438994425689901	-1.74999	DOWN
-1.14566	1.82308315950482	-3.49659	0.00292704125649401	0.041563985842215	-1.75093	DOWN
-1.18744	1.36868308896768	-3.47131	0.00308862205221282	0.0429551783623321	-1.75363	DOWN
1.1588660589594	1.60846841452313	3.50207097639399	0.00289310588659332	0.0414783939779495	-1.75743	UP
1.37127530642426	4.47617058026317	3.57324815707912	0.00248668718936727	0.0387402610989558	-1.75759	UP
-3.03193	0.591427603074812	-3.40965	0.00352104219282017	0.045878500670212	-1.75919	DOWN
1.27773420572484	2.61763617773809	3.54344799778186	0.00264941063879303	0.0398286991107565	-1.75995	UP
0.611796601966056	5.10645	3.57624150042366	0.00247090395661062	0.0386616273007262	-1.76064	UP
5.38202927287144	-1.60553	3.39806589519001	0.00360874801926265	0.046424367190676	-1.76124	UP
0.970963232483504	5.64210701377742	3.56330546267758	0.0025398388409012	0.0391314216441266	-1.76135	UP
-1.99834	-4.71353	-3.37427	0.00379574378427386	0.047540624677866	-1.76185	DOWN
-1.26697	1.8780826529273	-3.49186	0.00295661109272839	0.0418305725851335	-1.76302	DOWN
-0.787042	1.33015058478847	-3.46843	0.00310759872848649	0.0431118892675033	-1.76574	DOWN
-2.2181	-1.53281	-3.36797	0.00384684781444745	0.0477195135632066	-1.76627	DOWN
-0.845757	5.43917246886663	-3.58179	0.00244188702239105	0.0385275507977255	-1.76657	DOWN
1.23454919482991	4.32318379457155	3.56973354648567	0.00250534748443091	0.0388146051549011	-1.76697	UP
-1.34538	-0.333343	-3.39455	0.00363579246088726	0.0465841132890923	-1.76699	DOWN
1.03749	5.61353538956443	3.56033646743171	0.00255592929992702	0.0391628094931773	-1.76797	UP
0.791960288555655	4.94973573012773	3.57233132272374	0.00249154156234629	0.0387402610989558	-1.76802	UP
-2.22902	-0.525544	-3.37921	0.0037561632583693	0.0473106800463758	-1.77007	DOWN
2.70638458542654	0.201162894097399	3.4355903880334	0.00333224281562544	0.0446180308297618	-1.77079	UP
2.25626398696361	-1.03972	3.39542503025175	0.00362904461331301	0.046551162605984	-1.77164	UP
1.51372851954337	2.50931929857526	3.53209397449489	0.0027141673850149	0.0403666762385071	-1.77262	UP
1.35086113113798	0.682148391861945	3.4506369998529	0.00322737895265878	0.0438994425689901	-1.7743	UP
1.17586722035297	1.28855241941293	3.47760235992988	0.00304759692318198	0.042553254189442	-1.77598	UP
-1.37393	2.34804795688432	-3.50733	0.00286093935256596	0.0412458267560409	-1.77632	DOWN
-1.31808	0.301689961985049	-3.41151	0.00350718651776388	0.045878500670212	-1.7771	DOWN
-2.31429	-3.8804	-3.36008	0.00391185993690182	0.0482095110189547	-1.77833	DOWN
-1.20616	4.26182493651403	-3.57865	0.002458296476257	0.0386616273007262	-1.77866	DOWN
-1.04161	4.30843288565828	-3.577	0.00246693330974542	0.0386616273007262	-1.78422	DOWN
-0.752452	4.81692062197888	-3.57685	0.00246772367820377	0.0386616273007262	-1.78775	DOWN
-4.80281	-2.66374	-3.35194	0.00398004519911736	0.0487179325013071	-1.78824	DOWN
1.71221470021444	2.07072282123019	3.50638136622779	0.00286671049625231	0.0412458267560409	-1.78864	UP
2.05483426634015	-3.36953	3.35156905243437	0.00398314945322936	0.0487179325013071	-1.78946	UP
-1.1072	0.774383653765564	-3.42596	0.00340110528105004	0.0451007745140602	-1.79038	DOWN
-1.1765	1.1055867723136	-3.44076	0.00329582358952427	0.0443167015107684	-1.79166	DOWN
-1.25461	3.39576218361912	-3.54788	0.00262453945925153	0.0396150864621217	-1.7925	DOWN
-1.40304	4.27975559041928	-3.57075	0.00249991840175709	0.0387931712176466	-1.79381	DOWN
0.994948829043219	4.04102827382913	3.55795381380702	0.00256891564119875	0.0392864418757602	-1.79467	UP
1.93901961080919	-2.64808	3.35288820209262	0.00397201450374998	0.0487179325013071	-1.7956	UP
1.58087104278162	-0.0871815	3.40771604763346	0.0035355347834493	0.0459867050538032	-1.79683	UP
1.84276552917534	-0.92267	3.38352347758835	0.00372193017622464	0.0470389520117642	-1.79721	UP
-1.76405	-4.34842	-3.35102	0.00398778116788128	0.0487410051297945	-1.79734	DOWN
1.09937497524165	2.48795812862634	3.52069515053849	0.0027807673779688	0.0408037659932604	-1.79751	UP
-0.613369	4.09059748903394	-3.56734	0.00251815571039786	0.0389318747625588	-1.79865	DOWN
-1.08949	4.76893193580888	-3.57227	0.002491860339818	0.0387402610989558	-1.79928	DOWN
1.28600155155716	2.99915107234507	3.53421061999168	0.00270197669695717	0.0402928886166978	-1.80293	UP
-0.833027	2.68592569578044	-3.51639	0.0028063310602344	0.0408946935977821	-1.80568	DOWN
1.80638568651654	-0.144737	3.40272328233037	0.00357322755346992	0.0462202461495695	-1.80581	UP
1.60525724926071	-0.639672	3.3856215166857	0.00370538643384158	0.0469896957656793	-1.80694	UP
-0.846505	5.45438807724083	-3.56035	0.00255585959788004	0.0391628094931773	-1.81039	DOWN
1.65699243206295	-4.2341	3.33917817426966	0.00408926268269336	0.049328756248549	-1.81042	UP
1.24795697438083	1.52057156290458	3.47102283908993	0.0030905223868835	0.0429551783623321	-1.81199	UP
-1.33801	0.97260994148313	-3.42218	0.00342857449969008	0.0452120539526149	-1.81353	DOWN
2.58183176408913	-1.94592	3.35589803593937	0.00394672386952909	0.0485586434587647	-1.81402	UP
2.42149330506009	-0.968405	3.37565638526954	0.003784620151086	0.0475178187072764	-1.8143	UP
-1.11372	4.47172775366095	-3.56378	0.00253726006477866	0.0391187246778531	-1.81463	DOWN
2.30438075531051	-1.83843	3.35561421450857	0.00394910189375611	0.0485611018308873	-1.81482	UP
0.857081395025124	3.75902923430367	3.54671737366324	0.00263105144923237	0.0396865094784753	-1.81522	UP
-1.64102	-4.88572	-3.34366	0.00405053424654987	0.0491912079316021	-1.81573	DOWN
1.79097799857375	-4.51656	3.33562844315762	0.00412017482469219	0.0494642851597671	-1.81745	UP
1.9615911034295	-0.400926	3.38903870078673	0.00367859688803744	0.0468193089587908	-1.81881	UP
-1.20721	4.66996781189054	-3.5619	0.00254743880919561	0.0391628094931773	-1.82061	DOWN
1.86763154526556	2.57769156022049	3.5072504822763	0.00286141745969268	0.0412458267560409	-1.8208	UP
0.878043181631921	5.21618983040231	3.54215909460214	0.00265668355282371	0.0398574045266836	-1.82141	UP
-1.18798	4.07650699668483	-3.55423	0.00258935859902798	0.0394042051923069	-1.82259	DOWN
-0.925459	4.78259075610966	-3.56036	0.00255581386853922	0.0391628094931773	-1.8232	DOWN
-1.0868	-0.174899	-3.37278	0.00380779515976482	0.0476380388842855	-1.8234	DOWN
-1.39318	-3.68093	-3.33258	0.00414687735145851	0.0497077328352437	-1.82353	DOWN
-2.14127	-0.0385641	-3.3646	0.00387452070865206	0.0479348305653103	-1.82397	DOWN
2.68477938380411	-2.94604	3.33654014075567	0.00411221345966547	0.0494048915187862	-1.82514	UP
-1.68438	-2.64168	-3.33048	0.00416538963031498	0.0497925986156795	-1.8261	DOWN
-0.663997	6.46552512370614	-3.53017	0.00272531126212432	0.0404052317944566	-1.82643	DOWN
2.26997078615937	-1.2637	3.36147069723615	0.00390031935339189	0.0481407103571087	-1.82737	UP
-1.71535	-1.59138	-3.33513	0.00412454547727773	0.0494901059582507	-1.82748	DOWN
1.92338114290764	-3.77469	3.32932030498771	0.0041756802752292	0.0498645938224164	-1.82784	UP
-1.93611	-0.935469	-3.3436	0.00405109257030687	0.0491912079316021	-1.82871	DOWN
2.21058006953008	3.27599930463054	3.51863560878831	0.00279297330697566	0.0408037659932604	-1.82912	UP
1.98618063686736	-0.644066	3.37490600383531	0.00379065411592556	0.047530282823647	-1.8306	UP
1.20673250536236	9.05023888854637	3.45600075301316	0.00319079652160076	0.0437369840581003	-1.83114	UP
2.16097334196305	-3.48772	3.32726	0.00419395521144893	0.049973296357051	-1.8332	UP
-2.81429	-2.69904	-3.3261	0.00420430303474995	0.0500282033646681	-1.83344	DOWN
-2.3542	-3.14665	-3.32599	0.00420529528596878	0.0500282033646681	-1.83428	DOWN
2.43589005303252	-1.77089	3.34576998021653	0.00403246756091745	0.0491255911492315	-1.838	UP
1.57557016195506	-4.03364	3.32340512972559	0.00422840060233869	0.050195933455026	-1.83836	UP
-1.19887	4.86927904211001	-3.55036	0.00261073628567606	0.0395702732283943	-1.84456	DOWN
-1.15327	5.07213982225207	-3.54917	0.00261734584411237	0.0395702732283943	-1.84508	DOWN
-1.23124	5.11647452000328	-3.54899	0.0026183854331799	0.0395702732283943	-1.84521	DOWN
-0.661979	3.23845633220428	-3.52133	0.00277703454862265	0.0408037659932604	-1.84705	DOWN
2.2070079206582	-1.75546	3.33995027832306	0.00408256945094387	0.0492794040017716	-1.8475	UP
-0.821692	3.47208491621867	-3.52798	0.00273803956108301	0.040451858167518	-1.84755	DOWN
-0.766134	3.0267544097809	-3.51076	0.00284012477196046	0.0411465006927935	-1.84923	DOWN
-1.15467	6.50181988805804	-3.52058	0.00278144287077047	0.0408037659932604	-1.85304	DOWN
-1.27629	2.88176918396857	-3.49714	0.00292357222216835	0.041563985842215	-1.85322	DOWN
2.35080161786452	-2.90146	3.32032475524635	0.00425611558751178	0.0503373161315584	-1.854	UP
-1.79299	-3.39382	-3.31476	0.00430662306123602	0.0507595444902189	-1.85448	DOWN
-1.0938	3.9617624443754	-3.53524	0.00269607026254616	0.0402317205041526	-1.85772	DOWN
-1.31642	5.01917237654015	-3.54298	0.00265203731231477	0.0398413206474026	-1.85906	DOWN
-4.17071	-2.40852	-3.31014	0.00434901228835635	0.0509189960729651	-1.86213	DOWN
-2.18303	6.13909558414382	-3.52929	0.00273040967171145	0.0404052317944566	-1.86242	DOWN
1.32227931323624	9.24533101446849	3.43475048504578	0.00333819514345333	0.0446709018776402	-1.86487	UP
-1.73701	1.47961051306831	-3.41315	0.00349494722808034	0.0457524095730025	-1.86708	DOWN
3.52979752258023	1.9702573387144	3.44775352258864	0.00324721725175597	0.0440617537496334	-1.8682	UP
1.2743890677953	2.11575348972044	3.47035291012221	0.00309492668693346	0.0429895922482832	-1.86891	UP
-0.86405	1.67261218435579	-3.43326	0.00334876985700618	0.0447586781727192	-1.86942	DOWN
-0.82525	1.03269028386211	-3.40063	0.00358913396764489	0.0463056439089555	-1.87099	DOWN
-1.94911	-1.75713	-3.30978	0.00435237542802116	0.0509189960729651	-1.87101	DOWN
0.978910121073563	5.56353381155055	3.51084389503378	0.00283963625594477	0.0411465006927935	-1.87209	UP
1.98558734871643	3.14083855607782	3.49797910551261	0.00291838713495613	0.041563985842215	-1.87277	UP
1.12569774109299	3.24948123698689	3.50699246496595	0.00286298780348439	0.0412458267560409	-1.87337	UP
-0.842535	3.38559895060105	-3.51208	0.00283215618070278	0.0411465006927935	-1.87371	DOWN
-0.749406	6.49998648558147	-3.50651	0.00286591734026112	0.0412458267560409	-1.87524	DOWN
2.55578733633009	-4.39236	3.30226294852407	0.00442227887242084	0.0513491068654949	-1.87628	UP
0.861649680605383	4.74554447794829	3.52043641429743	0.00278229785981555	0.0408037659932604	-1.87679	UP
1.24453221398191	0.708587900417723	3.39851821952529	0.00360528296435528	0.0464065695192475	-1.87987	UP
1.02554427104703	4.44062409118608	3.51737600537241	0.0028004646852382	0.0408864176114607	-1.8801	UP
-1.02761	5.67100587484218	-3.52401	0.00276123016571023	0.0407135352608094	-1.88018	DOWN
0.987583892438816	0.0899022871044212	3.36985235796216	0.0038315407850653	0.0476777212369152	-1.88116	UP
3.31354374103675	3.94886337531346	3.48638434756505	0.00299122581240651	0.0421532163475289	-1.88269	UP
-0.840445	2.67942586813084	-3.47785	0.00304600436500689	0.042553254189442	-1.88284	DOWN
-1.44958	5.83916073417599	-3.52137	0.00277677886580329	0.0408037659932604	-1.88452	DOWN
2.53697820487788	-3.99304	3.29763824647002	0.00446584707043759	0.0516011265298461	-1.88508	UP
-0.562955	3.7999708525513	-3.51973	0.00278647393874836	0.0408037659932604	-1.88586	DOWN
-3.75186	-2.90896	-3.29726	0.00446944358702488	0.0516011265298461	-1.88587	DOWN
2.72444888916219	-1.25287	3.33173389989033	0.00415435605691411	0.0497282528161565	-1.88862	UP
-2.08095	-4.78573	-3.29954	0.00444792242169196	0.0515127181658185	-1.89229	DOWN
1.95120345247727	-3.01717	3.29664950400201	0.00447521672890696	0.0516235755626446	-1.89367	UP
-0.90807	8.25559596153408	-3.45559	0.0031936062138766	0.0437369840581003	-1.8952	DOWN
1.34991250454012	-1.73117	3.31047576107713	0.0043459421305594	0.0509189960729651	-1.89579	UP
3.02897617299938	-3.1549	3.29526682876686	0.00448835204782894	0.0516235755626446	-1.89893	UP
-2.06732	-1.61691	-3.29553	0.00448585949273157	0.0516235755626446	-1.8996	DOWN
-1.22711	5.58335445409463	-3.51685	0.00280357118996284	0.0408946935977821	-1.90038	DOWN
3.13988380395506	0.757049429979025	3.38994370104083	0.00367153425349671	0.0468193089587908	-1.90321	UP
1.59668036463125	4.58374646543148	3.49886692730527	0.00291288317991841	0.041563985842215	-1.90409	UP
-1.22832	5.69901561101911	-3.51319	0.00282552549863003	0.0411176667535626	-1.9041	DOWN
-0.508937	3.63905755518714	-3.50593	0.00286948404497261	0.0412458267560409	-1.90634	DOWN
1.60091649095746	4.26274997117817	3.4969082796181	0.00292503938911906	0.041563985842215	-1.90703	UP
2.24750673200645	-2.99932	3.29043414043007	0.00453456254020336	0.051816267181596	-1.90741	UP
0.993515125231839	3.7018	3.50011049539897	0.00290519119628634	0.041563985842215	-1.90763	UP
2.32898936817946	-4.0403	3.2818	0.00461829061555268	0.0522375296718069	-1.91339	UP
0.797291447648319	3.81069350743291	3.49988570297826	0.00290658013062053	0.041563985842215	-1.91482	UP
-1.0211	1.69298866326691	-3.40976	0.00352023687445379	0.045878500670212	-1.91543	DOWN
1.13103476348146	4.85572710268507	3.49724685915512	0.00292293441201836	0.041563985842215	-1.91659	UP
1.95397990833625	2.44699	3.45592199488596	0.00319133068058258	0.0437369840581003	-1.91695	UP
1.19983293967671	7.29059017421825	3.45144394998144	0.00322184876265638	0.0438994425689901	-1.91782	UP
1.84281473259432	1.3580201485345	3.41113094247778	0.00350998179345082	0.045878500670212	-1.91894	UP
1.49653740829047	1.59145349442251	3.42096080409692	0.00343744646315969	0.0452120539526149	-1.92087	UP
2.22235254388088	-3.64893	3.27842932996103	0.00465139929170351	0.0525024271116239	-1.92103	UP
-0.929328	2.05211962610935	-3.42546	0.00340470994470096	0.0451007745140602	-1.92143	DOWN
1.41540468837176	-0.102482	3.34436191604714	0.0040445334423447	0.0491792706677909	-1.92186	UP
-1.20784	3.01801568380037	-3.46962	0.00309972019067417	0.0430293660839912	-1.92229	DOWN
2.00116892523452	3.31309092055122	3.47750252747908	0.00304824378489903	0.042553254189442	-1.92244	UP
2.28519376944639	-3.83488	3.27703484651833	0.00466516257317577	0.0525024271116239	-1.92262	UP
1.92121941018394	-3.71815	3.27678930307853	0.00466759020434715	0.0525024271116239	-1.92326	UP
-1.13598	2.74113024095971	-3.45763	0.00317976651205041	0.0436952869366397	-1.92337	DOWN
-0.744101	2.37075523283396	-3.44346	0.00327700851682358	0.0441455337117377	-1.92373	DOWN
-0.747509	3.61322338828269	-3.4959	0.00293131511438479	0.0415717170229608	-1.92397	DOWN
1.36910976256428	2.27430482684098	3.44904485771645	0.00323831792597728	0.0439945520059338	-1.92538	UP
-0.56976	5.17676937882425	-3.506	0.00286904851551559	0.0412458267560409	-1.92645	DOWN
-3.10538	-2.7145	-3.27416	0.00469371066281436	0.0526047235476577	-1.9267	DOWN
-0.715091	4.35818241183588	-3.50712	0.00286218410150383	0.0412458267560409	-1.92948	DOWN
0.738726862426802	3.28162895389243	3.48313847794583	0.00301193889675064	0.0422581282342095	-1.9295	UP
0.682407099162138	5.64579746238899	3.48425824845303	0.0030047771439941	0.0421841949925721	-1.93123	UP
-2.39648	-0.887979	-3.28684	0.00456921658922187	0.0519460044059726	-1.93134	DOWN
-1.31204	-2.5608	-3.27281	0.00470710799831151	0.052706778922207	-1.9318	DOWN
-0.814692	1.06752168456206	-3.37132	0.00381961730164304	0.0476428743340007	-1.93483	DOWN
-2.06685	-3.87088	-3.27019	0.00473332301557105	0.0528151668213919	-1.93585	DOWN
0.673259310571199	3.38566203044371	3.48230725004789	0.00301726619695106	0.0423062469149854	-1.93778	UP
-1.22941	-1.14559	-3.28531	0.00458403903834583	0.0519819767654537	-1.93797	DOWN
2.30919015589001	-3.37183	3.27020498770637	0.00473315551750684	0.0528151668213919	-1.93875	UP
-2.04537	-4.69899	-3.27073	0.0047278822813246	0.0528073184267789	-1.94112	DOWN
-0.719852	1.48574716060007	-3.38974	0.00367314172168444	0.0468193089587908	-1.94157	DOWN
1.18556775804502	0.925847074183721	3.37628830572228	0.00377954614614697	0.0475178187072764	-1.94338	UP
1.62552284369901	1.84887883869329	3.42116	0.00343596375979306	0.0452120539526149	-1.94426	UP
1.47852695795898	-0.724242	3.31116738734553	0.00433957343364945	0.0509189960729651	-1.94478	UP
1.30033350687445	6.74209468438697	3.44908073978421	0.00323807098889986	0.0439945520059338	-1.94503	UP
-0.884659	0.16361693765143	-3.32512	0.00421307447420631	0.0500673146737503	-1.94505	DOWN
1.35299111340443	0.900506446730529	3.37529453679704	0.00378752865537051	0.0475178187072764	-1.94512	UP
2.05626828385994	-1.96725	3.28397594514045	0.004597051531543	0.052103033474438	-1.94521	UP
-0.736956	3.11535564802576	-3.46729	0.00311513223358146	0.0431895261290206	-1.94623	DOWN
1.62532667916868	-0.064107	3.33244854532585	0.00414806285511881	0.0497077328352437	-1.94705	UP
1.50181993579884	3.26285809478401	3.46650351621148	0.00312035501536094	0.043235049541614	-1.9491	UP
-0.921754	4.51950817553512	-3.49882	0.0029131629160344	0.041563985842215	-1.94934	DOWN
-0.52608	6.03053427573034	-3.47896	0.00303879686396832	0.0425097256174302	-1.95024	DOWN
2.1655301546571	-1.31415	3.29484637260448	0.004492353908877	0.0516235755626446	-1.9515	UP
-0.880463	0.745143470879523	-3.34516	0.00403765054897572	0.0491350334819131	-1.95428	DOWN
1.83166549622355	1.99681424121782	3.42125550722893	0.00343529497556798	0.0452120539526149	-1.95556	UP
-0.865332	5.1073741113218	-3.4943	0.00294130437662771	0.0416603810498972	-1.9556	DOWN
1.21999281608271	1.57675511903039	3.40244572476765	0.00357533463769186	0.0462202461495695	-1.95625	UP
0.88536939107767	2.49713074675878	3.44363728948833	0.00327574720683537	0.0441455337117377	-1.95682	UP
-0.780774	2.95699137580981	-3.45518	0.00319638057781796	0.0437446952743239	-1.95705	DOWN
-1.41021	-1.68041	-3.26442	0.00479148390015493	0.0533306750224933	-1.95911	DOWN
-0.819143	2.33927898280668	-3.422	0.00342987410544079	0.0452120539526149	-1.96348	DOWN
1.81724838075271	1.51655443103955	3.39627245475282	0.00362251934144349	0.0465209943537679	-1.96366	UP
1.06907563087006	2.49073403611541	3.43891121572032	0.00330881152199087	0.0444109837876367	-1.9654	UP
-2.66725	-2.25869	-3.25262	0.00491271682610925	0.054005970868481	-1.96771	DOWN
-1.30072	0.295946674703076	-3.31484	0.0043058967980386	0.0507595444902189	-1.96798	DOWN
2.60773016703588	1.40945738198938	3.38628991419285	0.00370013123915727	0.0469497585917884	-1.96804	UP
-1.0437	0.863423875182166	-3.34162	0.00406815026912758	0.049237427850125	-1.96818	DOWN
2.68587691055817	-1.98438	3.27396672195005	0.0046955862501049	0.0526047235476577	-1.96846	UP
-1.0313	2.02545324183962	-3.40022	0.00359226449472826	0.0463192276723377	-1.9685	DOWN
0.872318182674619	2.25552340241274	3.42691783961862	0.00339421585789636	0.0450957379832785	-1.96993	UP
-0.746877	1.79368017063038	-3.38874	0.00368095598651467	0.0468193089587908	-1.97437	DOWN
1.22925209791276	-0.718094	3.29425098793617	0.00449802676075763	0.0516235755626446	-1.97459	UP
1.41680779835229	4.00297579352856	3.4643982115936	0.0031343500782687	0.0432499795379297	-1.97591	UP
1.22773163499095	1.81272871451815	3.40357095080815	0.00356680009068429	0.0462202461495695	-1.97686	UP
-0.824368	3.83278603173556	-3.47512	0.00306369973982579	0.0426888262497976	-1.9779	DOWN
2.02337484527268	-3.51519	3.24693072351267	0.00497229306377994	0.0544193920294109	-1.97908	UP
0.977871127798683	3.0548281568294	3.45148949762373	0.00322153689676142	0.0438994425689901	-1.97959	UP
2.2004640751649	-4.40206	3.24388720290176	0.00500443390529977	0.0545568946135712	-1.98075	UP
-0.710862	8.06595224187106	-3.41358	0.00349179963962431	0.0457524095730025	-1.98635	DOWN
-2.16809	-2.98341	-3.23982	0.00504769564611041	0.0547341083338451	-1.98823	DOWN
-2.03865	-2.43974	-3.24101	0.00503503166632346	0.0546993459929382	-1.9891	DOWN
-1.04532	4.5418991791931	-3.47887	0.00303940533929235	0.0425097256174302	-1.99098	DOWN
-1.15265	7.21106101767349	-3.43417	0.00334233914781832	0.0446995254717826	-1.99224	DOWN
1.1702081964069	3.7383831982535	3.45744594435752	0.00318101061712417	0.0436952869366397	-1.99268	UP
1.43362607369431	3.21074399972763	3.44634218944207	0.00325697137238813	0.0441455337117377	-1.99301	UP
-0.998413	0.119119869977099	-3.2973	0.00446903835408689	0.0516011265298461	-1.99393	DOWN
-0.681741	3.17752	-3.44609	0.00325868801399627	0.0441455337117377	-1.99619	DOWN
1.67304519198364	6.1581555336896	3.43177829178385	0.00335934385547368	0.0448591584069682	-1.99663	UP
-1.09307	1.94654601220504	-3.38118	0.00374045849793407	0.0471661661498542	-1.99701	DOWN
-1.24077	1.2391019734478	-3.34046	0.00407813587092837	0.0492794040017716	-2.00163	DOWN
1.86171712695765	1.93449647551448	3.39410001463645	0.0036392707891456	0.0466018971701389	-2.00218	UP
1.17687352008246	-0.392698	3.28927650752594	0.00454570157918167	0.0518392809042306	-2.00452	UP
-0.938291	2.04681093371077	-3.38399	0.00371825895603459	0.0470389520117642	-2.00564	DOWN
-1.07155	0.923677162798709	-3.32554	0.00420933402360991	0.0500495427852583	-2.0068	DOWN
2.3907124898614	-3.70499	3.22985456389595	0.00515529696464583	0.0552415969736782	-2.00909	UP
2.11076869138486	2.92839495206171	3.42164455109043	0.0034324568001265	0.0452120539526149	-2.00962	UP
3.27217670224055	-0.422907	3.29413056741863	0.00449917499408893	0.0516235755626446	-2.01116	UP
3.3273324738095	-3.19189	3.23555199848144	0.00509351086388776	0.0549607343214698	-2.01147	UP
-1.83113	-3.29914	-3.22656	0.00519134850313417	0.0553904777320495	-2.01155	DOWN
2.41673383807848	-0.776241	3.27854664330749	0.00465024326383275	0.0525024271116239	-2.01236	UP
2.31611639570013	-3.67021	3.22685407502257	0.00518813260647496	0.0553904777320495	-2.01512	UP
-0.761161	3.27129487075809	-3.43975	0.00330288719550769	0.0443581729738846	-2.01595	DOWN
-2.13148	1.02502906957334	-3.30725	0.00437577102079865	0.0510811321305739	-2.0162	DOWN
-0.83501	2.99127226605182	-3.42697	0.00339384030278776	0.0450957379832785	-2.0162	DOWN
0.630456747644596	4.95888129971997	3.45308180500707	0.00321065317969696	0.0438323955836889	-2.01729	UP
0.978192491054526	3.35643565691824	3.43989342615122	0.00330191262604324	0.0443581729738846	-2.01914	UP
-0.946538	0.827005293011294	-3.31491	0.00430524865652114	0.0507595444902189	-2.01956	DOWN
1.92208842610529	-0.297243	3.28771790115225	0.00456074164175125	0.0518761092659195	-2.02209	UP
-1.34326	5.85102181280365	-3.45316	0.00321012645124846	0.0438323955836889	-2.02317	DOWN
1.57023637643571	2.01907508385867	3.39005318146344	0.00367068077984811	0.0468193089587908	-2.02319	UP
-1.2736	4.48887711449685	-3.46238	0.00314779510381412	0.0433994706520915	-2.02373	DOWN
-1.09414	2.76997979251048	-3.41039	0.00351548107808469	0.045878500670212	-2.02377	DOWN
0.859907872424627	1.71113662119376	3.37441337872574	0.00379462059982045	0.047540624677866	-2.0243	UP
-1.13913	0.46923396438325	-3.29422	0.00449836594883091	0.0516235755626446	-2.02446	DOWN
-3.14909	-1.02759	-3.23053	0.00514788395177772	0.0552295114633939	-2.02482	DOWN
-0.625635	6.76338293287872	-3.42556	0.00340404275836832	0.0451007745140602	-2.02565	DOWN
2.13560688261926	5.53466847966959	3.42287877885774	0.00342346820196743	0.0452120539526149	-2.02571	UP
0.798444209436142	5.15686819118351	3.44452055144593	0.00326960431331876	0.0441455337117377	-2.02577	UP
1.19575889949085	5.03047315749397	3.44105484792023	0.0032937734291963	0.0443158629031396	-2.026	UP
-2.12688	0.131649290187253	-3.26982	0.00473699530766246	0.0528297015452861	-2.02675	DOWN
1.44818467301083	3.19809042624413	3.42764971723805	0.00338894198062345	0.0450957379832785	-2.02742	UP
1.23443627676389	1.23560546369114	3.34957372217465	0.0040000508695408	0.0488452621992074	-2.02858	UP
-1.46523	0.71216928860465	-3.29963	0.00444705209843066	0.0515127181658185	-2.02932	DOWN
1.77651888560257	7.42073912507592	3.3877897580639	0.00368836580487666	0.0468538047030885	-2.03131	UP
-1.91635	-3.41862	-3.21506	0.00531926185053459	0.0561760415423108	-2.03195	DOWN
1.56822237013374	-1.13315	3.25418757472812	0.00489647779221985	0.0539343837423593	-2.03245	UP
1.01976329051457	1.55602002184969	3.36258655021838	0.00389109266905284	0.0480864855675522	-2.03262	UP
-0.592165	3.03643670604211	-3.42238	0.00342712178484456	0.0452120539526149	-2.03435	DOWN
2.30009968566619	-3.4892	3.21533193087165	0.0053161528160676	0.0561698155836072	-2.03724	UP
1.43343313215471	-1.94552	3.23207735794195	0.00513110427329255	0.0551290788765225	-2.03739	UP
-1.13413	2.40490404012783	-3.38216	0.00373272824178713	0.0470953273471433	-2.03868	DOWN
2.11744618042329	-1.06936	3.25481407792723	0.004889986247431	0.0539343837423593	-2.03903	UP
0.745374160131717	4.66500559298012	3.44343532777669	0.00327715341764268	0.0441455337117377	-2.03903	UP
-1.38589	0.639346176518375	-3.29062	0.00453277095054126	0.051816267181596	-2.04094	DOWN
-0.610019	2.41213487295347	-3.38867	0.0036814501033803	0.0468193089587908	-2.04358	DOWN
1.14792358718751	4.62919279069378	3.43573059394474	0.0033312502153109	0.0446180308297618	-2.045	UP
0.918163997702299	4.50061584965277	3.43824154164332	0.00331352342505554	0.0444207403717307	-2.04566	UP
-1.83064	-3.33293	-3.20688	0.00541200144921591	0.0567532288186019	-2.04652	DOWN
2.18978694824275	2.84072929545433	3.40193598531273	0.00357920754997179	0.0462310852370053	-2.0472	UP
-2.12899	-4.69005	-3.20913	0.00538639469387778	0.0565368565467567	-2.04771	DOWN
-1.38715	2.31955650218192	-3.372	0.00381410652534263	0.0476428743340007	-2.04805	DOWN
-1.14332	4.68704780349892	-3.45081	0.00322620941741832	0.0438994425689901	-2.04992	DOWN
-0.826007	2.76900322858321	-3.3995	0.00359776228253626	0.0463633019230424	-2.05142	DOWN
-1.34473	5.47321949466025	-3.4453	0.00326419391134198	0.0441455337117377	-2.05194	DOWN
-1.09815	8.77180200728023	-3.36765	0.00384949607566376	0.0477195135632066	-2.05226	DOWN
1.12579309773812	7.41936746672297	3.38229139093879	0.00373167973380154	0.0470953273471433	-2.05359	UP
-1.34781	-0.70659	-3.23266	0.00512474450320665	0.055087296988664	-2.05527	DOWN
-0.907352	4.73271143156683	-3.44782	0.00324673469759985	0.0440617537496334	-2.05537	DOWN
1.66724612941071	0.703563801030733	3.31180222854608	0.00433373576168976	0.0509189960729651	-2.05613	UP
2.27441983068451	-3.31005	3.20625247086434	0.0054192230714782	0.0567745108813604	-2.05633	UP
0.916588506479616	1.33805865681222	3.33870184878122	0.00409339728446289	0.049328756248549	-2.05823	UP
0.872621409307821	1.59058325156966	3.35163127998784	0.00398262349541383	0.0487179325013071	-2.05831	UP
2.14432901548128	-4.33268	3.19945392863152	0.00549768773236988	0.0572503667109592	-2.06016	UP
1.29164938671635	5.08105829933171	3.4228471294842	0.00342369840463758	0.0452120539526149	-2.06045	UP
1.19114821939015	2.28366791712357	3.38355720372203	0.00372166365552992	0.0470389520117642	-2.06055	UP
-0.513706	4.57847679811938	-3.44349	0.00327675490388709	0.0441455337117377	-2.06138	DOWN
1.53648579624539	-0.860741	3.24518850995163	0.00499066653734562	0.0545269853999143	-2.06382	UP
-1.23165	0.145123959802868	-3.25699	0.00486753742233243	0.0538459617592011	-2.06633	DOWN
-1.2894	-0.845122	-3.22235	0.00523781276064806	0.0556804860461813	-2.06854	DOWN
-1.16544	0.12517268910607	-3.2553	0.00488498898445557	0.0539343837423593	-2.06919	DOWN
-0.818246	2.73359	-3.38914	0.0036778055728957	0.0468193089587908	-2.06971	DOWN
2.55814687904166	-4.08366	3.1950395451067	0.00554923430954925	0.0575486483348387	-2.06982	UP
2.29976553462681	-0.119491	3.27120434980901	0.00472314578797315	0.0528073184267789	-2.07053	UP
2.2945337601019	-1.82826	3.22134412712327	0.0052489685595785	0.0556804860461813	-2.07065	UP
0.819800796748142	4.2711	3.42738375443041	0.00339085755398145	0.0450957379832785	-2.07074	UP
-0.731856	2.52675894895426	-3.37927	0.00375572961139741	0.0473106800463758	-2.07097	DOWN
-1.58166	-2.55192	-3.19546	0.0055442971658816	0.0575486483348387	-2.07162	DOWN
-1.14996	1.32181397692346	-3.31013	0.00434917123451665	0.0509189960729651	-2.07292	DOWN
-1.06578	-0.687526	-3.22602	0.00519726939190743	0.0553904777320495	-2.07294	DOWN
-1.08841	2.12075060566584	-3.3523	0.00397698271279813	0.0487179325013071	-2.07492	DOWN
0.990704849387348	1.01935766002673	3.31406318758677	0.00431300821733794	0.0507946144729699	-2.07615	UP
2.59108519336426	-3.27962	3.1970159587124	0.00552609719156819	0.0574621318977711	-2.07659	UP
1.02235015514422	2.97627486547362	3.40105632906845	0.00358590082604623	0.046290719754415	-2.07763	UP
3.51554206771943	-1.24063	3.23683654939378	0.00507968176823052	0.0549206718433226	-2.07808	UP
3.33615253924587	-2.20801	3.21327767519631	0.0053393022515217	0.0563343134857666	-2.07976	UP
1.96959592132365	-2.57501	3.20059512709715	0.00548443894609878	0.0571889999365418	-2.08055	UP
2.07473756185273	-3.86782	3.1882230051925	0.00562976759329355	0.057983372743303	-2.08226	UP
2.07902725709091	-4.53578	3.18679101166542	0.0056468315022473	0.0580600625534676	-2.0823	UP
-0.757651	1.91370184343981	-3.34175	0.00406705110865449	0.049237427850125	-2.08318	DOWN
2.58032128090818	0.937825074259811	3.3082354205586	0.00436663542288101	0.0510218920952354	-2.08487	UP
1.57465792249457	2.17164517757109	3.36567491691501	0.00386566850838785	0.0478518676990554	-2.08524	UP
-0.69817	1.40948138392946	-3.31339	0.00431917009246174	0.0508403263153865	-2.08618	DOWN
1.11011664466711	4.33188685407309	3.41639452272612	0.00347095431000833	0.0455404453996753	-2.08692	UP
-3.67881	-0.434322	-3.20284	0.00545842736561859	0.0570244515881447	-2.08767	DOWN
2.38392966589573	0.577189301410407	3.29088644933143	0.00453021764683694	0.051816267181596	-2.08776	UP
0.947359499794665	0.515220991429184	3.28364520052126	0.00460027461161984	0.0521130702192341	-2.08794	UP
-0.751027	6.15680607564526	-3.41079	0.00351251197996367	0.045878500670212	-2.08827	DOWN
-1.1426	2.46657900164349	-3.36127	0.00390195853661503	0.0481407103571087	-2.08903	DOWN
-1.43235	1.5986307915049	-3.31247	0.0043275899989526	0.0508857022345196	-2.08971	DOWN
-0.68583	3.70208162561171	-3.41757	0.00346227261754344	0.045484917934893	-2.09052	DOWN
0.810460774827773	10.7427073340415	3.29625224560169	0.0044789867580261	0.0516235755626446	-2.09126	UP
4.64158935593737	-2.33967	3.21133368589895	0.00536130062181976	0.0564563594439847	-2.09151	UP
-1.52594	-1.62373	-3.19296	0.00557372752592807	0.0576883386550791	-2.09169	DOWN
-1.16204	5.94758317252608	-3.41617	0.00347262748629443	0.0455404453996753	-2.09248	DOWN
-2.40674	7.20239931444337	-3.39344	0.00364439804128434	0.0466407634514312	-2.09293	DOWN
2.03372865296472	-3.48994	3.1828368793917	0.00569421469501094	0.0581871445175927	-2.09526	UP
1.69428881199698	-3.14085	3.18494377202261	0.00566891882843208	0.0581070695912941	-2.0953	UP
-2.18041	-0.451645	-3.21357	0.00533601137426763	0.0563262488531831	-2.09539	DOWN
-1.67954	-0.680089	-3.20944	0.00538283605838643	0.0565261173272101	-2.09544	DOWN
-0.783805	2.9875694672252	-3.38819	0.00368522576052033	0.0468406061032156	-2.0955	DOWN
-1.86422	3.90256745137462	-3.40966	0.00352099888825397	0.045878500670212	-2.09584	DOWN
-0.755711	2.40808909623219	-3.36041	0.00390910894045344	0.0482022537159673	-2.09626	DOWN
0.890558	5.56262254809802	3.40231925116246	0.00357629517394848	0.0462202461495695	-2.0974	UP
-1.23518	-1.24941	-3.19802	0.00551433614020714	0.0573933753080196	-2.09742	DOWN
1.48457446204995	-3.11431	3.18277154689303	0.00569500086738079	0.0581871445175927	-2.09836	UP
-0.842908	3.25431243579659	-3.39713	0.00361590128089313	0.0464627683897588	-2.09875	DOWN
-1.54442	-1.78175	-3.18632	0.00565246359297593	0.058071900157514	-2.10068	DOWN
1.51384062922884	1.98281	3.34733897798942	0.00401906463692799	0.0489890798336099	-2.10566	UP
-1.02465	3.76611582335712	-3.41001	0.00351832348656561	0.045878500670212	-2.10578	DOWN
-2.52169	-4.11701	-3.17393	0.00580244242896936	0.0588673948102805	-2.10608	DOWN
0.949204346573488	4.86410547753778	3.40661755723843	0.00354379378350659	0.0460672528335253	-2.10613	UP
2.58877261544426	-2.88904	3.18535293202931	0.00566401920340548	0.0581070695912941	-2.10647	UP
0.908979900152219	3.91377804314297	3.40632683972599	0.00354598274780514	0.0460688457922889	-2.10692	UP
-0.916485	2.81585787823527	-3.37166	0.00381684882264226	0.0476428743340007	-2.11094	DOWN
1.29225529846736	6.23262862850045	3.37793697681475	0.00376633989417092	0.0473935822422961	-2.1111	UP
-1.40239	9.61833777680446	-3.32249	0.00423661454737059	0.0502229263714273	-2.11139	DOWN
1.73631920948554	0.5056955143176	3.27477237521376	0.00468757841672024	0.0525837587849829	-2.11165	UP
1.80873011992986	1.50375227434753	3.32210681704505	0.00424006002803814	0.050227363583997	-2.11214	UP
-0.825613	2.13075341202734	-3.33649	0.00411268654639999	0.0494048915187862	-2.11232	DOWN
1.68593805527534	-0.975117	3.21680088238191	0.00529965990259861	0.0560897732643942	-2.11549	UP
-1.04546	3.95641589498064	-3.40887	0.00352685745193165	0.0459006188169085	-2.11828	DOWN
0.929166687130847	4.43503498073638	3.40295727305616	0.00357145216583784	0.0462202461495695	-2.11934	UP
1.05692218666929	2.13757293993164	3.34818926375533	0.00401181965675054	0.0489275204746152	-2.11939	UP
1.45516552584338	2.18594910911063	3.34949808416883	0.00400069295665887	0.0488452621992074	-2.11978	UP
-0.751221	1.40343313801363	-3.29581	0.00448320848267868	0.0516235755626446	-2.11986	DOWN
-0.664281	3.95816774435244	-3.40917	0.00352460914537797	0.0458981520368321	-2.11992	DOWN
-0.876286	3.15928131123555	-3.38292	0.00372672453896951	0.0470728594174427	-2.12034	DOWN
2.49988895662776	-2.49862	3.18226244772062	0.00570113072668216	0.0582230913516501	-2.12081	UP
-1.22385	6.7433807708036	-3.38364	0.00372100316170043	0.0470389520117642	-2.12173	DOWN
2.42688604027978	-1.197	3.20982841267937	0.00537839580629401	0.0565061056105177	-2.12189	UP
3.00924910204977	-0.789254	3.22442564062249	0.00521485901734415	0.0555030831956703	-2.12308	UP
1.49384819784912	7.57228553686184	3.34164936653262	0.00406787856234719	0.049237427850125	-2.12361	UP
2.59788160130997	-0.291731	3.23828646351081	0.00506411693851757	0.054832162713604	-2.1244	UP
-0.936977	6.1391453345504	-3.39515	0.00363119267186265	0.046551931815127	-2.12484	DOWN
0.73212808626657	7.74658565189636	3.34244689073814	0.00406100097546666	0.049237427850125	-2.12526	UP
-0.711245	3.66842805943875	-3.39865	0.00360428492677043	0.0464065695192475	-2.12719	DOWN
-0.888491	2.20195666515158	-3.33133	0.00415790488627509	0.0497297915958245	-2.12965	DOWN
-0.829171	8.19125454500834	-3.34017	0.00408063297455171	0.0492794040017716	-2.13139	DOWN
-2.0217	-4.53238	-3.15996	0.00597617200298825	0.0600011042153531	-2.13172	DOWN
2.0457403030254	0.0515206551752676	3.24483972101951	0.00499435292843926	0.0545269853999143	-2.13378	UP
1.8607162236065	-1.64606	3.18904533387108	0.00561999153762095	0.0579519386400192	-2.13425	UP
-0.699917	6.78400388516138	-3.37214	0.0038129631267476	0.0476428743340007	-2.13461	DOWN
1.84111886882289	-2.67521	3.16974768215755	0.00585387562460448	0.0591597022551823	-2.13493	UP
-0.996314	2.74950146619537	-3.35427	0.00396035923833348	0.048645867140169	-2.13515	DOWN
-2.45556	-3.63365	-3.15609	0.00602513702882784	0.0602351591572591	-2.13618	DOWN
2.3087961765772	-2.48623	3.17381246085703	0.0058038276573516	0.0588673948102805	-2.13715	UP
-1.11963	3.10282263240748	-3.36831	0.00384411344511275	0.0477195135632066	-2.13749	DOWN
1.31009635625924	4.28784853657303	3.38737174998088	0.00369164110681186	0.0468687054870522	-2.13851	UP
0.947700433565819	13.1866923236778	3.22961886310075	0.00515786890184674	0.0552415969736782	-2.1408	UP
-0.607602	4.74958609738756	-3.40406	0.00356311753566217	0.046210670354888	-2.14316	DOWN
0.75418468293219	3.92543967391424	3.3894365833871	0.00367549014719296	0.0468193089587908	-2.14493	UP
-0.725651	3.15322795258494	-3.37115	0.00382100382655392	0.0476428743340007	-2.14655	DOWN
-2.13978	-4.45985	-3.15108	0.0060892635562229	0.0605234247536484	-2.14683	DOWN
-0.807738	6.63148906648596	-3.37078	0.00382397903018091	0.047653319451567	-2.14729	DOWN
0.638618029265538	4.51328325571922	3.39148042521156	0.00365957245445477	0.0467812547589533	-2.14897	UP
-1.5748	0.795040545826677	-3.23944	0.0050517446761516	0.0547368817680776	-2.15151	DOWN
1.12161027523858	3.47376683887131	3.3754342580928	0.00378640532590468	0.0475178187072764	-2.15323	UP
2.0791553764575	0.0936795949386396	3.23575795933841	0.00509129105154907	0.0549607343214698	-2.15344	UP
-1.64572	-3.73892	-3.14511	0.00616641958955007	0.0608517604208109	-2.15553	DOWN
3.8116627326074	-0.290025	3.22434884279292	0.00521570643648198	0.0555030831956703	-2.15588	UP
1.63234824309291	-1.29798	3.18509241773489	0.00566713833739915	0.0581070695912941	-2.15648	UP
1.9436793578394	-2.10018	3.16804525290776	0.0058749629471728	0.059292179241408	-2.1572	UP
1.24034356339349	5.48349389369113	3.36975251721647	0.00383235294054688	0.0476777212369152	-2.15797	UP
0.972617650463607	6.94455796101209	3.34254061841584	0.00406019345576468	0.049237427850125	-2.15861	UP
1.10177033095243	2.33662800315954	3.33660501435439	0.00411164753456738	0.0494048915187862	-2.16039	UP
1.64361953538993	2.62676775204369	3.34422628087086	0.0040456976049488	0.0491792706677909	-2.16229	UP
1.37517945210637	2.82790869480349	3.35235025638483	0.00397655157568395	0.0487179325013071	-2.16249	UP
1.68655354633887	-3.24592	3.14680698442158	0.00614439993704024	0.0608273766413744	-2.1627	UP
1.38889787367982	1.52171117228673	3.29758383929783	0.00446636214629419	0.0516011265298461	-2.16302	UP
0.930703827474669	3.96648460605316	3.37785482708165	0.00376699684818107	0.0473935822422961	-2.16611	UP
1.34382	0.484430228067296	3.24409624561082	0.0050022197822787	0.0545568946135712	-2.16624	UP
0.682157044811538	3.36895693746761	3.37004577824478	0.00382996789165027	0.0476777212369152	-2.16674	UP
1.33930324469128	-0.966565	3.18757592789375	0.00563747199066182	0.0579980620949768	-2.16696	UP
-1.57293	-0.00470661	-3.19498	0.0055499055315288	0.0575486483348387	-2.16736	DOWN
1.43636033859459	4.45147501762392	3.37179719764764	0.00381575447701324	0.0476428743340007	-2.16857	UP
-1.36854	-1.09085	-3.16294	0.0059386272978715	0.0597723507804728	-2.16873	DOWN
0.908570401646939	6.88048645385414	3.33874206163451	0.00409304806872971	0.049328756248549	-2.17018	UP
1.31564620995874	-2.24412	3.15434261343067	0.00604743672134729	0.0603768715923496	-2.17043	UP
-1.02894	1.55341873942702	-3.27552	0.00468011432407	0.0525634603228295	-2.1715	DOWN
2.29744661866442	-2.2668	3.15787664260585	0.00600248329347087	0.0601435337279279	-2.17224	UP
1.08547789710793	5.1838363191022	3.36942525815272	0.00383501622977458	0.0476842453020605	-2.17235	UP
1.92112234992099	-1.14313	3.18325457993648	0.00568919086108915	0.0581871445175927	-2.17251	UP
2.65832167344323	1.13198139574673	3.27205335352189	0.00471465850424943	0.0527388844424169	-2.17329	UP
0.64008960990785	3.86550196549631	3.37605848966968	0.00378139067263796	0.0475178187072764	-2.17342	UP
-1.0945	-0.0556195	-3.19653	0.00553176748520169	0.0574942770699704	-2.17411	DOWN
1.80766114060298	-4.00359	3.13514560885858	0.00629747146817122	0.0614541380568265	-2.17602	UP
1.53166980488146	5.74788112914062	3.35250204522037	0.00397527085795263	0.0487179325013071	-2.1769	UP
-1.89835	-1.39571	-3.14881	0.0061184806028473	0.0606785616369563	-2.17721	DOWN
-1.40451	7.43108213582255	-3.33994	0.00408267063744829	0.0492794040017716	-2.17734	DOWN
-1.6444	2.90317387275621	-3.32874	0.00418085831282698	0.0498972458384179	-2.17755	DOWN
1.78704561874052	5.22162144445534	3.35646949611405	0.00394194014332417	0.0485265673966145	-2.17796	UP
2.6671230136369	1.11081488568152	3.26862325715321	0.00474904118376995	0.0529111065222225	-2.17816	UP
-1.44121	-0.178077	-3.18334	0.0056882217307186	0.0581871445175927	-2.17822	DOWN
1.90858496010418	-0.639985	3.19461661960106	0.00555419772113611	0.0575656873256371	-2.18087	UP
1.36623208912611	4.14295945921331	3.36588154200702	0.00386397341382128	0.0478518676990554	-2.18135	UP
-3.34466	-2.52953	-3.13232	0.00633515838229527	0.0616213005998651	-2.18145	DOWN
-0.758676	4.64477004938471	-3.38522	0.00370854767139913	0.0470030482013486	-2.18324	DOWN
1.48654467327215	0.0499826835710235	3.21667872443934	0.00530102952669232	0.0560897732643942	-2.18333	UP
-0.680544	4.53124433884818	-3.38358	0.00372152127308159	0.0470389520117642	-2.18569	DOWN
1.49880840905516	-2.18446	3.14795704022128	0.00612950356037984	0.0607608503224136	-2.18645	UP
-1.44341	-1.70194	-3.1406	0.00622536886490063	0.0611941681984544	-2.18702	DOWN
-2.05417	-2.81243	-3.12836	0.00638828017182858	0.0617607624244347	-2.18904	DOWN
2.30447612767091	-3.62851	3.13038554300607	0.00636102568633877	0.0617194113109889	-2.19036	UP
[truncated: 20,295 more rows]
