# Supplementary material for: Decoding the distinct immune landscape and possible regulatory mechanisms of autoimmune hepatitis through integrated single-cell and bulk RNA sequencing
Source: PLoS One. 2025 Dec 4;20(12):e0335605. doi: 10.1371/journal.pone.0335605 (PMC12677505; doi:10.1371/journal.pone.0335605)
Supplement: S2 Table — (XLSX) [file pone.0335605.s003.xlsx]

## Sheet: GO_degup_Mono_result
ONTOLOGY	ID	Description	GeneRatio	BgRatio	RichFactor	FoldEnrichment	zScore	pvalue	p.adjust	qvalue	geneID	Count
BP	GO:0001819	positive regulation of cytokine production	114/1499	500/18888	0.228	2.87289126084056	12.4616434357012	1.3967904984145e-25	7.95611867896901e-22	5.5504043489629e-22	FCN1/CYBB/CD14/SLC11A1/CLEC7A/FCER1G/FCGR2A/CD36/LRRK2/C5AR1/LILRB2/TYROBP/FGR/IRAK3/AIF1/TLR4/LILRA5/CASP1/IL17RA/SYK/LGALS9/PYCARD/TLR2/IFNGR1/RBM47/CD86/NAIP/LILRA2/NFAM1/CLEC4E/LY96/UNC93B1/ADAM17/CYP1B1/PTAFR/CEBPB/MYD88/JAK2/CSF1R/SCIMP/HMOX1/LILRB1/TLR8/MEFV/BTK/IL1B/NLRP3/OAS1/IRF5/CCR2/NLRP12/TLR5/PTGS2/LAPTM5/GAPDH/THBS1/IL18/RARA/POU2F2/SULF2/HSPA1A/CARD9/CD4/CD74/CD83/HIF1A/C3AR1/P2RX…	114
BP	GO:0002263	cell activation involved in immune response	82/1499	305/18888	0.268852459016393	3.38764859633198	12.3426217156888	1.43737588602512e-23	4.09364652339954e-20	2.85583893144465e-20	SPI1/SLC11A1/FGL2/GRN/FCER1G/TYROBP/FGR/LGALS3/LYN/STXBP2/LRP1/PRAM1/HLA-DRA/TLR4/TNFSF13/ITGAM/SYK/LGALS9/HLA-DMB/PYCARD/CD86/LGALS1/LILRA2/CLEC4E/PTAFR/MYD88/FES/ADGRE2/LILRB1/BTK/BCL6/NLRP3/SEMA4A/CCR2/CLEC4D/LAT2/NOTCH2/IL18/LCP1/RARA/CR1/GAPT/CD74/HLA-DRB1/GAB2/ICAM1/PTPN6/ITGB2/IRF8/IL6R/SNAP23/APP/PSEN1/NCKAP1L/STAT6/CCL3/PTK2B/BCL3/VAMP8/LFNG/ANXA1/LAMP1/DOCK2/ZBTB7B/CD300A/NFKBIZ/RAB27A/…	82
BP	GO:0002366	leukocyte activation involved in immune response	80/1499	301/18888	0.26578073089701	3.34894359251683	12.0613574651506	1.12610076871993e-22	2.13808999287624e-19	1.49158961470798e-19	SPI1/SLC11A1/FGL2/GRN/FCER1G/TYROBP/FGR/LGALS3/LYN/STXBP2/PRAM1/HLA-DRA/TLR4/TNFSF13/ITGAM/SYK/LGALS9/HLA-DMB/PYCARD/CD86/LGALS1/LILRA2/CLEC4E/PTAFR/MYD88/FES/ADGRE2/LILRB1/BTK/BCL6/NLRP3/SEMA4A/CCR2/CLEC4D/LAT2/NOTCH2/IL18/LCP1/RARA/CR1/GAPT/CD74/HLA-DRB1/GAB2/ICAM1/PTPN6/ITGB2/IRF8/IL6R/SNAP23/PSEN1/NCKAP1L/STAT6/CCL3/PTK2B/BCL3/VAMP8/LFNG/ANXA1/LAMP1/DOCK2/ZBTB7B/CD300A/NFKBIZ/RAB27A/CD46/NMI/…	80
BP	GO:0006909	phagocytosis	69/1499	237/18888	0.291139240506329	3.66847096376487	12.1375378243303	3.79080424476642e-22	5.39810524454739e-19	3.76586474315612e-19	FCN1/NCF2/CD302/CD14/SLC11A1/CLEC7A/FCER1G/FCGR2A/CD36/CFP/TYROBP/RAB31/FGR/LYN/HCK/PECAM1/CD93/LRP1/AIF1/TLR4/ITGAM/SYK/LYST/PYCARD/TLR2/CORO1C/PAK1/PLSCR1/MYD88/SIRPA/CD300LF/NCF4/PRKCD/SIRPB1/BTK/RAC1/FCGR1A/CCR2/FPR2/THBS1/GSN/RARA/ATG3/P2RX7/ITGB2/IRF8/CYBA/IL15/NCKAP1L/RAB7A/ANO6/RAB34/ARL8B/PTPRJ/ANXA1/SNX3/DOCK2/PIP4P2/CD300A/RAB27A/CSK/MYO1G/TM9SF4/LDLR/CLN3/C1orf43/SPG11/UNC13D/VAMP7	69
BP	GO:0002274	myeloid leukocyte activation	69/1499	241/18888	0.286307053941909	3.60758347888911	11.9615444779351	1.07910909620632e-21	1.22932108239825e-18	8.57607755406079e-19	SPI1/SLC11A1/GRN/S100A12/FCER1G/LRRK2/C5AR1/TYROBP/FGR/LYN/CD93/STXBP2/AIF1/PRAM1/TLR4/IFNGR2/ITGAM/SYK/LGALS9/PYCARD/TLR2/IFNGR1/CD33/LILRA2/PLSCR1/PTAFR/MYD88/JAK2/FES/CD300LF/ADGRE2/PRKCD/CEBPA/CXCL8/BTK/LTBR/CCR2/LILRB4/CLEC4D/LAT2/NOTCH2/THBS1/IL18/CD74/GAB2/PTPN6/ITGB2/IL15/SNAP23/APP/PSEN1/RBPJ/CCL3/ADAM10/VAMP8/ANXA1/DOCK2/TLR1/CD300A/NMI/PDPK1/IFI35/LDLR/RELB/SBNO2/PIK3CG/UNC13D/CBL/VAMP7	69
BP	GO:0002757	immune response-activating signaling pathway	103/1499	500/18888	0.206	2.59568245496998	10.6171811499167	1.02546808646151e-19	9.7351103674746e-17	6.79147723928456e-17	MNDA/FCN1/CD14/S100A8/FPR1/CLEC7A/FCER1G/CD36/S100A9/C5AR1/TYROBP/FGR/LGALS3/LYN/IRAK3/HCK/PRAM1/TLR4/CASP1/ITGAM/SYK/THEMIS2/PYCARD/TLR2/ARRB2/NAIP/LILRA2/NFAM1/CLEC4E/LY96/PAK1/PIK3AP1/UNC93B1/MEF2C/PLSCR1/MYD88/SCIMP/CD300LF/PRKCD/SLC15A3/TLR8/MEFV/BTK/CTSS/NLRP3/OAS1/LILRB4/DUSP3/TLR5/FPR2/NAGK/LAPTM5/LAT2/MAPKAPK3/NINJ1/CR1/HSPA1A/HLA-DRB1/C3AR1/RNF135/PTPN6/SPG21/HLA-DQB1/CYBA/FOSL2/PELI1/S…	103
BP	GO:0007033	vacuole organization	63/1499	234/18888	0.269230769230769	3.39241545645815	10.8119379570994	1.99272747207078e-18	1.62151081155931e-15	1.13120995594996e-15	GRN/LRRK2/PPT1/TPP1/CTSD/ANXA2/VMP1/ATP6V0B/CREG1/ATP6V1A/C9orf72/GAA/ATP6V0C/GABARAP/LAMP2/LAPTM5/ATP6V0A1/RNASEK/TCIRG1/ATG3/P2RX7/ATG16L2/RALB/HEXB/SNX18/LAMTOR1/TOM1/SNX30/SCARB2/ATP6AP1/ATG7/LIPA/PSEN1/TFE3/RAB7A/HOOK3/ULK1/RAB34/MCOLN1/ARL8B/VPS35/ATP6AP2/LAMP1/FEZ2/ATP6V1F/STX12/SPNS1/TFEB/SH3GLB1/MTMR3/CHMP2A/ATP2A2/GABARAPL1/CHMP4B/TMEM165/CLN3/RAB1B/RAB1A/HEXA/SPG11/CHMP5/UBXN2B/TBC1D14	63
BP	GO:0030099	myeloid cell differentiation	92/1499	439/18888	0.209567198177677	2.64063057983986	10.2117846973121	3.09891016917122e-18	2.20642404044991e-15	1.53926130113439e-15	SPI1/CSF3R/LILRB3/TYROBP/LYN/MAFB/ZNF385A/SNX10/TLR4/TLR2/RASSF2/KLF10/TET2/ANXA2/QKI/MEF2C/OSCAR/CEBPB/MYD88/JAK2/CSF1R/FES/PRDX3/CCR1/CEBPA/LILRB1/BCL6/SH2B3/TRIB1/EVI2B/RASGRP4/LTBR/LILRB4/VEGFA/NOTCH2/RARA/TCIRG1/HSPA1A/CD4/RCOR1/CD74/HLA-DRB1/GAB2/HIF1A/TESC/PTPN6/IRF8/FOXO3/CTNNB1/FOSL2/IL15/CBFA2T3/ATP6AP1/LIPA/APP/PSEN1/NCKAP1L/TFE3/RBPJ/NBEAL2/MAPK14/CCL3/PTK2B/G6PD/KCNQ1/FLNA/HCLS1/ACTN…	92
BP	GO:0050867	positive regulation of cell activation	83/1499	380/18888	0.218421052631579	2.75219268986342	10.1306875217093	1.07186998956769e-17	6.78374606730841e-15	4.73252539253571e-15	SPI1/CLEC7A/TNFSF13B/LRRK2/LILRB2/TYROBP/LYN/AIF1/HLA-DRA/TLR4/LILRA5/TNFSF13/SYK/LGALS9/HLA-DMB/PYCARD/BST1/CD86/VSIR/LGALS1/LILRA2/MEF2C/MYD88/JAK2/SIRPA/CEBPA/LILRB1/SIRPB1/CD1D/BTK/BCL6/IL1B/NLRP3/SMARCD3/CCR2/LILRB4/CLEC4D/RHOA/ACTB/THBS1/CDKN1A/IL18/RARA/HLA-DMA/CR1/ZMIZ1/CD4/CD74/HLA-DRB1/CD83/SOX4/PTPN6/PLEK/HLA-DQB1/FOXO3/IL15/PELI1/CCDC88B/HLA-DRB5/HLA-DPA1/NCKAP1L/STAT6/CCL3/MAP3K8/FLN…	83
BP	GO:0070661	leukocyte proliferation	79/1499	352/18888	0.224431818181818	2.82793074170659	10.1640796793476	1.26666661091521e-17	7.21493301577301e-15	5.03333311179464e-15	MNDA/SLC11A1/TNFSF13B/LST1/LILRB2/TYROBP/LGALS3/LYN/AIF1/TLR4/SYK/LGALS9/HLA-DMB/PYCARD/BST1/TNFRSF1B/CD86/VSIR/MEF2C/AHR/CEBPB/MYD88/JAK2/CSF1R/PRKCD/LILRB1/CD1D/BTK/BCL6/CSF2RA/IL1B/CSF2RB/CCR2/LILRB4/CDKN1A/GSTP1/IL18/TCIRG1/CR1/GAPT/CD74/HLA-DRB1/P2RX7/HHEX/PTPN6/BID/CD151/PRKAR1A/CTNNB1/FOSL2/IL15/PELI1/LIPA/CCDC88B/HLA-DPA1/NCKAP1L/STAT6/PRNP/MSN/AZI2/ANXA1/CD55/BST2/DOCK2/NCSTN/MAPK1/TYK2/…	79
BP	GO:0007159	leukocyte cell-cell adhesion	86/1499	419/18888	0.205250596658711	2.58623967290843	9.64049050776051	1.52104598583458e-16	7.87625266846708e-14	5.49468765217756e-14	S100A8/FGL2/TNFSF13B/KLF4/S100A9/LILRB2/LGALS3/LYN/PECAM1/AIF1/HLA-DRA/SYK/LGALS9/HLA-DMB/PYCARD/ALOX5/CD86/VSIR/LGALS1/PTAFR/CEBPB/JAK2/SIRPA/LILRB1/SIRPB1/CD1D/BCL6/IL1B/NLRP3/SMARCD3/CCR2/LILRB4/DUSP3/RHOA/ACTB/LAPTM5/IL18/RARA/HLA-DMA/CR1/ZMIZ1/CD4/CD74/HLA-DRB1/CD83/ICAM1/SOX4/PTPN6/ITGB2/HLA-DQB1/PRKAR1A/FOXO3/IL15/PELI1/CD44/TNFAIP8L2/CCDC88B/HLA-DRB5/HLA-DPA1/NCKAP1L/PRNP/FERMT3/MSN/DUSP2…	86
BP	GO:0002696	positive regulation of leukocyte activation	78/1499	362/18888	0.215469613259669	2.71500337241402	9.67327282164054	2.37267806484658e-16	1.03916069338947e-13	7.24946706376633e-14	SPI1/CLEC7A/TNFSF13B/LRRK2/LILRB2/TYROBP/LYN/AIF1/HLA-DRA/TLR4/TNFSF13/SYK/LGALS9/HLA-DMB/PYCARD/BST1/CD86/VSIR/LGALS1/MEF2C/MYD88/JAK2/SIRPA/CEBPA/LILRB1/SIRPB1/CD1D/BTK/BCL6/IL1B/NLRP3/SMARCD3/CCR2/LILRB4/CLEC4D/RHOA/ACTB/THBS1/CDKN1A/IL18/RARA/HLA-DMA/CR1/ZMIZ1/CD4/CD74/HLA-DRB1/CD83/SOX4/PTPN6/HLA-DQB1/FOXO3/IL15/PELI1/CCDC88B/HLA-DRB5/HLA-DPA1/NCKAP1L/STAT6/CCL3/MAP3K8/ANXA1/CD55/AKIRIN2/TYK…	78
BP	GO:1903131	mononuclear cell differentiation	94/1499	484/18888	0.194214876033058	2.44718517579213	9.46968813346426	2.41058391495118e-16	1.03916069338947e-13	7.24946706376633e-14	SPI1/FGL2/FCER1G/TNFSF13B/LILRB2/LYN/MAFB/HLA-DRA/SYK/LGALS9/CD86/VSIR/LGALS1/NFAM1/CLEC4E/ADAM17/TMEM176B/CEBPB/CSF1R/FES/LILRB1/CD1D/LYL1/TMEM176A/BTK/BCL6/IL1B/NLRP3/SMARCD3/SEMA4A/LTBR/CCR2/LILRB4/VEGFA/CLEC4D/RHOA/ACTB/NOTCH2/IL18/RARA/TCIRG1/CR1/ZMIZ1/CD4/CD74/HLA-DRB1/CD83/SOX4/HHEX/PTPN6/IRF8/EGR1/FOXO3/IL6R/CTNNB1/FOSL2/IL15/LIPA/PSEN1/NCKAP1L/STAT6/RBPJ/PRELID1/HDAC9/PTK2B/BCL3/AZI2/LFN…	94
BP	GO:0002697	regulation of immune effector process	81/1499	385/18888	0.21038961038961	2.65099330289457	9.60947375029618	2.67612961632714e-16	1.03916069338947e-13	7.24946706376633e-14	FCN1/SPI1/FGL2/GRN/CLEC7A/CD36/CFP/S100A9/TYROBP/FGR/LGALS3/LYN/IRAK3/STXBP2/PRAM1/HLA-DRA/TLR4/TNFSF13/ITGAM/SYK/LGALS9/HLA-DMB/PYCARD/TNFRSF1B/NCF1/CD86/ARRB2/AHR/PTAFR/MYD88/SCIMP/FES/ADGRE2/LILRB1/CD1D/BTK/BCL6/IL1B/NLRP3/FCGR1A/IRF5/CCR2/LILRB4/LAPTM5/IL18/RARA/CR1/CARD9/CD74/HLA-DRB1/GAB2/ICAM1/P2RX7/PTPN6/ITGB2/NCKAP1L/STAT6/UBE2J1/DUSP22/HK1/STX7/VAMP8/ANXA1/CD55/BST2/WAS/LAMP1/ZBTB7B/CD3…	81
BP	GO:0030100	regulation of endocytosis	68/1499	291/18888	0.233676975945017	2.94442343005303	9.81433543917211	2.73655379228265e-16	1.03916069338947e-13	7.24946706376633e-14	FCN1/CD14/SLC11A1/CLEC7A/FCER1G/FCGR2A/CD36/CFP/LRRK2/RAB31/FGR/LGALS3/HCK/LRP1/SYK/PPT1/PICALM/PYCARD/TLR2/NUMB/ANXA2/SDCBP/ARRB2/PLSCR1/SIRPA/CD300LF/LILRB1/SIRPB1/BTK/RAC1/MCTP1/FCGR1A/VEGFA/FPR2/ACTB/AP2S1/INSR/ATG3/CD151/ARRB1/BMP2K/CYBA/RIN3/IL15/ZFYVE16/NCKAP1L/ANO6/AP2A1/PTPRJ/SNX3/DOCK2/UNC119/PIP4P2/CD300A/RAB27A/RUFY1/PACSIN2/CSK/PPP3R1/PIK3CB/SNX17/TSG101/ANKRD13D/CLN3/ANKFY1/ANKRD13A…	68
BP	GO:0045088	regulation of innate immune response	88/1499	440/18888	0.2	2.52008005336891	9.47246820712952	3.53234315410349e-16	1.14024116947232e-13	7.95463190190345e-14	MNDA/FCN1/SPI1/CD14/S100A8/GRN/CLEC7A/CD36/S100A9/TYROBP/FGR/LYN/IRAK3/HCK/TLR4/CASP1/SYK/LGALS9/PYCARD/TLR2/RBM47/NCF1/ARRB2/NAIP/LILRA2/CLEC4E/LY96/PAK1/PIK3AP1/UNC93B1/PLSCR1/MYD88/SCIMP/CD300LF/SLC15A3/LILRB1/TLR8/MEFV/CD1D/BTK/CTSS/NLRP3/OAS1/TLR5/FPR2/NAGK/SAMHD1/MAPKAPK3/STAT2/NINJ1/CR1/HSPA1A/CARD9/RNF135/PTPN6/CYBA/PELI1/SEC14L1/EIF4E2/RTN4/RIOK3/YWHAE/WDFY1/AKIRIN2/LAMP1/STMP1/TLR1/EP30…	88
BP	GO:0051251	positive regulation of lymphocyte activation	73/1499	328/18888	0.222560975609756	2.80435737646236	9.67866588993736	3.57508358976126e-16	1.14024116947232e-13	7.95463190190345e-14	SPI1/CLEC7A/TNFSF13B/LILRB2/TYROBP/LYN/AIF1/HLA-DRA/TLR4/TNFSF13/SYK/LGALS9/HLA-DMB/PYCARD/BST1/CD86/VSIR/LGALS1/MEF2C/MYD88/JAK2/SIRPA/LILRB1/SIRPB1/CD1D/BTK/BCL6/IL1B/NLRP3/SMARCD3/CCR2/LILRB4/RHOA/ACTB/CDKN1A/IL18/RARA/HLA-DMA/CR1/ZMIZ1/CD4/CD74/HLA-DRB1/CD83/SOX4/PTPN6/HLA-DQB1/FOXO3/IL15/PELI1/CCDC88B/HLA-DRB5/HLA-DPA1/NCKAP1L/STAT6/MAP3K8/ANXA1/CD55/AKIRIN2/TYK2/ZBTB7B/NFKBIZ/CD46/CSK/DOCK8…	73
BP	GO:0007040	lysosome organization	39/1499	111/18888	0.351351351351351	4.42716766132377	10.6323371672825	3.80347300210218e-16	1.14024116947232e-13	7.95463190190345e-14	GRN/LRRK2/PPT1/TPP1/ATP6V0B/CREG1/ATP6V1A/GAA/ATP6V0C/LAMP2/LAPTM5/ATP6V0A1/RNASEK/TCIRG1/P2RX7/HEXB/LAMTOR1/SCARB2/ATP6AP1/LIPA/TFE3/RAB7A/HOOK3/RAB34/MCOLN1/ARL8B/VPS35/ATP6AP2/LAMP1/ATP6V1F/SPNS1/TFEB/CHMP2A/CHMP4B/TMEM165/CLN3/HEXA/SPG11/CHMP5	39
BP	GO:0080171	lytic vacuole organization	39/1499	111/18888	0.351351351351351	4.42716766132377	10.6323371672825	3.80347300210218e-16	1.14024116947232e-13	7.95463190190345e-14	GRN/LRRK2/PPT1/TPP1/ATP6V0B/CREG1/ATP6V1A/GAA/ATP6V0C/LAMP2/LAPTM5/ATP6V0A1/RNASEK/TCIRG1/P2RX7/HEXB/LAMTOR1/SCARB2/ATP6AP1/LIPA/TFE3/RAB7A/HOOK3/RAB34/MCOLN1/ARL8B/VPS35/ATP6AP2/LAMP1/ATP6V1F/SPNS1/TFEB/CHMP2A/CHMP4B/TMEM165/CLN3/HEXA/SPG11/CHMP5	39
BP	GO:0071706	tumor necrosis factor superfamily cytokine production	53/1499	194/18888	0.27319587628866	3.44237739248846	10.0393944931253	5.21994606494056e-16	1.41584822790007e-13	9.87734155145394e-14	CYBB/CD14/CLEC7A/FCGR2A/CD36/LRRK2/TYROBP/IRAK3/TLR4/LILRA5/SYK/LGALS9/CLEC4A/PYCARD/TLR2/IFNGR1/CD86/CD33/ARRB2/VSIR/LILRA2/LY96/PTAFR/MYD88/JAK2/SIRPA/LILRB1/BTK/OAS1/CCR2/LILRB4/TSPO/THBS1/GSTP1/RARA/CARD9/PTPN6/DICER1/CYBA/APP/PSEN1/UBE2J1/CCL3/BCL3/PTPRJ/TLR1/ARHGEF2/ELF4/OAS2/MAVS/RIPK2/HDAC2/TRIM27	53
BP	GO:1903555	regulation of tumor necrosis factor superfamily cytokine production	53/1499	194/18888	0.27319587628866	3.44237739248846	10.0393944931253	5.21994606494056e-16	1.41584822790007e-13	9.87734155145394e-14	CYBB/CD14/CLEC7A/FCGR2A/CD36/LRRK2/TYROBP/IRAK3/TLR4/LILRA5/SYK/LGALS9/CLEC4A/PYCARD/TLR2/IFNGR1/CD86/CD33/ARRB2/VSIR/LILRA2/LY96/PTAFR/MYD88/JAK2/SIRPA/LILRB1/BTK/OAS1/CCR2/LILRB4/TSPO/THBS1/GSTP1/RARA/CARD9/PTPN6/DICER1/CYBA/APP/PSEN1/UBE2J1/CCL3/BCL3/PTPRJ/TLR1/ARHGEF2/ELF4/OAS2/MAVS/RIPK2/HDAC2/TRIM27	53
BP	GO:0002768	immune response-regulating cell surface receptor signaling pathway	77/1499	360/18888	0.213888888888889	2.69508561263064	9.53396646371616	5.69912883408737e-16	1.47555626540735e-13	1.02938810280765e-13	MNDA/FCN1/CD14/FPR1/CLEC7A/FCER1G/C5AR1/LILRB2/TYROBP/FGR/LGALS3/LYN/HCK/PRAM1/TLR4/ITGAM/SYK/THEMIS2/TLR2/LILRA2/NFAM1/CLEC4E/LY96/PAK1/PIK3AP1/MEF2C/PLSCR1/MYD88/SCIMP/PRKCD/LILRB1/BTK/OAS1/FCGR1A/LILRB4/DUSP3/TLR5/FPR2/CLEC4D/LAPTM5/LAT2/NINJ1/CR1/HLA-DRB1/C3AR1/PTPN6/SPG21/HLA-DQB1/CYBA/MAP3K1/FOSL2/PELI1/GRB2/LIPA/PSEN1/NCKAP1L/PRNP/DUSP22/PTPRJ/WDFY1/PRKCB/MAPK1/TLR1/EP300/CD300A/IRAK1/NFKB…	77
BP	GO:0002275	myeloid cell activation involved in immune response	36/1499	97/18888	0.371134020618557	4.67643721243716	10.6581806505655	6.9949579307941e-16	1.62700591425823e-13	1.13504348875015e-13	SPI1/GRN/FCER1G/TYROBP/FGR/LYN/STXBP2/PRAM1/ITGAM/SYK/LGALS9/PYCARD/LILRA2/PTAFR/MYD88/FES/ADGRE2/BTK/CCR2/LAT2/GAB2/PTPN6/ITGB2/SNAP23/CCL3/VAMP8/DOCK2/CD300A/NMI/PDPK1/IFI35/SBNO2/PIK3CG/UNC13D/CBL/VAMP7	36
BP	GO:0032640	tumor necrosis factor production	52/1499	189/18888	0.275132275132275	3.46677679299427	10.0068310657049	7.14100208154067e-16	1.62700591425823e-13	1.13504348875015e-13	CYBB/CD14/CLEC7A/FCGR2A/CD36/LRRK2/TYROBP/IRAK3/TLR4/LILRA5/SYK/LGALS9/CLEC4A/PYCARD/TLR2/IFNGR1/CD33/ARRB2/VSIR/LILRA2/LY96/PTAFR/MYD88/JAK2/SIRPA/LILRB1/BTK/OAS1/CCR2/LILRB4/TSPO/THBS1/GSTP1/RARA/CARD9/PTPN6/DICER1/CYBA/APP/PSEN1/UBE2J1/CCL3/BCL3/PTPRJ/TLR1/ARHGEF2/ELF4/OAS2/MAVS/RIPK2/HDAC2/TRIM27	52
BP	GO:0032680	regulation of tumor necrosis factor production	52/1499	189/18888	0.275132275132275	3.46677679299427	10.0068310657049	7.14100208154067e-16	1.62700591425823e-13	1.13504348875015e-13	CYBB/CD14/CLEC7A/FCGR2A/CD36/LRRK2/TYROBP/IRAK3/TLR4/LILRA5/SYK/LGALS9/CLEC4A/PYCARD/TLR2/IFNGR1/CD33/ARRB2/VSIR/LILRA2/LY96/PTAFR/MYD88/JAK2/SIRPA/LILRB1/BTK/OAS1/CCR2/LILRB4/TSPO/THBS1/GSTP1/RARA/CARD9/PTPN6/DICER1/CYBA/APP/PSEN1/UBE2J1/CCL3/BCL3/PTPRJ/TLR1/ARHGEF2/ELF4/OAS2/MAVS/RIPK2/HDAC2/TRIM27	52
BP	GO:0070663	regulation of leukocyte proliferation	63/1499	267/18888	0.235955056179775	2.97312815285096	9.53354512760724	2.11407554967635e-15	4.63145166575249e-13	3.23102639677256e-13	MNDA/TNFSF13B/LST1/LILRB2/TYROBP/LGALS3/LYN/AIF1/TLR4/SYK/LGALS9/HLA-DMB/PYCARD/BST1/TNFRSF1B/CD86/VSIR/MEF2C/AHR/CEBPB/MYD88/JAK2/CSF1R/LILRB1/CD1D/BTK/BCL6/CSF2RA/IL1B/CSF2RB/CCR2/LILRB4/CDKN1A/GSTP1/IL18/CR1/CD74/HLA-DRB1/HHEX/PTPN6/BID/PRKAR1A/CTNNB1/IL15/PELI1/CCDC88B/HLA-DPA1/NCKAP1L/STAT6/PRNP/ANXA1/CD55/BST2/MAPK1/TYK2/ZBTB7B/CD300A/CD46/RIPK2/IRS2/SOS2/MAPK3/RC3H1	63
BP	GO:0006887	exocytosis	74/1499	348/18888	0.21264367816092	2.67939545904166	9.28394875218203	2.9551540371563e-15	6.23428051690455e-13	4.34920331004484e-13	SPI1/TNFAIP2/LRRK2/STX11/RAB31/FGR/LYN/HCK/STXBP2/PRAM1/ITGAM/SYK/RAB11FIP1/LGALS9/ANXA2/SDCBP/PAK1/PTAFR/FES/RAB3D/CCR1/ADGRE2/BTK/CCR2/P2RX1/GNAI2/LAT2/GAB2/P2RX7/RALB/CTBP2/VAMP3/PLEK/ITGB2/RAB10/S100A10/STX3/TMEM167A/SNAP23/PSEN1/NCKAP1L/RAB7A/CCL3/SYNGR2/ARL8B/VAMP8/NAPA/ANXA1/PRKCB/DNAJC5/LAMP1/CD300A/RAB27A/BLOC1S6/MYO1G/PDCD6IP/RAP1A/PDPK1/CHMP2A/TMEM167B/SNAP29/EXOC3/SEPTIN2/ATP2A2/RAB8A…	74
BP	GO:0007015	actin filament organization	89/1499	467/18888	0.190578158458244	2.40136	9.00319990255966	5.04772874121471e-15	1.02685224678425e-12	7.16359999928027e-13	HCK/MEGF9/AIF1/GAS7/CCDC88A/MARCKS/CAPG/ZEB2/MYO1F/ZYX/PYCARD/RHOB/CORO1C/PAK1/RHOQ/MSRB1/JAK2/SHTN1/C9orf72/PRKCD/PPM1F/ARAP1/COTL1/PHACTR1/RAC1/CYFIP1/ARPIN/RHOA/ARPC1B/ACTR2/VASP/GSN/CDC42EP3/ARPC5/CAPZA2/LCP1/CAP1/RHOG/IQGAP1/ARPC3/PLEK/S100A10/ARRB1/TRIOBP/MICAL2/PSTPIP2/PPP1R9B/WASHC4/GRB2/ARPC4/CAPZA1/NCKAP1L/TPM3/RHOU/INPPL1/RNH1/MTPN/MYADM/DIAPH2/PTK2B/FLII/PLEC/MSRB2/TPM4/MYO5A/FLNA/PLE…	89
BP	GO:0032943	mononuclear cell proliferation	69/1499	315/18888	0.219047619047619	2.76008767749929	9.24897387647145	5.46273540640908e-15	1.07295658189331e-12	7.48523635542442e-13	MNDA/SLC11A1/TNFSF13B/LST1/LILRB2/TYROBP/LGALS3/LYN/AIF1/TLR4/SYK/LGALS9/HLA-DMB/PYCARD/BST1/TNFRSF1B/CD86/VSIR/MEF2C/AHR/CEBPB/MYD88/JAK2/PRKCD/LILRB1/CD1D/BTK/BCL6/IL1B/CCR2/LILRB4/CDKN1A/IL18/CR1/GAPT/CD74/HLA-DRB1/P2RX7/PTPN6/BID/CD151/PRKAR1A/CTNNB1/FOSL2/IL15/PELI1/LIPA/CCDC88B/HLA-DPA1/NCKAP1L/PRNP/MSN/AZI2/ANXA1/CD55/DOCK2/NCSTN/TYK2/ZBTB7B/CD300A/ELF4/NFKBIZ/CD46/DOCK8/RIPK2/IRS2/SOS2/RC…	69
BP	GO:0046651	lymphocyte proliferation	68/1499	308/18888	0.220779220779221	2.78190655242023	9.25725935126551	5.70876378203732e-15	1.08390395008282e-12	7.5616081674354e-13	MNDA/SLC11A1/TNFSF13B/LST1/LILRB2/TYROBP/LGALS3/LYN/AIF1/TLR4/SYK/LGALS9/HLA-DMB/PYCARD/BST1/TNFRSF1B/CD86/VSIR/MEF2C/AHR/CEBPB/MYD88/JAK2/PRKCD/LILRB1/CD1D/BTK/BCL6/IL1B/CCR2/LILRB4/CDKN1A/IL18/CR1/GAPT/CD74/HLA-DRB1/P2RX7/PTPN6/BID/CD151/PRKAR1A/CTNNB1/FOSL2/IL15/PELI1/LIPA/CCDC88B/HLA-DPA1/NCKAP1L/PRNP/MSN/ANXA1/CD55/DOCK2/NCSTN/TYK2/ZBTB7B/CD300A/ELF4/NFKBIZ/CD46/DOCK8/RIPK2/IRS2/SOS2/RC3H1/P…	68
BP	GO:1901136	carbohydrate derivative catabolic process	63/1499	273/18888	0.230769230769231	2.90778467696413	9.32232334486678	6.47938505129787e-15	1.19053475007073e-12	8.30549357169761e-13	CST3/TYMP/ADA2/CDA/GNS/DPYD/MGAT1/AOAH/IER3/PRKACA/ALDH1A1/PRKCD/APOBEC3A/NAGA/BTK/NUDT16/GM2A/HK3/NPL/NAGK/HK2/GAPDH/FBP1/SAMHD1/SLC2A6/INSR/HIF1A/P2RX7/PKM/HPSE/HEXB/GLB1/SCARB2/MANBA/CBFA2T3/FUCA2/TPI1/LIPA/CD44/GALK1/APP/PSEN1/PGK1/ADPGK/RENBP/PGAM1/PRKAG2/CTBS/HK1/ENO1/ZBTB7A/EP300/EDEM3/PFKL/NUDT3/NT5C2/ALDOA/HGSNAT/UPP1/EIF6/GUSB/HEXA/MAN1A1	63
BP	GO:0002429	immune response-activating cell surface receptor signaling pathway	71/1499	332/18888	0.213855421686747	2.69466391248784	9.14651064411118	8.02871649811582e-15	1.42911153666462e-12	9.96986999354843e-13	MNDA/FCN1/CD14/FPR1/CLEC7A/FCER1G/C5AR1/TYROBP/FGR/LGALS3/LYN/HCK/PRAM1/TLR4/ITGAM/SYK/THEMIS2/TLR2/LILRA2/NFAM1/LY96/PAK1/PIK3AP1/MEF2C/PLSCR1/MYD88/SCIMP/PRKCD/BTK/OAS1/LILRB4/DUSP3/TLR5/FPR2/LAPTM5/LAT2/NINJ1/CR1/HLA-DRB1/C3AR1/PTPN6/SPG21/HLA-DQB1/CYBA/FOSL2/PELI1/GRB2/LIPA/PSEN1/NCKAP1L/PRNP/DUSP22/PTPRJ/WDFY1/PRKCB/MAPK1/TLR1/EP300/CD300A/IRAK1/NFKBIZ/CSK/NMI/RIPK2/MYO1G/CMTM3/IFI35/STK11/B…	71
BP	GO:0022407	regulation of cell-cell adhesion	92/1499	496/18888	0.185483870967742	2.3371710172373	8.86050177234826	9.64287240133899e-15	1.66441821812203e-12	1.16114332743396e-12	SPI1/FGL2/TNFSF13B/KLF4/LILRB2/LGALS3/LYN/PLAUR/AIF1/HLA-DRA/SYK/LGALS9/EMILIN2/HLA-DMB/PYCARD/ALOX5/CD86/VSIR/LGALS1/PTAFR/CEBPB/JAK2/SIRPA/PRKCD/LILRB1/SIRPB1/PPM1F/CD1D/BCL6/SH2B3/IL1B/NLRP3/SMARCD3/CCR2/LILRB4/DUSP3/VEGFA/IL1RN/RHOA/ACTB/LAPTM5/IL18/RARA/HLA-DMA/CR1/ZMIZ1/CD4/CD74/HLA-DRB1/CD83/SOX4/PTPN6/ITGB2/ZNF703/HLA-DQB1/PRKAR1A/FOXO3/IL15/PELI1/CD44/TNFAIP8L2/CCDC88B/HLA-DRB5/HLA-DPA1/…	92
BP	GO:0016050	vesicle organization	76/1499	371/18888	0.204851752021563	2.58121407083608	9.03103061928699	1.02270989686809e-14	1.71333987428254e-12	1.19527240268639e-12	STX11/RAB32/ZNF385A/SNX10/ATP6V0D1/AP1S2/ZEB2/LYST/PICALM/ATP6V1B2/ANXA2/SDCBP/CORO1C/ATP6V0B/ATP6V1A/ATP6V0C/SORT1/KIF13A/ATP6V0A1/SRGN/RNASEK/TMEM127/TRAPPC5/P2RX7/VAMP3/LAMTOR1/AGFG1/TOM1/S100A10/STX3/SCARB2/WASHC4/ATP6AP1/SNAP23/ZFYVE16/ZDHHC20/RAB7A/HOOK3/RAB34/ARL8B/STX7/VAMP8/ANXA1/ATP6AP2/SNX3/AP1B1/ATP6V1F/DNAJC13/STX12/AP3S2/STX10/RAB27A/BLOC1S6/VAPA/PDCD6IP/ATP6V1C1/VPS41/CHMP2A/SNAP29…	76
BP	GO:1903039	positive regulation of leukocyte cell-cell adhesion	63/1499	277/18888	0.227436823104693	2.86579500653866	9.18467850759771	1.33732701566549e-14	2.17640419463733e-12	1.51831864184579e-12	TNFSF13B/LILRB2/LYN/AIF1/HLA-DRA/SYK/LGALS9/HLA-DMB/PYCARD/ALOX5/CD86/VSIR/LGALS1/PTAFR/JAK2/SIRPA/LILRB1/SIRPB1/CD1D/BCL6/IL1B/NLRP3/SMARCD3/CCR2/LILRB4/RHOA/ACTB/IL18/RARA/HLA-DMA/CR1/ZMIZ1/CD4/CD74/HLA-DRB1/CD83/SOX4/PTPN6/ITGB2/HLA-DQB1/FOXO3/IL15/CD44/CCDC88B/HLA-DRB5/HLA-DPA1/NCKAP1L/MAP3K8/ANXA1/CD55/TYK2/ZBTB7B/IRAK1/NFKBIZ/CD46/CSK/DOCK8/RIPK2/SMARCD2/PDPK1/ZBTB16/RUNX1/FLOT2	63
BP	GO:0045785	positive regulation of cell adhesion	90/1499	485/18888	0.185567010309278	2.33821860621858	8.76594260894288	1.84887401269705e-14	2.87402924682809e-12	2.00500081438055e-12	TNFSF13B/CD36/LILRB2/LYN/PLAUR/AIF1/HLA-DRA/SYK/LGALS9/EMILIN2/HLA-DMB/PYCARD/ALOX5/CD86/VSIR/LGALS1/PTAFR/JAK2/SIRPA/ZFHX3/LILRB1/SIRPB1/PPM1F/CD1D/DOCK5/BCL6/RAC1/IL1B/NLRP3/SMARCD3/CCR2/LILRB4/VEGFA/RIN2/RHOA/ACTB/IL18/RARA/HLA-DMA/CR1/ZMIZ1/CD4/CD74/HLA-DRB1/CD83/SOX4/PTPN6/ITGB2/S100A10/STX3/TRIOBP/HLA-DQB1/FOXO3/IL15/CD44/CCDC88B/HLA-DRB5/HLA-DPA1/NCKAP1L/TFE3/MYADM/PTK2B/LIMS1/MAP3K8/FLNA/…	90
BP	GO:0002443	leukocyte mediated immunity	88/1499	469/18888	0.187633262260128	2.36425420785143	8.7840278132958	1.86690804305898e-14	2.87402924682809e-12	2.00500081438055e-12	SPI1/CLEC7A/FCER1G/FCGR2A/TYROBP/FGR/LYN/STXBP2/PRAM1/HLA-DRA/TLR4/TNFSF13/CTSH/ITGAM/SYK/LGALS9/LYST/TNFRSF1B/ARRB2/UNC93B1/ADAM17/TREM1/AHR/PTAFR/MYD88/SCIMP/FES/ADGRE2/PRKCD/LILRB1/TLR8/CD1D/BTK/BCL6/IL1B/NLRP3/FCGR1A/CSF2RB/CCR2/LILRB4/LAT2/IL18/TCIRG1/CR1/CARD9/GAPT/CD74/HLA-DRB1/GAB2/ICAM1/P2RX7/PTPN6/ITGB2/SNAP23/NCKAP1L/STAT6/RNF19B/CCL3/DUSP22/BCL3/ARL8B/STX7/VAMP8/CD55/BST2/WAS/LAMP1/CD…	88
BP	GO:0002237	response to molecule of bacterial origin	75/1499	369/18888	0.203252032520325	2.56105696480581	8.89135952316179	2.36426741908205e-14	3.54391242607667e-12	2.47232950333372e-12	CD68/CD14/S100A8/SLC11A1/CD36/S100A9/C5AR1/LILRB2/LYN/IRAK3/HCK/TLR4/CASP1/LGALS9/PYCARD/TLR2/TNFRSF1B/LY86/CD86/LILRA2/LY96/MEF2C/ADAM17/SOD2/AHR/PTAFR/CEBPB/MYD88/JAK2/SCIMP/PRDX3/SIRPA/LILRB1/CXCL8/BTK/TRIB1/IL1B/NLRP3/CSF2RB/IRF5/TSPO/PTGS2/RHOA/VIM/GSTP1/MAP2K3/MGST2/RARA/MAPKAPK3/CARD9/P2RX7/CARD16/IRF8/FOSL2/PELI1/MAPK14/CD55/AKIRIN2/NR4A1/HADHB/MAPK1/TLR1/IRAK1/NFKBIZ/IL10RA/CDK19/RIPK2/C…	75
BP	GO:1903706	regulation of hemopoiesis	82/1499	424/18888	0.193396226415094	2.43686986292749	8.78582343810285	2.64398892635176e-14	3.76516131796656e-12	2.62667873583008e-12	SPI1/CSF3R/FGL2/LILRB3/LILRB2/TYROBP/LYN/MAFB/HLA-DRA/TLR4/SYK/LGALS9/RASSF2/KLF10/QKI/CD86/VSIR/NFAM1/MEF2C/TMEM176B/CEBPB/FES/CCR1/CEBPA/LILRB1/TMEM176A/BTK/BCL6/TRIB1/NLRP3/SMARCD3/EVI2B/CCR2/LILRB4/RHOA/ACTB/NOTCH2/IL18/RARA/CR1/HSPA1A/ZMIZ1/CD4/RCOR1/CD74/HLA-DRB1/CD83/HIF1A/SOX4/TESC/PTPN6/FOXO3/CTNNB1/IL15/NCKAP1L/TFE3/PRELID1/MAPK14/CCL3/PTK2B/ANXA1/HCLS1/ZBTB7B/NFKBIZ/ZFP36L1/STAT1/CD46/…	82
BP	GO:0045055	regulated exocytosis	55/1499	225/18888	0.244444444444444	3.08009784300645	9.21572055925703	2.64407395924618e-14	3.76516131796656e-12	2.62667873583008e-12	SPI1/LRRK2/STX11/RAB31/FGR/LYN/HCK/STXBP2/PRAM1/ITGAM/SYK/RAB11FIP1/LGALS9/PTAFR/FES/RAB3D/ADGRE2/BTK/CCR2/P2RX1/GNAI2/LAT2/GAB2/P2RX7/CTBP2/VAMP3/PLEK/ITGB2/RAB10/STX3/SNAP23/PSEN1/NCKAP1L/CCL3/SYNGR2/ARL8B/VAMP8/NAPA/PRKCB/DNAJC5/LAMP1/CD300A/RAB27A/BLOC1S6/RAP1A/PDPK1/SNAP29/ATP2A2/MICAL1/PIK3CG/UNC13D/NOTCH1/CBL/ARHGAP17/VAMP7	55
BP	GO:1903037	regulation of leukocyte cell-cell adhesion	76/1499	382/18888	0.198952879581152	2.50688591696384	8.73576171838563	5.13913919738222e-14	7.1396431386071e-12	4.98080884983771e-12	FGL2/TNFSF13B/KLF4/LILRB2/LGALS3/LYN/AIF1/HLA-DRA/SYK/LGALS9/HLA-DMB/PYCARD/ALOX5/CD86/VSIR/LGALS1/PTAFR/CEBPB/JAK2/SIRPA/LILRB1/SIRPB1/CD1D/BCL6/IL1B/NLRP3/SMARCD3/CCR2/LILRB4/DUSP3/RHOA/ACTB/LAPTM5/IL18/RARA/HLA-DMA/CR1/ZMIZ1/CD4/CD74/HLA-DRB1/CD83/SOX4/PTPN6/ITGB2/HLA-DQB1/PRKAR1A/FOXO3/IL15/PELI1/CD44/TNFAIP8L2/CCDC88B/HLA-DRB5/HLA-DPA1/NCKAP1L/PRNP/DUSP22/MAP3K8/ANXA1/CD55/TYK2/ZBTB7B/CD300A…	76
BP	GO:0002833	positive regulation of response to biotic stimulus	77/1499	390/18888	0.197435897435897	2.48777133473598	8.71668005617108	5.33159532000722e-14	7.2306587958955e-12	5.04430384286397e-12	MNDA/FCN1/SPI1/CD14/S100A8/GRN/CLEC7A/CD36/S100A9/TYROBP/LYN/IRAK3/HCK/TLR4/CASP1/SYK/EMILIN2/PYCARD/TLR2/RBM47/LY86/ARRB2/NAIP/LILRA2/CLEC4E/LY96/PAK1/PIK3AP1/UNC93B1/PLSCR1/MYD88/SCIMP/CD300LF/SLC15A3/TLR8/MEFV/CD1D/BTK/CTSS/NLRP3/OAS1/TLR5/FPR2/NAGK/MAPKAPK3/NINJ1/HSPA1A/CARD9/HLA-DRB1/RNF135/CYBA/PELI1/SEC14L1/RTN4/RIOK3/YWHAE/WDFY1/AKIRIN2/LAMP1/STMP1/TLR1/EP300/USP15/CD300A/IRAK1/NFKBIZ/NMI…	77
BP	GO:0002758	innate immune response-activating signaling pathway	62/1499	278/18888	0.223021582733813	2.81016121059123	8.92712197020804	5.6182578924118e-14	7.44223185004131e-12	5.19190294831201e-12	FCN1/CD14/S100A8/CLEC7A/CD36/S100A9/TYROBP/LYN/IRAK3/HCK/TLR4/CASP1/SYK/PYCARD/TLR2/ARRB2/NAIP/LILRA2/CLEC4E/LY96/PAK1/PIK3AP1/UNC93B1/MYD88/SCIMP/CD300LF/SLC15A3/TLR8/MEFV/BTK/CTSS/NLRP3/OAS1/TLR5/NAGK/MAPKAPK3/NINJ1/HSPA1A/RNF135/CYBA/PELI1/SEC14L1/RTN4/RIOK3/YWHAE/WDFY1/STMP1/TLR1/EP300/USP15/CD300A/IRAK1/NFKBIZ/NMI/MAVS/IRF7/RIPK2/TRIM25/PDPK1/IFI35/SLC15A4/GBP2	62
BP	GO:0050870	positive regulation of T cell activation	58/1499	253/18888	0.229249011857708	2.88862931018571	8.87947502874894	1.04804937387134e-13	1.3472885763008e-11	9.39905081226993e-12	TNFSF13B/LILRB2/LYN/AIF1/HLA-DRA/SYK/LGALS9/HLA-DMB/PYCARD/CD86/VSIR/LGALS1/JAK2/SIRPA/LILRB1/SIRPB1/CD1D/BCL6/IL1B/NLRP3/SMARCD3/CCR2/LILRB4/RHOA/ACTB/IL18/RARA/HLA-DMA/CR1/ZMIZ1/CD4/CD74/HLA-DRB1/CD83/SOX4/PTPN6/HLA-DQB1/FOXO3/IL15/CCDC88B/HLA-DRB5/HLA-DPA1/NCKAP1L/MAP3K8/ANXA1/CD55/TYK2/ZBTB7B/NFKBIZ/CD46/CSK/DOCK8/RIPK2/SMARCD2/PDPK1/ZBTB16/RUNX1/FLOT2	58
BP	GO:0016197	endosomal transport	63/1499	289/18888	0.217993079584775	2.74680005817027	8.78602277539364	1.06439582046236e-13	1.3472885763008e-11	9.39905081226993e-12	LRRK2/LYST/PICALM/CORO1C/SNX27/EVI5/SORT1/CMTM6/AP5B1/VAMP3/SNX18/DENND1A/LAMTOR1/DENND10/RAB10/TOM1/SNX30/SCARB2/WASHC4/CLTC/ATP6AP1/DENND5A/LEPROT/ZFYVE16/SNX2/RAB7A/HOOK3/ACAP2/MSN/ARL8B/GGA3/FLNA/VPS35/WAS/SNX3/MAPK1/DNAJC13/STX12/STX10/SLC66A2/PXK/MAP2K1/CHMP2A/STX6/CHMP4B/SNX17/RAB8A/WASHC2C/TSG101/SPAG9/ANKFY1/RIC1/SNX1/TBC1D10B/MAPK3/MVB12A/CHMP5/TRIM27/TBC1D14/RDX/GRIPAP1/RAB11A/TMEM87B	63
BP	GO:0016236	macroautophagy	70/1499	343/18888	0.204081632653061	2.57151025853971	8.62374417078005	1.42445754557415e-13	1.72284735267586e-11	1.20190507768173e-11	LRRK2/ATP6V0D1/ATP6V1B2/CTSD/VMP1/ATP6V0B/SPTLC2/ATP6V1A/PRKACA/C9orf72/HMOX1/GAA/ATP6V0C/WDFY3/TSPO/GABARAP/LAMP2/BNIP3L/GAPDH/ATP6V0A1/TCIRG1/HIF1A/ATG3/ATG16L2/RALB/SNX18/QSOX1/TOM1/CAPNS1/SNX30/ATG7/PSEN1/RAB7A/ULK1/MCOLN1/ARL8B/VAMP8/VPS35/FEZ2/CALCOCO2/GNAI3/STX12/MTMR14/SH3GLB1/RIPK2/PDCD6IP/MTMR3/ATP6V1C1/VPS41/CHMP2A/SNAP29/PAFAH1B2/ATP2A2/NBR1/GABARAPL1/CHMP4B/ATP6V1E1/TSG101/CLN3/RAB1B…	70
BP	GO:0007041	lysosomal transport	40/1499	136/18888	0.294117647058824	3.70600007848369	9.29861924298116	1.43439754856377e-13	1.72284735267586e-11	1.20190507768173e-11	GRN/LRRK2/LRP1/NCOA4/LYST/RHOB/PSAP/SNX27/C9orf72/SORT1/KIF13A/LAMP2/LAPTM5/HSPA1A/DENND3/SCARB2/LIPA/ZFYVE16/RAB7A/HOOK3/ARL8B/GGA3/VPS35/LAMP1/PXK/GAK/VPS41/DTX3L/CHMP2A/CHMP4B/MGRN1/HGSNAT/TSG101/CLN3/ANKFY1/TRAK1/SCYL2/MVB12A/CHMP5/VAMP7	40
BP	GO:1902105	regulation of leukocyte differentiation	68/1499	328/18888	0.207317073170732	2.61227810410192	8.64834278110631	1.45183765674932e-13	1.72284735267586e-11	1.20190507768173e-11	SPI1/FGL2/LILRB3/LILRB2/TYROBP/LYN/MAFB/HLA-DRA/TLR4/SYK/LGALS9/RASSF2/KLF10/QKI/CD86/VSIR/NFAM1/TMEM176B/CEBPB/FES/CCR1/LILRB1/TMEM176A/BTK/BCL6/TRIB1/NLRP3/SMARCD3/EVI2B/CCR2/LILRB4/RHOA/ACTB/NOTCH2/IL18/RARA/CR1/ZMIZ1/CD4/CD74/HLA-DRB1/CD83/SOX4/TESC/PTPN6/FOXO3/CTNNB1/IL15/NCKAP1L/TFE3/PRELID1/CCL3/ANXA1/HCLS1/ZBTB7B/NFKBIZ/ZFP36L1/CD46/IRF7/RIPK2/RB1/SMARCD2/SOS2/ZBTB16/CTNNBIP1/RUNX1/RC3H1/…	68
BP	GO:0050863	regulation of T cell activation	75/1499	382/18888	0.196335078534031	2.47390057595116	8.54453816520049	1.53899231739357e-13	1.78900004895384e-11	1.24805499423432e-11	FGL2/TNFSF13B/LILRB2/LGALS3/LYN/AIF1/HLA-DRA/SYK/LGALS9/HLA-DMB/PYCARD/TNFRSF1B/CD86/VSIR/LGALS1/CEBPB/JAK2/SIRPA/LILRB1/SIRPB1/CD1D/BCL6/IL1B/NLRP3/SMARCD3/CCR2/LILRB4/DUSP3/RHOA/ACTB/LAPTM5/IL18/RARA/HLA-DMA/CR1/ZMIZ1/CD4/CD74/HLA-DRB1/CD83/SOX4/PTPN6/BID/HLA-DQB1/PRKAR1A/FOXO3/CTNNB1/IL15/PELI1/TNFAIP8L2/CCDC88B/HLA-DRB5/HLA-DPA1/NCKAP1L/PRELID1/PRNP/DUSP22/MAP3K8/ANXA1/CD55/TYK2/ZBTB7B/CD300A…	75
BP	GO:1903557	positive regulation of tumor necrosis factor superfamily cytokine production	36/1499	113/18888	0.31858407079646	4.01428681067614	9.43580212784145	1.617831208218e-13	1.84303331240195e-11	1.28575006547852e-11	CYBB/CD14/CLEC7A/FCGR2A/CD36/LRRK2/TYROBP/TLR4/LILRA5/SYK/LGALS9/PYCARD/TLR2/IFNGR1/CD86/LILRA2/LY96/PTAFR/MYD88/JAK2/BTK/OAS1/CCR2/THBS1/CARD9/CYBA/APP/PSEN1/CCL3/PTPRJ/TLR1/ARHGEF2/OAS2/MAVS/RIPK2/HDAC2	36
BP	GO:0030098	lymphocyte differentiation	81/1499	432/18888	0.1875	2.36257505003336	8.41159816999434	2.18778673909787e-13	2.44345750311793e-11	1.70462227865727e-11	SPI1/FGL2/FCER1G/TNFSF13B/LILRB2/MAFB/HLA-DRA/SYK/LGALS9/CD86/VSIR/LGALS1/NFAM1/CLEC4E/ADAM17/CD1D/LYL1/BTK/BCL6/IL1B/NLRP3/SMARCD3/SEMA4A/CCR2/LILRB4/CLEC4D/RHOA/ACTB/NOTCH2/IL18/RARA/TCIRG1/CR1/ZMIZ1/CD4/CD74/HLA-DRB1/CD83/SOX4/HHEX/PTPN6/IRF8/EGR1/FOXO3/IL6R/CTNNB1/FOSL2/IL15/LIPA/NCKAP1L/STAT6/RBPJ/PRELID1/HDAC9/PTK2B/BCL3/LFNG/PTPRJ/ANXA1/NFIL3/DOCK2/ZBTB7A/ZBTB7B/EP300/IRF2BP2/CMTM7/NFKBIZ/…	81
BP	GO:0032760	positive regulation of tumor necrosis factor production	35/1499	109/18888	0.321100917431193	4.04600008568403	9.36379575178463	2.69971244359475e-13	2.95722347667609e-11	2.0630393673219e-11	CYBB/CD14/CLEC7A/FCGR2A/CD36/LRRK2/TYROBP/TLR4/LILRA5/SYK/LGALS9/PYCARD/TLR2/IFNGR1/LILRA2/LY96/PTAFR/MYD88/JAK2/BTK/OAS1/CCR2/THBS1/CARD9/CYBA/APP/PSEN1/CCL3/PTPRJ/TLR1/ARHGEF2/OAS2/MAVS/RIPK2/HDAC2	35
BP	GO:0032496	response to lipopolysaccharide	70/1499	348/18888	0.201149425287356	2.53456327206644	8.48329480596276	2.97922932204322e-13	3.20182834308645e-11	2.23368236161136e-11	CD68/CD14/S100A8/SLC11A1/CD36/S100A9/LILRB2/LYN/IRAK3/HCK/TLR4/CASP1/LGALS9/PYCARD/TLR2/TNFRSF1B/LY86/CD86/LILRA2/LY96/MEF2C/ADAM17/SOD2/PTAFR/CEBPB/MYD88/JAK2/SCIMP/PRDX3/SIRPA/LILRB1/CXCL8/BTK/TRIB1/IL1B/NLRP3/CSF2RB/TSPO/PTGS2/RHOA/VIM/GSTP1/MAP2K3/MGST2/RARA/MAPKAPK3/P2RX7/CARD16/IRF8/FOSL2/PELI1/MAPK14/CD55/AKIRIN2/NR4A1/HADHB/MAPK1/IRAK1/NFKBIZ/IL10RA/CDK19/RIPK2/CAPN2/GCH1/GBP2/SBNO2/MAPK3…	70
BP	GO:0007264	small GTPase-mediated signal transduction	89/1499	500/18888	0.178	2.24287124749833	8.26968369528199	3.12723290632674e-13	3.29865159896984e-11	2.30122889305720e-11	LRRK2/AIF1/CCDC88A/SDCBP/RHOB/CHP1/ARHGEF40/RHOQ/SHTN1/DOK3/ARAP1/DOCK5/BCL6/FGD4/RAC1/CYFIP1/RASGRP4/RIN2/GABARAP/RHOA/NOTCH2/CDKN1A/FBP1/CDC42EP3/SRGAP2/ARHGAP26/RHOG/DENND3/GDI2/RALB/DENND1A/FGD2/ARRB1/ARHGAP27/GRB2/LIPA/MYO9B/NKIRAS2/RHOU/CYTH4/ARHGAP21/RGS19/KSR1/RIPOR1/RASGEF1B/ARHGDIA/GMIP/GNB1/WAS/ARHGAP24/RHOT1/DOCK2/F11R/RRAS/RAPGEF2/ABR/DBNL/TRIO/RIT1/RAP2B/ARHGEF2/RUFY1/DOCK8/IQSEC1/T…	89
BP	GO:0045089	positive regulation of innate immune response	72/1499	365/18888	0.197260273972603	2.48555840880221	8.41444553482213	3.73346811035246e-13	3.86651533755774e-11	2.6973860510202e-11	MNDA/FCN1/SPI1/CD14/S100A8/CLEC7A/CD36/S100A9/TYROBP/LYN/IRAK3/HCK/TLR4/CASP1/SYK/PYCARD/TLR2/RBM47/ARRB2/NAIP/LILRA2/CLEC4E/LY96/PAK1/PIK3AP1/UNC93B1/PLSCR1/MYD88/SCIMP/CD300LF/SLC15A3/TLR8/MEFV/CD1D/BTK/CTSS/NLRP3/OAS1/TLR5/FPR2/NAGK/MAPKAPK3/NINJ1/HSPA1A/CARD9/RNF135/CYBA/PELI1/SEC14L1/RTN4/RIOK3/YWHAE/WDFY1/AKIRIN2/LAMP1/STMP1/TLR1/EP300/USP15/CD300A/IRAK1/NFKBIZ/NMI/MAVS/IRF7/RIPK2/PARP9/TRI…	72
BP	GO:0002703	regulation of leukocyte mediated immunity	56/1499	246/18888	0.227642276422764	2.8683838005825	8.66028925479942	3.80998348735037e-13	3.87529748999066e-11	2.70351271893752e-11	SPI1/CLEC7A/TYROBP/FGR/LYN/STXBP2/PRAM1/HLA-DRA/TLR4/TNFSF13/ITGAM/SYK/LGALS9/TNFRSF1B/ARRB2/AHR/PTAFR/SCIMP/FES/ADGRE2/LILRB1/CD1D/BTK/BCL6/IL1B/NLRP3/FCGR1A/CCR2/LILRB4/IL18/CR1/HLA-DRB1/GAB2/ICAM1/P2RX7/PTPN6/ITGB2/NCKAP1L/STAT6/DUSP22/STX7/VAMP8/CD55/BST2/WAS/LAMP1/CD300A/CD46/MAVS/PDPK1/CRK/SLC15A4/UNC13D/SERPINB9/VAMP7/MR1	56
BP	GO:0002218	activation of innate immune response	63/1499	298/18888	0.211409395973154	2.66384300943358	8.5001342777942	4.60180358333123e-13	4.59857424748327e-11	3.20809021737311e-11	MNDA/FCN1/CD14/S100A8/CLEC7A/CD36/S100A9/TYROBP/LYN/IRAK3/HCK/TLR4/CASP1/SYK/PYCARD/TLR2/ARRB2/NAIP/LILRA2/CLEC4E/LY96/PAK1/PIK3AP1/UNC93B1/MYD88/SCIMP/CD300LF/SLC15A3/TLR8/MEFV/BTK/CTSS/NLRP3/OAS1/TLR5/NAGK/MAPKAPK3/NINJ1/HSPA1A/RNF135/CYBA/PELI1/SEC14L1/RTN4/RIOK3/YWHAE/WDFY1/STMP1/TLR1/EP300/USP15/CD300A/IRAK1/NFKBIZ/NMI/MAVS/IRF7/RIPK2/TRIM25/PDPK1/IFI35/SLC15A4/GBP2	63
BP	GO:1901653	cellular response to peptide	73/1499	376/18888	0.194148936170213	2.44635430712674	8.31738773674921	5.82777216836129e-13	5.72327418465274e-11	3.99271142206241e-11	KLF4/CD36/RAB31/LYN/LRP1/TLR4/PTPRE/AGTRAP/CTSD/CYP1B1/RHOQ/JAK2/PRKACA/PRKCD/ZDHHC7/IL1B/CYFIP1/PDK4/FPR2/PID1/GNAI2/VIM/FBP1/INSR/ICAM1/PKM/KLF11/RAB10/PRKAR1A/PPP1R9B/FOXO3/ZNF106/GRB2/YWHAG/LEPROT/APP/PSEN1/STAT6/PRNP/SP1/HDAC9/MYO5A/PRKCB/NR4A1/ADIPOR1/EIF4EBP2/AHCYL1/MAPK1/TYK2/ZBTB7B/MDM2/ARHGEF2/ZFP36L1/STAT1/CSK/RIPK2/ATP2B1/IRS2/RB1/PDPK1/STAT5A/CRK/PLCB1/SOS2/RAB8A/SHOC2/NCOA2/RAF1/AP3…	73
BP	GO:0043299	leukocyte degranulation	29/1499	79/18888	0.367088607594937	4.62546338909484	9.48067412734022	6.35043326999165e-13	6.13085896709702e-11	4.27705362965539e-11	SPI1/FGR/LYN/HCK/STXBP2/PRAM1/ITGAM/SYK/LGALS9/PTAFR/FES/ADGRE2/BTK/CCR2/LAT2/GAB2/ITGB2/SNAP23/NCKAP1L/CCL3/VAMP8/LAMP1/CD300A/RAB27A/PDPK1/PIK3CG/UNC13D/CBL/VAMP7	29
BP	GO:0002444	myeloid leukocyte mediated immunity	35/1499	112/18888	0.3125	3.93762508338893	9.15479963683984	6.6496668378199e-13	6.3127503847037e-11	4.40394601978424e-11	SPI1/FCGR2A/TYROBP/FGR/LYN/STXBP2/PRAM1/ITGAM/SYK/LGALS9/ADAM17/TREM1/PTAFR/MYD88/FES/ADGRE2/BTK/FCGR1A/CCR2/LAT2/CARD9/GAB2/ITGB2/SNAP23/CCL3/VAMP8/CD300A/MAVS/PDPK1/WDR1/PIK3CG/UNC13D/SERPINB9/CBL/VAMP7	35
BP	GO:0034341	response to type II interferon	40/1499	142/18888	0.28169014084507	3.54940852587171	8.95311787893444	6.80643483075372e-13	6.35564799933986e-11	4.43387256015449e-11	SLC11A1/HCK/AIF1/TLR4/CASP1/IFNGR2/LGALS9/ZYX/IFITM3/TLR2/IFNGR1/JAK2/SIRPA/MEFV/DAPK1/CXCL16/KYNU/VIM/GAPDH/ACTR2/GSN/CD74/VAMP3/IRF8/CCL3L1/CIITA/HLA-DPA1/CCL3/BST2/WAS/CALCOCO2/TYK2/STAT1/PARP9/PARP14/GCH1/CD58/GBP2/RAF1/GBP1	40
BP	GO:0071216	cellular response to biotic stimulus	58/1499	265/18888	0.218867924528302	2.75782345463013	8.4609352822779	8.50617366621264e-13	7.81470406495922e-11	5.45174967571353e-11	CD68/CD14/CLEC7A/CD36/LILRB2/LYN/IRAK3/HCK/TLR4/CASP1/SYK/CDA/PYCARD/TLR2/TNFRSF1B/LY86/CD86/LILRA2/LY96/MEF2C/AHR/PTAFR/MYD88/JAK2/SCIMP/SIRPA/LILRB1/CXCL8/BTK/TRIB1/IL1B/NLRP3/TSPO/RHOA/VIM/NOTCH2/GSTP1/MAP2K3/RARA/APAF1/CARD16/IRF8/MAPK14/CD55/HADHB/MAPK1/TLR1/IRAK1/NFKBIZ/CDK19/RIPK2/CAPN2/GBP2/SBNO2/MAPK3/ZMPSTE24/CHMP5/NOTCH1	58
BP	GO:0022409	positive regulation of cell-cell adhesion	66/1499	325/18888	0.203076923076923	2.55885051572843	8.32275426511618	9.05867466164991e-13	8.19019220202507e-11	5.71370039226874e-11	TNFSF13B/LILRB2/LYN/PLAUR/AIF1/HLA-DRA/SYK/LGALS9/EMILIN2/HLA-DMB/PYCARD/ALOX5/CD86/VSIR/LGALS1/PTAFR/JAK2/SIRPA/LILRB1/SIRPB1/CD1D/BCL6/IL1B/NLRP3/SMARCD3/CCR2/LILRB4/RHOA/ACTB/IL18/RARA/HLA-DMA/CR1/ZMIZ1/CD4/CD74/HLA-DRB1/CD83/SOX4/PTPN6/ITGB2/HLA-DQB1/FOXO3/IL15/CD44/CCDC88B/HLA-DRB5/HLA-DPA1/NCKAP1L/MAP3K8/ANXA1/CD55/F11R/TYK2/ZBTB7B/IRAK1/NFKBIZ/CD46/CSK/DOCK8/RIPK2/SMARCD2/PDPK1/ZBTB16/RUNX…	66
BP	GO:0050670	regulation of lymphocyte proliferation	54/1499	237/18888	0.227848101265823	2.8709772759899	8.51013848910323	9.65393219555917e-13	8.59199965404766e-11	5.99401217734143e-11	MNDA/TNFSF13B/LST1/LILRB2/TYROBP/LGALS3/LYN/AIF1/TLR4/SYK/LGALS9/HLA-DMB/PYCARD/BST1/TNFRSF1B/CD86/VSIR/MEF2C/AHR/CEBPB/MYD88/JAK2/LILRB1/CD1D/BTK/BCL6/IL1B/CCR2/LILRB4/CDKN1A/IL18/CR1/CD74/HLA-DRB1/PTPN6/BID/PRKAR1A/CTNNB1/IL15/PELI1/CCDC88B/HLA-DPA1/NCKAP1L/PRNP/ANXA1/CD55/TYK2/ZBTB7B/CD300A/CD46/RIPK2/IRS2/SOS2/RC3H1	54
BP	GO:0042060	wound healing	79/1499	430/18888	0.183720930232558	2.31495725832726	8.09838736865294	1.30584540206225e-12	1.14432237079178e-10	7.98310347009713e-11	SERPINA1/SLC11A1/CLEC7A/FCER1G/CD36/LYN/JAML/PLAUR/TLR4/SYK/EMILIN2/ANXA5/ALOX5/ANXA2/PAK1/ADAM17/PLSCR1/JAK2/HMOX1/PRKCD/ENTPD1/SH2B3/HBEGF/VEGFA/NRG1/MYOF/P2RX1/F13A1/RHOA/ACTB/NOTCH2/THBS1/CDKN1A/GNAQ/TIMP1/HIF1A/HPSE/PTPN6/PLEK/CD151/S100A10/ITPK1/CD44/PRCP/AHNAK/ANO6/MAPK14/FERMT3/PTEN/PLEC/ARL8B/VCL/FLNA/ITGA5/ANXA1/WAS/ARHGAP24/F11R/ILK/RAP2B/RREB1/RAB27A/BLOC1S6/PIK3CB/JMJD1C/CHMP2A/TLN1/…	79
BP	GO:0016052	carbohydrate catabolic process	42/1499	158/18888	0.265822784810127	3.34947348865488	8.70713356491491	1.53464273040872e-12	1.30901424698502e-10	9.13203870189323e-11	PGD/IER3/PRKACA/PYGL/NAGA/GAA/GM2A/HK3/HK2/GAPDH/FBP1/MAN2B1/SLC2A6/INSR/HIF1A/P2RX7/PKM/HEXB/GLB1/SCARB2/MANBA/CBFA2T3/TPI1/LIPA/GK/GALK1/APP/PSEN1/PGK1/ADPGK/PGAM1/PRKAG2/CTBS/HK1/ENO1/ZBTB7A/EP300/PGM2/PFKL/MAN2C1/ALDOA/EIF6	42
BP	GO:0007034	vacuolar transport	44/1499	171/18888	0.257309941520468	3.24220825579626	8.64770538037826	1.53974639304769e-12	1.30901424698502e-10	9.13203870189323e-11	GRN/LRRK2/LRP1/NCOA4/ATP6V0D1/LYST/RHOB/PSAP/SNX27/C9orf72/SORT1/KIF13A/LAMP2/LAPTM5/HSPA1A/DENND3/SCARB2/LIPA/LEPROT/ZFYVE16/RAB7A/HOOK3/ARL8B/GGA3/VPS35/LAMP1/AP3S2/PXK/GAK/VPS41/DTX3L/CHMP2A/CHMP4B/MGRN1/HGSNAT/TSG101/CLN3/ANKFY1/TRAK1/AP3S1/SCYL2/MVB12A/CHMP5/VAMP7	44
BP	GO:0032944	regulation of mononuclear cell proliferation	54/1499	241/18888	0.224066390041494	2.82332620086974	8.36398820059222	1.95936303044492e-12	1.64125467961974e-10	1.14498381423058e-10	MNDA/TNFSF13B/LST1/LILRB2/TYROBP/LGALS3/LYN/AIF1/TLR4/SYK/LGALS9/HLA-DMB/PYCARD/BST1/TNFRSF1B/CD86/VSIR/MEF2C/AHR/CEBPB/MYD88/JAK2/LILRB1/CD1D/BTK/BCL6/IL1B/CCR2/LILRB4/CDKN1A/IL18/CR1/CD74/HLA-DRB1/PTPN6/BID/PRKAR1A/CTNNB1/IL15/PELI1/CCDC88B/HLA-DPA1/NCKAP1L/PRNP/ANXA1/CD55/TYK2/ZBTB7B/CD300A/CD46/RIPK2/IRS2/SOS2/RC3H1	54
BP	GO:0042098	T cell proliferation	50/1499	213/18888	0.234741784037559	2.95784043822642	8.43687847806533	2.04974662382045e-12	1.69208069120019e-10	1.18044141951521e-10	SLC11A1/TNFSF13B/LILRB2/LGALS3/AIF1/SYK/LGALS9/HLA-DMB/PYCARD/TNFRSF1B/CD86/VSIR/CEBPB/JAK2/LILRB1/CD1D/BCL6/IL1B/CCR2/LILRB4/IL18/CR1/HLA-DRB1/P2RX7/PTPN6/BID/CD151/PRKAR1A/CTNNB1/IL15/PELI1/LIPA/CCDC88B/HLA-DPA1/NCKAP1L/PRNP/MSN/ANXA1/CD55/DOCK2/NCSTN/TYK2/ZBTB7B/ELF4/CD46/DOCK8/RIPK2/SOS2/RC3H1/PIK3CG	50
BP	GO:0035751	regulation of lysosomal lumen pH	18/1499	32/18888	0.5625	7.08772515010007	10.1192946991179	2.2715622951367e-12	1.84840269044266e-10	1.28949588934452e-10	GRN/LRRK2/PPT1/ATP6V0B/CREG1/ATP6V1A/ATP6V0C/LAMP2/ATP6V0A1/RNASEK/TCIRG1/ATP6AP1/ATP6AP2/LAMP1/ATP6V1F/SPNS1/TMEM165/CLN3	18
BP	GO:0007035	vacuolar acidification	19/1499	36/18888	0.527777777777778	6.65021125194574	9.96281861065034	2.57217542234994e-12	2.06353678953595e-10	1.43957927640786e-10	SLC11A1/GRN/DMXL2/ATP6V0D1/PPT1/ATP6V1B2/ATP6V0B/CREG1/ATP6V1A/ATP6V0C/LAMP2/ATP6V0A1/RNASEK/TCIRG1/ATP6AP1/ATP6AP2/LAMP1/ATP6V1F/CLN3	19
BP	GO:0050764	regulation of phagocytosis	32/1499	100/18888	0.32	4.03212808539026	8.92590520487859	3.13247836259542e-12	2.47813843796438e-10	1.7288166401751e-10	FCN1/SLC11A1/CLEC7A/FCER1G/FCGR2A/CD36/CFP/RAB31/FGR/HCK/SYK/PYCARD/TLR2/PLSCR1/SIRPA/CD300LF/SIRPB1/BTK/FCGR1A/FPR2/ATG3/CYBA/IL15/NCKAP1L/ANO6/PTPRJ/SNX3/DOCK2/PIP4P2/CD300A/RAB27A/CSK	32
BP	GO:0007249	canonical NF-kappaB signal transduction	63/1499	311/18888	0.202572347266881	2.55249265855694	8.10526021067105	3.35840659549041e-12	2.62047725587854e-10	1.82811606315447e-10	CLEC7A/S100A12/CD36/TLR4/CASP1/LGALS9/PYCARD/TLR2/RASSF2/TNFSF10/ARRB2/LGALS1/FKBP1A/MYD88/SECTM1/SIRPA/HMOX1/TNFRSF1A/TLR8/IL1B/LTBR/NLRP12/LILRB4/VEGFA/CLEC4D/RHOA/GAPDH/S100A4/GSTP1/CARD9/CD4/CD74/PELI2/HLA-DRB1/MAP3K3/CARD16/PELI1/TRIM8/NKIRAS2/PER1/BCL3/LIMS1/AZI2/RIOK3/FLNA/TRIM38/PRKCB/BST2/EP300/ILK/IRAK1/STAT1/MAVS/VAPA/RIPK2/TRIM25/PDPK1/PRDX1/NUP62/RELB/FLOT2/CARD19/ROCK2	63
BP	GO:0002221	pattern recognition receptor signaling pathway	56/1499	259/18888	0.216216216216216	2.72441086850693	8.20428738992255	3.55122354778917e-12	2.73348234164961e-10	1.90695147836474e-10	FCN1/CD14/S100A8/CD36/S100A9/LYN/IRAK3/TLR4/CASP1/PYCARD/TLR2/ARRB2/NAIP/LILRA2/CLEC4E/LY96/PIK3AP1/UNC93B1/MYD88/SCIMP/CD300LF/SLC15A3/TLR8/MEFV/BTK/CTSS/NLRP3/OAS1/TLR5/NAGK/MAPKAPK3/NINJ1/HSPA1A/RNF135/CYBA/PELI1/SEC14L1/RTN4/RIOK3/YWHAE/WDFY1/STMP1/TLR1/USP15/CD300A/IRAK1/NFKBIZ/NMI/MAVS/IRF7/RIPK2/TRIM25/PDPK1/IFI35/SLC15A4/GBP2	56
BP	GO:0043300	regulation of leukocyte degranulation	21/1499	45/18888	0.466666666666667	5.88018679119413	9.62304863644312	4.01355161945251e-12	3.0481586699202e-10	2.12647822644677e-10	SPI1/FGR/LYN/STXBP2/PRAM1/ITGAM/SYK/LGALS9/PTAFR/FES/ADGRE2/CCR2/GAB2/ITGB2/NCKAP1L/VAMP8/LAMP1/CD300A/PDPK1/UNC13D/VAMP7	21
BP	GO:0032755	positive regulation of interleukin-6 production	32/1499	101/18888	0.316831683168317	3.99220602513887	8.85255156509723	4.24018492176754e-12	3.17790701505104e-10	2.21699419386045e-10	CLEC7A/CD36/LILRB2/TYROBP/AIF1/TLR4/LILRA5/IL17RA/SYK/LGALS9/PYCARD/TLR2/LILRA2/UNC93B1/PTAFR/MYD88/SCIMP/TLR8/BTK/IL1B/POU2F2/CARD9/CD74/P2RX7/IL6R/CYBA/APP/AKIRIN2/TLR1/ARHGEF2/MAVS/RIPK2	32
BP	GO:0032635	interleukin-6 production	44/1499	176/18888	0.25	3.15010006671114	8.41394957622509	4.46770009915159e-12	3.26256663650865e-10	2.27605504376481e-10	CLEC7A/CD36/LILRB2/TYROBP/IRAK3/AIF1/TLR4/LILRA5/IL17RA/SYK/LGALS9/PYCARD/TLR2/ARRB2/LILRA2/UNC93B1/PTAFR/CEBPB/MYD88/SCIMP/SIRPA/TLR8/BTK/IL1B/NLRP12/LILRB4/POU2F2/CARD9/CD74/P2RX7/PTPN6/ARRB1/IL6R/CYBA/APP/NCKAP1L/AKIRIN2/TLR1/ARHGEF2/ELF4/CSK/MAVS/RIPK2/CAPN2	44
BP	GO:0032675	regulation of interleukin-6 production	44/1499	176/18888	0.25	3.15010006671114	8.41394957622509	4.46770009915159e-12	3.26256663650865e-10	2.27605504376481e-10	CLEC7A/CD36/LILRB2/TYROBP/IRAK3/AIF1/TLR4/LILRA5/IL17RA/SYK/LGALS9/PYCARD/TLR2/ARRB2/LILRA2/UNC93B1/PTAFR/CEBPB/MYD88/SCIMP/SIRPA/TLR8/BTK/IL1B/NLRP12/LILRB4/POU2F2/CARD9/CD74/P2RX7/PTPN6/ARRB1/IL6R/CYBA/APP/NCKAP1L/AKIRIN2/TLR1/ARHGEF2/ELF4/CSK/MAVS/RIPK2/CAPN2	44
BP	GO:0002573	myeloid leukocyte differentiation	53/1499	239/18888	0.221757322175732	2.79423102151783	8.1958601652502	4.80774140621626e-12	3.46644241136808e-10	2.41828431825002e-10	SPI1/LILRB3/TYROBP/LYN/MAFB/SNX10/TLR4/TLR2/RASSF2/KLF10/ANXA2/QKI/OSCAR/CEBPB/MYD88/CSF1R/FES/CCR1/CEBPA/LILRB1/TRIB1/EVI2B/LTBR/LILRB4/VEGFA/NOTCH2/RARA/TCIRG1/CD4/CD74/HLA-DRB1/GAB2/TESC/CTNNB1/FOSL2/IL15/CBFA2T3/ATP6AP1/APP/PSEN1/TFE3/RBPJ/MAPK14/CCL3/HCLS1/ZFP36L1/IRF7/RB1/STAT5A/RELB/CTNNBIP1/SBNO2/RUNX1	53
BP	GO:1902107	positive regulation of leukocyte differentiation	46/1499	190/18888	0.242105263157895	3.05062322249921	8.34084588749337	4.94036143408839e-12	3.47411095414413e-10	2.42363410184323e-10	SPI1/LILRB2/TYROBP/HLA-DRA/SYK/LGALS9/KLF10/CD86/VSIR/FES/CCR1/BTK/BCL6/TRIB1/NLRP3/SMARCD3/EVI2B/LILRB4/RHOA/ACTB/NOTCH2/IL18/RARA/CR1/ZMIZ1/CD4/CD74/HLA-DRB1/CD83/SOX4/TESC/FOXO3/IL15/NCKAP1L/ANXA1/HCLS1/ZBTB7B/NFKBIZ/ZFP36L1/CD46/RIPK2/RB1/SMARCD2/ZBTB16/CTNNBIP1/RUNX1	46
BP	GO:1903708	positive regulation of hemopoiesis	46/1499	190/18888	0.242105263157895	3.05062322249921	8.34084588749337	4.94036143408839e-12	3.47411095414413e-10	2.42363410184323e-10	SPI1/LILRB2/TYROBP/HLA-DRA/SYK/LGALS9/KLF10/CD86/VSIR/FES/CCR1/BTK/BCL6/TRIB1/NLRP3/SMARCD3/EVI2B/LILRB4/RHOA/ACTB/NOTCH2/IL18/RARA/CR1/ZMIZ1/CD4/CD74/HLA-DRB1/CD83/SOX4/TESC/FOXO3/IL15/NCKAP1L/ANXA1/HCLS1/ZBTB7B/NFKBIZ/ZFP36L1/CD46/RIPK2/RB1/SMARCD2/ZBTB16/CTNNBIP1/RUNX1	46
BP	GO:2000379	positive regulation of reactive oxygen species metabolic process	26/1499	70/18888	0.371428571428571	4.68014867054227	9.05675572717697	7.23435550678803e-12	5.02523036178837e-10	3.50573710373874e-10	CLEC7A/CD36/TYROBP/TLR4/ITGAM/SYK/CYP1B1/SOD2/PRKCD/TSPO/FPR2/PID1/GNAI2/THBS1/CDKN1A/GSTP1/ITGB2/FOXO3/CYBA/GRB2/MAPK14/PTK2B/HVCN1/CBR1/RAB27A/RNF41	26
BP	GO:0008360	regulation of cell shape	38/1499	140/18888	0.271428571428571	3.42010864385781	8.43852246849935	8.8587436805717e-12	6.0794462656068e-10	4.24118673356477e-10	LST1/FGR/HCK/PLEKHO1/PLXNC1/PLXNB2/RHOQ/CSF1R/FES/ARAP1/FGD4/RAC1/CYFIP1/SEMA4A/EPB41L3/VEGFA/CDC42EP3/RHOG/HEXB/FGD2/ITGB2/PLXND1/RHOU/CCL3/PTK2B/MSN/PARVB/ANXA1/F11R/FMNL1/WDR1/CRK/ALDOA/SYNE3/GNA13/BRWD3/ZMPSTE24/RDX	38
BP	GO:0032611	interleukin-1 beta production	33/1499	110/18888	0.3	3.78012008005337	8.5857894217134	1.05868828894434e-11	7.0944570515611e-10	4.94928580899674e-10	CLEC7A/CD36/TYROBP/TLR4/LILRA5/CASP1/LGALS9/PYCARD/CD33/ARRB2/NAIP/LILRA2/MYD88/JAK2/SIRPA/TLR8/MEFV/NLRP3/NLRP12/LILRB4/S1PR3/GSTP1/SERPINB1/P2RX7/CARD16/EGR1/APP/CCL3/HK1/STMP1/ELF4/RIPK2/PML	33
BP	GO:0032651	regulation of interleukin-1 beta production	33/1499	110/18888	0.3	3.78012008005337	8.5857894217134	1.05868828894434e-11	7.0944570515611e-10	4.94928580899674e-10	CLEC7A/CD36/TYROBP/TLR4/LILRA5/CASP1/LGALS9/PYCARD/CD33/ARRB2/NAIP/LILRA2/MYD88/JAK2/SIRPA/TLR8/MEFV/NLRP3/NLRP12/LILRB4/S1PR3/GSTP1/SERPINB1/P2RX7/CARD16/EGR1/APP/CCL3/HK1/STMP1/ELF4/RIPK2/PML	33
BP	GO:0009615	response to virus	74/1499	409/18888	0.180929095354523	2.27977902138508	7.68249720436235	1.45528357541169e-11	9.6387154017965e-10	6.7242294947113e-10	FGL2/FGR/IRAK3/CASP1/IFNGR2/IL17RA/LGALS9/LYST/IFITM3/PYCARD/TLR2/IFNGR1/RNASE6/NPC2/ITGAX/UNC93B1/PLSCR1/MYD88/JAK2/LILRB1/TLR8/APOBEC3A/IL1B/NLRP3/OAS1/IRF5/RNASE2/BNIP3L/POU2F2/SAMHD1/STAT2/CARD9/HIF1A/IL10RB/RNF135/IL15/ATG7/TRIM8/MAPK14/MX2/BCL3/AZI2/ENO1/RIOK3/SLFN11/VAMP8/TRIM38/BST2/IFI44/MLKL/TYK2/STAT1/NMI/OAS2/MAVS/IRF7/IFI44L/PARP9/TRIM25/UBE2W/DTX3L/DDX60L/NT5C2/GBP2/MX1/EIF2AK4/ZMPS…	74
BP	GO:0002886	regulation of myeloid leukocyte mediated immunity	23/1499	57/18888	0.403508771929825	5.08437203749868	9.06715486090792	1.58310846179512e-11	1.03648112625115e-09	7.23077367607572e-10	SPI1/TYROBP/FGR/LYN/STXBP2/PRAM1/ITGAM/SYK/LGALS9/PTAFR/FES/ADGRE2/BTK/FCGR1A/CCR2/GAB2/ITGB2/VAMP8/CD300A/MAVS/PDPK1/UNC13D/VAMP7	23
BP	GO:0007042	lysosomal lumen acidification	15/1499	24/18888	0.625	7.87525016677785	9.89514665215693	1.92133645242114e-11	1.24362868556714e-09	8.67589127738013e-10	GRN/PPT1/ATP6V0B/CREG1/ATP6V1A/ATP6V0C/LAMP2/ATP6V0A1/RNASEK/TCIRG1/ATP6AP1/ATP6AP2/LAMP1/ATP6V1F/CLN3	15
BP	GO:0045859	regulation of protein kinase activity	81/1499	470/18888	0.172340425531915	2.17155834386045	7.55155898362778	2.04856232789639e-11	1.30522999653713e-09	9.10563874358309e-10	SLC11A1/S100A12/LRRK2/C5AR1/FGR/LYN/IRAK3/TLR4/CCDC88A/LILRA5/PYCARD/RASSF2/SLC8A1/NCF1/RGS2/CD86/CORO1C/PAK1/ADAM17/CHP1/JAK2/CSF1R/PRKCD/PPM1F/TRIB1/IL1B/FCGR1A/CAMK1/LILRB4/DUSP3/VEGFA/NRG1/RHOA/ACTB/THBS1/CDKN1A/GSTP1/CAMKK2/MAP2K3/GNAQ/INSR/CD4/IQGAP1/HHEX/RALB/HIPK3/MAP3K11/PRKAR1A/CCNY/IL6R/YWHAG/CALM2/APP/PRNP/PTEN/PTK2B/PRKAG2/DUSP22/KSR1/PTPRJ/UNC119/RAPGEF2/CD300A/RAP2B/IRAK1/RAP1A/CAC…	81
BP	GO:0072524	pyridine-containing compound metabolic process	42/1499	170/18888	0.247058823529412	3.1130400659263	8.1254509682478	2.06233672205657e-11	1.30522999653713e-09	9.10563874358309e-10	PGD/NAMPT/TALDO1/TKT/IER3/PRKACA/HK3/KYNU/NADK/HK2/GAPDH/FBP1/SLC2A6/INSR/HIF1A/P2RX7/PKM/PDXK/NAPRT/PGLS/CBFA2T3/TPI1/LIPA/GALK1/APP/PSEN1/PGK1/ADPGK/IDH1/PGAM1/PRKAG2/HK1/ENO1/G6PD/ZBTB7A/EP300/PFKL/PARP9/ME2/ALDOA/EIF6/NADSYN1	42
BP	GO:0051051	negative regulation of transport	80/1499	462/18888	0.173160173160173	2.1818874920943	7.55138466674996	2.14098853121166e-11	1.34011765645952e-09	9.34902452900406e-10	SPI1/CD36/LRRK2/LILRB2/LGALS3/SLC43A2/RAB11FIP1/LGALS9/PICALM/TLR2/TNFRSF1B/RGS2/ANXA2/SDCBP/CD33/CHP1/PLSCR1/SIRPA/KCNE3/CD300LF/TNFRSF1A/LILRB1/PPM1F/RAC1/IL1B/CYFIP1/MCTP1/CCR2/NRG1/TSPO/PTGS2/PID1/GNAI2/OAZ1/THBS1/PPIF/GSTO1/CD74/ATG3/VAMP3/OAZ2/PEA15/SESTD1/RIN3/SLC30A1/CALM2/NCKAP1L/RAB7A/LYPLA1/UBE2J1/PTEN/PTK2B/OS9/YWHAE/KLF7/VAMP8/VPS35/ANXA1/PRKCB/MIDN/SNX3/UNC119/PIP4P2/CD300A/PACSIN2/…	80
BP	GO:0042113	B cell activation	57/1499	278/18888	0.205035971223022	2.5835353065113	7.80947726790581	2.18675985235166e-11	1.35388957815164e-09	9.44510119293768e-10	MNDA/SPI1/TNFSF13B/TYROBP/LYN/TLR4/TNFSF13/SKAP2/SYK/THEMIS2/BST1/CD86/LGALS1/NFAM1/MEF2C/ADAM17/AHR/PRKCD/LYL1/BTK/BCL6/LAPTM5/LAT2/NOTCH2/CDKN1A/TCIRG1/CR1/GAPT/CD74/HHEX/PTPN6/IRF8/FOSL2/PELI1/NCKAP1L/STAT6/RBPJ/HDAC9/PTK2B/BCL3/LFNG/PTPRJ/PRKCB/BST2/AKIRIN2/ZBTB7A/EP300/IRF2BP2/CD300A/CMTM7/NFKBIZ/ZFP36L1/IRS2/ERCC1/SLC15A4/CEBPG/RC3H1	57
BP	GO:0002285	lymphocyte activation involved in immune response	48/1499	212/18888	0.226415094339623	2.85292081513462	7.9657717996481	2.23706611039311e-11	1.37014285643002e-09	9.55848847394905e-10	SLC11A1/FGL2/FCER1G/LGALS3/HLA-DRA/TLR4/TNFSF13/LGALS9/HLA-DMB/CD86/LGALS1/CLEC4E/LILRB1/BCL6/NLRP3/SEMA4A/CLEC4D/NOTCH2/IL18/LCP1/RARA/CR1/GAPT/CD74/HLA-DRB1/ICAM1/IRF8/IL6R/PSEN1/NCKAP1L/STAT6/PTK2B/BCL3/LFNG/ANXA1/LAMP1/ZBTB7B/NFKBIZ/RAB27A/CD46/RIPK2/ERCC1/SLC15A4/RELB/RC3H1/EIF2AK4/UNC13D/VAMP7	48
BP	GO:0019362	pyridine nucleotide metabolic process	41/1499	164/18888	0.25	3.15010006671114	8.11944385953638	2.38604230837652e-11	1.43062073563291e-09	9.98039857520371e-10	PGD/NAMPT/TALDO1/TKT/IER3/PRKACA/HK3/KYNU/NADK/HK2/GAPDH/FBP1/SLC2A6/INSR/HIF1A/P2RX7/PKM/NAPRT/PGLS/CBFA2T3/TPI1/LIPA/GALK1/APP/PSEN1/PGK1/ADPGK/IDH1/PGAM1/PRKAG2/HK1/ENO1/G6PD/ZBTB7A/EP300/PFKL/PARP9/ME2/ALDOA/EIF6/NADSYN1	41
BP	GO:0046496	nicotinamide nucleotide metabolic process	41/1499	164/18888	0.25	3.15010006671114	8.11944385953638	2.38604230837652e-11	1.43062073563291e-09	9.98039857520371e-10	PGD/NAMPT/TALDO1/TKT/IER3/PRKACA/HK3/KYNU/NADK/HK2/GAPDH/FBP1/SLC2A6/INSR/HIF1A/P2RX7/PKM/NAPRT/PGLS/CBFA2T3/TPI1/LIPA/GALK1/APP/PSEN1/PGK1/ADPGK/IDH1/PGAM1/PRKAG2/HK1/ENO1/G6PD/ZBTB7A/EP300/PFKL/PARP9/ME2/ALDOA/EIF6/NADSYN1	41
BP	GO:0030217	T cell differentiation	61/1499	310/18888	0.196774193548387	2.47943360089522	7.71119789419103	2.65733122786934e-11	1.57668319520248e-09	1.09993699399197e-09	SPI1/FGL2/FCER1G/LILRB2/MAFB/HLA-DRA/SYK/LGALS9/CD86/VSIR/CLEC4E/ADAM17/CD1D/BCL6/IL1B/NLRP3/SMARCD3/SEMA4A/CCR2/LILRB4/CLEC4D/RHOA/ACTB/IL18/RARA/TCIRG1/CR1/ZMIZ1/CD4/CD74/HLA-DRB1/CD83/SOX4/EGR1/FOXO3/IL6R/CTNNB1/FOSL2/IL15/LIPA/NCKAP1L/STAT6/PRELID1/BCL3/LFNG/ANXA1/DOCK2/ZBTB7B/NFKBIZ/KDELR1/ZFP36L1/CD46/RIPK2/SMARCD2/SOS2/RELB/ZBTB16/STK11/RUNX1/RC3H1/MR1	61
BP	GO:0036230	granulocyte activation	21/1499	49/18888	0.428571428571429	5.40017154293338	9.05490144627846	3.04679445730053e-11	1.78912796173029e-09	1.2481442296592e-09	SPI1/GRN/FCER1G/TYROBP/STXBP2/PRAM1/ITGAM/SYK/LILRA2/PTAFR/MYD88/PRKCD/CXCL8/CCR2/IL18/ITGB2/IL15/CCL3/ANXA1/CD300A/VAMP7	21
BP	GO:0050727	regulation of inflammatory response	75/1499	425/18888	0.176470588235294	2.22360004709022	7.49079338074174	3.64346485940513e-11	2.1176710039971e-09	1.47734477381894e-09	S100A8/GRN/S100A12/KLF4/LRRK2/S100A9/FGR/LYN/HCK/TLR4/LILRA5/CASP1/IL17RA/SYK/LGALS2/PYCARD/TLR2/BST1/TNFRSF1B/NCF1/ALOX5/AOAH/NAIP/LGALS1/PIK3AP1/AHR/CEBPB/MYD88/JAK2/IER3/SIRPA/PRKCD/TNFRSF1A/CEBPA/MEFV/BTK/BCL6/IL1B/NLRP3/FCGR1A/CCR2/NLRP12/FPR2/PTGS2/NEAT1/GSTP1/MGST2/IL18/NINJ1/HLA-DRB1/PTPN6/CARD16/SIGLEC10/METRNL/IL15/TNFAIP8L2/APP/CELF1/MAPK14/CCL3/VAMP8/VPS35/ANXA1/ELF4/NFKBIZ/IL10RA/NMI…	75
BP	GO:0006898	receptor-mediated endocytosis	54/1499	259/18888	0.208494208494208	2.62711048034597	7.74135807174054	3.77707396136185e-11	2.17315285696132e-09	1.51605042042966e-09	CD14/FCER1G/CD36/RAB31/LRP1/ITGAM/SYK/PPT1/PICALM/NUMB/ASGR1/ANXA2/SDCBP/ARRB2/GRK3/LILRB1/CXCL8/RAC1/FCGR1A/CXCL16/LILRB4/STAB1/VEGFA/AP2S1/RNASEK/CAP1/INSR/RALB/ITGB2/ARRB1/ARHGAP27/SCARB2/CLTA/BMP2K/RIN3/CLTC/PDLIM7/GRB2/CANX/GRK2/AP2A1/UNC119/DNAJC13/PPP3R1/PIK3CB/GAK/LDLR/SNX17/ANKRD13D/CLN3/ANKRD13A/SNX1/SCYL2/CBL	54
BP	GO:0050729	positive regulation of inflammatory response	39/1499	153/18888	0.254901960784314	3.21186673468587	8.06534272165917	3.86438773257236e-11	2.20115525247322e-09	1.53558565162744e-09	S100A8/GRN/S100A12/LRRK2/S100A9/TLR4/LILRA5/CASP1/IL17RA/LGALS2/PYCARD/TLR2/NAIP/LGALS1/CEBPB/TNFRSF1A/CEBPA/MEFV/BTK/IL1B/NLRP3/FCGR1A/CCR2/NLRP12/PTGS2/NEAT1/MGST2/IL18/NINJ1/IL15/APP/CCL3/VAMP8/NFKBIZ/NMI/IFI35/LDLR/PIK3CG/VAMP7	39
BP	GO:0072593	reactive oxygen species metabolic process	51/1499	238/18888	0.214285714285714	2.70008577146669	7.74934321328617	4.6226900974656e-11	2.60701413813506e-09	1.81872382677776e-09	NCF2/CYBB/CLEC7A/CD36/LRRK2/TYROBP/TLR4/ITGAM/SYK/BST1/NCF1/ALOX5/CYP1B1/SOD2/IER3/PRDX3/NCF4/PRKCD/RAC1/TSPO/PDK4/FPR2/PID1/RHOA/GNAI2/HK2/THBS1/CDKN1A/GSTP1/CAT/HIF1A/P2RX7/ITGB2/FOXO3/CYBA/GRB2/LIPA/PRCP/MAPK14/PTK2B/G6PD/ACOX1/HVCN1/CYB5R4/CBR1/RAB27A/PRDX1/GCH1/EIF6/IFI6/RNF41	51
BP	GO:0050900	leukocyte migration	71/1499	396/18888	0.179292929292929	2.25916267410597	7.43502605276757	5.81625029493196e-11	3.20675874887705e-09	2.23712194652034e-09	S100A8/CSF3R/S100A12/FCER1G/S100A9/C5AR1/LGALS3/LYN/HCK/PECAM1/JAML/AIF1/IL17RA/SYK/LGALS9/LYST/PYCARD/BST1/ALOX5/ADAM17/TREM1/PTAFR/MYD88/CSF1R/SIRPA/CCR1/HMOX1/ADGRE2/MPP1/CXCL8/RAC1/IL1B/CXCL16/CCR2/NLRP12/VEGFA/FPR2/RHOA/THBS1/NINJ1/CD74/ICAM1/C3AR1/ITGB2/IL6R/RIN3/CCL3L1/MOSPD2/APP/NCKAP1L/ANO6/CCL3/PTK2B/MSN/PLEC/ADAM10/ANXA1/P2RX4/F11R/MAPK1/CD300A/DOCK8/MYO1G/CKLF/SELL/WDR1/CRK/PLCB1/GOLP…	71
BP	GO:0032612	interleukin-1 production	35/1499	129/18888	0.271317829457364	3.41871325069426	8.09318373687284	5.90733203074543e-11	3.20675874887705e-09	2.23712194652034e-09	CLEC7A/CD36/TYROBP/TLR4/LILRA5/CASP1/LGALS9/PYCARD/CD33/ARRB2/NAIP/LILRA2/MYD88/JAK2/SIRPA/TLR8/MEFV/NLRP3/NLRP12/LILRB4/S1PR3/GSTP1/SERPINB1/P2RX7/CARD16/EGR1/APP/CCL3/HK1/ANXA1/STMP1/ELF4/RIPK2/HDAC2/PML	35
BP	GO:0032652	regulation of interleukin-1 production	35/1499	129/18888	0.271317829457364	3.41871325069426	8.09318373687284	5.90733203074543e-11	3.20675874887705e-09	2.23712194652034e-09	CLEC7A/CD36/TYROBP/TLR4/LILRA5/CASP1/LGALS9/PYCARD/CD33/ARRB2/NAIP/LILRA2/MYD88/JAK2/SIRPA/TLR8/MEFV/NLRP3/NLRP12/LILRB4/S1PR3/GSTP1/SERPINB1/P2RX7/CARD16/EGR1/APP/CCL3/HK1/ANXA1/STMP1/ELF4/RIPK2/HDAC2/PML	35
BP	GO:0045807	positive regulation of endocytosis	39/1499	155/18888	0.251612903225806	3.17042329294799	7.9662077287604	5.91133547458025e-11	3.20675874887705e-09	2.23712194652034e-09	FCN1/CD14/SLC11A1/CLEC7A/FCER1G/FCGR2A/CD36/CFP/LRRK2/RAB31/LRP1/SYK/PPT1/PYCARD/ANXA2/ARRB2/SIRPA/CD300LF/SIRPB1/BTK/FCGR1A/VEGFA/FPR2/INSR/CD151/ARRB1/CYBA/IL15/NCKAP1L/ANO6/AP2A1/PTPRJ/DOCK2/RAB27A/TSG101/CLN3/ANKFY1/CBL/TOR1A	39
BP	GO:0043434	response to peptide hormone	76/1499	438/18888	0.17351598173516	2.1863708225575	7.37571844639999	6.19349134248374e-11	3.32812515913088e-09	2.32179044864708e-09	CYBB/RAB31/LYN/PTPRE/AGTRAP/LTA4H/TLR2/CTSD/TNFSF10/CYP1B1/RHOQ/RETN/JAK2/PRKACA/PRKCD/ZDHHC7/SLC24A4/IL1B/CYFIP1/SORT1/PDK4/PTGS2/PID1/GNAI2/FBP1/CAT/TIMP1/STAT2/INSR/PKM/RAB10/EGR1/PRKAR1A/COMT/ZNF106/GRB2/YWHAG/LEPROT/STAT6/INPPL1/SP1/MAPK14/HDAC9/KCNQ1/MYO5A/PRKCB/NR4A1/ADIPOR1/EIF4EBP2/AHCYL1/MAPK1/TYK2/ZBTB7B/MDM2/ZFP36L1/STAT1/CSK/ATP2B1/IRS2/RB1/PDPK1/STAT5A/CRK/PLCB1/HADHA/SOS2/RAB8A/SHO…	76
BP	GO:0045637	regulation of myeloid cell differentiation	48/1499	218/18888	0.220183486238532	2.77440005875477	7.73664436531651	6.33478696592482e-11	3.37223799606615e-09	2.35256476107882e-09	SPI1/CSF3R/LILRB3/TYROBP/LYN/MAFB/TLR4/RASSF2/KLF10/QKI/MEF2C/CEBPB/FES/CCR1/LILRB1/TRIB1/EVI2B/LILRB4/NOTCH2/RARA/HSPA1A/CD4/RCOR1/CD74/HLA-DRB1/HIF1A/TESC/FOXO3/CTNNB1/NCKAP1L/TFE3/MAPK14/CCL3/PTK2B/HCLS1/ZFP36L1/STAT1/IRF7/ARNT/RB1/ZBTB16/FAM210B/EIF6/CTNNBIP1/RUNX1/RNF41/PURB/ISG15	48
BP	GO:0019882	antigen processing and presentation	33/1499	117/18888	0.282051282051282	3.55395904962283	8.13594789062478	6.70380391111864e-11	3.5280293923349e-09	2.46124906787113e-09	CD68/MPEG1/IFI30/SLC11A1/FGL2/FCER1G/LILRB2/RAB32/HLA-DRA/CTSH/CLEC4A/HLA-DMB/PYCARD/CTSD/UNC93B1/CD1D/CTSS/FCGR1A/THBS1/HLA-DMA/CD74/HLA-DRB1/ICAM1/RAB10/HLA-DQB1/HLA-DRB5/HLA-DPA1/RAB34/ARL8B/WAS/RAB27A/RELB/MR1	33
BP	GO:2000377	regulation of reactive oxygen species metabolic process	38/1499	149/18888	0.25503355704698	3.21352490026908	7.9643317719584	6.7513202908094e-11	3.5280293923349e-09	2.46124906787113e-09	CLEC7A/CD36/LRRK2/TYROBP/TLR4/ITGAM/SYK/BST1/ALOX5/CYP1B1/SOD2/IER3/PRKCD/RAC1/TSPO/FPR2/PID1/RHOA/GNAI2/HK2/THBS1/CDKN1A/GSTP1/HIF1A/ITGB2/FOXO3/CYBA/GRB2/PRCP/MAPK14/PTK2B/G6PD/HVCN1/CBR1/RAB27A/GCH1/EIF6/RNF41	38
BP	GO:0002286	T cell activation involved in immune response	34/1499	124/18888	0.274193548387097	3.45494846026383	8.05258860461607	8.08789385790089e-11	4.18805849223668e-09	2.92170328359578e-09	SLC11A1/FGL2/FCER1G/LGALS3/HLA-DRA/LGALS9/HLA-DMB/CD86/CLEC4E/LILRB1/BCL6/NLRP3/SEMA4A/CLEC4D/IL18/LCP1/RARA/CD74/HLA-DRB1/ICAM1/IL6R/PSEN1/NCKAP1L/STAT6/BCL3/ANXA1/ZBTB7B/NFKBIZ/RAB27A/CD46/RIPK2/RELB/RC3H1/EIF2AK4	34
BP	GO:0006935	chemotaxis	79/1499	466/18888	0.169527896995708	2.13611935854232	7.29110801398727	8.33133084357274e-11	4.27524869234147e-09	2.98252953385368e-09	S100A8/CSF3R/FPR1/S100A12/FCER1G/S100A9/C5AR1/TYMP/LGALS3/LYN/JAML/PLAUR/AIF1/IL17RA/SYK/LGALS9/LYST/BST1/ALOX5/ARRB2/ADAM17/TREM1/PTAFR/CSF1R/FES/CCR1/ADGRE2/PRKCD/MPP1/PPM1F/CXCL8/RAC1/IL1B/CXCL16/SEMA4A/CCR2/DUSP3/HBEGF/VEGFA/NRG1/RNASE2/FPR2/RHOA/THBS1/S100A4/RHOG/NINJ1/CD74/C3AR1/ITGB2/STX3/IL6R/RIN3/CCL3L1/MOSPD2/NCKAP1L/ANO6/MAPK14/CCL3/PTK2B/PLEC/ADAM10/PTPRJ/ANXA1/NR4A1/P2RX4/DOCK2/MAPK1…	79
BP	GO:0042119	neutrophil activation	19/1499	42/18888	0.452380952380952	5.70018107309635	8.95312491741695	8.41232201898131e-11	4.27826662679621e-09	2.98463492684722e-09	SPI1/GRN/FCER1G/TYROBP/STXBP2/PRAM1/ITGAM/SYK/LILRA2/PTAFR/MYD88/PRKCD/CXCL8/IL18/ITGB2/IL15/ANXA1/CD300A/VAMP7	19
BP	GO:0019058	viral life cycle	61/1499	319/18888	0.191222570532915	2.40948092876965	7.45427293492421	9.09463431568029e-11	4.58433956301902e-09	3.19815971510881e-09	FCN1/CTSB/LGALS9/IFITM3/CD86/LGALS1/PLSCR1/CXCL8/APOBEC3A/ANPEP/OAS1/GSN/RNASEK/CR1/INSR/HSPA1A/CD4/CD74/HLA-DRB1/ICAM1/ATG16L2/PCBP1/CTBP2/SCARB2/CIITA/TRIM8/RAB7A/GRK2/ARL8B/VAMP8/ITGA5/TRIM38/CD55/BST2/LAMP1/SNX3/F11R/TPCN1/CD46/OAS2/MAVS/FURIN/VAPA/PDCD6IP/WWP2/TRIM25/NFIA/DYNLT1/CHMP2A/LDLR/CHMP4B/TSG101/RAB1B/RAB1A/MX1/EIF2AK4/PKN2/MVB12A/CHMP5/NOTCH1/ISG15	61
BP	GO:0042330	taxis	79/1499	468/18888	0.168803418803419	2.12699064333487	7.24842128244703	1.03117041301099e-10	5.15223392325492e-09	3.59433823556463e-09	S100A8/CSF3R/FPR1/S100A12/FCER1G/S100A9/C5AR1/TYMP/LGALS3/LYN/JAML/PLAUR/AIF1/IL17RA/SYK/LGALS9/LYST/BST1/ALOX5/ARRB2/ADAM17/TREM1/PTAFR/CSF1R/FES/CCR1/ADGRE2/PRKCD/MPP1/PPM1F/CXCL8/RAC1/IL1B/CXCL16/SEMA4A/CCR2/DUSP3/HBEGF/VEGFA/NRG1/RNASE2/FPR2/RHOA/THBS1/S100A4/RHOG/NINJ1/CD74/C3AR1/ITGB2/STX3/IL6R/RIN3/CCL3L1/MOSPD2/NCKAP1L/ANO6/MAPK14/CCL3/PTK2B/PLEC/ADAM10/PTPRJ/ANXA1/NR4A1/P2RX4/DOCK2/MAPK1…	79
BP	GO:0002819	regulation of adaptive immune response	46/1499	207/18888	0.222222222222222	2.80008894818768	7.64582019982863	1.13888430780077e-10	5.64094349324623e-09	3.93527529697748e-09	SLC11A1/CLEC7A/TNFSF13B/HLA-DRA/TNFSF13/PYCARD/TNFRSF1B/MEF2C/AHR/JAK2/LILRB1/CD1D/BTK/BCL6/IL1B/NLRP3/FCGR1A/CCR2/LILRB4/IL18/CR1/CARD9/CD4/HLA-DRB1/P2RX7/PTPN6/NCKAP1L/STAT6/DUSP22/STX7/ANXA1/CD55/AKIRIN2/WAS/TYK2/ZBTB7B/NFKBIZ/CD46/IRF7/ADCY7/RIPK2/SLC15A4/RC3H1/EIF2AK4/TRIM27/MR1	46
BP	GO:0030641	regulation of cellular pH	29/1499	95/18888	0.305263157894737	3.84643797619466	8.16602064576973	1.17461908500329e-10	5.76778474842993e-09	4.02376319953485e-09	SLC11A1/GRN/DMXL2/LRRK2/ATP6V0D1/PPT1/ATP6V1B2/ATP6V0B/CREG1/CHP1/ATP6V1A/ATP6V0C/LAMP2/ATP6V0A1/RNASEK/TCIRG1/ATP6AP1/RAB7A/HVCN1/ATP6AP2/LAMP1/ATP5F1B/ATP6V1F/MAPK1/SPNS1/TM9SF4/TMEM165/CLN3/MAPK3	29
BP	GO:0032731	positive regulation of interleukin-1 beta production	23/1499	62/18888	0.370967741935484	4.6743420344746	8.50827270905262	1.20691717916558e-10	5.87572671156165e-09	4.09906644296002e-09	CLEC7A/CD36/TYROBP/TLR4/LILRA5/CASP1/LGALS9/PYCARD/NAIP/LILRA2/MYD88/JAK2/TLR8/MEFV/NLRP3/NLRP12/P2RX7/EGR1/APP/CCL3/HK1/STMP1/RIPK2	23
BP	GO:0045936	negative regulation of phosphate metabolic process	68/1499	378/18888	0.17989417989418	2.26673867234241	7.30423475415848	1.2762211082174e-10	6.16047070542905e-09	4.29771158208802e-09	LRRK2/LGALS3/LYN/IRAK3/DUSP6/CDA/PYCARD/RASSF2/SLC8A1/RGS2/ARRB2/CORO1C/FKBP1A/CHP1/IER3/PRDX3/PRKACA/SIRPA/C9orf72/PRKCD/PPM1F/TRIB1/IL1B/NLRP12/LILRB4/DUSP3/TSPO/PID1/CDKN1A/FBP1/GSTP1/GNAQ/IQGAP1/HHEX/PTPN6/HIPK3/PLEK/PRKAR1A/CBFA2T3/YWHAG/CALM2/PSEN1/NCKAP1L/PRNP/MYADM/PTEN/PRKAG2/DUSP22/YWHAE/PTPRJ/MIDN/EIF4G1/CD300A/CTDSP1/IRS2/RB1/PDPK1/MVP/PPP2R5A/PARP14/TSG101/SPAG9/MICAL1/CTDSP2/CBL/PRK…	68
BP	GO:0016032	viral process	74/1499	428/18888	0.172897196261682	2.17857387791238	7.24115510447335	1.3153474069509e-10	6.29598221007761e-09	4.39224808601474e-09	FCN1/CTSB/LGALS9/IFITM3/MGAT1/CD86/LGALS1/PLSCR1/CSF1R/CXCL8/APOBEC3A/ANPEP/OAS1/GSN/RNASEK/CR1/INSR/HSPA1A/CD4/CD74/HLA-DRB1/ICAM1/ATG16L2/PCBP1/CTBP2/SCARB2/CIITA/TRIM8/ZDHHC20/RAB7A/CANX/SP1/CCL3/GRK2/ARL8B/VAMP8/ITGA5/TRIM38/CD55/BST2/LAMP1/SNX3/F11R/CALCOCO2/EP300/TPCN1/STAT1/CD46/OAS2/MAVS/IRF7/FURIN/VAPA/PDCD6IP/PARP9/GALNT1/WWP2/TRIM25/NFIA/DYNLT1/CHMP2A/LDLR/CHMP4B/TSG101/RAB1B/RAB1A/MX1…	74
BP	GO:0010720	positive regulation of cell development	77/1499	454/18888	0.169603524229075	2.13707229195381	7.20031032662312	1.41879654547046e-10	6.71283972754951e-09	4.68305920525935e-09	SPI1/VCAN/CLEC7A/LILRB2/TYROBP/LYN/HLA-DRA/SYK/LGALS9/TLR2/KLF10/TNFRSF1B/NUMB/QKI/CD86/PLXNC1/VSIR/PLXNB2/FES/SHTN1/CCR1/BTK/BCL6/TRIB1/IL1B/NLRP3/CYFIP1/SMARCD3/EVI2B/LILRB4/VEGFA/TSPO/RHOA/ACTB/NOTCH2/IL18/RARA/CR1/ZMIZ1/CD4/CD74/HLA-DRB1/CD83/HIF1A/SOX4/TESC/CUX1/DICER1/NPTN/PLXND1/FOXO3/CTNNB1/IL15/NCKAP1L/ANXA1/HCLS1/RUFY3/F11R/ZBTB7B/NFKBIZ/ZFP36L1/CD46/RIPK2/TIAM1/RB1/SMARCD2/NIN/MAP2K1/S…	77
BP	GO:0050777	negative regulation of immune response	44/1499	194/18888	0.22680412371134	2.85782274093382	7.63658206626724	1.4300888165339e-10	6.71283972754951e-09	4.68305920525935e-09	SPI1/FGL2/GRN/FGR/LGALS3/LYN/IRAK3/HCK/SYK/LGALS9/ARRB2/AHR/LILRB1/BCL6/OAS1/CCR2/LILRB4/SAMHD1/STAT2/CR1/HLA-DRB1/PTPN6/EIF4E2/NCKAP1L/STAT6/MAPK14/DUSP22/ANXA1/CD55/ZBTB7B/USP15/CD300A/CD46/NMI/MAVS/FURIN/CRK/PARP14/YTHDF3/TRAFD1/RC3H1/SERPINB9/TRIM27/ISG15	44
BP	GO:0010563	negative regulation of phosphorus metabolic process	68/1499	379/18888	0.179419525065963	2.26075783151829	7.27955454796133	1.43779221692598e-10	6.71283972754951e-09	4.68305920525935e-09	LRRK2/LGALS3/LYN/IRAK3/DUSP6/CDA/PYCARD/RASSF2/SLC8A1/RGS2/ARRB2/CORO1C/FKBP1A/CHP1/IER3/PRDX3/PRKACA/SIRPA/C9orf72/PRKCD/PPM1F/TRIB1/IL1B/NLRP12/LILRB4/DUSP3/TSPO/PID1/CDKN1A/FBP1/GSTP1/GNAQ/IQGAP1/HHEX/PTPN6/HIPK3/PLEK/PRKAR1A/CBFA2T3/YWHAG/CALM2/PSEN1/NCKAP1L/PRNP/MYADM/PTEN/PRKAG2/DUSP22/YWHAE/PTPRJ/MIDN/EIF4G1/CD300A/CTDSP1/IRS2/RB1/PDPK1/MVP/PPP2R5A/PARP14/TSG101/SPAG9/MICAL1/CTDSP2/CBL/PRK…	68
BP	GO:0006096	glycolytic process	28/1499	90/18888	0.311111111111111	3.92012452746275	8.15289421033122	1.49055951726996e-10	6.90262358566641e-09	4.81545757611818e-09	IER3/PRKACA/HK3/HK2/GAPDH/FBP1/SLC2A6/INSR/HIF1A/P2RX7/PKM/CBFA2T3/TPI1/LIPA/GALK1/APP/PSEN1/PGK1/ADPGK/PGAM1/PRKAG2/HK1/ENO1/ZBTB7A/EP300/PFKL/ALDOA/EIF6	28
BP	GO:0071219	cellular response to molecule of bacterial origin	50/1499	238/18888	0.210084033613445	2.64714291320264	7.50801869527284	1.50502566843978e-10	6.91340823180082e-09	4.82298123799676e-09	CD68/CD14/CD36/LILRB2/LYN/IRAK3/HCK/TLR4/CASP1/PYCARD/TLR2/TNFRSF1B/LY86/CD86/LILRA2/LY96/MEF2C/AHR/PTAFR/MYD88/JAK2/SCIMP/SIRPA/LILRB1/CXCL8/TRIB1/IL1B/NLRP3/TSPO/RHOA/VIM/GSTP1/MAP2K3/RARA/CARD16/IRF8/MAPK14/CD55/HADHB/MAPK1/TLR1/IRAK1/NFKBIZ/CDK19/RIPK2/CAPN2/GBP2/SBNO2/MAPK3/CHMP5	50
BP	GO:0051701	biological process involved in interaction with host	45/1499	202/18888	0.222772277227723	2.80701986142577	7.58098157886729	1.6616075969372e-10	7.57161349772343e-09	5.28216309763194e-09	FCN1/CTSB/LGALS9/IFITM3/CD86/LGALS1/PLSCR1/CXCL8/ANPEP/GSN/RNASEK/CR1/INSR/HSPA1A/CD4/CD74/HLA-DRB1/ICAM1/SCARB2/CIITA/FUCA2/TRIM8/RAB7A/GRK2/ARL8B/VAMP8/ITGA5/TRIM38/CD55/LAMP1/SNX3/F11R/TPCN1/CD46/FURIN/VAPA/WWP2/TRIM25/DYNLT1/CHMP2A/LDLR/CHMP4B/TSG101/CHMP5/CBL	45
BP	GO:0051345	positive regulation of hydrolase activity	80/1499	482/18888	0.16597510373444	2.09135274138499	7.1261335444242	1.82222092851408e-10	8.23759556255255e-09	5.74677026327541e-09	S100A8/GRN/CLEC7A/S100A9/C5AR1/LYN/CTSH/CASP1/SYK/LGALS9/PICALM/PYCARD/CTSD/CD86/CD33/TNFSF10/VSIR/PSAP/CORO1C/MEF2C/JAK2/C9orf72/PRKCD/PPM1F/ARAP1/MEFV/CTSS/NLRP3/DAPK1/EVI5/RASGRP4/NLRP12/RHOA/LAPTM5/GSN/SRGAP2/GNAQ/GNA15/RHOG/CR1/HSPA1A/CARD9/TBC1D9/SNX18/APAF1/BID/PLEK/S100A10/ARHGAP27/CCL3L1/PLCB2/CALM2/PRELID1/CCL3/LIMS1/RASGEF1B/GMIP/ARHGAP24/NCSTN/RAPGEF2/ABR/CD300A/DOCK8/TBC1D1/RIPK2/TAX…	80
BP	GO:0072659	protein localization to plasma membrane	57/1499	293/18888	0.194539249146758	2.45127240686055	7.35071626976317	1.89000730819164e-10	8.47675718697606e-09	5.91361590420510e-09	RAB31/LGALS3/LRP1/PRAM1/CCDC88A/PICALM/NUMB/RILPL2/RHOQ/RAB3D/ZDHHC7/TNFRSF1A/KIF13A/EPB41L3/PID1/ACTB/TTC7A/RHOG/TESC/VAMP3/RAB10/S100A10/STX3/SCARB2/PPP1R9B/CLTC/ATP6AP1/RAB7A/LYPLA1/PRNP/RAB34/GGA3/MYO5A/FLNA/STX7/VAMP8/VPS35/F11R/RAPGEF2/BAG4/CSK/VAMP5/RAP1A/PDPK1/GAK/ZDHHC3/PPP2R5A/RAB8A/GOLPH3/CLN3/FLOT2/PPFIA1/RDX/ROCK2/GRIPAP1/RAB11A/GBP1	57
BP	GO:0010506	regulation of autophagy	65/1499	357/18888	0.182072829131653	2.29419052477562	7.24816212138904	1.94237940138897e-10	8.64358833618093e-09	6.0300018423054e-09	LRRK2/ATP6V0D1/PYCARD/ATP6V1B2/PSAP/ATP6V0B/SPTLC2/ATP6V1A/PRKACA/C9orf72/HMOX1/MEFV/ATP6V0C/DAPK1/TSPO/BNIP3L/GAPDH/ATP6V0A1/CAMKK2/CTSA/MCL1/HIF1A/RALB/SNX18/QSOX1/TOM1/CAPNS1/SNX30/CCNY/FOXO3/TRIM8/DCAF12/ULK1/VPS35/TRIM38/EIF4G1/PLK3/FEZ2/CALCOCO2/EP300/GNAI3/TPCN1/STK38L/TFEB/IL10RA/SH3GLB1/RIPK2/MTMR3/PIK3CB/ATP6V1C1/ATF6/DAP/PAFAH1B2/CHMP4B/RAB8A/ATP6V1E1/CLN3/STK11/SPTLC1/MAPK3/ZMPSTE24/R…	65
BP	GO:0071222	cellular response to lipopolysaccharide	48/1499	225/18888	0.213333333333333	2.68808539026017	7.47893820913591	2.01261751622737e-10	8.88672044374504e-09	6.19961740004759e-09	CD68/CD14/CD36/LILRB2/LYN/IRAK3/HCK/TLR4/CASP1/PYCARD/TLR2/TNFRSF1B/LY86/CD86/LILRA2/LY96/MEF2C/PTAFR/MYD88/JAK2/SCIMP/SIRPA/LILRB1/CXCL8/TRIB1/IL1B/NLRP3/TSPO/RHOA/VIM/GSTP1/MAP2K3/RARA/CARD16/IRF8/MAPK14/CD55/HADHB/MAPK1/IRAK1/NFKBIZ/CDK19/RIPK2/CAPN2/GBP2/SBNO2/MAPK3/CHMP5	48
BP	GO:0043086	negative regulation of catalytic activity	76/1499	449/18888	0.169265033407572	2.13280717211623	7.13272501520707	2.06000317586954e-10	9.02598314596375e-09	6.29677084122065e-09	SERPINA1/CST3/CSTA/KLF4/LRRK2/LGALS3/TIMP2/LYN/IRAK3/LRP1/PLAUR/PICALM/PYCARD/SLC8A1/RGS2/NAIP/CORO1C/FKBP1A/CHP1/PRDX3/PRKCD/PPM1F/TRIB1/IL1B/SORT1/CCR2/LILRB4/DUSP3/VEGFA/GNAI2/GAPDH/THBS1/CDKN1A/GSTP1/GNAQ/TIMP1/CR1/SERPINB1/HHEX/HIPK3/CARD16/PRKAR1A/CAST/YWHAG/CD44/NCKAP1L/SERPINB8/PTEN/PRKAG2/DUSP22/GMIP/PTPRJ/CSTB/MIDN/GNAI3/CD300A/RPS6KA1/SERPINB6/PARP9/OXA1L/IRS2/RB1/PDPK1/DTX3L/MVP/PPP2R…	76
BP	GO:0046032	ADP catabolic process	28/1499	92/18888	0.304347826086957	3.83490442903965	8.00284896681485	2.64812378441051e-10	1.15142847908414e-08	8.03267761040553e-09	IER3/PRKACA/HK3/HK2/GAPDH/FBP1/SLC2A6/INSR/HIF1A/P2RX7/PKM/CBFA2T3/TPI1/LIPA/GALK1/APP/PSEN1/PGK1/ADPGK/PGAM1/PRKAG2/HK1/ENO1/ZBTB7A/EP300/PFKL/ALDOA/EIF6	28
BP	GO:0046031	ADP metabolic process	29/1499	98/18888	0.295918367346939	3.72868987488257	7.95149572943984	2.69822000286332e-10	1.16432281335678e-08	8.12263198629108e-09	IER3/PRKACA/HK3/HK2/GAPDH/FBP1/SLC2A6/INSR/HIF1A/P2RX7/PKM/CBFA2T3/TPI1/LIPA/GALK1/APP/PSEN1/PGK1/ADPGK/PGAM1/PRKAG2/HK1/ENO1/ZBTB7A/EP300/PFKL/AK2/ALDOA/EIF6	29
BP	GO:0002699	positive regulation of immune effector process	52/1499	257/18888	0.202334630350195	2.54949733025649	7.34318236529767	2.73060793692485e-10	1.16943930892661e-08	8.15832604819258e-09	FCN1/SPI1/CLEC7A/CD36/CFP/TYROBP/FGR/HLA-DRA/TLR4/TNFSF13/ITGAM/SYK/LGALS9/HLA-DMB/PYCARD/CD86/PTAFR/MYD88/SCIMP/LILRB1/CD1D/BTK/IL1B/NLRP3/FCGR1A/IRF5/CCR2/LAPTM5/IL18/RARA/CR1/CARD9/CD74/HLA-DRB1/GAB2/P2RX7/PTPN6/ITGB2/STAT6/HK1/STX7/VAMP8/ANXA1/CD55/LAMP1/CD300A/NFKBIZ/CD46/MAVS/RIPK2/VAMP7/MR1	52
BP	GO:0052547	regulation of peptidase activity	58/1499	304/18888	0.190789473684211	2.40402373512166	7.24580506371116	2.89000193780677e-10	1.22846649535428e-08	8.57011572287553e-09	SERPINA1/CST3/CSTA/S100A8/GRN/CLEC7A/KLF4/S100A9/TIMP2/LYN/LRP1/PLAUR/CTSH/CASP1/SYK/LGALS9/PICALM/PYCARD/CTSD/TNFSF10/NAIP/VSIR/JAK2/PPM1F/MEFV/CTSS/NLRP3/DAPK1/NLRP12/VEGFA/LAPTM5/GAPDH/THBS1/GSN/TIMP1/CR1/CARD9/SERPINB1/APAF1/BID/CARD16/CAST/CD44/SERPINB8/PRELID1/CSTB/NCSTN/RPS6KA1/FURIN/RIPK2/SERPINB6/DAP/MAP3K5/RAF1/IFI6/SERPINB9/BCL2L13/ROCK2	58
BP	GO:0006885	regulation of pH	30/1499	105/18888	0.285714285714286	3.60011436195559	7.84421743221265	3.45831068262189e-10	1.45915093690476e-08	1.0179433003429e-08	SLC11A1/GRN/DMXL2/LRRK2/ATP6V0D1/PPT1/ATP6V1B2/ATP6V0B/CREG1/CHP1/ATP6V1A/ATP6V0C/PDK4/LAMP2/ATP6V0A1/RNASEK/TCIRG1/ATP6AP1/RAB7A/HVCN1/ATP6AP2/LAMP1/ATP5F1B/ATP6V1F/MAPK1/SPNS1/TM9SF4/TMEM165/CLN3/MAPK3	30
BP	GO:0070665	positive regulation of leukocyte proliferation	39/1499	164/18888	0.23780487804878	2.99643664882279	7.53916319533577	3.61181628070775e-10	1.51271364227289e-08	1.05531009749781e-08	TNFSF13B/LILRB2/LYN/AIF1/TLR4/SYK/LGALS9/HLA-DMB/PYCARD/BST1/CD86/MEF2C/MYD88/JAK2/CSF1R/CD1D/BTK/BCL6/CSF2RA/IL1B/CSF2RB/CCR2/CDKN1A/IL18/CD74/IL15/PELI1/CCDC88B/HLA-DPA1/NCKAP1L/ANXA1/CD55/BST2/MAPK1/TYK2/CD46/RIPK2/IRS2/MAPK3	39
BP	GO:0030595	leukocyte chemotaxis	49/1499	237/18888	0.206751054852321	2.60514604673158	7.30100537736089	4.10375897562356e-10	1.70620519161692e-08	1.19029505439715e-08	S100A8/CSF3R/S100A12/FCER1G/S100A9/C5AR1/LGALS3/LYN/JAML/AIF1/IL17RA/SYK/LGALS9/LYST/BST1/ALOX5/ADAM17/TREM1/CSF1R/CCR1/ADGRE2/MPP1/CXCL8/RAC1/IL1B/CXCL16/CCR2/VEGFA/FPR2/THBS1/NINJ1/CD74/C3AR1/ITGB2/IL6R/RIN3/CCL3L1/MOSPD2/NCKAP1L/ANO6/CCL3/PTK2B/PLEC/ADAM10/ANXA1/MAPK1/CKLF/MAPK3/PIK3CG	49
BP	GO:0019364	pyridine nucleotide catabolic process	28/1499	94/18888	0.297872340425532	3.75331071778349	7.85696002862736	4.61726051073059e-10	1.9057910050088e-08	1.32953153531716e-08	IER3/PRKACA/HK3/HK2/GAPDH/FBP1/SLC2A6/INSR/HIF1A/P2RX7/PKM/CBFA2T3/TPI1/LIPA/GALK1/APP/PSEN1/PGK1/ADPGK/PGAM1/PRKAG2/HK1/ENO1/ZBTB7A/EP300/PFKL/ALDOA/EIF6	28
BP	GO:0009137	purine nucleoside diphosphate catabolic process	28/1499	95/18888	0.294736842105263	3.71380218391208	7.78550765823732	6.05597633043747e-10	2.46391722701227e-08	1.7188955373986e-08	IER3/PRKACA/HK3/HK2/GAPDH/FBP1/SLC2A6/INSR/HIF1A/P2RX7/PKM/CBFA2T3/TPI1/LIPA/GALK1/APP/PSEN1/PGK1/ADPGK/PGAM1/PRKAG2/HK1/ENO1/ZBTB7A/EP300/PFKL/ALDOA/EIF6	28
BP	GO:0009181	purine ribonucleoside diphosphate catabolic process	28/1499	95/18888	0.294736842105263	3.71380218391208	7.78550765823732	6.05597633043747e-10	2.46391722701227e-08	1.7188955373986e-08	IER3/PRKACA/HK3/HK2/GAPDH/FBP1/SLC2A6/INSR/HIF1A/P2RX7/PKM/CBFA2T3/TPI1/LIPA/GALK1/APP/PSEN1/PGK1/ADPGK/PGAM1/PRKAG2/HK1/ENO1/ZBTB7A/EP300/PFKL/ALDOA/EIF6	28
BP	GO:0008154	actin polymerization or depolymerization	43/1499	196/18888	0.219387755102041	2.76437352793018	7.29013692635723	7.01161748655786e-10	2.832494553435e-08	1.9760250848642e-08	HCK/MEGF9/AIF1/GAS7/CAPG/PYCARD/MSRB1/JAK2/PRKCD/COTL1/RAC1/CYFIP1/VASP/GSN/CDC42EP3/ARPC5/CAPZA2/ARPC3/PLEK/TRIOBP/MICAL2/PSTPIP2/PPP1R9B/GRB2/ARPC4/CAPZA1/NCKAP1L/MTPN/MYADM/DIAPH2/PTK2B/FLII/MSRB2/PLEKHG2/HCLS1/WAS/BAG4/PSTPIP1/WDR1/SSH2/WASHC2C/MICAL1/RDX	43
BP	GO:0009134	nucleoside diphosphate catabolic process	29/1499	102/18888	0.284313725490196	3.58246674253424	7.67825740090555	7.71118501352395e-10	3.09316266457975e-08	2.15787423469629e-08	IER3/PRKACA/ENTPD1/HK3/HK2/GAPDH/FBP1/SLC2A6/INSR/HIF1A/P2RX7/PKM/CBFA2T3/TPI1/LIPA/GALK1/APP/PSEN1/PGK1/ADPGK/PGAM1/PRKAG2/HK1/ENO1/ZBTB7A/EP300/PFKL/ALDOA/EIF6	29
BP	GO:0032732	positive regulation of interleukin-1 production	24/1499	73/18888	0.328767123287671	4.14259734800369	7.89847160596312	8.58170059428117e-10	3.41827738356822e-08	2.38468308747968e-08	CLEC7A/CD36/TYROBP/TLR4/LILRA5/CASP1/LGALS9/PYCARD/NAIP/LILRA2/MYD88/JAK2/TLR8/MEFV/NLRP3/NLRP12/P2RX7/EGR1/APP/CCL3/HK1/STMP1/RIPK2/HDAC2	24
BP	GO:0007032	endosome organization	28/1499	97/18888	0.288659793814433	3.63722894300668	7.64546240484599	1.02844399559353e-09	4.04001172337984e-08	2.81842183910388e-08	SNX10/CORO1C/ATP6V0B/ATP6V1A/ATP6V0C/ATP6V0A1/RNASEK/TMEM127/LAMTOR1/TOM1/SCARB2/WASHC4/ATP6AP1/RAB7A/HOOK3/ATP6AP2/SNX3/ATP6V1F/DNAJC13/RAB27A/PDCD6IP/CHMP2A/STX6/CHMP4B/TSG101/MVB12A/CHMP5/RAB11A	28
BP	GO:0072526	pyridine-containing compound catabolic process	28/1499	97/18888	0.288659793814433	3.63722894300668	7.64546240484599	1.02844399559353e-09	4.04001172337984e-08	2.81842183910388e-08	IER3/PRKACA/HK3/HK2/GAPDH/FBP1/SLC2A6/INSR/HIF1A/P2RX7/PKM/CBFA2T3/TPI1/LIPA/GALK1/APP/PSEN1/PGK1/ADPGK/PGAM1/PRKAG2/HK1/ENO1/ZBTB7A/EP300/PFKL/ALDOA/EIF6	28
BP	GO:0051453	regulation of intracellular pH	27/1499	91/18888	0.296703296703297	3.73858029895388	7.68859363678441	1.03759328435541e-09	4.04803516964958e-08	2.82401921300768e-08	SLC11A1/GRN/DMXL2/LRRK2/ATP6V0D1/PPT1/ATP6V1B2/ATP6V0B/CREG1/CHP1/ATP6V1A/ATP6V0C/LAMP2/ATP6V0A1/RNASEK/TCIRG1/ATP6AP1/RAB7A/HVCN1/ATP6AP2/LAMP1/ATP5F1B/ATP6V1F/SPNS1/TM9SF4/TMEM165/CLN3	27
BP	GO:0044409	symbiont entry into host	38/1499	163/18888	0.233128834355828	2.93751662662634	7.29412715540796	1.11093460570865e-09	4.30468266266427e-08	3.00306347049779e-08	FCN1/CTSB/LGALS9/IFITM3/CD86/LGALS1/PLSCR1/CXCL8/ANPEP/GSN/RNASEK/CR1/INSR/HSPA1A/CD4/CD74/HLA-DRB1/ICAM1/SCARB2/CIITA/FUCA2/TRIM8/GRK2/VAMP8/ITGA5/TRIM38/CD55/LAMP1/SNX3/F11R/TPCN1/CD46/FURIN/WWP2/TRIM25/DYNLT1/LDLR/CBL	38
BP	GO:0009135	purine nucleoside diphosphate metabolic process	30/1499	110/18888	0.272727272727273	3.43647280004852	7.52451037746089	1.19181831098868e-09	4.54435315348572e-08	3.1702641104392e-08	IER3/PRKACA/MPP1/HK3/HK2/GAPDH/FBP1/SLC2A6/INSR/HIF1A/P2RX7/PKM/CBFA2T3/TPI1/LIPA/GALK1/APP/PSEN1/PGK1/ADPGK/PGAM1/PRKAG2/HK1/ENO1/ZBTB7A/EP300/PFKL/AK2/ALDOA/EIF6	30
BP	GO:0009179	purine ribonucleoside diphosphate metabolic process	30/1499	110/18888	0.272727272727273	3.43647280004852	7.52451037746089	1.19181831098868e-09	4.54435315348572e-08	3.1702641104392e-08	IER3/PRKACA/MPP1/HK3/HK2/GAPDH/FBP1/SLC2A6/INSR/HIF1A/P2RX7/PKM/CBFA2T3/TPI1/LIPA/GALK1/APP/PSEN1/PGK1/ADPGK/PGAM1/PRKAG2/HK1/ENO1/ZBTB7A/EP300/PFKL/AK2/ALDOA/EIF6	30
BP	GO:0051607	defense response to virus	57/1499	307/18888	0.185667752442997	2.33948799742717	6.94733874849202	1.1967222138744e-09	4.54435315348572e-08	3.1702641104392e-08	FGL2/CASP1/IFNGR2/LYST/IFITM3/PYCARD/TLR2/RNASE6/ITGAX/UNC93B1/PLSCR1/MYD88/LILRB1/TLR8/APOBEC3A/IL1B/OAS1/IRF5/RNASE2/BNIP3L/SAMHD1/STAT2/CARD9/IL10RB/RNF135/IL15/ATG7/TRIM8/MX2/AZI2/RIOK3/SLFN11/VAMP8/TRIM38/BST2/MLKL/STAT1/OAS2/MAVS/IRF7/IFI44L/PARP9/TRIM25/UBE2W/DTX3L/DDX60L/NT5C2/GBP2/MX1/EIF2AK4/ZMPSTE24/UNC13D/IFI6/TRIM27/PML/GBP1/ISG15	57
BP	GO:0009191	ribonucleoside diphosphate catabolic process	28/1499	98/18888	0.285714285714286	3.60011436195559	7.57682228217114	1.3318927937164e-09	5.02414659139645e-08	3.5049810360958e-08	IER3/PRKACA/HK3/HK2/GAPDH/FBP1/SLC2A6/INSR/HIF1A/P2RX7/PKM/CBFA2T3/TPI1/LIPA/GALK1/APP/PSEN1/PGK1/ADPGK/PGAM1/PRKAG2/HK1/ENO1/ZBTB7A/EP300/PFKL/ALDOA/EIF6	28
BP	GO:0022406	membrane docking	27/1499	92/18888	0.293478260869565	3.69794355657395	7.61621259012489	1.35859458373522e-09	5.09115444010251e-08	3.55172753019422e-08	STX11/STXBP2/VMP1/CHP1/RAB3D/ICAM1/RALB/CTBP2/VAMP3/PLEK/STX3/RAB7A/MSN/STX7/VAMP8/SNX3/AHCYL1/STX12/STX10/BLOC1S6/VAPA/SNAP29/EXOC3/STX6/ATP2A2/RAB8A/CLN3	27
BP	GO:0032602	chemokine production	29/1499	105/18888	0.276190476190476	3.4801105498904	7.48218105092606	1.62734438577289e-09	6.05840105971396e-08	4.22650502668913e-08	CLEC7A/KLF4/AIF1/TLR4/IL17RA/SYK/LGALS9/PYCARD/TLR2/ADAM17/TREM1/MYD88/CSF1R/SIRPA/HMOX1/MEFV/IL1B/OAS1/LILRB4/GSTP1/IL18/CARD9/CD74/HIF1A/EGR1/IL6R/APP/MAVS/RIPK2	29
BP	GO:0097529	myeloid leukocyte migration	48/1499	239/18888	0.200836820083682	2.53062432137464	6.99173225357862	1.71001883051594e-09	6.31247362105182e-08	4.40375294194829e-08	S100A8/CSF3R/S100A12/FCER1G/S100A9/C5AR1/LGALS3/LYN/PECAM1/JAML/AIF1/IL17RA/SYK/BST1/TREM1/MYD88/CSF1R/SIRPA/CCR1/ADGRE2/MPP1/CXCL8/RAC1/IL1B/CCR2/VEGFA/FPR2/THBS1/CD74/C3AR1/ITGB2/IL6R/RIN3/CCL3L1/MOSPD2/NCKAP1L/ANO6/CCL3/PTK2B/ANXA1/P2RX4/MAPK1/CD300A/CKLF/WDR1/PLCB1/MAPK3/PIK3CG	48
BP	GO:0043254	regulation of protein-containing complex assembly	70/1499	418/18888	0.167464114832536	2.11011487722277	6.73856805656261	1.71873423490535e-09	6.31247362105182e-08	4.40375294194829e-08	CLEC7A/CD36/LGALS3/HCK/MEGF9/TLR4/SYK/CAPG/PYCARD/PAK1/MYD88/FES/PRKCD/MEFV/BTK/COTL1/RAC1/CYFIP1/VEGFA/NRG1/RHOA/VASP/GSN/CDC42EP3/ARPC5/CAPZA2/LCP1/HSPA1A/RALB/ARPC3/BID/PLEK/TRIOBP/GRB2/FNIP2/CAPZA1/NCKAP1L/MTPN/ULK1/MYADM/PTK2B/MSN/FLII/RIOK3/VPS35/PLEKHG2/NAPA/HCLS1/EIF4G1/STMP1/EP300/SPIDR/BAG4/CLIP1/LMO4/MAVS/SH3GLB1/MPP7/RB1/GAK/VPS41/SSH2/WASHC2C/GBP2/RAF1/CTNNBIP1/NCLN/HAUS4/RDX/ISG15	70
BP	GO:0006090	pyruvate metabolic process	31/1499	118/18888	0.26271186440678	3.31027464637442	7.39124302634803	1.7288375787993e-09	6.31247362105182e-08	4.40375294194829e-08	SLC16A3/IER3/PRKACA/HK3/PDK4/HK2/GAPDH/FBP1/SLC2A6/INSR/HIF1A/P2RX7/PKM/CBFA2T3/TPI1/LIPA/GALK1/APP/PSEN1/PGK1/ADPGK/PGAM1/PRKAG2/HK1/ENO1/ZBTB7A/EP300/PFKL/ME2/ALDOA/EIF6	31
BP	GO:0043122	regulation of canonical NF-kappaB signal transduction	54/1499	286/18888	0.188811188811189	2.37909655387974	6.89990120851148	1.75079154118664e-09	6.35191631757904e-08	4.43126923766648e-08	CLEC7A/S100A12/CD36/TLR4/CASP1/LGALS9/PYCARD/TNFSF10/ARRB2/LGALS1/FKBP1A/MYD88/SECTM1/HMOX1/TNFRSF1A/IL1B/LTBR/NLRP12/LILRB4/VEGFA/CLEC4D/RHOA/GAPDH/S100A4/GSTP1/CARD9/CD4/CD74/PELI2/HLA-DRB1/MAP3K3/CARD16/PELI1/TRIM8/NKIRAS2/PER1/LIMS1/AZI2/RIOK3/FLNA/TRIM38/PRKCB/BST2/ILK/IRAK1/STAT1/MAVS/VAPA/RIPK2/TRIM25/PDPK1/NUP62/FLOT2/CARD19	54
BP	GO:0002283	neutrophil activation involved in immune response	12/1499	19/18888	0.631578947368421	7.95814753695446	8.90924689047849	1.78176713329815e-09	6.42338328561156e-08	4.48112653444405e-08	SPI1/FCER1G/TYROBP/STXBP2/PRAM1/ITGAM/SYK/LILRA2/PTAFR/MYD88/ITGB2/VAMP7	12
BP	GO:0071496	cellular response to external stimulus	60/1499	335/18888	0.17910447761194	2.25678810749455	6.81431799809422	1.8706251097616e-09	6.70130856930948e-08	4.67501475627279e-08	CD68/LRRK2/LYN/TLR4/RXRA/CASP1/GLUL/CDA/KLF10/ASGR1/MYD88/FES/TNFRSF1A/TLR8/IL1B/LTBR/TLR5/PDK4/PTGS2/GABARAP/LAMP2/CDKN1A/PLIN3/P2RX7/RALB/LAMTOR1/PPP1R9B/FOXO3/MAP3K1/COMT/ATG7/YWHAG/ATF3/SP1/MTPN/ULK1/PRKAG2/PLEC/CPEB4/RIPOR1/EIF4G1/F11R/MAPK1/EP300/MDM2/PLIN2/TFEB/SH3GLB1/MTMR3/DAP/VPS41/MAP3K5/MAP3K2/GABARAPL1/UPP1/SEC13/MAPK3/EIF2AK4/ATXN3/RRAGC	60
BP	GO:0044403	biological process involved in symbiotic interaction	57/1499	311/18888	0.183279742765273	2.30939811964675	6.83611121804934	1.97307975729344e-09	6.93744586268112e-08	4.83975054176915e-08	FCN1/CTSB/LGALS9/IFITM3/CD86/LGALS1/TREM1/PLSCR1/MYD88/CSF1R/CXCL8/ANPEP/GAPDH/GSN/RNASEK/CR1/INSR/HSPA1A/CARD9/CD4/CD74/HLA-DRB1/ICAM1/SCARB2/CIITA/FUCA2/SAP30/TRIM8/ZDHHC20/RAB7A/SP1/CCL3/GRK2/ARL8B/VAMP8/ITGA5/TRIM38/CD55/LAMP1/SNX3/F11R/EP300/TPCN1/CD46/FURIN/VAPA/WWP2/TRIM25/DYNLT1/CHMP2A/LDLR/CHMP4B/TSG101/EIF2AK4/CHMP5/CBL/ROCK2	57
BP	GO:0062197	cellular response to chemical stress	57/1499	311/18888	0.183279742765273	2.30939811964675	6.83611121804934	1.97307975729344e-09	6.93744586268112e-08	4.83975054176915e-08	KLF4/CD36/LRRK2/AIF1/CASP1/YBX3/PYCARD/NCF1/ALOX5/RHOB/CYP1B1/SOD2/MGST1/PRDX3/SIRPA/PRKCD/ALDH3B1/BTK/NLRP3/DAPK1/TSPO/PTGS2/FBP1/CAMKK2/PPIF/CAT/HSPA1A/HIF1A/FOXO3/ATG7/HM13/STAT6/SLC25A24/PLEC/G6PD/GSR/SLC12A6/LRRC8D/MAPK1/MDM2/USP15/MICU1/ARHGEF2/ZFP36L1/ARNT/SERPINB6/PRDX1/MAP3K5/ATP2A2/GCH1/CLN3/RELB/MAPK3/OXR1/HDAC2/CAB39/MSRA	57
BP	GO:0071375	cellular response to peptide hormone stimulus	57/1499	311/18888	0.183279742765273	2.30939811964675	6.83611121804934	1.97307975729344e-09	6.93744586268112e-08	4.83975054176915e-08	RAB31/LYN/PTPRE/AGTRAP/CTSD/CYP1B1/RHOQ/JAK2/PRKACA/PRKCD/ZDHHC7/IL1B/CYFIP1/PDK4/PID1/GNAI2/FBP1/INSR/PKM/RAB10/PRKAR1A/ZNF106/GRB2/YWHAG/LEPROT/STAT6/SP1/HDAC9/MYO5A/PRKCB/NR4A1/ADIPOR1/EIF4EBP2/AHCYL1/MAPK1/TYK2/ZBTB7B/MDM2/ZFP36L1/STAT1/CSK/ATP2B1/IRS2/RB1/PDPK1/STAT5A/CRK/PLCB1/SOS2/RAB8A/SHOC2/NCOA2/RAF1/AP3S1/MAPK3/ROCK2/SHC1	57
BP	GO:0017157	regulation of exocytosis	41/1499	188/18888	0.218085106382979	2.74795963266291	7.07187414350033	2.09575772137524e-09	7.32358035641311e-08	5.1091284457162e-08	SPI1/LRRK2/FGR/LYN/STXBP2/PRAM1/ITGAM/SYK/LGALS9/ANXA2/SDCBP/PTAFR/FES/RAB3D/ADGRE2/CCR2/P2RX1/GNAI2/GAB2/ITGB2/S100A10/NCKAP1L/RAB7A/VAMP8/ANXA1/PRKCB/LAMP1/CD300A/RAB27A/PDCD6IP/RAP1A/PDPK1/CHMP2A/SEPTIN2/ATP2A2/RAB8A/TSG101/MICAL1/UNC13D/NOTCH1/VAMP7	41
BP	GO:0042129	regulation of T cell proliferation	40/1499	181/18888	0.220994475138122	2.78461884350156	7.08317042804694	2.18522555606531e-09	7.58966144350489e-08	5.29475383449714e-08	TNFSF13B/LILRB2/LGALS3/AIF1/SYK/LGALS9/HLA-DMB/PYCARD/TNFRSF1B/CD86/VSIR/CEBPB/JAK2/LILRB1/CD1D/BCL6/IL1B/CCR2/LILRB4/IL18/CR1/HLA-DRB1/PTPN6/BID/PRKAR1A/CTNNB1/IL15/PELI1/CCDC88B/HLA-DPA1/NCKAP1L/PRNP/ANXA1/CD55/TYK2/ZBTB7B/CD46/RIPK2/SOS2/RC3H1	40
BP	GO:0030041	actin filament polymerization	38/1499	167/18888	0.227544910179641	2.86715694694667	7.11573132373641	2.30579319261388e-09	7.95987759098707e-08	5.55302666801748e-08	HCK/MEGF9/AIF1/GAS7/CAPG/PYCARD/MSRB1/JAK2/PRKCD/COTL1/RAC1/CYFIP1/VASP/GSN/CDC42EP3/ARPC5/CAPZA2/ARPC3/TRIOBP/PSTPIP2/GRB2/ARPC4/CAPZA1/NCKAP1L/MTPN/MYADM/DIAPH2/PTK2B/FLII/MSRB2/PLEKHG2/HCLS1/WAS/BAG4/PSTPIP1/SSH2/WASHC2C/RDX	38
BP	GO:0045621	positive regulation of lymphocyte differentiation	33/1499	133/18888	0.24812030075188	3.12641510380354	7.22537409133372	2.55291258100259e-09	8.75987353095827e-08	6.11112555059275e-08	SPI1/LILRB2/HLA-DRA/SYK/LGALS9/CD86/VSIR/BTK/BCL6/NLRP3/SMARCD3/LILRB4/RHOA/ACTB/IL18/RARA/CR1/ZMIZ1/CD74/HLA-DRB1/CD83/SOX4/FOXO3/IL15/NCKAP1L/ANXA1/ZBTB7B/NFKBIZ/CD46/RIPK2/SMARCD2/ZBTB16/RUNX1	33
BP	GO:0060326	cell chemotaxis	58/1499	322/18888	0.180124223602484	2.26963731514592	6.74673176090671	2.79652742920742e-09	9.53833547111706e-08	6.6542017303864e-08	S100A8/CSF3R/S100A12/FCER1G/S100A9/C5AR1/LGALS3/LYN/JAML/AIF1/IL17RA/SYK/LGALS9/LYST/BST1/ALOX5/ARRB2/ADAM17/TREM1/CSF1R/CCR1/ADGRE2/PRKCD/MPP1/CXCL8/RAC1/IL1B/CXCL16/CCR2/HBEGF/VEGFA/FPR2/THBS1/RHOG/NINJ1/CD74/C3AR1/ITGB2/IL6R/RIN3/CCL3L1/MOSPD2/NCKAP1L/ANO6/CCL3/PTK2B/PLEC/ADAM10/ANXA1/NR4A1/P2RX4/MAPK1/CKLF/TIAM1/CRK/MAPK3/PIK3CG/NOTCH1	58
BP	GO:0043410	positive regulation of MAPK cascade	76/1499	475/18888	0.16	2.01606404269513	6.58492167462443	2.85023240137047e-09	9.66364509417034e-08	6.74162112479543e-08	SPI1/S100A12/CD36/LRRK2/C5AR1/TLR4/LILRA5/SYK/LGALS9/PYCARD/RASSF2/NCF1/SDCBP/ARRB2/NAIP/PAK1/MEF2C/MYD88/JAK2/CSF1R/SCIMP/CCR1/DOK3/GPBAR1/IL1B/LTBR/VEGFA/NRG1/FPR2/GNAI2/LAPTM5/NOTCH2/THBS1/MAP2K3/INSR/CARD9/CD4/IQGAP1/CD74/PELI2/HLA-DRB1/MAP3K3/ICAM1/GLIPR2/P2RX7/LAMTOR1/MAP3K11/ARRB1/CTNNB1/CCL3L1/CD44/APP/RELL1/CCL3/PTK2B/DUSP22/KSR1/PTPRJ/RAPGEF2/TAOK1/IRAK1/LAMTOR2/RIPK2/RAP1A/MAP2K1/MAP3K…	76
BP	GO:0032722	positive regulation of chemokine production	23/1499	72/18888	0.319444444444444	4.02512786301979	7.55077161516887	3.62637803509826e-09	1.22223960283549e-07	8.52667523045528e-08	CLEC7A/AIF1/TLR4/IL17RA/SYK/LGALS9/PYCARD/TLR2/ADAM17/MYD88/CSF1R/HMOX1/IL1B/OAS1/IL18/CARD9/CD74/HIF1A/EGR1/IL6R/APP/MAVS/RIPK2	23
BP	GO:0031400	negative regulation of protein modification process	70/1499	426/18888	0.164319248826291	2.0704883067585	6.56133718852025	3.90525717589403e-09	1.30849087493485e-07	9.12838751640865e-08	LRRK2/LGALS3/LYN/IRAK3/DUSP6/CRTAP/PYCARD/RASSF2/SLC8A1/RGS2/ARRB2/CORO1C/FKBP1A/CHP1/SIRPA/C9orf72/PRKCD/PPM1F/TRIB1/IL1B/NLRP12/LILRB4/DUSP3/TSPO/PID1/CDKN1A/GSTP1/GNAQ/HSPA1A/SOX4/HHEX/SPOPL/FRY/PTPN6/HIPK3/ARRB1/PRKAR1A/CTNNB1/YWHAG/CALM2/PSEN1/NCKAP1L/PRNP/MYADM/PTEN/PRKAG2/DUSP22/G6PD/YWHAE/PTPRJ/EIF4G1/CD300A/USP4/CTDSP1/RB1/PDPK1/DTX3L/MVP/PARP14/TSG101/SPAG9/MICAL1/OXR1/HDAC2/CTDSP2/CBL/…	70
BP	GO:0032418	lysosome localization	25/1499	84/18888	0.297619047619048	3.75011912703707	7.41670544315214	3.99279738727893e-09	1.32226592546167e-07	9.22448600794244e-08	FGR/LYN/STXBP2/SYK/LGALS9/FES/ADGRE2/BTK/LAT2/GAB2/LAMTOR1/SNAP23/RAB34/ARL8B/VAMP8/CD300A/TFEB/DEF8/PDPK1/SPAG9/PIK3CG/UNC13D/CBL/VAMP7/PLEKHM2	25
BP	GO:1990849	vacuolar localization	25/1499	84/18888	0.297619047619048	3.75011912703707	7.41670544315214	3.99279738727893e-09	1.32226592546167e-07	9.22448600794244e-08	FGR/LYN/STXBP2/SYK/LGALS9/FES/ADGRE2/BTK/LAT2/GAB2/LAMTOR1/SNAP23/RAB34/ARL8B/VAMP8/CD300A/TFEB/DEF8/PDPK1/SPAG9/PIK3CG/UNC13D/CBL/VAMP7/PLEKHM2	25
BP	GO:0032868	response to insulin	51/1499	269/18888	0.189591078066914	2.3889234706657	6.73629788437811	4.26523006360297e-09	1.40432083481402e-07	9.79692332832443e-08	RAB31/LYN/PTPRE/TLR2/CTSD/TNFSF10/RHOQ/RETN/PRKCD/ZDHHC7/IL1B/CYFIP1/SORT1/PDK4/PID1/GNAI2/FBP1/CAT/INSR/PKM/RAB10/EGR1/ZNF106/GRB2/YWHAG/INPPL1/SP1/MAPK14/HDAC9/KCNQ1/MYO5A/PRKCB/ADIPOR1/EIF4EBP2/MAPK1/ZBTB7B/ZFP36L1/STAT1/ATP2B1/IRS2/RB1/PDPK1/HADHA/SOS2/RAB8A/NCOA2/EIF6/RAF1/AP3S1/MAPK3/SHC1	51
BP	GO:0002460	adaptive immune response based on somatic recombination of immune receptors built from immunoglobulin superfamily domains	65/1499	385/18888	0.168831168831169	2.12734030479194	6.5615935858468	4.71219125082022e-09	1.5425655956708e-07	1.07613563048072e-07	SLC11A1/CLEC7A/FCER1G/TNFSF13B/FCGR2A/HLA-DRA/TLR4/TNFSF13/CTSH/IL17RA/TNFRSF1B/UNC93B1/MEF2C/ADAM17/AHR/MYD88/JAK2/PRKCD/LILRB1/TLR8/CD1D/BTK/BCL6/IL1B/NLRP3/FCGR1A/CSF2RB/SEMA4A/CCR2/LILRB4/IL18/TCIRG1/CR1/CARD9/CD4/GAPT/CD74/HLA-DRB1/ICAM1/P2RX7/PTPN6/IL6R/NCKAP1L/STAT6/DUSP22/BCL3/STX7/ANXA1/CD55/WAS/TYK2/ZBTB7B/NFKBIZ/RAB27A/CD46/IRF7/RIPK2/MYO1G/ERCC1/SLC15A4/RELB/RC3H1/UNC13D/NOTCH1/MR1	65
BP	GO:0045862	positive regulation of proteolysis	59/1499	336/18888	0.175595238095238	2.21257028495187	6.58455144275334	5.48722780546678e-09	1.78601426171079e-07	1.24597202800825e-07	S100A8/GRN/CLEC7A/LRRK2/S100A9/LYN/CTSH/CASP1/SYK/LGALS9/PICALM/PYCARD/TNFRSF1B/CTSD/ANXA2/TNFSF10/VSIR/JAK2/CEBPA/PPM1F/MEFV/TRIB1/CTSS/IL1B/NLRP3/DAPK1/NLRP12/GABARAP/LAPTM5/GSN/CR1/HSPA1A/CARD9/APAF1/BID/S100A10/CBFA2T3/PSEN1/AGTPBP1/PRELID1/ELOB/PTEN/PTK2B/ENO1/PLK3/NCSTN/MDM2/FURIN/RIPK2/COP1/DAP/MAP3K5/TMX1/BAG6/HDAC2/ATXN3/BCL2L13/ZYG11B/ROCK2	59
BP	GO:0032642	regulation of chemokine production	28/1499	104/18888	0.269230769230769	3.39241545645815	7.18297297178169	5.79307784804877e-09	1.87485064900487e-07	1.30794670313302e-07	CLEC7A/KLF4/AIF1/TLR4/IL17RA/SYK/LGALS9/PYCARD/TLR2/ADAM17/MYD88/CSF1R/SIRPA/HMOX1/MEFV/IL1B/OAS1/LILRB4/GSTP1/IL18/CARD9/CD74/HIF1A/EGR1/IL6R/APP/MAVS/RIPK2	28
BP	GO:0001909	leukocyte mediated cytotoxicity	34/1499	144/18888	0.236111111111111	2.97509450744941	6.98526670129585	5.83444939315865e-09	1.87757196290574e-07	1.3098451655768e-07	SPI1/FCGR2A/TYROBP/STXBP2/HLA-DRA/CTSH/ITGAM/LGALS9/LYST/ARRB2/TREM1/MYD88/LILRB1/CD1D/FCGR1A/IL18/HLA-DRB1/ICAM1/P2RX7/PTPN6/NCKAP1L/RNF19B/ARL8B/STX7/LAMP1/RAB27A/PRDX1/CRK/CEBPG/UNC13D/SERPINB9/VAMP7/MR1/PLEKHM2	34
BP	GO:0002504	antigen processing and presentation of peptide or polysaccharide antigen via MHC class II	16/1499	37/18888	0.432432432432432	5.44882173701387	7.95286613257965	5.92231684154747e-09	1.89514138929519e-07	1.32210207432535e-07	IFI30/FCER1G/HLA-DRA/HLA-DMB/PYCARD/CTSD/UNC93B1/CTSS/THBS1/HLA-DMA/CD74/HLA-DRB1/HLA-DQB1/HLA-DRB5/HLA-DPA1/ARL8B	16
BP	GO:0031663	lipopolysaccharide-mediated signaling pathway	20/1499	57/18888	0.350877192982456	4.42119307608581	7.59492209454389	6.0395963232474e-09	1.90519162610594e-07	1.32911339232516e-07	CD14/CD36/LYN/HCK/TLR4/TLR2/LY86/LILRA2/LY96/PTAFR/MYD88/SCIMP/TRIB1/CARD16/MAPK14/CD55/MAPK1/IRAK1/RIPK2/MAPK3	20
BP	GO:0051452	intracellular pH reduction	20/1499	57/18888	0.350877192982456	4.42119307608581	7.59492209454389	6.0395963232474e-09	1.90519162610594e-07	1.32911339232516e-07	SLC11A1/GRN/DMXL2/ATP6V0D1/PPT1/ATP6V1B2/ATP6V0B/CREG1/ATP6V1A/ATP6V0C/LAMP2/ATP6V0A1/RNASEK/TCIRG1/ATP6AP1/RAB7A/ATP6AP2/LAMP1/ATP6V1F/CLN3	20
BP	GO:0045576	mast cell activation	22/1499	68/18888	0.323529411764706	4.07660008633207	7.46209369068408	6.05406749166389e-09	1.90519162610594e-07	1.32911339232516e-07	S100A12/FGR/LYN/STXBP2/SYK/LGALS9/PLSCR1/FES/CD300LF/ADGRE2/BTK/LAT2/GAB2/PTPN6/SNAP23/VAMP8/CD300A/PDPK1/PIK3CG/UNC13D/CBL/VAMP7	22
BP	GO:0052548	regulation of endopeptidase activity	52/1499	280/18888	0.185714285714286	2.34007433527113	6.63289404117393	6.29901285904812e-09	1.97138336511748e-07	1.37529054614845e-07	SERPINA1/CST3/S100A8/CLEC7A/KLF4/S100A9/TIMP2/LYN/PLAUR/CASP1/SYK/LGALS9/PICALM/PYCARD/CTSD/TNFSF10/NAIP/VSIR/JAK2/PPM1F/MEFV/NLRP3/DAPK1/NLRP12/VEGFA/LAPTM5/GAPDH/THBS1/GSN/TIMP1/CR1/CARD9/SERPINB1/APAF1/BID/CARD16/CAST/CD44/SERPINB8/PRELID1/NCSTN/RPS6KA1/FURIN/RIPK2/SERPINB6/DAP/MAP3K5/RAF1/IFI6/SERPINB9/BCL2L13/ROCK2	52
BP	GO:0042742	defense response to bacterium	58/1499	330/18888	0.175757575757576	2.21461580447571	6.53544727649019	7.13292504641095e-09	2.22017164286103e-07	1.54885200173721e-07	MPEG1/S100A8/SLC11A1/GRN/LYZ/S100A12/FCER1G/CD36/CFP/S100A9/C5AR1/FGR/TLR4/CASP1/SYK/EMILIN2/LYST/PYCARD/TLR2/RNASE6/NAIP/CLEC4E/ADAM17/TREM1/CEBPB/MYD88/PRKCD/TNFRSF1A/IL1B/OAS1/FCGR1A/STAB1/FPR2/CLEC4D/NAGK/NOTCH2/IL18/CARD9/CD4/P2RX7/IRF8/IL6R/CYBA/SLC30A1/RBPJ/BCL3/AKIRIN2/NFKBIZ/TFEB/OAS2/MAVS/RIPK2/GBP2/RAB1A/MR1/SHC1/GBP1/ISG15	58
BP	GO:0032615	interleukin-12 production	21/1499	63/18888	0.333333333333333	4.20013342228152	7.46991862468835	7.29832792320798e-09	2.24709599192393e-07	1.56763515846999e-07	CLEC7A/CD36/IRAK3/TLR4/LILRA5/SYK/LGALS9/TLR2/ARRB2/UNC93B1/SCIMP/LILRB1/TLR8/MEFV/IRF5/LAPTM5/THBS1/IRF8/MAPK14/RIPK2/PLCB1	21
BP	GO:0032655	regulation of interleukin-12 production	21/1499	63/18888	0.333333333333333	4.20013342228152	7.46991862468835	7.29832792320798e-09	2.24709599192393e-07	1.56763515846999e-07	CLEC7A/CD36/IRAK3/TLR4/LILRA5/SYK/LGALS9/TLR2/ARRB2/UNC93B1/SCIMP/LILRB1/TLR8/MEFV/IRF5/LAPTM5/THBS1/IRF8/MAPK14/RIPK2/PLCB1	21
BP	GO:1903305	regulation of regulated secretory pathway	31/1499	125/18888	0.248	3.12489926617745	6.99821396551936	7.79914763548266e-09	2.3883841361134e-07	1.66620160293984e-07	SPI1/LRRK2/FGR/LYN/STXBP2/PRAM1/ITGAM/SYK/LGALS9/PTAFR/FES/RAB3D/ADGRE2/CCR2/P2RX1/GNAI2/GAB2/ITGB2/NCKAP1L/VAMP8/PRKCB/LAMP1/CD300A/RAB27A/RAP1A/PDPK1/ATP2A2/MICAL1/UNC13D/NOTCH1/VAMP7	31
BP	GO:0045582	positive regulation of T cell differentiation	30/1499	119/18888	0.252100840336134	3.17657149584317	6.99311795669747	8.9881552912268e-09	2.73778248870737e-07	1.90995137767415e-07	LILRB2/HLA-DRA/SYK/LGALS9/CD86/VSIR/BCL6/NLRP3/SMARCD3/LILRB4/RHOA/ACTB/IL18/RARA/CR1/ZMIZ1/CD74/HLA-DRB1/CD83/SOX4/FOXO3/NCKAP1L/ANXA1/ZBTB7B/NFKBIZ/CD46/RIPK2/SMARCD2/ZBTB16/RUNX1	30
BP	GO:0031348	negative regulation of defense response	53/1499	291/18888	0.18213058419244	2.29491826165898	6.53600547586708	9.06657408968636e-09	2.74697904334327e-07	1.91636714381669e-07	FGL2/GRN/KLF4/FGR/LYN/IRAK3/HCK/SYK/LGALS9/TNFRSF1B/ALOX5/ARRB2/AOAH/AHR/IER3/SIRPA/PRKCD/TNFRSF1A/LILRB1/MEFV/NLRP3/OAS1/NLRP12/FPR2/GSTP1/SAMHD1/STAT2/CR1/HLA-DRB1/PTPN6/SIGLEC10/METRNL/TNFAIP8L2/EIF4E2/MAPK14/VPS35/TRIM38/USP15/ELF4/IL10RA/NMI/MAVS/ARNT/FURIN/RB1/CRK/LDLR/NT5C2/PARP14/YTHDF3/TRAFD1/SERPINB9/ISG15	53
BP	GO:0097530	granulocyte migration	35/1499	154/18888	0.227272727272727	2.86372733337376	6.81824307284577	1.01222470685303e-08	3.05059890488617e-07	2.12818060059604e-07	S100A8/CSF3R/S100A12/FCER1G/S100A9/C5AR1/LGALS3/PECAM1/JAML/IL17RA/SYK/BST1/TREM1/MYD88/CSF1R/ADGRE2/MPP1/CXCL8/RAC1/IL1B/THBS1/CD74/C3AR1/ITGB2/CCL3L1/MOSPD2/NCKAP1L/CCL3/ANXA1/MAPK1/CD300A/CKLF/WDR1/MAPK3/PIK3CG	35
BP	GO:0009185	ribonucleoside diphosphate metabolic process	30/1499	120/18888	0.25	3.15010006671114	6.93721734282139	1.10853600537455e-08	3.29135749293865e-07	2.29614032670081e-07	IER3/PRKACA/MPP1/HK3/HK2/GAPDH/FBP1/SLC2A6/INSR/HIF1A/P2RX7/PKM/CBFA2T3/TPI1/LIPA/GALK1/APP/PSEN1/PGK1/ADPGK/PGAM1/PRKAG2/HK1/ENO1/ZBTB7A/EP300/PFKL/AK2/ALDOA/EIF6	30
BP	GO:0071346	cellular response to type II interferon	30/1499	120/18888	0.25	3.15010006671114	6.93721734282139	1.10853600537455e-08	3.29135749293865e-07	2.29614032670081e-07	HCK/AIF1/TLR4/CASP1/IFNGR2/LGALS9/ZYX/TLR2/IFNGR1/JAK2/SIRPA/DAPK1/VIM/GAPDH/ACTR2/GSN/VAMP3/IRF8/CCL3L1/HLA-DPA1/CCL3/WAS/TYK2/STAT1/PARP9/PARP14/CD58/GBP2/RAF1/GBP1	30
BP	GO:0071674	mononuclear cell migration	42/1499	206/18888	0.203883495145631	2.56901364663821	6.64804040143259	1.10944634593438e-08	3.29135749293865e-07	2.29614032670081e-07	S100A12/C5AR1/LGALS3/LYN/PECAM1/JAML/AIF1/LGALS9/PYCARD/ALOX5/ADAM17/CSF1R/SIRPA/CCR1/CXCL16/CCR2/NLRP12/FPR2/RHOA/THBS1/ICAM1/C3AR1/IL6R/CCL3L1/MOSPD2/APP/ANO6/CCL3/PTK2B/MSN/PLEC/ADAM10/ANXA1/F11R/MAPK1/DOCK8/MYO1G/CKLF/CRK/PLCB1/MAPK3/PIK3CG	42
BP	GO:0002224	toll-like receptor signaling pathway	23/1499	76/18888	0.302631578947368	3.81327902812401	7.21517921234216	1.16548539203408e-08	3.43740396140311e-07	2.39802630734342e-07	S100A8/CD36/S100A9/IRAK3/TLR4/TLR2/ARRB2/LY96/UNC93B1/MYD88/SCIMP/CD300LF/TLR8/BTK/CTSS/TLR5/MAPKAPK3/TLR1/CD300A/IRAK1/NFKBIZ/IRF7/PDPK1	23
BP	GO:0009132	nucleoside diphosphate metabolic process	31/1499	127/18888	0.244094488188976	3.07568825411167	6.8909801570856	1.17074502898912e-08	3.43740396140311e-07	2.39802630734342e-07	IER3/PRKACA/MPP1/ENTPD1/HK3/HK2/GAPDH/FBP1/SLC2A6/INSR/HIF1A/P2RX7/PKM/CBFA2T3/TPI1/LIPA/GALK1/APP/PSEN1/PGK1/ADPGK/PGAM1/PRKAG2/HK1/ENO1/ZBTB7A/EP300/PFKL/AK2/ALDOA/EIF6	31
BP	GO:0002822	regulation of adaptive immune response based on somatic recombination of immune receptors built from immunoglobulin superfamily domains	40/1499	192/18888	0.208333333333333	2.62508338892595	6.64502958144431	1.30449682008842e-08	3.81046866011469e-07	2.65828636752161e-07	SLC11A1/CLEC7A/TNFSF13B/HLA-DRA/TNFSF13/TNFRSF1B/MEF2C/AHR/JAK2/LILRB1/CD1D/BTK/BCL6/IL1B/NLRP3/FCGR1A/CCR2/LILRB4/IL18/CR1/CARD9/CD4/HLA-DRB1/P2RX7/PTPN6/NCKAP1L/STAT6/DUSP22/STX7/ANXA1/CD55/WAS/TYK2/ZBTB7B/NFKBIZ/CD46/RIPK2/SLC15A4/RC3H1/MR1	40
BP	GO:0022604	regulation of cell morphogenesis	47/1499	246/18888	0.191056910569106	2.40739354691746	6.5235179238031	1.33345789703244e-08	3.87519192933509e-07	2.7034390769589e-07	LST1/FGR/HCK/PLEKHO1/PLXNC1/CORO1C/PLXNB2/RHOQ/CSF1R/FES/ARAP1/FGD4/RAC1/CYFIP1/SEMA4A/EPB41L3/VEGFA/ARPIN/CDC42EP3/RHOG/HEXB/CUX1/FGD2/AGO4/ITGB2/PLXND1/CD44/RHOU/CCL3/PTK2B/MSN/PARVB/ANXA1/F11R/FMNL1/RREB1/TIAM1/WDR1/CRK/ALDOA/SPAG9/SYNE3/GNA13/BRWD3/ZMYM6/ZMPSTE24/RDX	47
BP	GO:0071621	granulocyte chemotaxis	31/1499	128/18888	0.242188	3.05165943962642	6.83815346771675	1.42896871321749e-08	4.13167806623698e-07	2.8823707680449e-07	S100A8/CSF3R/S100A12/FCER1G/S100A9/C5AR1/LGALS3/JAML/IL17RA/SYK/BST1/TREM1/CSF1R/ADGRE2/MPP1/CXCL8/RAC1/IL1B/THBS1/CD74/C3AR1/ITGB2/CCL3L1/MOSPD2/NCKAP1L/CCL3/ANXA1/MAPK1/CKLF/MAPK3/PIK3CG	31
BP	GO:0046718	symbiont entry into host cell	35/1499	156/18888	0.224358974358974	2.82701288038179	6.72754848829957	1.44166428002875e-08	4.14733320153727e-07	2.89329221536871e-07	FCN1/CTSB/LGALS9/IFITM3/CD86/LGALS1/PLSCR1/ANPEP/GSN/RNASEK/CR1/INSR/HSPA1A/CD4/CD74/HLA-DRB1/ICAM1/SCARB2/CIITA/TRIM8/GRK2/VAMP8/ITGA5/TRIM38/CD55/LAMP1/SNX3/F11R/TPCN1/CD46/FURIN/WWP2/TRIM25/DYNLT1/LDLR	35
BP	GO:0072523	purine-containing compound catabolic process	34/1499	149/18888	0.228187919463087	2.87525912129339	6.74724092715477	1.47085999574172e-08	4.21005956570092e-07	2.93705182963501e-07	ADA2/DPYD/IER3/PRKACA/NUDT16/HK3/HK2/GAPDH/FBP1/SAMHD1/SLC2A6/INSR/HIF1A/P2RX7/PKM/CBFA2T3/TPI1/LIPA/GALK1/APP/PSEN1/PGK1/ADPGK/PGAM1/PRKAG2/HK1/ENO1/ZBTB7A/EP300/PFKL/NUDT3/NT5C2/ALDOA/EIF6	34
BP	GO:0043123	positive regulation of canonical NF-kappaB signal transduction	42/1499	208/18888	0.201923076923077	2.54431159234361	6.57541496698758	1.49101257710685e-08	4.2464038196003e-07	2.96240656767281e-07	CLEC7A/S100A12/CD36/TLR4/CASP1/LGALS9/TNFSF10/LGALS1/FKBP1A/MYD88/SECTM1/HMOX1/TNFRSF1A/IL1B/LTBR/VEGFA/CLEC4D/RHOA/GAPDH/S100A4/CARD9/CD4/CD74/PELI2/HLA-DRB1/MAP3K3/CARD16/PELI1/TRIM8/LIMS1/FLNA/TRIM38/PRKCB/BST2/ILK/IRAK1/MAVS/VAPA/RIPK2/TRIM25/NUP62/FLOT2	42
BP	GO:0034612	response to tumor necrosis factor	49/1499	263/18888	0.186311787072243	2.34760309154138	6.46155038275264	1.53990889534904e-08	4.36384132731749e-07	3.04433416074503e-07	CD14/TNFSF13B/ASAH1/CASP1/SYK/YBX3/PYCARD/TNFRSF1B/NAIP/ADAM17/CYP1B1/JAK2/TNFRSF1A/CEBPA/CXCL8/CXCL16/PTGS2/PID1/LAPTM5/THBS1/GSTP1/HSPA1A/DICER1/CARD16/FOXO3/CCL3L1/NKIRAS2/MAPK14/CCL3/ULK1/PTK2B/LIMS1/ADAM10/MAPK1/ILK/BAG4/ARHGEF2/ZFP36L1/STAT1/TXNDC17/MAP3K5/GCH1/CD58/PPP2CB/GBP2/MAPK3/SPPL2A/NSMAF/GBP1	49
BP	GO:0007599	hemostasis	45/1499	233/18888	0.1931330472103	2.43355369960517	6.4645649399493	1.92223066452369e-08	5.41903498133369e-07	3.78046589564878e-07	SERPINA1/FCER1G/CD36/LYN/ZNF385A/PLAUR/TLR4/SYK/EMILIN2/ANXA5/ANXA2/PLSCR1/JAK2/PRKCD/ENTPD1/SH2B3/NFE2/P2RX1/F13A1/ACTB/THBS1/GNAQ/HPSE/PTPN6/PLEK/ITPK1/ANO6/MAPK14/FERMT3/VCL/FLNA/WAS/F11R/ILK/RAP2B/RAB27A/BLOC1S6/PIK3CB/JMJD1C/TLN1/PABPC4/TMX1/GNA13/PIK3CG/CSRP1	45
BP	GO:0002279	mast cell activation involved in immune response	19/1499	55/18888	0.345454545454545	4.35286554672812	7.31110014092107	1.94080606775294e-08	5.41903498133369e-07	3.78046589564878e-07	FGR/LYN/STXBP2/SYK/LGALS9/FES/ADGRE2/BTK/LAT2/GAB2/PTPN6/SNAP23/VAMP8/CD300A/PDPK1/PIK3CG/UNC13D/CBL/VAMP7	19
BP	GO:0002448	mast cell mediated immunity	19/1499	55/18888	0.345454545454545	4.35286554672812	7.31110014092107	1.94080606775294e-08	5.41903498133369e-07	3.78046589564878e-07	FGR/LYN/STXBP2/SYK/LGALS9/FES/ADGRE2/BTK/LAT2/GAB2/SNAP23/VAMP8/CD300A/PDPK1/PIK3CG/UNC13D/SERPINB9/CBL/VAMP7	19
BP	GO:1990778	protein localization to cell periphery	60/1499	356/18888	0.168539325842697	2.12366296632212	6.28412657016445	1.96393617640544e-08	5.45686851746603e-07	3.80685959739693e-07	RAB31/LGALS3/LRP1/PRAM1/CCDC88A/PICALM/NUMB/RILPL2/RHOQ/RAB3D/ZDHHC7/TNFRSF1A/KIF13A/EPB41L3/PID1/ACTB/TTC7A/RHOG/TESC/VAMP3/RAB10/S100A10/STX3/SCARB2/PPP1R9B/CLTC/ATP6AP1/RAB7A/LYPLA1/PRNP/MYADM/RAB34/ADAM10/GGA3/MYO5A/FLNA/STX7/VAMP8/VPS35/EIF4G1/F11R/RAPGEF2/BAG4/CSK/VAMP5/RAP1A/PDPK1/GAK/ZDHHC3/PPP2R5A/RAB8A/GOLPH3/CLN3/FLOT2/PPFIA1/RDX/ROCK2/GRIPAP1/RAB11A/GBP1	60
BP	GO:0050766	positive regulation of phagocytosis	22/1499	72/18888	0.305555555555556	3.85012230375806	7.11395470388263	1.98483391619069e-08	5.48816212942824e-07	3.82869087052624e-07	FCN1/SLC11A1/CLEC7A/FCER1G/FCGR2A/CD36/CFP/RAB31/PYCARD/SIRPA/CD300LF/SIRPB1/BTK/FCGR1A/FPR2/CYBA/IL15/NCKAP1L/ANO6/PTPRJ/DOCK2/RAB27A	22
BP	GO:0001906	cell killing	44/1499	226/18888	0.194690265486726	2.45317527319098	6.45265030071306	2.14890869769719e-08	5.91313233917062e-07	4.12516162410724e-07	SPI1/CLEC7A/LYZ/S100A12/FCGR2A/TYROBP/STXBP2/HLA-DRA/CTSH/ITGAM/SYK/LGALS9/LYST/ARRB2/TREM1/MYD88/LILRB1/CD1D/FCGR1A/GAPDH/IL18/NINJ1/CR1/HLA-DRB1/ICAM1/P2RX7/PTPN6/NCKAP1L/RNF19B/ARL8B/STX7/CD55/LAMP1/RAB27A/PRDX1/CRK/GBP2/CEBPG/UNC13D/SERPINB9/VAMP7/MR1/PLEKHM2/GBP1	44
BP	GO:0019884	antigen processing and presentation of exogenous antigen	18/1499	50/18888	0.36	4.53614409606404	7.35093466411244	2.17875595146883e-08	5.96643937479157e-07	4.1623500591067e-07	MPEG1/IFI30/FCER1G/HLA-DRA/CLEC4A/HLA-DMB/CTSD/UNC93B1/CD1D/CTSS/FCGR1A/HLA-DMA/CD74/HLA-DRB1/HLA-DQB1/HLA-DRB5/HLA-DPA1/MR1	18
BP	GO:0046434	organophosphate catabolic process	45/1499	234/18888	0.192307692307692	2.42315389747011	6.43159682040792	2.20042321910167e-08	5.99694289760915e-07	4.18363014460277e-07	TYMP/PLBD1/DPYD/IER3/PRKACA/PRKCD/ENTPD1/NUDT16/HK3/HK2/GAPDH/FBP1/GPCPD1/SAMHD1/SLC2A6/INSR/HIF1A/P2RX7/PKM/CBFA2T3/TPI1/LIPA/GALK1/APP/PSEN1/PGK1/ADPGK/PNPLA6/IDH1/PGAM1/PRKAG2/HK1/ENO1/ZBTB7A/EP300/GDE1/PFKL/NUDT3/PLCB1/LDLR/NT5C2/ALDOA/UPP1/EIF6/ABHD16A	45
BP	GO:0046631	alpha-beta T cell activation	38/1499	181/18888	0.209944751381215	2.64538790132648	6.53056139566183	2.40532871919702e-08	6.52416780216486e-07	4.55143654885651e-07	HLA-DRA/SYK/LGALS9/CLEC4A/CD86/VSIR/JAK2/LILRB1/BCL6/NLRP3/SEMA4A/CCR2/LILRB4/RHOA/IL18/RARA/TCIRG1/HLA-DRB1/CD83/IL6R/FOSL2/IL15/NCKAP1L/STAT6/BCL3/ANXA1/CD55/DOCK2/TYK2/ZBTB7B/CD300A/ELF4/NFKBIZ/RIPK2/RELB/ZBTB16/RUNX1/RC3H1	38
BP	GO:0042326	negative regulation of phosphorylation	55/1499	316/18888	0.174050632911392	2.19310764138117	6.27969909143286	2.46676976375653e-08	6.65910927694653e-07	4.64557538447537e-07	LRRK2/LYN/IRAK3/DUSP6/PYCARD/RASSF2/SLC8A1/RGS2/ARRB2/CORO1C/CHP1/PRDX3/SIRPA/C9orf72/PRKCD/PPM1F/TRIB1/IL1B/NLRP12/LILRB4/DUSP3/PID1/CDKN1A/GSTP1/GNAQ/HHEX/PTPN6/HIPK3/PRKAR1A/YWHAG/CALM2/PSEN1/PRNP/MYADM/PTEN/PRKAG2/DUSP22/PTPRJ/MIDN/EIF4G1/CD300A/CTDSP1/IRS2/RB1/PDPK1/MVP/PPP2R5A/PARP14/TSG101/SPAG9/MICAL1/CTDSP2/CBL/PRKAR2A/TRIM27	55
BP	GO:0032386	regulation of intracellular transport	49/1499	267/18888	0.183520599250936	2.31243300777297	6.34127047880099	2.54458210226509e-08	6.83676398797263e-07	4.76951213309371e-07	CD36/LRRK2/NUP214/ANXA2/CHP1/JAK2/IER3/PRKACA/PRKCD/IL1B/CAMK1/PTGS2/NEAT1/OAZ1/LCP1/DENND10/OAZ2/PSEN1/UBE2J1/FRAT2/MAPK14/OS9/MSN/MX2/RIPOR1/YWHAE/FLNA/VPS35/HCLS1/RUFY3/LAMP1/SNX3/PLK3/REEP5/MAPK1/FRAT1/EP300/MDM2/DNAJC13/TMEM30A/MAVS/TM9SF4/MAP2K1/STK11/MAPK3/NUP58/RDX/GRIPAP1/RAB11A	49
BP	GO:0060759	regulation of response to cytokine stimulus	39/1499	189/18888	0.206349206349206	2.6000825947457	6.4909627260435	2.60333587413255e-08	6.96178457232817e-07	4.85672988626161e-07	KLF4/IRAK3/TLR4/CASP1/SYK/PYCARD/TLR2/RBM47/NAIP/ADAM17/CD300LF/TNFRSF1A/SH2B3/OAS1/IL1RN/LAPTM5/GSTP1/SAMHD1/STAT2/HSPA1A/CD74/HIF1A/PTPN6/DICER1/CARD16/AGPAT2/EIF4E2/NKIRAS2/ULK1/IRAK1/MAVS/IRF7/RIPK2/PARP9/PARP14/PPP2CB/YTHDF3/SPPL2A/ISG15	39
BP	GO:0008333	endosome to lysosome transport	22/1499	73/18888	0.301369863013699	3.79738090233672	7.03081915416422	2.6296748575162e-08	6.9668037155406e-07	4.86023137680473e-07	LYST/RHOB/SNX27/SORT1/KIF13A/DENND3/LIPA/RAB7A/HOOK3/ARL8B/PXK/VPS41/DTX3L/CHMP2A/CHMP4B/MGRN1/TSG101/TRAK1/SCYL2/MVB12A/CHMP5/VAMP7	22
BP	GO:0046635	positive regulation of alpha-beta T cell activation	22/1499	73/18888	0.301369863013699	3.79738090233672	7.03081915416422	2.6296748575162e-08	6.9668037155406e-07	4.86023137680473e-07	HLA-DRA/SYK/LGALS9/CD86/JAK2/NLRP3/CCR2/LILRB4/RHOA/IL18/RARA/HLA-DRB1/CD83/NCKAP1L/ANXA1/CD55/TYK2/ZBTB7B/NFKBIZ/RIPK2/ZBTB16/RUNX1	22
BP	GO:0005996	monosaccharide metabolic process	47/1499	252/18888	0.186507936507937	2.35007465294323	6.33470953500168	2.91395319670717e-08	7.68420250390927e-07	5.36070824442961e-07	PGD/PRKACA/GAA/CHST15/OAS1/HK3/PDK4/HK2/GAPDH/FBP1/MAN2B1/GSTO1/INSR/PKM/TCF7L2/GLB1/BCKDK/FUCA2/TPI1/LIPA/GALK1/PGK1/ATF3/ADPGK/INPPL1/MAPK14/PGAM1/HK1/ENO1/G6PD/KCNQ1/MIDN/PFKFB3/ADIPOR1/EP300/PGM2/PFKL/AKR1A1/IRS2/CPT1A/MAN2C1/FUOM/ALDOA/NCOA2/STK11/ZMPSTE24/SLC2A3	47
BP	GO:0099003	vesicle-mediated transport in synapse	43/1499	221/18888	0.194570135746606	2.45166159038152	6.37337190970041	3.15751499900674e-08	8.2881131033836e-07	5.78201267099221e-07	LRRK2/STX11/ATP6V0D1/PICALM/ATP6V1B2/NUMB/ATP6V1A/CYFIP1/P2RX1/ACTB/ATP6V0A1/AP2S1/P2RX7/CTBP2/STX3/CTNNB1/ATP6AP1/SNAP23/PSEN1/CANX/PTEN/AP2A1/ARHGDIA/VPS35/NAPA/PRKCB/ATP6AP2/DNAJC5/ATP6V1F/AP3S2/PPP3R1/BLOC1S6/ATP6V1C1/RAP1A/GAK/GIT2/SNAP29/ATP2A2/RAB8A/ATP6V1E1/AP3S1/TOR1A/GRIPAP1	43
BP	GO:0002478	antigen processing and presentation of exogenous peptide antigen	16/1499	41/18888	0.390243902439024	4.91722937242715	7.3721611197908	3.49295759019576e-08	9.08487965011646e-07	6.33785864118673e-07	MPEG1/IFI30/FCER1G/HLA-DRA/CLEC4A/HLA-DMB/CTSD/UNC93B1/CTSS/FCGR1A/HLA-DMA/CD74/HLA-DRB1/HLA-DQB1/HLA-DRB5/HLA-DPA1	16
BP	GO:0045730	respiratory burst	16/1499	41/18888	0.390243902439024	4.91722937242715	7.3721611197908	3.49295759019576e-08	9.08487965011646e-07	6.33785864118673e-07	NCF2/CYBB/SLC11A1/GRN/CLEC7A/S100A9/HCK/NCF1/NCF4/RAC1/INSR/CYBA/LIPA/PGAM1/CD55/PIK3CG	16
BP	GO:0002532	production of molecular mediator involved in inflammatory response	27/1499	106/18888	0.254716981132075	3.20953591702645	6.69773689026211	3.88444756178341e-08	1.00571878690538e-06	7.01616724676191e-07	GRN/CLEC7A/CD36/S100A9/LYN/TLR4/IL17RA/SYK/PYCARD/NCF1/ALOX5/MYD88/SIRPA/MEFV/BTK/LILRB4/P2RX1/CARD9/HIF1A/LIPA/SNAP23/MAPK14/PER1/PLD3/VAMP8/ADCY7/VAMP7	27
BP	GO:0045619	regulation of lymphocyte differentiation	42/1499	215/18888	0.195348837209302	2.46147354049987	6.32773293402499	4.04180140986476e-08	1.04172401948369e-06	7.26734952238126e-07	SPI1/FGL2/LILRB2/HLA-DRA/SYK/LGALS9/CD86/VSIR/NFAM1/BTK/BCL6/NLRP3/SMARCD3/CCR2/LILRB4/RHOA/ACTB/IL18/RARA/CR1/ZMIZ1/CD74/HLA-DRB1/CD83/SOX4/PTPN6/FOXO3/IL15/NCKAP1L/PRELID1/ANXA1/ZBTB7B/NFKBIZ/ZFP36L1/CD46/RIPK2/SMARCD2/SOS2/ZBTB16/RUNX1/RC3H1/RNF41	42
BP	GO:0050817	coagulation	44/1499	231/18888	0.19047619047619	2.40007624130373	6.28610705413312	4.22033341078898e-08	1.08271488491136e-06	7.55331292604299e-07	SERPINA1/FCER1G/CD36/LYN/PLAUR/TLR4/SYK/EMILIN2/ANXA5/ANXA2/PLSCR1/JAK2/PRKCD/ENTPD1/SH2B3/P2RX1/F13A1/ACTB/THBS1/GNAQ/HPSE/PTPN6/PLEK/ITPK1/PSEN1/ANO6/MAPK14/FERMT3/VCL/FLNA/WAS/F11R/ILK/RAP2B/RAB27A/BLOC1S6/PIK3CB/JMJD1C/TLN1/PABPC4/TMX1/GNA13/PIK3CG/CSRP1	44
BP	GO:0061951	establishment of protein localization to plasma membrane	20/1499	63/18888	0.317460317460317	4.00012706883954	7.00305334518789	4.23885918776744e-08	1.08271488491136e-06	7.55331292604299e-07	RAB31/RILPL2/KIF13A/VAMP3/RAB10/SCARB2/ATP6AP1/RAB7A/LYPLA1/RAB34/GGA3/VPS35/CSK/VAMP5/RAB8A/GOLPH3/CLN3/RDX/GRIPAP1/RAB11A	20
BP	GO:0002220	innate immune response activating cell surface receptor signaling pathway	26/1499	100/18888	0.26	3.27610406937959	6.70034002112603	4.39112801433118e-08	1.11660112364421e-06	7.78971252542302e-07	FCN1/CD14/CLEC7A/TYROBP/LYN/TLR4/SYK/TLR2/LILRA2/LY96/PAK1/PIK3AP1/MYD88/SCIMP/OAS1/TLR5/NINJ1/CYBA/PELI1/WDFY1/TLR1/EP300/IRAK1/NMI/RIPK2/IFI35	26
BP	GO:0043303	mast cell degranulation	18/1499	52/18888	0.346153846153846	4.36167701544619	7.1270255966498	4.41710394996673e-08	1.11821440440047e-06	7.80096720988275e-07	FGR/LYN/STXBP2/SYK/LGALS9/FES/ADGRE2/BTK/LAT2/GAB2/SNAP23/VAMP8/CD300A/PDPK1/PIK3CG/UNC13D/CBL/VAMP7	18
BP	GO:0009261	ribonucleotide catabolic process	32/1499	141/18888	0.226950354609929	2.85966530878742	6.50763908780432	4.44588782524079e-08	1.12052110852086e-06	7.81705940395155e-07	DPYD/IER3/PRKACA/HK3/HK2/GAPDH/FBP1/SLC2A6/INSR/HIF1A/P2RX7/PKM/CBFA2T3/TPI1/LIPA/GALK1/APP/PSEN1/PGK1/ADPGK/PGAM1/PRKAG2/HK1/ENO1/ZBTB7A/EP300/PFKL/NUDT3/NT5C2/ALDOA/UPP1/EIF6	32
BP	GO:0031623	receptor internalization	30/1499	127/18888	0.236220472440945	2.97647250397903	6.56159843799554	4.46859018883152e-08	1.12128148526803e-06	7.82236399853419e-07	FCER1G/CD36/RAB31/LRP1/SYK/PICALM/NUMB/ANXA2/SDCBP/ARRB2/GRK3/LILRB1/CXCL8/LILRB4/VEGFA/AP2S1/INSR/RALB/ITGB2/ARRB1/RIN3/CLTC/GRB2/GRK2/AP2A1/PPP3R1/ANKRD13D/ANKRD13A/SNX1/SCYL2	30
BP	GO:0002761	regulation of myeloid leukocyte differentiation	30/1499	128/18888	0.234375	2.95321881254169	6.51005217446012	5.39908655891745e-08	1.34882443156113e-06	9.40976535545401e-07	LILRB3/TYROBP/LYN/MAFB/TLR4/RASSF2/KLF10/QKI/CEBPB/FES/CCR1/LILRB1/TRIB1/EVI2B/LILRB4/NOTCH2/RARA/CD4/CD74/HLA-DRB1/TESC/CTNNB1/TFE3/CCL3/HCLS1/ZFP36L1/IRF7/RB1/CTNNBIP1/RUNX1	30
BP	GO:0045860	positive regulation of protein kinase activity	47/1499	257/18888	0.182879377431907	2.30435335619336	6.1814269545921	5.4522517806951e-08	1.35615834684888e-06	9.46092873919743e-07	SLC11A1/S100A12/LRRK2/TLR4/CCDC88A/LILRA5/RASSF2/NCF1/CD86/PAK1/ADAM17/JAK2/CSF1R/PRKCD/IL1B/FCGR1A/CAMK1/VEGFA/NRG1/RHOA/THBS1/CDKN1A/MAP2K3/INSR/CD4/IQGAP1/RALB/MAP3K11/CCNY/IL6R/CALM2/PRNP/PTK2B/PRKAG2/UNC119/RAPGEF2/CD300A/IRAK1/RAP1A/CACUL1/PDPK1/MAP2K1/MAP3K5/DIPK2A/STK11/PIK3CG/CAB39	47
BP	GO:0043304	regulation of mast cell degranulation	13/1499	28/18888	0.464285714285714	5.85018583817783	7.54069809718369	5.679281712572e-08	1.40648646238305e-06	9.81203133407749e-07	FGR/LYN/STXBP2/SYK/LGALS9/FES/ADGRE2/GAB2/VAMP8/CD300A/PDPK1/UNC13D/VAMP7	13
BP	GO:0062208	positive regulation of pattern recognition receptor signaling pathway	20/1499	64/18888	0.3125	3.93762508338893	6.9115491471951	5.70855789247392e-08	1.40761669937366e-06	9.81991617411213e-07	CD14/CD36/TLR4/MYD88/SLC15A3/BTK/NAGK/NINJ1/HSPA1A/CYBA/PELI1/RTN4/WDFY1/STMP1/TLR1/USP15/MAVS/IFI35/SLC15A4/GBP2	20
BP	GO:0007596	blood coagulation	43/1499	226/18888	0.190265486725664	2.39742128970936	6.20508143210123	6.19532525302019e-08	1.52105916556909e-06	1.06113216107764e-06	SERPINA1/FCER1G/CD36/LYN/PLAUR/TLR4/SYK/EMILIN2/ANXA5/ANXA2/PLSCR1/JAK2/PRKCD/ENTPD1/SH2B3/P2RX1/F13A1/ACTB/THBS1/GNAQ/HPSE/PTPN6/PLEK/ITPK1/ANO6/MAPK14/FERMT3/VCL/FLNA/WAS/F11R/ILK/RAP2B/RAB27A/BLOC1S6/PIK3CB/JMJD1C/TLN1/PABPC4/TMX1/GNA13/PIK3CG/CSRP1	43
BP	GO:0050671	positive regulation of lymphocyte proliferation	32/1499	143/18888	0.223776223776224	2.8196699897834	6.41302498470573	6.32577008404855e-08	1.54642001711333e-06	1.07882457950229e-06	TNFSF13B/LILRB2/AIF1/TLR4/SYK/LGALS9/HLA-DMB/PYCARD/BST1/CD86/MEF2C/MYD88/JAK2/CD1D/BTK/BCL6/IL1B/CCR2/CDKN1A/IL18/CD74/IL15/PELI1/CCDC88B/HLA-DPA1/NCKAP1L/ANXA1/CD55/TYK2/CD46/RIPK2/IRS2	32
BP	GO:0002367	cytokine production involved in immune response	29/1499	122/18888	0.237704918032787	2.99517711261059	6.4911331301569	6.44239767863583e-08	1.56820073408161e-06	1.09401939886866e-06	CLEC7A/CD36/IRAK3/TLR4/SYK/PYCARD/TNFRSF1B/TREM1/MYD88/SCIMP/LILRB1/BTK/BCL6/IL1B/NLRP3/IRF5/CCR2/LILRB4/LAPTM5/IL18/CARD9/CD74/P2RX7/UBE2J1/HK1/CD55/BST2/MAVS/RIPK2	29
BP	GO:0061620	glycolytic process through glucose-6-phosphate	11/1499	20/18888	0.55	6.93022014676451	7.79054575897591	6.51237349773877e-08	1.57848848694128e-06	1.10119641451126e-06	HK3/HK2/PKM/TPI1/GALK1/PGK1/ADPGK/PGAM1/HK1/ENO1/PFKL	11
BP	GO:0061615	glycolytic process through fructose-6-phosphate	12/1499	24/18888	0.5	6.30020013342228	7.6282689842215	6.56577428007808e-08	1.58468857200529e-06	1.10552176214517e-06	PRKACA/HK3/HK2/PKM/TPI1/GALK1/PGK1/ADPGK/PGAM1/HK1/ENO1/PFKL	12
BP	GO:0006195	purine nucleotide catabolic process	32/1499	144/18888	0.222222222222222	2.80008894818768	6.36632897399121	7.5229006255752e-08	1.80803552587664e-06	1.26133465962898e-06	IER3/PRKACA/NUDT16/HK3/HK2/GAPDH/FBP1/SAMHD1/SLC2A6/INSR/HIF1A/P2RX7/PKM/CBFA2T3/TPI1/LIPA/GALK1/APP/PSEN1/PGK1/ADPGK/PGAM1/PRKAG2/HK1/ENO1/ZBTB7A/EP300/PFKL/NUDT3/NT5C2/ALDOA/EIF6	32
BP	GO:0042554	superoxide anion generation	16/1499	43/18888	0.372093023255814	4.68852102952356	7.10940775520231	7.71417144659961e-08	1.84621514957275e-06	1.28796980145571e-06	NCF2/CYBB/CLEC7A/TYROBP/ITGAM/SYK/NCF1/SOD2/NCF4/PRKCD/FPR2/GNAI2/GSTP1/ITGB2/CYBA/HVCN1	16
BP	GO:0050878	regulation of body fluid levels	60/1499	370/18888	0.162162162162162	2.0433081513802	5.95060914756125	8.1763762122407e-08	1.94864597928548e-06	1.35942832861522e-06	SERPINA1/FCER1G/CD36/LYN/ZNF385A/PLAUR/TLR4/SYK/EMILIN2/ANXA5/ANXA2/PLSCR1/JAK2/PRKACA/PRKCD/ENTPD1/SH2B3/NFE2/VEGFA/P2RX1/F13A1/GNAI2/ACTB/HK2/THBS1/GNAQ/HIF1A/HPSE/PTPN6/PLEK/CYBA/FOSL2/ITPK1/ANO6/MAPK14/FERMT3/VCL/FLNA/VAMP8/WAS/F11R/ZBTB7B/ILK/RAP2B/NCOR2/COPA/RAB27A/OAS2/BLOC1S6/PIK3CB/JMJD1C/STAT5A/TLN1/PABPC4/TMX1/GNA13/MTX1/PIK3CG/GPAT4/CSRP1	60
BP	GO:0046638	positive regulation of alpha-beta T cell differentiation	18/1499	54/18888	0.333333333333333	4.20013342228152	6.91414821946363	8.60633454464753e-08	2.04257006526301e-06	1.42495232044054e-06	HLA-DRA/SYK/LGALS9/CD86/NLRP3/LILRB4/RHOA/IL18/RARA/HLA-DRB1/CD83/NCKAP1L/ANXA1/ZBTB7B/NFKBIZ/RIPK2/ZBTB16/RUNX1	18
BP	GO:0018108	peptidyl-tyrosine phosphorylation	48/1499	269/18888	0.178438661710037	2.24839856062654	6.05475014312963	8.6637656188454e-08	2.04766842178188e-06	1.42850907233638e-06	CD36/FGR/LYN/HCK/PECAM1/LILRA5/SYK/BST1/NCF1/ADAM17/JAK2/CSF1R/FES/PRKCD/TNFRSF1A/BTK/FCGR1A/LILRB4/HBEGF/VEGFA/IL18/INSR/CD4/CD74/PTPN6/ITGB2/IL6R/IL15/CD44/APP/PRNP/PTK2B/DUSP22/ITGA5/PTPRJ/HCLS1/UNC119/CD300A/RAP2B/ARHGEF2/RIPK2/PARP9/MVP/PARP14/TSG101/MAPK3/HDAC2/CBL	48
BP	GO:0009166	nucleotide catabolic process	35/1499	167/18888	0.209580838323353	2.64080245113509	6.25309480100117	8.89114763587537e-08	2.09272631958455e-06	1.45994268488167e-06	TYMP/DPYD/IER3/PRKACA/NUDT16/HK3/HK2/GAPDH/FBP1/SAMHD1/SLC2A6/INSR/HIF1A/P2RX7/PKM/CBFA2T3/TPI1/LIPA/GALK1/APP/PSEN1/PGK1/ADPGK/PGAM1/PRKAG2/HK1/ENO1/ZBTB7A/EP300/PFKL/NUDT3/NT5C2/ALDOA/UPP1/EIF6	35
BP	GO:0061028	establishment of endothelial barrier	17/1499	49/18888	0.346938775510204	4.3715674395175	6.93818651987373	1.00619845700693e-07	2.35856230909936e-06	1.64539708694007e-06	PECAM1/MYD88/TNFRSF1A/IL1B/VEGFA/S1PR3/ICAM1/HPSE/MYADM/MSN/VCL/F11R/RAPGEF2/RAP1A/PLCB1/RDX/ROCK2	17
BP	GO:0051090	regulation of DNA-binding transcription factor activity	61/1499	381/18888	0.16010498687664	2.01738691936357	5.89014013988748	1.01980745453324e-07	2.38066527091038e-06	1.66081671305564e-06	SPI1/S100A8/CLEC7A/S100A12/KLF4/CD36/S100A9/IRAK3/HCK/TLR4/SYK/LGALS9/SGK1/PYCARD/TLR2/ARRB2/NFAM1/CYP1B1/CHP1/MYD88/PRDX3/BTK/TRIB1/IL1B/NLRP3/NLRP12/IL18/HSPA1A/CARD9/RPS6KA4/TCF7L2/CARD16/ARRB1/APP/TRIM8/PRNP/MTPN/PTEN/SLCO3A1/BCL3/SGK3/FLNA/TRIM38/ZBTB7A/EP300/IRAK1/ARHGEF2/MAVS/RIPK2/WWP2/TRIM25/RB1/DAP/PPP2CB/CTNNBIP1/ANXA4/CEBPG/EIF2AK4/HDAC2/ID1/TRIM27	61
BP	GO:0032946	positive regulation of mononuclear cell proliferation	32/1499	146/18888	0.219178082191781	2.76173156533579	6.27412547363545	1.05775881193241e-07	2.4591813031702e-06	1.71559162837587e-06	TNFSF13B/LILRB2/AIF1/TLR4/SYK/LGALS9/HLA-DMB/PYCARD/BST1/CD86/MEF2C/MYD88/JAK2/CD1D/BTK/BCL6/IL1B/CCR2/CDKN1A/IL18/CD74/IL15/PELI1/CCDC88B/HLA-DPA1/NCKAP1L/ANXA1/CD55/TYK2/CD46/RIPK2/IRS2	32
BP	GO:0018212	peptidyl-tyrosine modification	48/1499	271/18888	0.177121771217712	2.23180521331564	5.9967623292789	1.09461424334223e-07	2.53452143499078e-06	1.76815094934399e-06	CD36/FGR/LYN/HCK/PECAM1/LILRA5/SYK/BST1/NCF1/ADAM17/JAK2/CSF1R/FES/PRKCD/TNFRSF1A/BTK/FCGR1A/LILRB4/HBEGF/VEGFA/IL18/INSR/CD4/CD74/PTPN6/ITGB2/IL6R/IL15/CD44/APP/PRNP/PTK2B/DUSP22/ITGA5/PTPRJ/HCLS1/UNC119/CD300A/RAP2B/ARHGEF2/RIPK2/PARP9/MVP/PARP14/TSG101/MAPK3/HDAC2/CBL	48
BP	GO:0001933	negative regulation of protein phosphorylation	51/1499	296/18888	0.172297297297297	2.17101491084146	5.96197606410081	1.10112252954816e-07	2.53926879688516e-06	1.77146283786248e-06	LRRK2/LYN/IRAK3/DUSP6/PYCARD/RASSF2/SLC8A1/RGS2/ARRB2/CORO1C/CHP1/SIRPA/C9orf72/PRKCD/PPM1F/TRIB1/IL1B/NLRP12/LILRB4/DUSP3/PID1/CDKN1A/GSTP1/GNAQ/HHEX/PTPN6/HIPK3/PRKAR1A/YWHAG/CALM2/PSEN1/PRNP/MYADM/PTEN/PRKAG2/DUSP22/PTPRJ/EIF4G1/CD300A/CTDSP1/RB1/PDPK1/MVP/PARP14/TSG101/SPAG9/MICAL1/CTDSP2/CBL/PRKAR2A/TRIM27	51
BP	GO:0099504	synaptic vesicle cycle	39/1499	199/18888	0.195979899497487	2.46942517792431	6.11823263217913	1.11640972562733e-07	2.55443639350197e-06	1.78204416496709e-06	LRRK2/STX11/ATP6V0D1/PICALM/ATP6V1B2/ATP6V1A/CYFIP1/P2RX1/ACTB/ATP6V0A1/AP2S1/P2RX7/CTBP2/STX3/CTNNB1/ATP6AP1/SNAP23/PSEN1/CANX/PTEN/ARHGDIA/NAPA/PRKCB/ATP6AP2/DNAJC5/ATP6V1F/AP3S2/PPP3R1/BLOC1S6/ATP6V1C1/RAP1A/GAK/GIT2/SNAP29/ATP2A2/ATP6V1E1/AP3S1/TOR1A/GRIPAP1	39
BP	GO:1901292	nucleoside phosphate catabolic process	36/1499	176/18888	0.204545454545455	2.57735460003639	6.17263460152987	1.11666899926613e-07	2.55443639350197e-06	1.78204416496709e-06	TYMP/DPYD/IER3/PRKACA/ENTPD1/NUDT16/HK3/HK2/GAPDH/FBP1/SAMHD1/SLC2A6/INSR/HIF1A/P2RX7/PKM/CBFA2T3/TPI1/LIPA/GALK1/APP/PSEN1/PGK1/ADPGK/PGAM1/PRKAG2/HK1/ENO1/ZBTB7A/EP300/PFKL/NUDT3/NT5C2/ALDOA/UPP1/EIF6	36
BP	GO:0002292	T cell differentiation involved in immune response	23/1499	85/18888	0.270588235294118	3.40952	6.53689397760092	1.17875561722e-07	2.67898263670421e-06	1.86893100487108e-06	FGL2/FCER1G/HLA-DRA/LGALS9/CD86/CLEC4E/BCL6/NLRP3/SEMA4A/CLEC4D/IL18/RARA/HLA-DRB1/IL6R/STAT6/BCL3/ANXA1/ZBTB7B/NFKBIZ/CD46/RIPK2/RELB/RC3H1	23
BP	GO:0048872	homeostasis of number of cells	54/1499	322/18888	0.167701863354037	2.11311060375654	5.91496372560791	1.18052078969936e-07	2.67898263670421e-06	1.86893100487108e-06	SPI1/TNFSF13B/LYN/MAFB/LGALS9/LGALS2/RASSF2/MEF2C/ADAM17/JAK2/HMOX1/BTK/BCL6/SH2B3/CCR2/VEGFA/TCIRG1/HSPA1A/CARD9/RCOR1/GAPT/CD74/HIF1A/SOX4/P2RX7/FOXO3/FOSL2/LIPA/NCKAP1L/MAPK14/G6PD/KCNQ1/ANXA1/HCLS1/ZBTB7A/NCSTN/PTBP3/NFKBIZ/ZFP36L1/STAT1/ARNT/PIK3CB/RB1/PRDX1/SKIL/SOS2/SLC15A4/FAM210B/CEBPG/RC3H1/CHMP5/SLC40A1/NOTCH1/ISG15	54
BP	GO:0045639	positive regulation of myeloid cell differentiation	26/1499	105/18888	0.247619047619048	3.12009911369484	6.39607190706627	1.2761751852595e-07	2.88456105366592e-06	2.01234808870285e-06	TYROBP/KLF10/FES/CCR1/TRIB1/EVI2B/NOTCH2/HSPA1A/CD4/RCOR1/CD74/HLA-DRB1/HIF1A/TESC/FOXO3/NCKAP1L/MAPK14/HCLS1/ZFP36L1/STAT1/ARNT/RB1/FAM210B/CTNNBIP1/RUNX1/ISG15	26
BP	GO:0001959	regulation of cytokine-mediated signaling pathway	36/1499	177/18888	0.203389830508475	2.56279327461245	6.13316530511095	1.29641452746449e-07	2.90723509781013e-06	2.02816611735534e-06	IRAK3/CASP1/SYK/PYCARD/RBM47/NAIP/ADAM17/CD300LF/TNFRSF1A/SH2B3/OAS1/IL1RN/LAPTM5/GSTP1/SAMHD1/STAT2/HSPA1A/CD74/HIF1A/PTPN6/DICER1/CARD16/AGPAT2/EIF4E2/NKIRAS2/ULK1/IRAK1/MAVS/IRF7/RIPK2/PARP9/PARP14/PPP2CB/YTHDF3/SPPL2A/ISG15	36
BP	GO:0002262	myeloid cell homeostasis	36/1499	177/18888	0.203389830508475	2.56279327461245	6.13316530511095	1.29641452746449e-07	2.90723509781013e-06	2.02816611735534e-06	SPI1/LYN/MAFB/ADAM17/JAK2/HMOX1/BTK/BCL6/SH2B3/CCR2/VEGFA/HSPA1A/RCOR1/HIF1A/FOXO3/LIPA/NCKAP1L/MAPK14/G6PD/KCNQ1/ANXA1/HCLS1/ZBTB7A/NCSTN/PTBP3/ZFP36L1/STAT1/ARNT/PIK3CB/RB1/PRDX1/SLC15A4/FAM210B/CEBPG/CHMP5/ISG15	36
BP	GO:0006801	superoxide metabolic process	21/1499	73/18888	0.287671232876712	3.62477267950323	6.59699292826478	1.32489942804789e-07	2.95946162437679e-06	2.06460075990952e-06	NCF2/CYBB/CLEC7A/CD36/TYROBP/ITGAM/SYK/BST1/NCF1/SOD2/NCF4/PRKCD/FPR2/GNAI2/GSTP1/ITGB2/CYBA/HVCN1/CYB5R4/PRDX1/GCH1	21
BP	GO:0019318	hexose metabolic process	43/1499	232/18888	0.185344827586207	2.3354190149755	6.00893193413279	1.34458801670012e-07	2.99170833715778e-06	2.0870969420407e-06	PRKACA/GAA/CHST15/OAS1/HK3/PDK4/HK2/GAPDH/FBP1/MAN2B1/INSR/PKM/TCF7L2/GLB1/BCKDK/FUCA2/TPI1/LIPA/GALK1/PGK1/ATF3/ADPGK/INPPL1/MAPK14/PGAM1/HK1/ENO1/G6PD/KCNQ1/MIDN/PFKFB3/ADIPOR1/EP300/PGM2/PFKL/IRS2/CPT1A/MAN2C1/FUOM/ALDOA/NCOA2/STK11/ZMPSTE24	43
BP	GO:0032609	type II interferon production	28/1499	119/18888	0.235294117647059	2.96480006278696	6.31271641048166	1.36118139375388e-07	3.00515086000856e-06	2.09647481086123e-06	CD14/SLC11A1/CLEC7A/TLR4/LGALS9/PYCARD/VSIR/JAK2/SIRPA/LILRB1/TLR8/IL1B/CCR2/LILRB4/LAPTM5/IL18/RARA/CR1/HLA-DRB1/IRF8/HLA-DPA1/PRNP/BCL3/TYK2/RIPK2/CEBPG/TRIM27/ISG15	28
BP	GO:0032649	regulation of type II interferon production	28/1499	119/18888	0.235294117647059	2.96480006278696	6.31271641048166	1.36118139375388e-07	3.00515086000856e-06	2.09647481086123e-06	CD14/SLC11A1/CLEC7A/TLR4/LGALS9/PYCARD/VSIR/JAK2/SIRPA/LILRB1/TLR8/IL1B/CCR2/LILRB4/LAPTM5/IL18/RARA/CR1/HLA-DRB1/IRF8/HLA-DPA1/PRNP/BCL3/TYK2/RIPK2/CEBPG/TRIM27/ISG15	28
BP	GO:0071356	cellular response to tumor necrosis factor	44/1499	241/18888	0.182572614107884	2.30048801552349	5.96561734903032	1.51073189730577e-07	3.32244358573501e-06	2.31782682882719e-06	TNFSF13B/ASAH1/CASP1/SYK/YBX3/PYCARD/TNFRSF1B/NAIP/ADAM17/CYP1B1/JAK2/TNFRSF1A/CEBPA/CXCL8/PID1/LAPTM5/THBS1/GSTP1/HSPA1A/DICER1/CARD16/FOXO3/CCL3L1/NKIRAS2/MAPK14/CCL3/ULK1/PTK2B/LIMS1/MAPK1/ILK/BAG4/ARHGEF2/ZFP36L1/STAT1/TXNDC17/MAP3K5/CD58/PPP2CB/GBP2/MAPK3/SPPL2A/NSMAF/GBP1	44
BP	GO:0050730	regulation of peptidyl-tyrosine phosphorylation	42/1499	225/18888	0.186666666666667	2.35207471647765	5.9902676233178	1.52871482490786e-07	3.34906140102891e-06	2.33639613928226e-06	CD36/LYN/PECAM1/LILRA5/SYK/BST1/NCF1/ADAM17/JAK2/CSF1R/PRKCD/TNFRSF1A/FCGR1A/LILRB4/HBEGF/VEGFA/IL18/CD4/CD74/PTPN6/ITGB2/IL6R/IL15/CD44/APP/PRNP/PTK2B/DUSP22/ITGA5/PTPRJ/HCLS1/UNC119/CD300A/RAP2B/ARHGEF2/RIPK2/PARP9/MVP/PARP14/TSG101/HDAC2/CBL	42
BP	GO:0002718	regulation of cytokine production involved in immune response	28/1499	120/18888	0.233333333333333	2.94009339559706	6.25963868333638	1.64266592194169e-07	3.5849138281149e-06	2.50093319432542e-06	CLEC7A/CD36/IRAK3/TLR4/SYK/PYCARD/TNFRSF1B/MYD88/SCIMP/LILRB1/BTK/BCL6/IL1B/NLRP3/IRF5/CCR2/LILRB4/LAPTM5/IL18/CARD9/CD74/P2RX7/UBE2J1/HK1/CD55/BST2/MAVS/RIPK2	28
BP	GO:0009144	purine nucleoside triphosphate metabolic process	45/1499	250/18888	0.18	2.26807204803202	5.92596774149489	1.67790059680951e-07	3.64783274787289e-06	2.544827140601e-06	LRRK2/ATP6V1B2/RHOQ/ATP6V1A/IER3/PRKACA/NUDT16/ATP6V0C/HK3/TSPO/PID1/NADK/HK2/GAPDH/FBP1/SAMHD1/SLC2A6/IMPDH1/INSR/HSPA1A/HIF1A/P2RX7/PKM/CBFA2T3/TPI1/LIPA/GALK1/APP/PSEN1/PGK1/ADPGK/PGAM1/PRKAG2/HK1/ENO1/ATP5F1B/ZBTB7A/EP300/GNAI3/PFKL/ATP5PB/AK2/ALDOA/NDUFV3/EIF6	45
BP	GO:0051223	regulation of protein transport	67/1499	440/18888	0.152272727272727	1.91869731336042	5.72491631180553	1.71193850751552e-07	3.69509004152475e-06	2.57779511139044e-06	CD36/TLR4/RAB11FIP1/TLR2/ALOX5/CD33/CHP1/JAK2/PRKACA/PRKCD/PPM1F/IL1B/CAMK1/PTGS2/OAZ1/NADK/ACSL4/LCP1/TCIRG1/HLA-DRB1/HIF1A/SOX4/P2RX7/TCF7L2/OAZ2/PRKAR1A/PSEN1/LYPLA1/UBE2J1/FRAT2/MAPK14/OS9/RIPOR1/YWHAE/KLF7/FLNA/VPS35/HCLS1/RUFY3/PRKCB/MIDN/SNX3/PLK3/FRAT1/EP300/MDM2/TMEM30A/CSK/GLUD1/MAVS/ENY2/PFKL/SIDT2/TM9SF4/IRS2/TIAM1/WWP2/CPT1A/PLCB1/RAB8A/GOLPH3/TSG101/CLN3/PIM3/NUP58/GAPVD1/GRIPAP1	67
BP	GO:0070527	platelet aggregation	21/1499	74/18888	0.283783783783784	3.57578926491535	6.5182441227471	1.71261195744827e-07	3.69509004152475e-06	2.57779511139044e-06	LYN/SYK/EMILIN2/JAK2/PRKCD/ENTPD1/SH2B3/ACTB/PTPN6/PLEK/FERMT3/VCL/FLNA/F11R/ILK/RAP2B/PIK3CB/TLN1/TMX1/PIK3CG/CSRP1	21
BP	GO:0002495	antigen processing and presentation of peptide antigen via MHC class II	14/1499	35/18888	0.4	5.04016010673783	7.02404632684105	1.74783198731812e-07	3.75684943387322e-06	2.62088013987127e-06	IFI30/FCER1G/HLA-DRA/HLA-DMB/PYCARD/CTSD/UNC93B1/CTSS/HLA-DMA/CD74/HLA-DRB1/HLA-DQB1/HLA-DRB5/HLA-DPA1	14
BP	GO:0009154	purine ribonucleotide catabolic process	30/1499	135/18888	0.222222222222222	2.80008894818768	6.16269218117324	1.90382749199969e-07	4.07676744151512e-06	2.84406362576131e-06	IER3/PRKACA/HK3/HK2/GAPDH/FBP1/SLC2A6/INSR/HIF1A/P2RX7/PKM/CBFA2T3/TPI1/LIPA/GALK1/APP/PSEN1/PGK1/ADPGK/PGAM1/PRKAG2/HK1/ENO1/ZBTB7A/EP300/PFKL/NUDT3/NT5C2/ALDOA/EIF6	30
BP	GO:0022408	negative regulation of cell-cell adhesion	39/1499	203/18888	0.192118226600985	2.42076655372876	5.97543044542503	1.93032763675916e-07	4.11803229175288e-06	2.87285110536797e-06	SPI1/FGL2/KLF4/LILRB2/LGALS3/LGALS9/CD86/VSIR/CEBPB/JAK2/PRKCD/LILRB1/PPM1F/BCL6/SH2B3/LILRB4/DUSP3/VEGFA/IL1RN/LAPTM5/CR1/CD74/HLA-DRB1/PTPN6/ZNF703/PRKAR1A/PELI1/TNFAIP8L2/PRNP/MYADM/DUSP22/ANXA1/ZBTB7B/CD300A/TMX1/RUNX1/RC3H1/NOTCH1/RDX	39
BP	GO:1905037	autophagosome organization	28/1499	121/18888	0.231404958677686	2.91579510307147	6.20710825609993	1.9774043843942e-07	4.20272215429454e-06	2.93193305227341e-06	LRRK2/CTSD/VMP1/C9orf72/GABARAP/TCIRG1/ATG3/ATG16L2/RALB/SNX18/TOM1/SNX30/ATG7/PSEN1/RAB7A/ULK1/FEZ2/STX12/SH3GLB1/MTMR3/ATP2A2/GABARAPL1/CLN3/RAB1B/RAB1A/SPG11/UBXN2B/TBC1D14	28
BP	GO:0007162	negative regulation of cell adhesion	52/1499	310/18888	0.167741935483871	2.11361552863199	5.80445767497045	2.00003767553537e-07	4.23502401481392e-06	2.95446770696381e-06	SPI1/FGL2/KLF4/TGFBI/LILRB2/LGALS3/LGALS9/CD86/PLXNC1/VSIR/CORO1C/PLXNB2/CYP1B1/CEBPB/JAK2/PRKCD/LILRB1/PPM1F/BCL6/SH2B3/LILRB4/DUSP3/VEGFA/IL1RN/RHOA/LAPTM5/THBS1/ADAM15/CR1/CD74/HLA-DRB1/PTPN6/ZNF703/PLXND1/PRKAR1A/PELI1/TNFAIP8L2/PRNP/MYADM/PTEN/DUSP22/ADAM10/ANXA1/ATP5F1B/ZBTB7B/CD300A/TMX1/RUNX1/RC3H1/NOTCH1/RDX/GBP1	52
BP	GO:0032984	protein-containing complex disassembly	45/1499	252/18888	0.178571428571429	2.25007147622224	5.8654828328161	2.12784233697931e-07	4.48895924127191e-06	3.131619813683e-06	IRAK3/CAPG/VMP1/SMARCD3/NFE2/GABARAP/LAMP2/GSN/CAPZA2/MID1IP1/INSR/PLEK/TOM1/TRIOBP/MICAL2/PPP1R9B/CLTC/CAPZA1/FRAT2/MTPN/MCOLN1/FLII/VAMP8/NAPA/ETF1/FRAT1/TAOK1/CALCOCO2/ARHGEF2/SMARCD2/GAK/CHMP2A/SNAP29/WDR1/ATP2A2/GABARAPL1/CHMP4B/WASHC2C/TSG101/CLN3/MICAL1/ZMPSTE24/CHMP5/SPAST/RDX	45
BP	GO:0090150	establishment of protein localization to membrane	48/1499	277/18888	0.173285198555957	2.18346286212469	5.82578786855142	2.16667011760703e-07	4.5540047933172e-06	3.17699735636688e-06	RAB31/ITGAM/NCF1/RILPL2/SDCBP/CHP1/ZDHHC7/KIF13A/ATG3/VAMP3/BID/ITGB2/RAB10/STX3/RAB5IF/SCARB2/ATP6AP1/ZDHHC20/RAB7A/LYPLA1/PRNP/RAB34/GGA3/VPS35/SSR1/TIMM8B/SSR3/CSK/VAMP5/OXA1L/ZDHHC3/SIL1/CHMP4B/YIF1B/RAB8A/GOLPH3/CLN3/SYNE3/SEC61A1/MTCH2/MTX1/NCLN/BAG6/MMGT1/RDX/GRIPAP1/EMC8/RAB11A	48
BP	GO:0006979	response to oxidative stress	62/1499	398/18888	0.155778894472362	1.9628764234783	5.70018086883837	2.18363406898262e-07	4.56811528008616e-06	3.18684121494775e-06	KLF4/CD36/LRRK2/AIF1/NCF1/ALOX5/RHOB/CYP1B1/SOD2/MGST1/JAK2/PRDX3/SIRPA/HMOX1/PRKCD/ALDH3B1/BTK/MCTP1/DAPK1/PTGS2/GSTP1/CAMKK2/PPIF/CAT/HSPA1A/HIF1A/NAPRT/FOXO3/COMT/HM13/APP/PSEN1/STAT6/SLC25A24/IDH1/ATOX1/PRNP/SP1/PTK2B/MSRB2/G6PD/GSR/PLK3/MAPK1/MDM2/STAT1/ARNT/CAPN2/TRIM25/PRDX1/ERCC1/MAP3K5/MTF1/CRK/ATP2A2/GCH1/PPP2CB/MAPK3/OXR1/HDAC2/TOR1A/MSRA	62
BP	GO:0061900	glial cell activation	18/1499	57/18888	0.315789473684211	3.97907376847723	6.61343358363453	2.18942322939523e-07	4.56811528008616e-06	3.18684121494775e-06	GRN/LRRK2/C5AR1/TYROBP/LRP1/AIF1/IFNGR2/ITGAM/ZEB2/TLR2/IFNGR1/JAK2/IL1B/ITGB2/APP/PSEN1/CCL3/LDLR	18
BP	GO:0045806	negative regulation of endocytosis	21/1499	75/18888	0.28	3.52811207471648	6.44084621304811	2.20218281122211e-07	4.5759947395568e-06	3.19233813975217e-06	LGALS3/PICALM/TLR2/ANXA2/SDCBP/PLSCR1/SIRPA/CD300LF/LILRB1/RAC1/MCTP1/ATG3/RIN3/SNX3/UNC119/PIP4P2/CD300A/PACSIN2/CSK/ANKRD13D/ANKRD13A	21
BP	GO:0016241	regulation of macroautophagy	35/1499	173/18888	0.202312138728324	2.54921392681826	6.01013920548833	2.20926712320597e-07	4.5759947395568e-06	3.19233813975217e-06	LRRK2/ATP6V0D1/ATP6V1B2/ATP6V0B/SPTLC2/ATP6V1A/PRKACA/C9orf72/HMOX1/ATP6V0C/TSPO/BNIP3L/GAPDH/ATP6V0A1/HIF1A/RALB/SNX18/QSOX1/TOM1/CAPNS1/SNX30/ULK1/VPS35/FEZ2/CALCOCO2/GNAI3/SH3GLB1/RIPK2/ATP6V1C1/PAFAH1B2/ATP6V1E1/CLN3/SPTLC1/MAPK3/RNF41	35
BP	GO:0032757	positive regulation of interleukin-8 production	19/1499	63/18888	0.301587301587302	3.80012071539757	6.53618806568743	2.29328308878344e-07	4.71586064891089e-06	3.28991239459613e-06	FCN1/CD14/CLEC7A/TLR4/SYK/LGALS9/PYCARD/TLR2/LILRA2/MYD88/TLR8/IL1B/TLR5/HSPA1A/CD74/TLR1/MAVS/CD58/RAB1A	19
BP	GO:0002449	lymphocyte mediated immunity	59/1499	372/18888	0.158602150537634	1.99845057995653	5.71043852179951	2.29335217652443e-07	4.71586064891089e-06	3.28991239459613e-06	FCER1G/FCGR2A/HLA-DRA/TNFSF13/CTSH/LGALS9/LYST/TNFRSF1B/ARRB2/UNC93B1/AHR/MYD88/PRKCD/LILRB1/TLR8/CD1D/BTK/BCL6/IL1B/NLRP3/FCGR1A/CSF2RB/CCR2/LILRB4/IL18/TCIRG1/CR1/CARD9/GAPT/CD74/HLA-DRB1/ICAM1/P2RX7/PTPN6/NCKAP1L/STAT6/RNF19B/DUSP22/BCL3/ARL8B/STX7/CD55/WAS/LAMP1/NFKBIZ/RAB27A/CD46/IRF7/MYO1G/PRDX1/ERCC1/CRK/SLC15A4/CEBPG/UNC13D/SERPINB9/VAMP7/MR1/PLEKHM2	59
BP	GO:0032930	positive regulation of superoxide anion generation	10/1499	18/18888	0.555555555555556	7.0002223704692	7.47760725607878	2.3294135826321e-07	4.77278408873109e-06	3.32962373132759e-06	CLEC7A/TYROBP/ITGAM/SYK/PRKCD/FPR2/GNAI2/GSTP1/ITGB2/HVCN1	10
BP	GO:0042063	gliogenesis	56/1499	346/18888	0.161849710982659	2.03937114145461	5.72895509521137	2.3462623566982e-07	4.79007540636306e-06	3.34168662385802e-06	S100A8/VCAN/GRN/S100A9/C5AR1/LYN/LRP1/TLR4/ZEB2/TLR2/IFNGR1/TNFRSF1B/QKI/MBOAT7/MYD88/CSF1R/IL1B/CCR2/TSPO/RHOA/VIM/SRGAP2/ZMIZ1/SOX4/HEXB/DICER1/CTNNB1/GRB2/APP/RTN4/PSEN1/CCL3/PTEN/PTK2B/PLEC/P2RX4/NCSTN/RRAS/MAPK1/ILK/SRGAP2C/CSK/PPP3R1/TIAM1/RB1/NFIA/MAP2K1/WDR1/LDLR/B4GALT5/CERS2/RAF1/MAPK3/HDAC2/CYSLTR1/NOTCH1	56
BP	GO:0046634	regulation of alpha-beta T cell activation	27/1499	115/18888	0.234782608695652	2.95835484525916	6.18469760108378	2.37609528528961e-07	4.83365669464629e-06	3.37209011352191e-06	HLA-DRA/SYK/LGALS9/CD86/VSIR/JAK2/LILRB1/BCL6/NLRP3/CCR2/LILRB4/RHOA/IL18/RARA/HLA-DRB1/CD83/NCKAP1L/ANXA1/CD55/TYK2/ZBTB7B/CD300A/NFKBIZ/RIPK2/ZBTB16/RUNX1/RC3H1	27
BP	GO:0031667	response to nutrient levels	72/1499	490/18888	0.146938775510204	1.85148738614859	5.60706969503902	2.48569786265059e-07	5.02159136091433e-06	3.50319843795306e-06	CD68/CYBB/LRRK2/RXRA/GLUL/ZEB2/KLF10/CYP1B1/ACSL1/SOD2/FES/KYNU/TSPO/PDK4/PTGS2/GABARAP/GNAI2/LAMP2/CDKN1A/FBP1/RARA/CAT/PLIN3/RALB/LAMTOR1/APAF1/FOXO3/COMT/ATG7/LIPA/YWHAG/ATF3/SP1/BNIP2/MAPK14/ULK1/PRKAG2/PLEC/CPEB4/RIPOR1/G6PD/MTHFR/PRKCB/EIF4G1/MAPK1/EP300/MDM2/PLIN2/NFKBIZ/TFEB/STAT1/SH3GLB1/MTMR3/TRIM25/CPT1A/DAP/VPS41/ERCC1/MAP3K5/DELE1/LDLR/GABARAPL1/UPP1/SEC13/CHSY1/MAPK3/EIF2AK4/ASL/ATX…	72
BP	GO:0019886	antigen processing and presentation of exogenous peptide antigen via MHC class II	13/1499	31/18888	0.419354838709677	5.28403882157998	7.00878837419897	2.49492688753293e-07	5.02159136091433e-06	3.50319843795306e-06	IFI30/FCER1G/HLA-DRA/HLA-DMB/CTSD/UNC93B1/CTSS/HLA-DMA/CD74/HLA-DRB1/HLA-DQB1/HLA-DRB5/HLA-DPA1	13
BP	GO:0090322	regulation of superoxide metabolic process	13/1499	31/18888	0.419354838709677	5.28403882157998	7.00878837419897	2.49492688753293e-07	5.02159136091433e-06	3.50319843795306e-06	CLEC7A/CD36/TYROBP/ITGAM/SYK/BST1/PRKCD/FPR2/GNAI2/GSTP1/ITGB2/HVCN1/GCH1	13
BP	GO:0140056	organelle localization by membrane tethering	22/1499	82/18888	0.268292682926829	3.38059519354366	6.34292046250836	2.60119712058805e-07	5.21704887284139e-06	3.63955490371382e-06	STX11/STXBP2/VMP1/RAB3D/RALB/CTBP2/VAMP3/PLEK/STX3/STX7/VAMP8/AHCYL1/STX12/STX10/BLOC1S6/VAPA/SNAP29/EXOC3/STX6/ATP2A2/RAB8A/CLN3	22
BP	GO:0033673	negative regulation of kinase activity	36/1499	182/18888	0.197802197802198	2.49238686596925	5.93979764897527	2.67727979707513e-07	5.35080200847016e-06	3.7328647216837e-06	LYN/IRAK3/PYCARD/SLC8A1/RGS2/CORO1C/CHP1/PRDX3/PRKCD/PPM1F/TRIB1/IL1B/LILRB4/DUSP3/CDKN1A/GSTP1/GNAQ/HHEX/HIPK3/PRKAR1A/YWHAG/PTEN/PRKAG2/DUSP22/PTPRJ/MIDN/CD300A/IRS2/RB1/PDPK1/MVP/PPP2R5A/TSG101/CBL/PRKAR2A/TRIM27	36
BP	GO:0071470	cellular response to osmotic stress	17/1499	52/18888	0.326923076923077	4.11936162569918	6.61329748497995	2.70122146539108e-07	5.3797753380656e-06	3.7530773028529e-06	CASP1/YBX3/PYCARD/NLRP3/TSPO/PTGS2/FBP1/SLC12A6/LRRC8D/USP15/MICU1/ARHGEF2/ZFP36L1/SERPINB6/CLN3/RELB/CAB39	17
BP	GO:0032677	regulation of interleukin-8 production	25/1499	102/18888	0.245098039215686	3.08833339873641	6.20908726927914	2.73846797900955e-07	5.43495247680781e-06	3.79157037255128e-06	FCN1/CD14/CLEC7A/KLF4/TLR4/SYK/LGALS9/PYCARD/TLR2/CD33/LILRA2/MYD88/TLR8/IL1B/TLR5/HSPA1A/CD74/ARRB1/BCL3/ANXA1/TLR1/MAVS/CD58/RAB1A/ANXA4	25
BP	GO:0050864	regulation of B cell activation	29/1499	130/18888	0.223076923076923	2.81085852106533	6.08286158544401	2.77847857688748e-07	5.49521318539968e-06	3.83360987856368e-06	MNDA/SPI1/TNFSF13B/TYROBP/LYN/TLR4/TNFSF13/SYK/THEMIS2/BST1/NFAM1/MEF2C/AHR/BTK/BCL6/LAPTM5/CDKN1A/CR1/CD74/PTPN6/PELI1/NCKAP1L/STAT6/AKIRIN2/CD300A/ZFP36L1/IRS2/SLC15A4/RC3H1	29
BP	GO:0010952	positive regulation of peptidase activity	34/1499	167/18888	0.203592814371257	2.56535095253123	5.96554929342276	2.80073253257753e-07	5.52005969050575e-06	3.8509434749518e-06	S100A8/GRN/CLEC7A/S100A9/LYN/CTSH/CASP1/SYK/LGALS9/PICALM/PYCARD/CTSD/TNFSF10/VSIR/JAK2/PPM1F/MEFV/CTSS/NLRP3/DAPK1/NLRP12/LAPTM5/GSN/CR1/CARD9/APAF1/BID/PRELID1/NCSTN/RIPK2/DAP/MAP3K5/BCL2L13/ROCK2	34
BP	GO:0002685	regulation of leukocyte migration	42/1499	230/18888	0.182608695652174	2.30094265742379	5.82820112988244	2.8605128058071e-07	5.6184417040956e-06	3.91957743808414e-06	C5AR1/LGALS3/LYN/AIF1/LGALS9/PYCARD/BST1/ADAM17/PTAFR/MYD88/CSF1R/CCR1/HMOX1/MPP1/CXCL8/RAC1/CCR2/VEGFA/FPR2/RHOA/THBS1/CD74/ICAM1/C3AR1/IL6R/RIN3/MOSPD2/APP/NCKAP1L/ANO6/CCL3/PTK2B/MSN/ADAM10/ANXA1/P2RX4/MAPK1/CD300A/DOCK8/CRK/PLCB1/MAPK3	42
BP	GO:0032869	cellular response to insulin stimulus	39/1499	206/18888	0.189320388349515	2.38551267187834	5.87053161652195	2.87524237824759e-07	5.62796583728462e-06	3.92622173191703e-06	RAB31/PTPRE/CTSD/RHOQ/PRKCD/ZDHHC7/IL1B/CYFIP1/PDK4/PID1/GNAI2/FBP1/INSR/PKM/RAB10/ZNF106/GRB2/YWHAG/SP1/HDAC9/MYO5A/PRKCB/ADIPOR1/EIF4EBP2/MAPK1/ZBTB7B/ZFP36L1/STAT1/ATP2B1/IRS2/RB1/PDPK1/SOS2/RAB8A/NCOA2/RAF1/AP3S1/MAPK3/SHC1	39
BP	GO:1903829	positive regulation of protein localization	71/1499	483/18888	0.146997929606625	1.85223275144092	5.57068854006486	2.96388920336065e-07	5.78161400765147e-06	4.03341086614508e-06	TYROBP/LGALS3/PECAM1/LRP1/TLR4/CCDC88A/ITGAM/TLR2/CD33/CHP1/JAK2/PRKACA/PRKCD/IL1B/CAMK1/PTGS2/OAZ1/NADK/ACSL4/RHOG/HLA-DRB1/HIF1A/SOX4/P2RX7/TCF7L2/LAMTOR1/ITGB2/OAZ2/STX3/PRKAR1A/PPP1R9B/LEPROT/TRIM8/RTN4/PSEN1/RHOU/PRNP/MAPK14/MSN/RIPOR1/YWHAE/FLNA/VPS35/HCLS1/RUFY3/PRKCB/EIF4G1/PLK3/TYK2/EP300/MDM2/TMEM30A/GLUD1/MAVS/SH3GLB1/TM9SF4/PARP9/IRS2/PDPK1/DTX3L/NUP62/NPEPPS/CRK/PLCB1/GOLPH3/TSG101/C…	71
BP	GO:0032102	negative regulation of response to external stimulus	68/1499	456/18888	0.149122807017544	1.87900705733647	5.57870703682389	3.07788128920223e-07	5.97213882490992e-06	4.16632615021344e-06	FGL2/GRN/KLF4/FGR/LYN/IRAK3/HCK/PLAUR/AIF1/SYK/LGALS9/TNFRSF1B/ALOX5/ANXA2/ARRB2/AOAH/LILRA2/AHR/IER3/SIRPA/PRKCD/TNFRSF1A/LILRB1/MEFV/SH2B3/TRIB1/NLRP3/OAS1/SEMA4A/NLRP12/DUSP3/FPR2/THBS1/GSTP1/SAMHD1/STAT2/CR1/HLA-DRB1/PTPN6/CARD16/SIGLEC10/RIN3/METRNL/TNFAIP8L2/EIF4E2/MAPK14/PTEN/VPS35/TRIM38/USP15/ELF4/IL10RA/NMI/MAVS/ARNT/FURIN/RB1/CRK/LDLR/NT5C2/PARP14/TMX1/YTHDF3/CERS2/TRAFD1/SERPINB9/NOTC…	68
BP	GO:0045580	regulation of T cell differentiation	36/1499	183/18888	0.19672131147541	2.47876726560877	5.90189555778955	3.08252951987977e-07	5.97213882490992e-06	4.16632615021344e-06	FGL2/LILRB2/HLA-DRA/SYK/LGALS9/CD86/VSIR/BCL6/NLRP3/SMARCD3/CCR2/LILRB4/RHOA/ACTB/IL18/RARA/CR1/ZMIZ1/CD74/HLA-DRB1/CD83/SOX4/FOXO3/IL15/NCKAP1L/PRELID1/ANXA1/ZBTB7B/NFKBIZ/CD46/RIPK2/SMARCD2/SOS2/ZBTB16/RUNX1/RC3H1	36
BP	GO:0016482	cytosolic transport	30/1499	138/18888	0.217391304347826	2.73921744931404	6.02057254761927	3.16404805260992e-07	6.10929413819191e-06	4.26200941966189e-06	LRRK2/EVI5/SORT1/LAPTM5/ACTR2/VAMP3/CLTC/CES1/DENND5A/SNX2/RAB7A/AP2A1/ARL8B/VPS35/LAMP1/SNX3/STX10/SLC66A2/GAK/STX6/WASHC2C/CLN3/SPAG9/ANKFY1/RIC1/SNX1/TBC1D10B/TRIM27/TBC1D14/TMEM87B	30
BP	GO:0038127	ERBB signaling pathway	29/1499	131/18888	0.221374045801527	2.78940158579002	6.03402047270858	3.30145525458396e-07	6.35307065206428e-06	4.4320745327363e-06	PLAUR/CCDC88A/ADAM17/DUSP3/HBEGF/NRG1/IQGAP1/RALB/SHKBP1/GRB2/PTPN12/RTN4/RAB7A/RBPJ/PTPN18/PTK2B/PTPRJ/MAPK1/PDPK1/MAP2K1/NUP62/MVP/TSG101/RAF1/MAPK3/MVB12A/IFI6/CBL/SHC1	29
BP	GO:0032637	interleukin-8 production	25/1499	103/18888	0.242718446601942	3.0583495793312	6.15002881348056	3.34661589267393e-07	6.41829095106757e-06	4.47757398364135e-06	FCN1/CD14/CLEC7A/KLF4/TLR4/SYK/LGALS9/PYCARD/TLR2/CD33/LILRA2/MYD88/TLR8/IL1B/TLR5/HSPA1A/CD74/ARRB1/BCL3/ANXA1/TLR1/MAVS/CD58/RAB1A/ANXA4	25
BP	GO:0032479	regulation of type I interferon production	28/1499	124/18888	0.225806451612903	2.84525167315845	6.05269431779744	3.39950167735905e-07	6.47610754322312e-06	4.51790840768541e-06	CD14/TYROBP/TLR4/SYK/PYCARD/TLR2/MYD88/SIRPA/LILRB1/TLR8/OAS1/IRF5/GAPDH/RNF135/IRF8/RIOK3/TRIM38/IRAK1/STAT1/NMI/OAS2/MAVS/IRF7/RIPK2/XAF1/RELB/TRIM27/ISG15	28
BP	GO:0032606	type I interferon production	28/1499	124/18888	0.225806451612903	2.84525167315845	6.05269431779744	3.39950167735905e-07	6.47610754322312e-06	4.51790840768541e-06	CD14/TYROBP/TLR4/SYK/PYCARD/TLR2/MYD88/SIRPA/LILRB1/TLR8/OAS1/IRF5/GAPDH/RNF135/IRF8/RIOK3/TRIM38/IRAK1/STAT1/NMI/OAS2/MAVS/IRF7/RIPK2/XAF1/RELB/TRIM27/ISG15	28
BP	GO:0006809	nitric oxide biosynthetic process	21/1499	77/18888	0.272727272727273	3.43647280004852	6.28993259094016	3.58658443058563e-07	6.80972830553858e-06	4.75065130717921e-06	CLEC7A/KLF4/CD36/TLR4/CYP1B1/SOD2/JAK2/SIRPA/RAC1/IL1B/TSPO/PTGS2/INSR/PTK2B/P2RX4/CYB5R3/PIK3CB/GCH1/ASL/ROCK2/DDAH2	21
BP	GO:0032608	interferon-beta production	18/1499	59/18888	0.305084745762712	3.84418991191868	6.42415443367692	3.91952221954912e-07	7.39258230548072e-06	5.15726607835411e-06	TLR4/PYCARD/TLR2/SIRPA/LILRB1/TLR8/OAS1/IRF5/RNF135/RIOK3/TRIM38/NMI/OAS2/MAVS/IRF7/RIPK2/RELB/ISG15	18
BP	GO:0032648	regulation of interferon-beta production	18/1499	59/18888	0.305084745762712	3.84418991191868	6.42415443367692	3.91952221954912e-07	7.39258230548072e-06	5.15726607835411e-06	TLR4/PYCARD/TLR2/SIRPA/LILRB1/TLR8/OAS1/IRF5/RNF135/RIOK3/TRIM38/NMI/OAS2/MAVS/IRF7/RIPK2/RELB/ISG15	18
BP	GO:0046209	nitric oxide metabolic process	22/1499	84/18888	0.261904761904762	3.30010483179262	6.20307675331728	4.1094745203148e-07	7.72526959330465e-06	5.38935776070466e-06	CLEC7A/KLF4/CD36/TLR4/TLR2/CYP1B1/SOD2/JAK2/SIRPA/RAC1/IL1B/TSPO/PTGS2/INSR/PTK2B/P2RX4/CYB5R3/PIK3CB/GCH1/ASL/ROCK2/DDAH2	22
BP	GO:0032956	regulation of actin cytoskeleton organization	55/1499	344/18888	0.159883720930233	2.0145988798734	5.57592461181121	4.49258662656113e-07	8.41768862660927e-06	5.87240807315383e-06	HCK/LRP1/MEGF9/CCDC88A/CAPG/PYCARD/BST1/PAK1/RHOQ/CSF1R/C9orf72/PRKCD/PPM1F/ARAP1/COTL1/RAC1/CYFIP1/ARPIN/RHOA/VASP/GSN/CDC42EP3/ARPC5/CAPZA2/RHOG/ARPC3/PLEK/S100A10/TRIOBP/WASHC4/GRB2/CAPZA1/NCKAP1L/RNH1/MTPN/MYADM/PTK2B/FLII/FLNA/PLEKHG2/HCLS1/BST2/WAS/F11R/TAOK1/BAG4/WDR1/CRK/SSH2/WASHC2C/PPFIA1/TRIM27/ARHGAP17/RDX/ROCK2	55
BP	GO:0034109	homotypic cell-cell adhesion	24/1499	98/18888	0.244897959183673	3.08581231024765	6.07812849309633	4.79463644227559e-07	8.9541800574432e-06	6.24667905766708e-06	LYN/PLAUR/SYK/EMILIN2/JAK2/PRKCD/ENTPD1/SH2B3/ACTB/PTPN6/PLEK/ZNF703/FERMT3/VCL/FLNA/F11R/ILK/RAP2B/PIK3CB/TLN1/TMX1/PIK3CG/RDX/CSRP1	24
BP	GO:0140895	cell surface toll-like receptor signaling pathway	20/1499	72/18888	0.277777777777778	3.5001111852346	6.24032088131017	4.90585468062878e-07	9.13194387609853e-06	6.37069192272915e-06	CD14/LYN/TLR4/TLR2/LILRA2/LY96/PIK3AP1/MYD88/SCIMP/OAS1/TLR5/NINJ1/CYBA/PELI1/WDFY1/TLR1/IRAK1/NMI/RIPK2/IFI35	20
BP	GO:2001057	reactive nitrogen species metabolic process	22/1499	85/18888	0.258823529411765	3.26128006906565	6.13472709178022	5.13290016901466e-07	9.52345256114252e-06	6.64381900841089e-06	CLEC7A/KLF4/CD36/TLR4/TLR2/CYP1B1/SOD2/JAK2/SIRPA/RAC1/IL1B/TSPO/PTGS2/INSR/PTK2B/P2RX4/CYB5R3/PIK3CB/GCH1/ASL/ROCK2/DDAH2	22
BP	GO:0051235	maintenance of location	54/1499	337/18888	0.160237388724036	2.01905523563681	5.54209562789031	5.31029758642545e-07	9.82060228970108e-06	6.85111872479701e-06	S100A8/CD36/S100A9/LYN/CCDC88A/SLC8A1/NPC2/FKBP1A/PRKACA/GAA/IL1B/GM2A/TSPO/FTL/FTH1/HK2/GSN/SRGN/GSTO1/PLIN3/CD4/P2RX7/HEXB/PTPN6/OSBPL11/CYBA/ABHD5/PLCB2/CES1/LIPA/CALM2/MOSPD2/PSEN1/CCL3/PTK2B/OS9/SOAT1/ARHGAP21/MCOLN1/HK1/FLNA/PISD/PLIN2/KDELR1/NRIP1/DGAT1/PNPLA2/PDPK1/CPT1A/PLCB1/GOLPH3/ITPR2/HEXA/PML	54
BP	GO:0002687	positive regulation of leukocyte migration	31/1499	149/18888	0.208053691275168	2.62155978706162	5.83442279355205	5.64182159227793e-07	1.03954147901202e-05	7.25212352762857e-06	C5AR1/LGALS3/AIF1/LGALS9/PYCARD/ADAM17/PTAFR/CSF1R/CCR1/CXCL8/RAC1/CCR2/VEGFA/FPR2/RHOA/THBS1/CD74/ICAM1/C3AR1/IL6R/MOSPD2/APP/NCKAP1L/ANO6/CCL3/PTK2B/ADAM10/P2RX4/MAPK1/DOCK8/MAPK3	31
BP	GO:0033674	positive regulation of kinase activity	50/1499	303/18888	0.165016501650165	2.0792739714265	5.56053703703985	5.67675929084597e-07	1.03954147901202e-05	7.25212352762857e-06	SLC11A1/S100A12/LRRK2/TLR4/CCDC88A/LILRA5/RASSF2/NCF1/CD86/PAK1/ADAM17/JAK2/CSF1R/PRKCD/IL1B/FCGR1A/CAMK1/VEGFA/NRG1/RHOA/THBS1/CDKN1A/MAP2K3/INSR/CD4/IQGAP1/CD74/HLA-DRB1/RALB/MAP3K11/CCNY/IL6R/CALM2/PRNP/PTK2B/PRKAG2/UNC119/RAPGEF2/CD300A/IRAK1/LMO4/RAP1A/CACUL1/PDPK1/MAP2K1/MAP3K5/DIPK2A/STK11/PIK3CG/CAB39	50
BP	GO:0031668	cellular response to extracellular stimulus	46/1499	269/18888	0.171003717472119	2.1547152872671	5.60038498229731	5.69274561518503e-07	1.03954147901202e-05	7.25212352762857e-06	CD68/LRRK2/LYN/RXRA/GLUL/KLF10/ASGR1/FES/PDK4/GABARAP/LAMP2/CDKN1A/PLIN3/P2RX7/RALB/LAMTOR1/PPP1R9B/FOXO3/COMT/ATG7/YWHAG/ATF3/SP1/ULK1/PRKAG2/PLEC/CPEB4/RIPOR1/EIF4G1/MAPK1/EP300/MDM2/PLIN2/TFEB/SH3GLB1/MTMR3/DAP/VPS41/MAP3K5/GABARAPL1/UPP1/SEC13/MAPK3/EIF2AK4/ATXN3/RRAGC	46
BP	GO:0009205	purine ribonucleoside triphosphate metabolic process	43/1499	244/18888	0.176229508196721	2.22056234210785	5.63417504183118	5.71283659133746e-07	1.03954147901202e-05	7.25212352762857e-06	LRRK2/ATP6V1B2/RHOQ/ATP6V1A/IER3/PRKACA/ATP6V0C/HK3/TSPO/PID1/NADK/HK2/GAPDH/FBP1/SLC2A6/IMPDH1/INSR/HSPA1A/HIF1A/P2RX7/PKM/CBFA2T3/TPI1/LIPA/GALK1/APP/PSEN1/PGK1/ADPGK/PGAM1/PRKAG2/HK1/ENO1/ATP5F1B/ZBTB7A/EP300/GNAI3/PFKL/ATP5PB/AK2/ALDOA/NDUFV3/EIF6	43
BP	GO:0043312	neutrophil degranulation	8/1499	12/18888	0.666666666666667	8.40026684456304	7.52883920070155	5.72517557426655e-07	1.03954147901202e-05	7.25212352762857e-06	SPI1/STXBP2/PRAM1/ITGAM/SYK/PTAFR/ITGB2/VAMP7	8
BP	GO:0002752	cell surface pattern recognition receptor signaling pathway	21/1499	79/18888	0.265822784810127	3.34947348865488	6.14392978943399	5.73061840607047e-07	1.03954147901202e-05	7.25212352762857e-06	FCN1/CD14/LYN/TLR4/TLR2/LILRA2/LY96/PIK3AP1/MYD88/SCIMP/OAS1/TLR5/NINJ1/CYBA/PELI1/WDFY1/TLR1/IRAK1/NMI/RIPK2/IFI35	21
BP	GO:0051258	protein polymerization	48/1499	287/18888	0.167247386759582	2.10738401675449	5.55029486077403	6.37061068134769e-07	1.15196820447481e-05	8.03644288123226e-06	HCK/MEGF9/AIF1/GAS7/CAPG/PYCARD/PAK1/MSRB1/JAK2/FES/PRKCD/COTL1/RAC1/CYFIP1/VASP/GSN/CDC42EP3/ARPC5/CAPZA2/MID1IP1/HSPA1A/ARPC3/RNF135/TRIOBP/PSTPIP2/GRB2/ARPC4/CAPZA1/NCKAP1L/MTPN/MYADM/DIAPH2/PTK2B/FLII/MSRB2/PLEKHG2/HCLS1/WAS/BAG4/PSTPIP1/CLIP1/NIN/CHMP2A/SSH2/CHMP4B/WASHC2C/HAUS4/RDX	48
BP	GO:0009620	response to fungus	19/1499	67/18888	0.283582089552239	3.57324783686637	6.19501943546936	6.64570599240725e-07	1.19790953584657e-05	8.35694207905975e-06	SPI1/S100A8/CLEC7A/S100A12/S100A9/TLR4/IL17RA/SYK/CLEC4A/CLEC4E/MYD88/SCIMP/BTK/COTL1/CLEC4D/GAPDH/CARD9/USP15/CRK	19
BP	GO:0002690	positive regulation of leukocyte chemotaxis	23/1499	93/18888	0.247311827956989	3.11622802298306	6.00658701758118	6.85273044236657e-07	1.23132973500694e-05	8.59009045988172e-06	C5AR1/AIF1/LGALS9/ADAM17/CSF1R/CCR1/CXCL8/RAC1/CCR2/VEGFA/FPR2/THBS1/CD74/C3AR1/IL6R/MOSPD2/NCKAP1L/ANO6/CCL3/PTK2B/ADAM10/MAPK1/MAPK3	23
BP	GO:0031334	positive regulation of protein-containing complex assembly	37/1499	197/18888	0.187817258883249	2.3665726389505	5.66101842458617	7.05197236035282e-07	1.2631457410242e-05	8.8120475539e-06	CLEC7A/CD36/LGALS3/HCK/TLR4/SYK/PYCARD/PAK1/MYD88/FES/BTK/RAC1/VEGFA/NRG1/RHOA/VASP/CDC42EP3/LCP1/HSPA1A/BID/PLEK/GRB2/FNIP2/NCKAP1L/PTK2B/MSN/EIF4G1/STMP1/SPIDR/BAG4/CLIP1/MAVS/SH3GLB1/MPP7/WASHC2C/GBP2/ISG15	37
BP	GO:0000045	autophagosome assembly	26/1499	114/18888	0.228070175438596	2.87377549945578	5.89164509711877	7.20415752005166e-07	1.28635991329825e-05	8.9739959208695e-06	LRRK2/CTSD/VMP1/C9orf72/GABARAP/TCIRG1/ATG3/ATG16L2/RALB/SNX18/TOM1/SNX30/ATG7/PSEN1/RAB7A/ULK1/FEZ2/STX12/SH3GLB1/MTMR3/ATP2A2/GABARAPL1/RAB1B/RAB1A/UBXN2B/TBC1D14	26
BP	GO:0062207	regulation of pattern recognition receptor signaling pathway	33/1499	166/18888	0.198795180722892	2.50489884822814	5.7178167981175	7.3818314188602e-07	1.31396599255712e-05	9.1665834230912e-06	CD14/S100A8/CD36/S100A9/LYN/IRAK3/TLR4/ARRB2/LILRA2/MYD88/CD300LF/SLC15A3/MEFV/BTK/NAGK/NINJ1/HSPA1A/CYBA/PELI1/SEC14L1/RTN4/RIOK3/WDFY1/STMP1/TLR1/USP15/CD300A/MAVS/IRF7/PDPK1/IFI35/SLC15A4/GBP2	33
BP	GO:0046637	regulation of alpha-beta T cell differentiation	20/1499	74/18888	0.27027027027027	3.40551358563367	6.08734767448464	7.9403239540009e-07	1.4089746181305e-05	9.8293893839493e-06	HLA-DRA/SYK/LGALS9/CD86/BCL6/NLRP3/LILRB4/RHOA/IL18/RARA/HLA-DRB1/CD83/NCKAP1L/ANXA1/ZBTB7B/NFKBIZ/RIPK2/ZBTB16/RUNX1/RC3H1	20
BP	GO:2000116	regulation of cysteine-type endopeptidase activity	36/1499	190/18888	0.189473684210526	2.38744426108634	5.64338618242324	7.9741037961529e-07	1.40914367547544e-05	9.83056877387601e-06	CST3/S100A8/CLEC7A/KLF4/S100A9/PLAUR/CASP1/SYK/LGALS9/PYCARD/CTSD/TNFSF10/NAIP/JAK2/PPM1F/MEFV/NLRP3/DAPK1/NLRP12/VEGFA/LAPTM5/THBS1/GSN/CARD9/APAF1/BID/CARD16/CAST/CD44/RPS6KA1/RIPK2/DAP/MAP3K5/RAF1/IFI6/BCL2L13	36
BP	GO:0031589	cell-substrate adhesion	56/1499	359/18888	0.155988857938719	1.96552204719581	5.4228604874262	7.99075504175855e-07	1.40914367547544e-05	9.83056877387601e-06	CD36/ITGAM/ZYX/BST1/ANXA2/ITGAX/CORO1C/JAK2/PPM1F/DOCK5/BCL6/RAC1/DUSP3/VEGFA/RIN2/RHOA/THBS1/SRGAP2/ADAM15/HPSE/VAMP3/ITGB2/S100A10/TRIOBP/CTNNB1/PARVG/CD44/MYADM/FERMT3/PTEN/PTK2B/DUSP22/LIMS1/PARVB/VCL/FLNA/ITGA5/PTPRJ/ACTN1/RRAS/ILK/RREB1/MYO1G/PIK3CB/TIAM1/TLN1/CRK/WASHC2C/RAB1A/PPFIA1/UNC13D/ATXN3/RSU1/NOTCH1/ROCK2/GBP1	56
BP	GO:0051924	regulation of calcium ion transport	43/1499	247/18888	0.174089068825911	2.19359194928873	5.54389194708321	8.03866476810615e-07	1.41321711478804e-05	9.85898619220296e-06	LILRB2/LGALS3/LYN/LILRA5/SLC8A1/CD33/VMP1/LILRA2/FKBP1A/PRKACA/CCR1/LILRB1/TSPO/P2RX1/PTGS2/GNAI2/HOMER3/GSTO1/CD4/P2RX7/PTPN6/SESTD1/CYBA/SLC30A1/CTNNB1/CALM2/AHNAK/BEST1/PRNP/CCL3/PTK2B/G6PD/YWHAE/P2RX4/NIPSNAP2/PPP3R1/ATP2B1/PDPK1/TMX1/PIK3CG/SPG11/TRIM27/PML	43
BP	GO:0002468	dendritic cell antigen processing and presentation	9/1499	16/18888	0.5625	7.08772515010007	7.15238801568384	8.35349611741781e-07	1.46404658107113e-05	1.02135863459926e-05	CD68/MPEG1/SLC11A1/FGL2/HLA-DRA/CLEC4A/THBS1/CD74/HLA-DRB1	9
BP	GO:0140888	interferon-mediated signaling pathway	25/1499	108/18888	0.231481481481481	2.91675932102883	5.86511687104187	8.72374582672623e-07	1.52317345549999e-05	1.06260714712309e-05	HCK/IFNGR2/IFITM3/IFNGR1/RBM47/MYD88/JAK2/OAS1/SAMHD1/STAT2/IL10RB/PTPN6/EIF4E2/AZI2/TYK2/IRAK1/STAT1/OAS2/MAVS/IRF7/PARP9/PARP14/YTHDF3/RAF1/ISG15	25
BP	GO:0110053	regulation of actin filament organization	46/1499	273/18888	0.168498168498169	2.12314436730714	5.48820581349069	8.74434199347785e-07	1.52317345549999e-05	1.06260714712309e-05	HCK/MEGF9/CCDC88A/CAPG/PYCARD/PAK1/C9orf72/PRKCD/PPM1F/ARAP1/COTL1/RAC1/CYFIP1/ARPIN/RHOA/VASP/GSN/CDC42EP3/ARPC5/CAPZA2/ARPC3/PLEK/S100A10/TRIOBP/WASHC4/GRB2/CAPZA1/NCKAP1L/RNH1/MTPN/MYADM/PTK2B/FLII/FLNA/PLEKHG2/HCLS1/WAS/F11R/BAG4/WDR1/SSH2/WASHC2C/PPFIA1/TRIM27/RDX/ROCK2	46
BP	GO:0010508	positive regulation of autophagy	31/1499	152/18888	0.203947368421053	2.56981847547488	5.70529091311165	8.90032407593271e-07	1.54561725416197e-05	1.07826455027747e-05	LRRK2/SPTLC2/C9orf72/HMOX1/MEFV/DAPK1/BNIP3L/CAMKK2/HIF1A/RALB/SNX18/TOM1/SNX30/CCNY/FOXO3/TRIM8/ULK1/TRIM38/PLK3/CALCOCO2/GNAI3/TPCN1/TFEB/SH3GLB1/RIPK2/PIK3CB/ATF6/PAFAH1B2/STK11/SPTLC1/MAPK3	31
BP	GO:0050866	negative regulation of cell activation	39/1499	215/18888	0.181395348837209	2.28565400189273	5.56648816697371	8.95414556264198e-07	1.55023748099722e-05	1.0814877459278e-05	MNDA/FGL2/GRN/LST1/LILRB2/TYROBP/FGR/LGALS3/LYN/LGALS9/CD86/CD33/VSIR/CEBPB/CD300LF/PRKCD/LILRB1/BTK/BCL6/SH2B3/LILRB4/DUSP3/LAPTM5/CR1/CD74/HLA-DRB1/PTPN6/PRKAR1A/PELI1/TNFAIP8L2/PRNP/DUSP22/ANXA1/ZBTB7B/CD300A/LDLR/TMX1/RUNX1/RC3H1	39
BP	GO:0043281	regulation of cysteine-type endopeptidase activity involved in apoptotic process	32/1499	160/18888	0.2	2.52008005336891	5.66925189660758	9.40336189672581e-07	1.62307725344698e-05	1.13230274832982e-05	S100A8/CLEC7A/KLF4/S100A9/PLAUR/CASP1/SYK/LGALS9/PYCARD/CTSD/TNFSF10/NAIP/JAK2/PPM1F/NLRP3/DAPK1/NLRP12/VEGFA/LAPTM5/THBS1/GSN/CARD9/APAF1/BID/CARD16/CD44/RPS6KA1/DAP/MAP3K5/RAF1/IFI6/BCL2L13	32
BP	GO:0002688	regulation of leukocyte chemotaxis	27/1499	123/18888	0.219512195121951	2.76594152199027	5.76898742482136	9.91942265124405e-07	1.70697980125336e-05	1.1908354431053e-05	C5AR1/LYN/AIF1/LGALS9/BST1/ADAM17/CSF1R/CCR1/MPP1/CXCL8/RAC1/CCR2/VEGFA/FPR2/THBS1/CD74/C3AR1/IL6R/RIN3/MOSPD2/NCKAP1L/ANO6/CCL3/PTK2B/ADAM10/MAPK1/MAPK3	27
BP	GO:0019693	ribose phosphate metabolic process	69/1499	480/18888	0.14375	1.81130753835891	5.28625160477904	9.97999914642921e-07	1.71223117885725e-05	1.19449894666361e-05	LRRK2/PPT1/CDA/ATP6V1B2/SULT1A1/DPYD/TALDO1/TKT/ACSL1/RHOQ/ATP6V1A/IER3/PRKACA/PYGL/MPP1/ATP6V0C/HK3/TSPO/PDK4/PID1/NADK/HK2/GAPDH/ACSL4/FBP1/SLC2A6/IMPDH1/INSR/HSPA1A/HIF1A/P2RX7/PKM/AMPD2/FAR1/CBFA2T3/TPI1/LIPA/GALK1/APP/PSEN1/PGK1/ADPGK/PGAM1/PRKAG2/PAPSS1/HK1/ENO1/G6PD/HSD17B4/ACOT9/ATP5F1B/ZBTB7A/EP300/GNAI3/ADCY7/DGAT1/PFKL/ATP5PB/NUDT3/NT5C2/AK2/ALDOA/UPP1/NDUFV3/EIF6/ELOVL1/PANK2/ACLY/GPA…	69
BP	GO:0009141	nucleoside triphosphate metabolic process	45/1499	266/18888	0.169172932330827	2.13164666168423	5.45737135005586	1.02314750495372e-06	1.75010456102593e-05	1.22092044608828e-05	LRRK2/ATP6V1B2/RHOQ/ATP6V1A/IER3/PRKACA/NUDT16/ATP6V0C/HK3/TSPO/PID1/NADK/HK2/GAPDH/FBP1/SAMHD1/SLC2A6/IMPDH1/INSR/HSPA1A/HIF1A/P2RX7/PKM/CBFA2T3/TPI1/LIPA/GALK1/APP/PSEN1/PGK1/ADPGK/PGAM1/PRKAG2/HK1/ENO1/ATP5F1B/ZBTB7A/EP300/GNAI3/PFKL/ATP5PB/AK2/ALDOA/NDUFV3/EIF6	45
BP	GO:0010950	positive regulation of endopeptidase activity	31/1499	153/18888	0.202614379084967	2.55302227628877	5.66293471311647	1.03262038930783e-06	1.75909271021265e-05	1.22719082293258e-05	S100A8/CLEC7A/S100A9/LYN/CASP1/SYK/LGALS9/PICALM/PYCARD/CTSD/TNFSF10/VSIR/JAK2/PPM1F/MEFV/NLRP3/DAPK1/NLRP12/LAPTM5/GSN/CR1/CARD9/APAF1/BID/PRELID1/NCSTN/RIPK2/DAP/MAP3K5/BCL2L13/ROCK2	31
BP	GO:0002695	negative regulation of leukocyte activation	36/1499	192/18888	0.1875	2.36257505003336	5.57162270940066	1.03457875337296e-06	1.75909271021265e-05	1.22719082293258e-05	MNDA/FGL2/GRN/LST1/LILRB2/TYROBP/FGR/LGALS3/LYN/LGALS9/CD86/CD33/VSIR/CEBPB/CD300LF/LILRB1/BTK/BCL6/LILRB4/DUSP3/LAPTM5/CR1/CD74/HLA-DRB1/PTPN6/PRKAR1A/PELI1/TNFAIP8L2/PRNP/DUSP22/ANXA1/ZBTB7B/CD300A/LDLR/RUNX1/RC3H1	36
BP	GO:0140029	exocytic process	21/1499	82/18888	0.25609756097561	3.22693177565531	5.93349560930091	1.11934078675253e-06	1.89754914325667e-05	1.32378178884423e-05	STX11/LYN/STXBP2/SYK/RAB3D/BTK/P2RX1/RALB/CTBP2/VAMP3/PLEK/STX3/SNAP23/PSEN1/VAMP8/NAPA/BLOC1S6/SNAP29/EXOC3/RAB8A/VAMP7	21
BP	GO:0072594	establishment of protein localization to organelle	66/1499	454/18888	0.145374449339207	1.83177625024613	5.26707683096925	1.14936900187644e-06	1.93360694600088e-05	1.34893669078085e-05	CD68/CD36/LRRK2/NCOA4/NUP214/SYK/CHP1/JAK2/PRKCD/SORT1/TSPO/PTGS2/LAMP2/LAPTM5/BNIP3L/HK2/CDKN1A/BID/RAB10/PTTG1IP/SCARB2/LEPROT/ZFYVE16/PSEN1/RAB7A/RHOU/MAPK14/BCL3/HK1/GGA3/FLNA/HCLS1/E2F3/AKIRIN2/LAMP1/EP300/TIMM8B/SPIDR/BAG4/IL10RA/SSR3/PPP3R1/MAVS/SH3GLB1/OXA1L/PXK/VPS41/NUP62/NPEPPS/CHMP4B/TSG101/NUP93/SEC61A1/MTCH2/MTX1/BAG6/SEC13/NUP58/SPG11/MVB12A/MAN1A1/NOTCH1/CBL/RAB11A/WBP2/PML	66
BP	GO:0001818	negative regulation of cytokine production	58/1499	381/18888	0.152230971128609	1.91817116923093	5.3157326443293	1.15093850266576e-06	1.93360694600088e-05	1.34893669078085e-05	SLC11A1/KLF4/TYROBP/IRAK3/TLR4/LILRA5/LGALS9/CLEC4A/PYCARD/CD33/ARRB2/VSIR/SIRPA/LILRB1/TLR8/MEFV/BTK/BCL6/RAC1/NLRP3/OAS1/NLRP12/LILRB4/TSPO/LAPTM5/HOMER3/THBS1/GSTP1/SRGN/RARA/CR1/SERPINB1/RPS6KA4/HLA-DRB1/CD83/PTPN6/DICER1/NPTN/CARD16/ARRB1/NCKAP1L/PRNP/HDAC9/BCL3/ANXA1/BST2/ELF4/CSK/NMI/ADCY7/FURIN/ATP2B1/XAF1/RELB/ANXA4/TRIM27/PML/GBP1	58
BP	GO:0045428	regulation of nitric oxide biosynthetic process	18/1499	63/18888	0.285714285714286	3.60011436195559	6.06932278618697	1.15373251678825e-06	1.93360694600088e-05	1.34893669078085e-05	CLEC7A/KLF4/CD36/TLR4/SOD2/JAK2/SIRPA/RAC1/IL1B/TSPO/PTGS2/INSR/PTK2B/P2RX4/PIK3CB/ASL/ROCK2/DDAH2	18
BP	GO:0010634	positive regulation of epithelial cell migration	34/1499	177/18888	0.192090395480226	2.42041587046732	5.5744067223091	1.15418953939659e-06	1.93360694600088e-05	1.34893669078085e-05	GRN/CTSH/RHOB/ADAM17/HMOX1/PPM1F/DOCK5/RAC1/HBEGF/VEGFA/RIN2/PTGS2/THBS1/MAP2K3/MAP3K3/HIF1A/GLIPR2/RTN4/SP1/HDAC9/PTK2B/ANXA1/P2RX4/ATP5F1B/RRAS/RREB1/IQSEC1/PIK3CB/IRS2/PDPK1/STAT5A/PIK3CG/ROCK2/RAB11A	34
BP	GO:0097305	response to alcohol	44/1499	259/18888	0.16988416988417	2.14060853954116	5.42671148083053	1.19602454348657e-06	1.99487335407852e-05	1.39167780005293e-05	CYBB/CD14/S100A8/KLF4/CDA/SGK1/TBXAS1/RGS2/CYP1B1/SOD2/AHR/MYD88/CTNNA1/TSPO/CDKN1A/FBP1/ADAM15/RARA/CAT/CARD9/GLB1/PPP1R9B/FOXO3/COMT/CTNNB1/CES1/LIPA/CCL3/PTK2B/SETD7/RGS19/G6PD/PRKCB/GNB1/EIF4G1/MDM2/SPIDR/ADCY7/CPT1A/GABBR1/GOLPH3/ITPR2/HDAC2/CBL	44
BP	GO:0045429	positive regulation of nitric oxide biosynthetic process	14/1499	40/18888	0.35	4.4101400933956	6.33890995702226	1.1977645489727e-06	1.99487335407852e-05	1.39167780005293e-05	CLEC7A/KLF4/CD36/TLR4/SOD2/JAK2/IL1B/PTGS2/INSR/PTK2B/P2RX4/PIK3CB/ASL/DDAH2	14
BP	GO:0009199	ribonucleoside triphosphate metabolic process	43/1499	251/18888	0.171314741035857	2.15863430866261	5.42550596571865	1.25266285834282e-06	2.07785149038856e-05	1.44956560027662e-05	LRRK2/ATP6V1B2/RHOQ/ATP6V1A/IER3/PRKACA/ATP6V0C/HK3/TSPO/PID1/NADK/HK2/GAPDH/FBP1/SLC2A6/IMPDH1/INSR/HSPA1A/HIF1A/P2RX7/PKM/CBFA2T3/TPI1/LIPA/GALK1/APP/PSEN1/PGK1/ADPGK/PGAM1/PRKAG2/HK1/ENO1/ATP5F1B/ZBTB7A/EP300/GNAI3/PFKL/ATP5PB/AK2/ALDOA/NDUFV3/EIF6	43
BP	GO:0042116	macrophage activation	25/1499	110/18888	0.227272727272727	2.86372733337376	5.75571197037339	1.25488222031894e-06	2.07785149038856e-05	1.44956560027662e-05	SLC11A1/GRN/LRRK2/C5AR1/TYROBP/CD93/AIF1/TLR4/IFNGR2/ITGAM/SYK/TLR2/IFNGR1/JAK2/CEBPA/THBS1/CD74/ITGB2/APP/CCL3/TLR1/NMI/IFI35/LDLR/SBNO2	25
BP	GO:0048193	Golgi vesicle transport	48/1499	294/18888	0.163265306122449	2.05720820683177	5.36404954464149	1.3000681004297e-06	2.1464312753761e-05	1.49740871979317e-05	LRRK2/RAB31/RP2/SORT1/KIF13A/LAPTM5/TRAPPC5/VAMP3/RAB10/SNAP23/BICD2/SNX2/LYPLA1/RAB34/AP2A1/GGA3/ARF3/MYO5A/NAPA/LAMP1/TMED5/SNX3/AP3S2/KDELR1/COPA/CSK/VAMP5/VAPA/TMED7/GAK/CNIH4/STX6/ERGIC1/YIF1B/RAB8A/GOLPH3/CLN3/ANKFY1/RAB1B/SNX1/RAB1A/SEC13/AP3S1/SEC23B/COPB2/TBC1D14/SPAST/VAMP7	48
BP	GO:0002446	neutrophil mediated immunity	13/1499	35/18888	0.371428571428571	4.68014867054227	6.39814613001148	1.32133948339706e-06	2.1752455772918e-05	1.51751035893638e-05	SPI1/STXBP2/PRAM1/ITGAM/SYK/ADAM17/TREM1/PTAFR/MYD88/CARD9/ITGB2/WDR1/VAMP7	13
BP	GO:1902903	regulation of supramolecular fiber organization	59/1499	392/18888	0.150510204081633	1.89648881567303	5.26615943968701	1.36158480202492e-06	2.23503949058615e-05	1.55922421587868e-05	HCK/MEGF9/CCDC88A/CAPG/PYCARD/PAK1/FES/C9orf72/PRKCD/PPM1F/ARAP1/COTL1/RAC1/CYFIP1/ARPIN/RHOA/VASP/GSN/CDC42EP3/ARPC5/CAPZA2/MID1IP1/HSPA1A/COLGALT1/ARPC3/PLEK/S100A10/TRIOBP/WASHC4/GRB2/APP/PSEN1/CAPZA1/NCKAP1L/RNH1/MTPN/MYADM/PTK2B/FLII/FLNA/PLEKHG2/HCLS1/WAS/F11R/TAOK1/BAG4/ARHGEF2/CLIP1/RB1/WDR1/SSH2/LDLR/WASHC2C/PPFIA1/HAUS4/TRIM27/SPAST/RDX/ROCK2	59
BP	GO:0150076	neuroinflammatory response	21/1499	83/18888	0.253012048192771	3.18805307956308	5.86550262395681	1.38749494348027e-06	2.27102620634011e-05	1.58432952560133e-05	GRN/LRRK2/C5AR1/TYROBP/LRP1/AIF1/IFNGR2/ITGAM/ZEB2/TLR2/IFNGR1/TNFRSF1B/JAK2/IL1B/PTGS2/IL18/ITGB2/APP/PSEN1/CCL3/LDLR	21
BP	GO:0051056	regulation of small GTPase mediated signal transduction	49/1499	304/18888	0.161184210526316	2.03098556932692	5.32065112004308	1.4805830776753e-06	2.41644733823452e-05	1.68577925447874e-05	ARHGEF40/ARAP1/BCL6/FGD4/RAC1/RASGRP4/GABARAP/NOTCH2/FBP1/SRGAP2/ARHGAP26/DENND3/DENND1A/FGD2/ARRB1/ARHGAP27/MYO9B/RHOU/CYTH4/ARHGAP21/ARHGDIA/GMIP/ARHGAP24/DOCK2/F11R/ABR/TRIO/ARHGEF2/DOCK8/IQSEC1/PIK3CB/TIAM1/SIPA1L1/GIT2/NUP62/LPAR6/CRK/ARHGAP4/SOS2/PPP2CB/SHOC2/GNA13/RAF1/PIK3CG/NOTCH1/CBL/ARHGAP17/RDX/RALGAPA2	49
BP	GO:0032928	regulation of superoxide anion generation	10/1499	21/18888	0.476190476190476	6.00019060325932	6.73115800396798	1.50396856263295e-06	2.44760140935922e-05	1.70751318013215e-05	CLEC7A/TYROBP/ITGAM/SYK/PRKCD/FPR2/GNAI2/GSTP1/ITGB2/HVCN1	10
BP	GO:0021782	glial cell development	28/1499	133/18888	0.210526315789474	2.65271584565149	5.61578509772015	1.53045539249936e-06	2.483610802187e-05	1.73263430999703e-05	S100A8/GRN/S100A9/C5AR1/LYN/LRP1/TLR4/ZEB2/TLR2/IFNGR1/IL1B/VIM/SOX4/DICER1/GRB2/APP/PSEN1/PTEN/PLEC/NCSTN/MAPK1/ILK/PPP3R1/MAP2K1/LDLR/B4GALT5/RAF1/MAPK3	28
BP	GO:0032729	positive regulation of type II interferon production	20/1499	77/18888	0.25974025974026	3.27283123814144	5.86747993993944	1.57649985774181e-06	2.55106340616401e-05	1.77969107744477e-05	CD14/SLC11A1/CLEC7A/TLR4/LGALS9/PYCARD/JAK2/LILRB1/TLR8/IL1B/CCR2/IL18/IRF8/HLA-DPA1/BCL3/TYK2/RIPK2/CEBPG/TRIM27/ISG15	20
BP	GO:0046034	ATP metabolic process	39/1499	220/18888	0.177272727272727	2.23370732003154	5.40405286340767	1.62320182306981e-06	2.61919478306108e-05	1.82722137530596e-05	ATP6V1B2/ATP6V1A/IER3/PRKACA/ATP6V0C/HK3/TSPO/PID1/NADK/HK2/GAPDH/FBP1/SLC2A6/INSR/HSPA1A/HIF1A/P2RX7/PKM/CBFA2T3/TPI1/LIPA/GALK1/APP/PSEN1/PGK1/ADPGK/PGAM1/PRKAG2/HK1/ENO1/ATP5F1B/ZBTB7A/EP300/PFKL/ATP5PB/AK2/ALDOA/NDUFV3/EIF6	39
BP	GO:0097401	synaptic vesicle lumen acidification	9/1499	17/18888	0.529411764705882	6.67080014127065	6.86777957377105	1.64969252839555e-06	2.65442052026584e-05	1.8517958057369e-05	ATP6V0D1/ATP6V1B2/ATP6V1A/ATP6V0A1/ATP6AP1/ATP6AP2/ATP6V1F/ATP6V1C1/ATP6V1E1	9
BP	GO:0051092	positive regulation of NF-kappaB transcription factor activity	29/1499	141/18888	0.205673758865248	2.5915716860886	5.56948288839471	1.65587778776884e-06	2.65686757158628e-05	1.85350293516008e-05	S100A8/CLEC7A/S100A12/CD36/S100A9/IRAK3/TLR4/LGALS9/PYCARD/TLR2/MYD88/PRDX3/BTK/IL1B/NLRP3/IL18/HSPA1A/CARD9/RPS6KA4/CARD16/TRIM8/MTPN/SLCO3A1/TRIM38/ZBTB7A/IRAK1/ARHGEF2/RIPK2/TRIM25	29
BP	GO:1904407	positive regulation of nitric oxide metabolic process	14/1499	41/18888	0.341463414634146	4.30257570087375	6.21539303991833	1.68646991404215e-06	2.69835186246745e-05	1.88244350251601e-05	CLEC7A/KLF4/CD36/TLR4/SOD2/JAK2/IL1B/PTGS2/INSR/PTK2B/P2RX4/PIK3CB/ASL/DDAH2	14
BP	GO:0002832	negative regulation of response to biotic stimulus	26/1499	119/18888	0.218487394957983	2.75302862973074	5.63231486426585	1.7186222564731e-06	2.74209310164448e-05	1.91295857826506e-05	FGL2/GRN/IRAK3/LGALS9/ARRB2/LILRA2/AHR/LILRB1/TRIB1/OAS1/SAMHD1/STAT2/CR1/CARD16/EIF4E2/TRIM38/USP15/NMI/MAVS/CRK/NT5C2/PARP14/YTHDF3/TRAFD1/SERPINB9/ISG15	26
BP	GO:0033157	regulation of intracellular protein transport	30/1499	149/18888	0.201342281879195	2.5369933423177	5.53015008235114	1.75960291470726e-06	2.79963636932194e-05	1.95310232373417e-05	CD36/CHP1/JAK2/PRKACA/PRKCD/IL1B/CAMK1/PTGS2/OAZ1/LCP1/OAZ2/PSEN1/UBE2J1/FRAT2/MAPK14/OS9/RIPOR1/YWHAE/FLNA/HCLS1/RUFY3/PLK3/FRAT1/EP300/MDM2/TMEM30A/MAVS/TM9SF4/NUP58/GRIPAP1	30
BP	GO:0070664	negative regulation of leukocyte proliferation	23/1499	98/18888	0.23469387755102	2.95723679732066	5.70345504582762	1.83300032883436e-06	2.90829244374388e-05	2.02890375057901e-05	MNDA/LST1/LILRB2/TYROBP/LYN/LGALS9/CD86/VSIR/CEBPB/LILRB1/BTK/BCL6/LILRB4/GSTP1/CR1/HLA-DRB1/PTPN6/PRKAR1A/PELI1/PRNP/ZBTB7B/CD300A/RC3H1	23
BP	GO:0051250	negative regulation of lymphocyte activation	32/1499	165/18888	0.193939393939394	2.44371399114561	5.4686536852926	1.90042803167688e-06	2.98938529987501e-05	2.0854763281764e-05	MNDA/FGL2/LST1/LILRB2/TYROBP/FGR/LGALS3/LYN/LGALS9/CD86/VSIR/CEBPB/LILRB1/BTK/BCL6/LILRB4/DUSP3/LAPTM5/CR1/CD74/HLA-DRB1/PTPN6/PRKAR1A/PELI1/TNFAIP8L2/PRNP/DUSP22/ANXA1/ZBTB7B/CD300A/RUNX1/RC3H1	32
BP	GO:0032613	interleukin-10 production	18/1499	65/18888	0.276923076923077	3.48934161235696	5.90257832859385	1.90510334244141e-06	2.98938529987501e-05	2.0854763281764e-05	CLEC7A/TYROBP/TLR4/LILRA5/SYK/LGALS9/PYCARD/TLR2/RBM47/VSIR/LILRB1/BTK/LILRB4/HLA-DRB1/CD83/BCL3/CD46/ISG15	18
BP	GO:0032653	regulation of interleukin-10 production	18/1499	65/18888	0.276923076923077	3.48934161235696	5.90257832859385	1.90510334244141e-06	2.98938529987501e-05	2.0854763281764e-05	CLEC7A/TYROBP/TLR4/LILRA5/SYK/LGALS9/PYCARD/TLR2/RBM47/VSIR/LILRB1/BTK/LILRB4/HLA-DRB1/CD83/BCL3/CD46/ISG15	18
BP	GO:0080164	regulation of nitric oxide metabolic process	18/1499	65/18888	0.276923076923077	3.48934161235696	5.90257832859385	1.90510334244141e-06	2.98938529987501e-05	2.0854763281764e-05	CLEC7A/KLF4/CD36/TLR4/SOD2/JAK2/SIRPA/RAC1/IL1B/TSPO/PTGS2/INSR/PTK2B/P2RX4/PIK3CB/ASL/ROCK2/DDAH2	18
BP	GO:0043372	positive regulation of CD4-positive, alpha-beta T cell differentiation	13/1499	36/18888	0.361111111111111	4.55014454080498	6.25984490216194	1.91831322980845e-06	3.00184399917279e-05	2.09416785498175e-05	HLA-DRA/LGALS9/CD86/NLRP3/IL18/RARA/HLA-DRB1/CD83/NCKAP1L/ANXA1/ZBTB7B/NFKBIZ/RIPK2	13
BP	GO:0097191	extrinsic apoptotic signaling pathway	40/1499	230/18888	0.173913043478261	2.19137395945123	5.33733521378741	1.97502605623364e-06	3.0821228537827e-05	2.15017256302293e-05	SPI1/LGALS3/TLR4/PYCARD/TNFRSF1B/TNFSF10/JAK2/HMOX1/TNFRSF1A/CTNNA1/IL1B/DAPK1/SORT1/LTBR/GABARAP/THBS1/GSTP1/HSPA1A/MCL1/ICAM1/P2RX7/TCF7L2/BID/PEA15/FOXO3/IL6R/BCL2A1/ATF3/SGK3/ARHGEF2/NFKBIZ/PDPK1/ZDHHC3/DELE1/SKIL/RAF1/IFI6/RNF41/FEM1B/PML	40
BP	GO:0071214	cellular response to abiotic stimulus	52/1499	334/18888	0.155688622754491	1.96173896370035	5.20662946102093	2.07573748471177e-06	3.22163507163985e-05	2.24750007307814e-05	TLR4/CASP1/YBX3/PYCARD/RHOB/CHP1/PTAFR/MYD88/PRKCD/TNFRSF1A/TLR8/SLC24A4/IL1B/NLRP3/MAP3K20/LTBR/TLR5/TSPO/PTGS2/CDKN1A/FBP1/TIMP1/EGR1/MAP3K1/GRB2/MTPN/MAPK14/PTEN/MCOLN1/PLEC/HVCN1/SLC12A6/LRRC8D/F11R/EP300/MDM2/SPIDR/USP15/MICU1/ARHGEF2/ZFP36L1/SERPINB6/ERCC1/MAP3K2/CLN3/RELB/POLK/STK11/MAPK3/EIF2AK4/ZMPSTE24/CAB39	52
BP	GO:0104004	cellular response to environmental stimulus	52/1499	334/18888	0.155688622754491	1.96173896370035	5.20662946102093	2.07573748471177e-06	3.22163507163985e-05	2.24750007307814e-05	TLR4/CASP1/YBX3/PYCARD/RHOB/CHP1/PTAFR/MYD88/PRKCD/TNFRSF1A/TLR8/SLC24A4/IL1B/NLRP3/MAP3K20/LTBR/TLR5/TSPO/PTGS2/CDKN1A/FBP1/TIMP1/EGR1/MAP3K1/GRB2/MTPN/MAPK14/PTEN/MCOLN1/PLEC/HVCN1/SLC12A6/LRRC8D/F11R/EP300/MDM2/SPIDR/USP15/MICU1/ARHGEF2/ZFP36L1/SERPINB6/ERCC1/MAP3K2/CLN3/RELB/POLK/STK11/MAPK3/EIF2AK4/ZMPSTE24/CAB39	52
BP	GO:0031669	cellular response to nutrient levels	41/1499	239/18888	0.171548117154812	2.16157494117417	5.3059531772384	2.11911882357377e-06	3.28002739648809e-05	2.28823614387614e-05	CD68/LRRK2/RXRA/GLUL/KLF10/FES/PDK4/GABARAP/LAMP2/CDKN1A/PLIN3/RALB/LAMTOR1/FOXO3/COMT/ATG7/YWHAG/ATF3/SP1/ULK1/PRKAG2/CPEB4/RIPOR1/EIF4G1/MAPK1/EP300/MDM2/PLIN2/TFEB/SH3GLB1/MTMR3/DAP/VPS41/MAP3K5/GABARAPL1/UPP1/SEC13/MAPK3/EIF2AK4/ATXN3/RRAGC	41
BP	GO:0048002	antigen processing and presentation of peptide antigen	19/1499	72/18888	0.263888888888889	3.32510562597287	5.80350397002394	2.20856746787326e-06	3.40921417263037e-05	2.37836034552034e-05	MPEG1/IFI30/SLC11A1/FCER1G/HLA-DRA/CLEC4A/HLA-DMB/PYCARD/CTSD/UNC93B1/CTSS/FCGR1A/HLA-DMA/CD74/HLA-DRB1/HLA-DQB1/HLA-DRB5/HLA-DPA1/MR1	19
BP	GO:0032735	positive regulation of interleukin-12 production	14/1499	42/18888	0.333333333333333	4.20013342228152	6.09576393685889	2.34569003335211e-06	3.61109471080368e-05	2.5191976887352e-05	CLEC7A/CD36/TLR4/SYK/LGALS9/TLR2/UNC93B1/SCIMP/IRF5/LAPTM5/IRF8/MAPK14/RIPK2/PLCB1	14
BP	GO:0030168	platelet activation	28/1499	136/18888	0.205882352941176	2.59420005493859	5.47814	2.43554538978262e-06	3.73931712673902e-05	2.60864912652273e-05	FCER1G/LYN/TLR4/SYK/EMILIN2/PLSCR1/JAK2/PRKCD/ENTPD1/SH2B3/P2RX1/ACTB/GNAQ/PTPN6/PLEK/MAPK14/FERMT3/VCL/FLNA/F11R/ILK/RAP2B/PIK3CB/TLN1/TMX1/GNA13/PIK3CG/CSRP1	28
BP	GO:0030316	osteoclast differentiation	24/1499	107/18888	0.224299065420561	2.82625800377822	5.5621112054602	2.60859340604661e-06	3.98352494392533e-05	2.77901512849611e-05	LILRB3/TYROBP/MAFB/SNX10/TLR4/RASSF2/KLF10/ANXA2/OSCAR/CEBPB/CSF1R/CCR1/LILRB1/LILRB4/NOTCH2/TCIRG1/GAB2/CTNNB1/FOSL2/ATP6AP1/TFE3/MAPK14/CCL3/SBNO2	24
BP	GO:0030593	neutrophil chemotaxis	24/1499	107/18888	0.224299065420561	2.82625800377822	5.5621112054602	2.60859340604661e-06	3.98352494392533e-05	2.77901512849611e-05	S100A8/CSF3R/S100A12/FCER1G/S100A9/C5AR1/LGALS3/JAML/SYK/BST1/TREM1/MPP1/CXCL8/RAC1/IL1B/CD74/C3AR1/ITGB2/CCL3L1/MOSPD2/NCKAP1L/CCL3/CKLF/PIK3CG	24
BP	GO:1990266	neutrophil migration	27/1499	129/18888	0.209302325581395	2.63729	5.47849717882834	2.63161503545047e-06	4.00793562618339e-05	2.79604468303561e-05	S100A8/CSF3R/S100A12/FCER1G/S100A9/C5AR1/LGALS3/PECAM1/JAML/SYK/BST1/TREM1/MYD88/MPP1/CXCL8/RAC1/IL1B/CD74/C3AR1/ITGB2/CCL3L1/MOSPD2/NCKAP1L/CCL3/CKLF/WDR1/PIK3CG	27
BP	GO:1903828	negative regulation of protein localization	38/1499	216/18888	0.175925925925926	2.21673708398191	5.2804775900258	2.65667072053285e-06	4.03530571310803e-05	2.81513879859972e-05	SPI1/CD36/LRRK2/RAB11FIP1/PICALM/NUMB/CHP1/RHOQ/CTNNA1/PPM1F/IL1B/LILRB4/PID1/GDI2/CLTC/LEPROT/LYPLA1/UBE2J1/OS9/KLF7/VPS35/MIDN/SNX3/BAG4/CSK/ENY2/PFKL/TAX1BP3/WWP2/PPP2R5A/MARK3/PIM3/ANKRD13A/PPFIA1/UBXN2B/ROCK2/GRIPAP1/GBP1	38
BP	GO:0048388	endosomal lumen acidification	8/1499	14/18888	0.571428571428571	7.20022872391118	6.81372742371813	3.00462808900925e-06	4.55169191356295e-05	3.17538382867019e-05	ATP6V0B/ATP6V1A/ATP6V0C/ATP6V0A1/RNASEK/ATP6AP1/ATP6AP2/ATP6V1F	8
BP	GO:0006735	NADH regeneration	9/1499	18/18888	0.5	6.30020013342228	6.60522436158462	3.0664436985279e-06	4.60747243316136e-05	3.21429783323184e-05	HK3/HK2/PKM/TPI1/PGK1/PGAM1/HK1/ENO1/PFKL	9
BP	GO:0061621	canonical glycolysis	9/1499	18/18888	0.5	6.30020013342228	6.60522436158462	3.0664436985279e-06	4.60747243316136e-05	3.21429783323184e-05	HK3/HK2/PKM/TPI1/PGK1/PGAM1/HK1/ENO1/PFKL	9
BP	GO:0061718	glucose catabolic process to pyruvate	9/1499	18/18888	0.5	6.30020013342228	6.60522436158462	3.0664436985279e-06	4.60747243316136e-05	3.21429783323184e-05	HK3/HK2/PKM/TPI1/PGK1/PGAM1/HK1/ENO1/PFKL	9
BP	GO:0043393	regulation of protein binding	27/1499	130/18888	0.207692307692308	2.61700620926772	5.43169156472396	3.07380534515681e-06	4.60747243316136e-05	3.21429783323184e-05	LRRK2/LRP1/ANXA2/ARRB2/FKBP1A/PRKACA/PRKCD/CAMK1/ACTB/CDKN1A/ADAM15/RALB/TCF7L2/CARD16/APP/PSEN1/RAPGEF2/RIPK2/TIAM1/SYMPK/DTX3L/CRK/ATP2A2/MARK3/PPP2CB/CTNNBIP1/BTBD1	27
BP	GO:0071675	regulation of mononuclear cell migration	26/1499	123/18888	0.211382113821138	2.66349924339804	5.43432842869415	3.30390156063866e-06	4.939376191443e-05	3.4458429041058e-05	C5AR1/LGALS3/LYN/AIF1/LGALS9/PYCARD/ADAM17/CSF1R/CCR1/CCR2/FPR2/RHOA/THBS1/C3AR1/MOSPD2/APP/ANO6/CCL3/PTK2B/MSN/ADAM10/MAPK1/DOCK8/CRK/PLCB1/MAPK3	26
BP	GO:0032970	regulation of actin filament-based process	57/1499	385/18888	0.148051948051948	1.86551380574062	5.03765350362211	3.44952074268833e-06	5.14357857339076e-05	3.58830002856116e-05	HCK/LRP1/MEGF9/CCDC88A/CAPG/ZEB2/PYCARD/BST1/PAK1/RHOQ/CSF1R/C9orf72/PRKCD/PPM1F/ARAP1/COTL1/RAC1/CYFIP1/ARPIN/RHOA/VASP/GSN/CDC42EP3/ARPC5/CAPZA2/RHOG/ARPC3/PLEK/S100A10/TRIOBP/WASHC4/GRB2/CAPZA1/NCKAP1L/RNH1/MTPN/MYADM/PTK2B/FLII/FLNA/PLEKHG2/HCLS1/BST2/WAS/F11R/TAOK1/BAG4/WDR1/CRK/SSH2/ATP2A2/WASHC2C/PPFIA1/TRIM27/ARHGAP17/RDX/ROCK2	57
BP	GO:0008064	regulation of actin polymerization or depolymerization	30/1499	154/18888	0.194805194805195	2.45462342860608	5.32158108007078	3.58225842361209e-06	5.31503272607899e-05	3.70791109937688e-05	HCK/MEGF9/CAPG/PYCARD/PRKCD/COTL1/CYFIP1/VASP/GSN/CDC42EP3/ARPC5/CAPZA2/ARPC3/PLEK/TRIOBP/GRB2/CAPZA1/NCKAP1L/MTPN/MYADM/PTK2B/FLII/PLEKHG2/HCLS1/WAS/BAG4/WDR1/SSH2/WASHC2C/RDX	30
BP	GO:0002821	positive regulation of adaptive immune response	27/1499	131/18888	0.206106870229008	2.59702906263209	5.38532330358817	3.58316812994089e-06	5.31503272607899e-05	3.70791109937688e-05	SLC11A1/CLEC7A/TNFSF13B/HLA-DRA/TNFSF13/PYCARD/JAK2/CD1D/BTK/IL1B/NLRP3/FCGR1A/CCR2/IL18/CARD9/CD4/HLA-DRB1/P2RX7/STAT6/STX7/CD55/AKIRIN2/TYK2/NFKBIZ/RIPK2/EIF2AK4/MR1	27
BP	GO:0002720	positive regulation of cytokine production involved in immune response	20/1499	81/18888	0.246913580246914	3.11120994243076	5.59060968410397	3.69738658589294e-06	5.45603989462336e-05	3.80628152760999e-05	CLEC7A/CD36/TLR4/SYK/PYCARD/MYD88/SCIMP/LILRB1/IL1B/NLRP3/IRF5/LAPTM5/IL18/CARD9/CD74/P2RX7/HK1/CD55/MAVS/RIPK2	20
BP	GO:0006970	response to osmotic stress	20/1499	81/18888	0.246913580246914	3.11120994243076	5.59060968410397	3.69738658589294e-06	5.45603989462336e-05	3.80628152760999e-05	CASP1/YBX3/PYCARD/NLRP3/TSPO/PTGS2/FBP1/PTK2B/SLC12A6/PLK3/LRRC8D/USP15/MICU1/ARHGEF2/ZFP36L1/SERPINB6/PDPK1/CLN3/RELB/CAB39	20
BP	GO:0061515	myeloid cell development	21/1499	88/18888	0.238636363636364	3.00691370004245	5.54033610364758	3.83178573894695e-06	5.63975492740099e-05	3.93444612118176e-05	TYROBP/ZNF385A/TLR2/ANXA2/CEBPB/LILRB1/BCL6/SH2B3/EVI2B/NOTCH2/PTPN6/ATP6AP1/APP/NCKAP1L/G6PD/FLNA/ZBTB7A/PTBP3/EP300/PABPC4/FAM210B	21
BP	GO:0042987	amyloid precursor protein catabolic process	18/1499	68/18888	0.264705882352941	3.33540007063533	5.66436119199604	3.87322959893547e-06	5.68606077204548e-05	3.9667503353178e-05	LYN/RTN3/PICALM/IFNGR1/ADAM17/FKBP1A/RTN1/RTN4/PSEN1/PRNP/SP1/ADAM10/GGA3/NCSTN/CLN3/GSAP/FLOT2/ROCK2	18
BP	GO:0030183	B cell differentiation	30/1499	155/18888	0.193548387096774	2.43878714842153	5.28084882752472	4.11003330605333e-06	6.01818758644725e-05	4.19845101619573e-05	SPI1/TNFSF13B/SYK/LGALS1/NFAM1/ADAM17/LYL1/BTK/BCL6/NOTCH2/TCIRG1/CR1/HHEX/PTPN6/IRF8/FOSL2/NCKAP1L/RBPJ/HDAC9/PTK2B/BCL3/LFNG/PTPRJ/ZBTB7A/EP300/IRF2BP2/CMTM7/NFKBIZ/ZFP36L1/CEBPG	30
BP	GO:0033209	tumor necrosis factor-mediated signaling pathway	25/1499	117/18888	0.213675213675214	2.69239321941123	5.39132491008811	4.13434549504474e-06	6.03826459994227e-05	4.21245728577433e-05	TNFSF13B/CASP1/SYK/PYCARD/TNFRSF1B/NAIP/ADAM17/JAK2/TNFRSF1A/LAPTM5/GSTP1/HSPA1A/DICER1/CARD16/FOXO3/NKIRAS2/ULK1/PTK2B/LIMS1/ILK/STAT1/TXNDC17/PPP2CB/SPPL2A/NSMAF	25
BP	GO:0002753	cytoplasmic pattern recognition receptor signaling pathway	31/1499	163/18888	0.190184049079755	2.39639514277412	5.25697874826692	4.1856205891457e-06	6.09751787104192e-05	4.25379397604658e-05	CD36/TLR4/PYCARD/PIK3AP1/UNC93B1/MYD88/SCIMP/SLC15A3/TLR8/MEFV/BTK/NLRP3/OAS1/NAGK/HSPA1A/RNF135/PELI1/SEC14L1/RTN4/RIOK3/YWHAE/WDFY1/STMP1/USP15/IRAK1/MAVS/IRF7/RIPK2/TRIM25/SLC15A4/GBP2	31
BP	GO:0045591	positive regulation of regulatory T cell differentiation	10/1499	23/18888	0.434782608695652	5.47843489862807	6.30967196944969	4.20848849393673e-06	6.11154723383154e-05	4.26358124033746e-05	LILRB2/HLA-DRA/LGALS9/VSIR/BCL6/LILRB4/CR1/HLA-DRB1/FOXO3/CD46	10
BP	GO:0006469	negative regulation of protein kinase activity	32/1499	171/18888	0.187134502923977	2.3579696405791	5.23739101257384	4.2167100823311e-06	6.11154723383154e-05	4.26358124033746e-05	LYN/IRAK3/PYCARD/SLC8A1/RGS2/CORO1C/CHP1/PRKCD/PPM1F/TRIB1/IL1B/LILRB4/DUSP3/CDKN1A/GSTP1/GNAQ/HHEX/HIPK3/PRKAR1A/YWHAG/PTEN/PRKAG2/DUSP22/PTPRJ/CD300A/RB1/PDPK1/MVP/TSG101/CBL/PRKAR2A/TRIM27	32
BP	GO:0043370	regulation of CD4-positive, alpha-beta T cell differentiation	16/1499	56/18888	0.285714285714286	3.60011436195559	5.72114880495631	4.50330958874975e-06	6.49388643481483e-05	4.53031144504472e-05	HLA-DRA/LGALS9/CD86/BCL6/NLRP3/IL18/RARA/HLA-DRB1/CD83/NCKAP1L/ANXA1/ZBTB7B/NFKBIZ/RIPK2/RUNX1/RC3H1	16
BP	GO:0052372	modulation by symbiont of entry into host	16/1499	56/18888	0.285714285714286	3.60011436195559	5.72114880495631	4.50330958874975e-06	6.49388643481483e-05	4.53031144504472e-05	FCN1/LGALS9/IFITM3/LGALS1/CXCL8/GSN/CD4/CD74/HLA-DRB1/CIITA/FUCA2/TRIM8/TRIM38/SNX3/FURIN/TRIM25	16
BP	GO:0046632	alpha-beta T cell differentiation	26/1499	125/18888	0.208	2.62088325550367	5.33827	4.52151713071353e-06	6.50367716579401e-05	4.53714172473248e-05	HLA-DRA/SYK/LGALS9/CD86/BCL6/NLRP3/SEMA4A/LILRB4/RHOA/IL18/RARA/HLA-DRB1/CD83/IL6R/FOSL2/NCKAP1L/STAT6/BCL3/ANXA1/ZBTB7B/NFKBIZ/RIPK2/RELB/ZBTB16/RUNX1/RC3H1	26
BP	GO:0061082	myeloid leukocyte cytokine production	15/1499	50/18888	0.3	3.78012008005337	5.77931229940728	4.57680913007968e-06	6.56662589544934e-05	4.58105646720159e-05	CD36/IRAK3/TLR4/SYK/PYCARD/MYD88/LILRB1/BCL6/LAPTM5/CARD9/CD74/P2RX7/UBE2J1/MAVS/RIPK2	15
BP	GO:0016188	synaptic vesicle maturation	11/1499	28/18888	0.392857142857143	4.95015724768894	6.14140246065602	4.58845848085902e-06	6.56679887109873e-05	4.58117713970981e-05	ATP6V0D1/PICALM/ATP6V1B2/ATP6V1A/ATP6V0A1/ATP6AP1/ZDHHC20/ATP6AP2/ATP6V1F/ATP6V1C1/ATP6V1E1	11
BP	GO:0050672	negative regulation of lymphocyte proliferation	21/1499	89/18888	0.235955056179775	2.97312815285096	5.47807438901955	4.64418655821285e-06	6.62989639989483e-05	4.62519568849848e-05	MNDA/LST1/LILRB2/TYROBP/LYN/LGALS9/CD86/VSIR/CEBPB/LILRB1/BTK/LILRB4/CR1/HLA-DRB1/PTPN6/PRKAR1A/PELI1/PRNP/ZBTB7B/CD300A/RC3H1	21
BP	GO:0010810	regulation of cell-substrate adhesion	38/1499	221/18888	0.171945701357466	2.16658466126739	5.12177077610415	4.66319925613093e-06	6.64039574073044e-05	4.63252031365638e-05	CD36/BST1/CORO1C/JAK2/PPM1F/DOCK5/BCL6/RAC1/DUSP3/VEGFA/RIN2/RHOA/THBS1/ADAM15/S100A10/TRIOBP/MYADM/PTEN/PTK2B/DUSP22/LIMS1/VCL/FLNA/ITGA5/PTPRJ/RRAS/ILK/RREB1/PIK3CB/TLN1/CRK/WASHC2C/UNC13D/ATXN3/RSU1/NOTCH1/ROCK2/GBP1	38
BP	GO:0051348	negative regulation of transferase activity	37/1499	213/18888	0.173708920187793	2.18880192428755	5.12287782695413	4.85488135454195e-06	6.89611077193789e-05	4.81091406047929e-05	LYN/IRAK3/PYCARD/SLC8A1/RGS2/CORO1C/CHP1/PRDX3/PRKCD/PPM1F/TRIB1/IL1B/LILRB4/DUSP3/CDKN1A/GSTP1/GNAQ/HHEX/HIPK3/PRKAR1A/YWHAG/PTEN/PRKAG2/DUSP22/PTPRJ/MIDN/CD300A/IRS2/RB1/PDPK1/DTX3L/MVP/PPP2R5A/TSG101/CBL/PRKAR2A/TRIM27	37
BP	GO:0030832	regulation of actin filament length	30/1499	157/18888	0.191082802547771	2.40771979621234	5.20032594468694	5.38569247446589e-06	7.59516326340915e-05	5.29859205340212e-05	HCK/MEGF9/CAPG/PYCARD/PRKCD/COTL1/CYFIP1/VASP/GSN/CDC42EP3/ARPC5/CAPZA2/ARPC3/PLEK/TRIOBP/GRB2/CAPZA1/NCKAP1L/MTPN/MYADM/PTK2B/FLII/PLEKHG2/HCLS1/WAS/BAG4/WDR1/SSH2/WASHC2C/RDX	30
BP	GO:0032623	interleukin-2 production	17/1499	63/18888	0.26984126984127	3.40010800851361	5.60245750668651	5.38701888767082e-06	7.59516326340915e-05	5.29859205340212e-05	CLEC7A/CD86/IL1B/CCR2/LILRB4/LAPTM5/HOMER3/CR1/CARD9/CD4/CD83/PRNP/ANXA1/RIPK2/RUNX1/TRIM27/GBP1	17
BP	GO:0032663	regulation of interleukin-2 production	17/1499	63/18888	0.26984126984127	3.40010800851361	5.60245750668651	5.38701888767082e-06	7.59516326340915e-05	5.29859205340212e-05	CLEC7A/CD86/IL1B/CCR2/LILRB4/LAPTM5/HOMER3/CR1/CARD9/CD4/CD83/PRNP/ANXA1/RIPK2/RUNX1/TRIM27/GBP1	17
BP	GO:0031929	TOR signaling	31/1499	165/18888	0.187878787878788	2.36734792892231	5.17938617789846	5.4403379217178e-06	7.65139871656904e-05	5.33782343196483e-05	CCDC88A/SYK/UBE2D1/PRKACA/C9orf72/EIF4EBP1/GPAT3/TMEM127/HIF1A/LAMTOR1/LIPA/YWHAG/FNIP2/NCKAP1L/USP32/LAMTOR4/EIF4EBP2/EP300/LAMTOR2/USP4/RPS6KA1/UBE2W/GOLPH3/STK11/SEC13/MAPK3/ZMPSTE24/ATXN3/RRAGC/ARAF/LAMTOR3	31
BP	GO:0006816	calcium ion transport	61/1499	428/18888	0.142523364485981	1.79585143990074	4.88970935504493	5.52496450637252e-06	7.75128025327535e-05	5.40750350312582e-05	LILRB2/LGALS3/LYN/LILRA5/SLC8A1/ANXA2/CD33/VMP1/LILRA2/FKBP1A/PRKACA/CCR1/LILRB1/SLC24A4/TSPO/P2RX1/PTGS2/GNAI2/HOMER3/GSTO1/CD4/P2RX7/PTPN6/SESTD1/CYBA/SLC30A1/CTNNB1/PLCB2/CALM2/AHNAK/PSEN1/BEST1/ANO6/PRNP/CCL3/PTK2B/MCOLN1/G6PD/YWHAE/ORAI3/FLNA/PRKCB/P2RX4/NIPSNAP2/MICU1/TPCN1/PPP3R1/ATP2B1/PDPK1/PLCB1/ATP2A2/TMEM165/TMX1/SEC61A1/ITPR2/ZMPSTE24/PIK3CG/SPG11/CYSLTR1/TRIM27/PML	61
BP	GO:0032945	negative regulation of mononuclear cell proliferation	21/1499	90/18888	0.233333333333333	2.94009339559706	5.41667866000516	5.60968034300011e-06	7.850795880523e-05	5.47692830591631e-05	MNDA/LST1/LILRB2/TYROBP/LYN/LGALS9/CD86/VSIR/CEBPB/LILRB1/BTK/LILRB4/CR1/HLA-DRB1/PTPN6/PRKAR1A/PELI1/PRNP/ZBTB7B/CD300A/RC3H1	21
BP	GO:0009259	ribonucleotide metabolic process	65/1499	466/18888	0.139484978540773	1.75756656082596	4.86172476618457	5.68841501762232e-06	7.92412648494506e-05	5.52808572602521e-05	LRRK2/PPT1/CDA/ATP6V1B2/SULT1A1/DPYD/ACSL1/RHOQ/ATP6V1A/IER3/PRKACA/MPP1/ATP6V0C/HK3/TSPO/PDK4/PID1/NADK/HK2/GAPDH/ACSL4/FBP1/SLC2A6/IMPDH1/INSR/HSPA1A/HIF1A/P2RX7/PKM/AMPD2/FAR1/CBFA2T3/TPI1/LIPA/GALK1/APP/PSEN1/PGK1/ADPGK/PGAM1/PRKAG2/PAPSS1/HK1/ENO1/HSD17B4/ACOT9/ATP5F1B/ZBTB7A/EP300/GNAI3/ADCY7/DGAT1/PFKL/ATP5PB/NUDT3/NT5C2/AK2/ALDOA/UPP1/NDUFV3/EIF6/ELOVL1/PANK2/ACLY/GPAT4	65
BP	GO:0006906	vesicle fusion	25/1499	119/18888	0.210084033613445	2.64714291320264	5.29211409115795	5.68990121548899e-06	7.92412648494506e-05	5.52808572602521e-05	STX11/ANXA2/VAMP3/TOM1/STX3/SNAP23/RAB7A/RAB34/ARL8B/STX7/VAMP8/ANXA1/STX12/STX10/VPS41/CHMP2A/SNAP29/STX6/CHMP4B/RAB8A/CLN3/ANKFY1/SPG11/CHMP5/VAMP7	25
BP	GO:0097028	dendritic cell differentiation	14/1499	45/18888	0.311111111111111	3.92012452746275	5.75807885119263	5.90485666630572e-06	8.20343013933595e-05	5.72293553666344e-05	LILRB2/LYN/LGALS9/TMEM176B/CEBPB/LILRB1/TMEM176A/LTBR/NOTCH2/IRF8/PSEN1/RBPJ/AZI2/RELB	14
BP	GO:0002269	leukocyte activation involved in inflammatory response	15/1499	51/18888	0.294117647058824	3.70600007848369	5.68135630563444	6.01109227563395e-06	8.25040520530385e-05	5.75570661775984e-05	GRN/LRRK2/C5AR1/TYROBP/AIF1/IFNGR2/ITGAM/TLR2/IFNGR1/MYD88/JAK2/ITGB2/APP/CCL3/LDLR	15
BP	GO:0006110	regulation of glycolytic process	15/1499	51/18888	0.294117647058824	3.70600007848369	5.68135630563444	6.01109227563395e-06	8.25040520530385e-05	5.75570661775984e-05	IER3/PRKACA/FBP1/SLC2A6/INSR/HIF1A/P2RX7/CBFA2T3/APP/PSEN1/PGAM1/PRKAG2/ZBTB7A/EP300/EIF6	15
BP	GO:0030811	regulation of nucleotide catabolic process	15/1499	51/18888	0.294117647058824	3.70600007848369	5.68135630563444	6.01109227563395e-06	8.25040520530385e-05	5.75570661775984e-05	IER3/PRKACA/FBP1/SLC2A6/INSR/HIF1A/P2RX7/CBFA2T3/APP/PSEN1/PGAM1/PRKAG2/ZBTB7A/EP300/EIF6	15
BP	GO:0030865	cortical cytoskeleton organization	15/1499	51/18888	0.294117647058824	3.70600007848369	5.68135630563444	6.01109227563395e-06	8.25040520530385e-05	5.75570661775984e-05	RHOQ/RAC1/EPB41L3/LCP1/RHOG/IQGAP1/PLEK/NCKAP1L/PTK2B/PLEC/FMNL1/PDCD6IP/WDR1/TLN1/ROCK2	15
BP	GO:0033121	regulation of purine nucleotide catabolic process	15/1499	51/18888	0.294117647058824	3.70600007848369	5.68135630563444	6.01109227563395e-06	8.25040520530385e-05	5.75570661775984e-05	IER3/PRKACA/FBP1/SLC2A6/INSR/HIF1A/P2RX7/CBFA2T3/APP/PSEN1/PGAM1/PRKAG2/ZBTB7A/EP300/EIF6	15
BP	GO:0045921	positive regulation of exocytosis	19/1499	77/18888	0.246753246753247	3.10918967623437	5.44502728893872	6.49439999737131e-06	8.89233230409303e-05	6.20353238615301e-05	FGR/ITGAM/SYK/ANXA2/SDCBP/PTAFR/RAB3D/GAB2/ITGB2/S100A10/RAB7A/VAMP8/LAMP1/RAB27A/PDCD6IP/CHMP2A/TSG101/UNC13D/VAMP7	19
BP	GO:0071900	regulation of protein serine/threonine kinase activity	43/1499	267/18888	0.161048689138577	2.02927794559669	4.97315277216973	6.51109060692047e-06	8.89380625827793e-05	6.20456065660097e-05	S100A12/LRRK2/LYN/IRAK3/TLR4/PYCARD/SLC8A1/RGS2/PAK1/ADAM17/PRKCD/TRIB1/IL1B/CAMK1/VEGFA/RHOA/ACTB/THBS1/CDKN1A/GSTP1/INSR/HHEX/RALB/HIPK3/MAP3K11/PRKAR1A/CCNY/CALM2/PTEN/KSR1/PTPRJ/RAPGEF2/CD300A/IRAK1/RB1/MAP2K1/MAP3K5/DIPK2A/CCNG2/TSG101/PIK3CG/CAB39/PRKAR2A	43
BP	GO:0060907	positive regulation of macrophage cytokine production	10/1499	24/18888	0.416666666666667	5.2501667778519	6.11701720559788	6.70153711811099e-06	9.13204675233498e-05	6.37076369198413e-05	CD36/TLR4/PYCARD/MYD88/LILRB1/LAPTM5/CARD9/CD74/P2RX7/RIPK2	10
BP	GO:0001885	endothelial cell development	17/1499	64/18888	0.265625	3.34698132088059	5.52190163358142	6.79766459309162e-06	9.21892798148806e-05	6.43137439571951e-05	PECAM1/MYD88/TNFRSF1A/IL1B/VEGFA/S1PR3/ICAM1/HPSE/MYADM/MSN/VCL/F11R/RAPGEF2/RAP1A/PLCB1/RDX/ROCK2	17
BP	GO:0030888	regulation of B cell proliferation	17/1499	64/18888	0.265625	3.34698132088059	5.52190163358142	6.79766459309162e-06	9.21892798148806e-05	6.43137439571951e-05	MNDA/TNFSF13B/TYROBP/LYN/TLR4/BST1/MEF2C/AHR/BTK/BCL6/CDKN1A/CD74/PELI1/NCKAP1L/CD300A/IRS2/RC3H1	17
BP	GO:0098876	vesicle-mediated transport to the plasma membrane	29/1499	151/18888	0.19205298013245	2.41994442210922	5.14345321861407	6.92477778209084e-06	9.36901050992623e-05	6.5360760413534e-05	RAB31/SNX27/KIF13A/CMTM6/VAMP3/DENND1A/RAB10/STX3/SNX30/SCARB2/ATP6AP1/RAB7A/LYPLA1/ACAP2/RAB34/GGA3/VPS35/SNX3/STX12/CSK/VAMP5/STX6/SNX17/RAB8A/WASHC2C/GOLPH3/CLN3/GRIPAP1/RAB11A	29
BP	GO:0009595	detection of biotic stimulus	13/1499	40/18888	0.325	4.09513008672448	5.75335628087963	7.39636395733683e-06	9.98333864952383e-05	6.96464802667661e-05	CLEC7A/TLR4/TLR2/NAIP/LY96/PAK1/CD1D/NLRP3/TSPO/HLA-DRB1/PTPRJ/NR4A1/TLR1	13
BP	GO:0051222	positive regulation of protein transport	41/1499	251/18888	0.163346613545817	2.05823271291086	4.95535809192786	7.43705514609309e-06	0.000100145309957793	6.98640865410014e-05	TLR4/TLR2/CD33/CHP1/JAK2/PRKACA/PRKCD/IL1B/CAMK1/PTGS2/OAZ1/NADK/ACSL4/HLA-DRB1/HIF1A/SOX4/P2RX7/TCF7L2/OAZ2/PRKAR1A/PSEN1/MAPK14/RIPOR1/YWHAE/FLNA/VPS35/HCLS1/RUFY3/PRKCB/PLK3/EP300/MDM2/TMEM30A/GLUD1/MAVS/TM9SF4/IRS2/PLCB1/GOLPH3/TSG101/CLN3	41
BP	GO:0030833	regulation of actin filament polymerization	27/1499	136/18888	0.198529411764706	2.50155005297649	5.15977154913107	7.49517704317332e-06	0.000100689925561121	7.02440251687669e-05	HCK/MEGF9/CAPG/PYCARD/PRKCD/COTL1/CYFIP1/VASP/GSN/CDC42EP3/ARPC5/CAPZA2/ARPC3/TRIOBP/GRB2/CAPZA1/NCKAP1L/MTPN/MYADM/PTK2B/FLII/PLEKHG2/HCLS1/BAG4/SSH2/WASHC2C/RDX	27
BP	GO:0006006	glucose metabolic process	34/1499	192/18888	0.177083333333333	2.23132088058706	5.03491927337883	7.56129264545149e-06	0.000101101227484722	7.0530960554928e-05	PRKACA/GAA/OAS1/HK3/PDK4/HK2/GAPDH/FBP1/INSR/PKM/TCF7L2/BCKDK/TPI1/LIPA/PGK1/ATF3/ADPGK/INPPL1/MAPK14/PGAM1/HK1/ENO1/G6PD/KCNQ1/MIDN/ADIPOR1/EP300/PGM2/PFKL/IRS2/CPT1A/NCOA2/STK11/ZMPSTE24	34
BP	GO:0046777	protein autophosphorylation	34/1499	192/18888	0.177083333333333	2.23132088058706	5.03491927337883	7.56129264545149e-06	0.000101101227484722	7.0530960554928e-05	LRRK2/FGR/LYN/HCK/RASSF2/PAK1/CHP1/JAK2/CSF1R/FES/DAPK1/MAP3K20/NLRP12/VEGFA/CAMKK2/MAPKAPK3/INSR/MAP3K3/MAP3K11/CALM2/MOB1B/ULK1/PTK2B/TAOK1/RAP2B/IRAK1/PDPK1/MVP/MARK3/PIM3/STK11/MKNK1/MAPK3/EIF2AK4	34
BP	GO:0034101	erythrocyte homeostasis	28/1499	144/18888	0.194444444444444	2.45007782966422	5.12845351938193	7.75680110690823e-06	0.000103060568063825	7.18978497266668e-05	SPI1/LYN/MAFB/JAK2/HMOX1/BCL6/SH2B3/VEGFA/HSPA1A/RCOR1/HIF1A/FOXO3/NCKAP1L/MAPK14/G6PD/KCNQ1/HCLS1/ZBTB7A/PTBP3/ZFP36L1/STAT1/ARNT/RB1/PRDX1/FAM210B/CEBPG/CHMP5/ISG15	28
BP	GO:0002698	negative regulation of immune effector process	25/1499	121/18888	0.206611570247934	2.60338848488524	5.19492188194379	7.76211090227896e-06	0.000103060568063825	7.18978497266668e-05	SPI1/FGL2/GRN/LGALS3/IRAK3/LGALS9/ARRB2/AHR/LILRB1/BCL6/CCR2/LILRB4/CR1/PTPN6/NCKAP1L/DUSP22/ANXA1/CD55/BST2/ZBTB7B/CD300A/CD46/CRK/RC3H1/SERPINB9	25
BP	GO:0090174	organelle membrane fusion	25/1499	121/18888	0.206611570247934	2.60338848488524	5.19492188194379	7.76211090227896e-06	0.000103060568063825	7.18978497266668e-05	STX11/ANXA2/VAMP3/TOM1/STX3/SNAP23/RAB7A/RAB34/ARL8B/STX7/VAMP8/ANXA1/STX12/STX10/VPS41/CHMP2A/SNAP29/STX6/CHMP4B/RAB8A/CLN3/ANKFY1/SPG11/CHMP5/VAMP7	25
BP	GO:2000516	positive regulation of CD4-positive, alpha-beta T cell activation	14/1499	46/18888	0.304347826086957	3.83490442903965	5.65195689993687	7.87180448128621e-06	0.000104273949593968	7.27443376177612e-05	HLA-DRA/LGALS9/CD86/NLRP3/IL18/RARA/HLA-DRB1/CD83/NCKAP1L/ANXA1/CD55/ZBTB7B/NFKBIZ/RIPK2	14
BP	GO:0006140	regulation of nucleotide metabolic process	21/1499	92/18888	0.228260869565217	2.87617832177974	5.29639432998515	8.10409251170726e-06	0.000107101881546832	7.47171797086211e-05	CDA/IER3/PRKACA/TSPO/PDK4/PID1/FBP1/SLC2A6/INSR/HIF1A/P2RX7/CBFA2T3/APP/PSEN1/PGAM1/PRKAG2/ENO1/ZBTB7A/EP300/ME2/EIF6	21
BP	GO:2001233	regulation of apoptotic signaling pathway	57/1499	396/18888	0.143939393939394	1.81369397780338	4.80464998554992	8.23733296191003e-06	0.000108447275293271	7.56557629051035e-05	S100A8/LRRK2/S100A9/LGALS3/ZNF385A/PLAUR/TLR4/GRINA/CTSH/YBX3/PYCARD/TNFSF10/SOD2/JAK2/IER3/HMOX1/PRKCD/NACC2/CTNNA1/CTSS/IL1B/LTBR/PTGS2/GNAI2/THBS1/GSTP1/PPIF/HSPA1A/MCL1/CD74/HIF1A/ICAM1/TCF7L2/APAF1/BID/PTTG1IP/PEA15/CTNNB1/CD44/PSEN1/ATF3/PRELID1/ENO1/SGK3/MNT/PLAGL2/MDM2/USP15/ARHGEF2/PIK3CB/SLC35F6/RB1/SKIL/RAF1/IFI6/FEM1B/PML	57
BP	GO:0002456	T cell mediated immunity	26/1499	129/18888	0.201550387596899	2.53961555765859	5.15166135907278	8.26301219755607e-06	0.000108447275293271	7.56557629051035e-05	HLA-DRA/CTSH/TNFRSF1B/UNC93B1/AHR/LILRB1/CD1D/IL1B/NLRP3/CCR2/LILRB4/IL18/CR1/HLA-DRB1/ICAM1/P2RX7/NCKAP1L/DUSP22/STX7/CD55/WAS/NFKBIZ/RAB27A/CD46/MYO1G/MR1	26
BP	GO:0050868	negative regulation of T cell activation	26/1499	129/18888	0.201550387596899	2.53961555765859	5.15166135907278	8.26301219755607e-06	0.000108447275293271	7.56557629051035e-05	FGL2/LILRB2/LGALS3/LGALS9/CD86/VSIR/CEBPB/LILRB1/BCL6/LILRB4/DUSP3/LAPTM5/CR1/CD74/HLA-DRB1/PTPN6/PRKAR1A/PELI1/TNFAIP8L2/PRNP/DUSP22/ANXA1/ZBTB7B/CD300A/RUNX1/RC3H1	26
BP	GO:0070371	ERK1 and ERK2 cascade	50/1499	332/18888	0.150602409638554	1.89765064259707	4.84483743160269	8.38041846547377e-06	0.000109735318573192	7.65543368594397e-05	CD36/C5AR1/LYN/DUSP6/TLR4/CTSH/SYK/LGALS9/PYCARD/ARRB2/CSF1R/SCIMP/SIRPA/CCR1/GPBAR1/IL1B/NLRP12/DUSP3/NRG1/FPR2/GNAI2/NOTCH2/GSTP1/CARD9/CD4/CD74/HLA-DRB1/ICAM1/GLIPR2/PTPN6/ARRB1/CCL3L1/CD44/APP/ATF3/CCL3/PTK2B/RRAS/MAPK1/RAPGEF2/ZFP36L1/CSK/RIPK2/RAP1A/TIAM1/MAP2K1/MAPK3/NOTCH1/SHC1/GBP1	50
BP	GO:0010324	membrane invagination	17/1499	65/18888	0.261538461538462	3.29548930055935	5.44292729119323	8.53044670269691e-06	0.000111443633987527	7.77461040624839e-05	CD36/RAB31/AIF1/ITGAM/RAC1/FCGR1A/RHOA/THBS1/GSN/SNX18/ITGB2/NCKAP1L/ANO6/SNX3/CD300A/CHMP2A/VAMP7	17
BP	GO:1904375	regulation of protein localization to cell periphery	27/1499	137/18888	0.197080291970803	2.48329056353871	5.11586768289774	8.6395988474929e-06	0.000112611338753592	7.85607266031211e-05	LGALS3/LRP1/PICALM/NUMB/RHOQ/ZDHHC7/PID1/ACTB/RHOG/STX3/PPP1R9B/CLTC/LYPLA1/PRNP/ADAM10/STX7/VAMP8/VPS35/EIF4G1/CSK/RAP1A/PDPK1/PPP2R5A/CLN3/PPFIA1/GRIPAP1/GBP1	27
BP	GO:0051656	establishment of organelle localization	65/1499	472/18888	0.13771186440678	1.73522461301885	4.74939604722492	8.68369078305514e-06	0.000112927631735804	7.87813811728747e-05	LRRK2/FGR/LYN/STXBP2/SYK/LGALS9/PICALM/HSBP1/SDCBP/FES/ADGRE2/BTK/KIF13A/CLMN/LAT2/TCIRG1/GAB2/HIF1A/TRAPPC5/CTNNB1/SNAP23/BICD2/FAM91A1/PSEN1/RAB7A/AGTPBP1/HOOK3/ARHGAP21/RIPOR1/MYO5A/VAMP8/LAMP1/RHOT1/CD300A/AP3S2/RAB27A/BLOC1S6/PDCD6IP/RB1/PDPK1/DYNLT1/NUP62/CHMP2A/SNAP29/EXOC3/CHMP4B/TSG101/CLN3/SYNE3/STK11/EIF6/WDR11/RAB1A/TRAK1/AP3S1/PIK3CG/SPG11/UNC13D/CHMP5/CBL/UBXN2B/SPAST/TOR1A/VAMP7/RA…	65
BP	GO:0030522	intracellular receptor signaling pathway	54/1499	369/18888	0.146341463414634	1.84396101466018	4.80697436035563	8.72420200565834e-06	0.000113196024200979	7.89686190417462e-05	CD36/TLR4/RXRA/NCOA4/PYCARD/PAK1/PIK3AP1/UNC93B1/AHR/MYD88/JAK2/SCIMP/SLC15A3/ZDHHC7/TLR8/MEFV/BTK/NLRP3/OAS1/RHOA/NAGK/RARA/HSPA1A/ZMIZ1/CTBP2/RNF135/PELI1/SEC14L1/PRCP/RTN4/YWHAH/PER1/RIOK3/YWHAE/WDFY1/NR4A1/STMP1/ZBTB7A/MAPK1/EP300/USP15/IRAK1/NCOR2/MAVS/IRF7/ARNT/RIPK2/TRIM25/SLC15A4/NCOA2/GBP2/WBP2/PML/KMT2D	54
BP	GO:0061081	positive regulation of myeloid leukocyte cytokine production involved in immune response	12/1499	35/18888	0.342857142857143	4.32013723434671	5.77224593318191	8.89009943033302e-06	0.000115086378079948	8.02873812189167e-05	CD36/TLR4/SYK/PYCARD/MYD88/LILRB1/LAPTM5/CARD9/CD74/P2RX7/MAVS/RIPK2	12
BP	GO:0030278	regulation of ossification	25/1499	122/18888	0.204918032786885	2.58204923500913	5.14705794187378	9.03708930037035e-06	0.000116723947063287	8.14297937913787e-05	RXRA/SLC8A1/ALOX5/MEF2C/CCR1/SGMS2/SRGN/HIF1A/P2RX7/BMP2K/RBPJ/ANO6/MAPK14/CCL3/PTK2B/TENT5A/MAPK1/ATP2B1/NBR1/ZBTB16/CHSY1/MAPK3/ZMPSTE24/NOTCH1/ISG15	25
BP	GO:1901184	regulation of ERBB signaling pathway	18/1499	72/18888	0.25	3.15010006671114	5.36668705873771	9.2843143734367e-06	0.000119375744178545	8.32797594385733e-05	PLAUR/CCDC88A/ADAM17/DUSP3/RALB/SHKBP1/PTPN12/RTN4/RAB7A/RBPJ/PTPN18/PTPRJ/NUP62/MVP/TSG101/MVB12A/IFI6/CBL	18
BP	GO:1903578	regulation of ATP metabolic process	18/1499	72/18888	0.25	3.15010006671114	5.36668705873771	9.2843143734367e-06	0.000119375744178545	8.32797594385733e-05	IER3/PRKACA/TSPO/PID1/FBP1/SLC2A6/INSR/HIF1A/P2RX7/CBFA2T3/APP/PSEN1/PGAM1/PRKAG2/ENO1/ZBTB7A/EP300/EIF6	18
BP	GO:0031098	stress-activated protein kinase signaling cascade	16/1499	59/18888	0.271186440677966	3.41705769948327	5.45939350657269	9.44640396569408e-06	0.000121186299523859	8.4542851992639e-05	LYN/SCIMP/MAP3K20/GSTP1/MAP2K3/CARD9/RNF13/MAPK14/MAPK1/TAOK1/PRDX1/MAP2K1/MAP3K5/NBR1/MAPK3/ZMPSTE24	16
BP	GO:0051651	maintenance of location in cell	38/1499	228/18888	0.166666666666667	2.10006671114076	4.90654322781615	9.86134626841311e-06	0.000126225232235688	8.80581482276984e-05	S100A8/S100A9/LYN/CCDC88A/SLC8A1/FKBP1A/PRKACA/GAA/GM2A/TSPO/FTL/FTH1/HK2/GSN/SRGN/GSTO1/CD4/P2RX7/HEXB/PTPN6/CYBA/PLCB2/CALM2/PSEN1/CCL3/PTK2B/OS9/ARHGAP21/MCOLN1/HK1/FLNA/KDELR1/PDPK1/PLCB1/GOLPH3/ITPR2/HEXA/PML	38
BP	GO:0038094	Fc-gamma receptor signaling pathway	11/1499	30/18888	0.366666666666667	4.62014676450967	5.82618126242286	1.00614535261834e-05	0.000128497845930808	8.96435852285631e-05	FCER1G/FGR/LYN/HCK/SYK/CLEC4E/PAK1/PRKCD/FCGR1A/CLEC4D/MYO1G	11
BP	GO:0009150	purine ribonucleotide metabolic process	62/1499	446/18888	0.139013452914798	1.75162514920261	4.71639017967582	1.03470008491973e-05	0.000131849030955319	9.19814628652297e-05	LRRK2/PPT1/ATP6V1B2/SULT1A1/ACSL1/RHOQ/ATP6V1A/IER3/PRKACA/MPP1/ATP6V0C/HK3/TSPO/PDK4/PID1/NADK/HK2/GAPDH/ACSL4/FBP1/SLC2A6/IMPDH1/INSR/HSPA1A/HIF1A/P2RX7/PKM/AMPD2/FAR1/CBFA2T3/TPI1/LIPA/GALK1/APP/PSEN1/PGK1/ADPGK/PGAM1/PRKAG2/PAPSS1/HK1/ENO1/HSD17B4/ACOT9/ATP5F1B/ZBTB7A/EP300/GNAI3/ADCY7/DGAT1/PFKL/ATP5PB/NUDT3/NT5C2/AK2/ALDOA/NDUFV3/EIF6/ELOVL1/PANK2/ACLY/GPAT4	62
BP	GO:0001776	leukocyte homeostasis	23/1499	108/18888	0.212962962962963	2.68341857534653	5.15111447690289	1.04943505542261e-05	0.000133131003912854	9.2875801997898e-05	TNFSF13B/LYN/LGALS9/LGALS2/MEF2C/ADAM17/BTK/SH2B3/CCR2/TCIRG1/GAPT/CD74/HIF1A/P2RX7/LIPA/NCKAP1L/ANXA1/PIK3CB/SKIL/SOS2/SLC15A4/RC3H1/SLC40A1	23
BP	GO:1903076	regulation of protein localization to plasma membrane	23/1499	108/18888	0.212962962962963	2.68341857534653	5.15111447690289	1.04943505542261e-05	0.000133131003912854	9.2875801997898e-05	LGALS3/LRP1/PICALM/NUMB/RHOQ/ZDHHC7/PID1/ACTB/RHOG/STX3/PPP1R9B/CLTC/LYPLA1/PRNP/STX7/VAMP8/CSK/PDPK1/PPP2R5A/CLN3/PPFIA1/GRIPAP1/GBP1	23
BP	GO:0070372	regulation of ERK1 and ERK2 cascade	47/1499	308/18888	0.152597402597403	1.9227883524081	4.79401744887584	1.08906545609003e-05	0.000137851485286418	9.61689379354356e-05	CD36/C5AR1/LYN/DUSP6/TLR4/SYK/LGALS9/PYCARD/ARRB2/CSF1R/SCIMP/SIRPA/CCR1/GPBAR1/IL1B/NLRP12/DUSP3/NRG1/FPR2/GNAI2/NOTCH2/GSTP1/CARD9/CD4/CD74/HLA-DRB1/ICAM1/GLIPR2/PTPN6/ARRB1/CCL3L1/CD44/APP/ATF3/CCL3/PTK2B/RRAS/RAPGEF2/CSK/RIPK2/RAP1A/TIAM1/MAP2K1/MAPK3/NOTCH1/SHC1/GBP1	47
BP	GO:0002700	regulation of production of molecular mediator of immune response	33/1499	187/18888	0.176470588235294	2.22360004709022	4.93711082437354	1.10326108256641e-05	0.000139338694596415	9.72064555184552e-05	CLEC7A/CD36/IRAK3/TLR4/TNFSF13/SYK/PYCARD/TNFRSF1B/CD86/MYD88/SCIMP/LILRB1/BTK/BCL6/IL1B/NLRP3/IRF5/CCR2/LILRB4/LAPTM5/IL18/CR1/CARD9/CD74/P2RX7/STAT6/UBE2J1/HK1/CD55/BST2/MAVS/RIPK2/SLC15A4	33
BP	GO:0032481	positive regulation of type I interferon production	18/1499	73/18888	0.246575342465753	3.10694801100277	5.29551425056643	1.14177455992242e-05	0.000143420827566131	0.00010005426228233	CD14/TLR4/SYK/TLR2/MYD88/TLR8/OAS1/IRF5/GAPDH/RNF135/RIOK3/IRAK1/STAT1/OAS2/MAVS/IRF7/RIPK2/ISG15	18
BP	GO:0071887	leukocyte apoptotic process	24/1499	116/18888	0.206896551724138	2.60697936555405	5.09716890344873	1.14302704887565e-05	0.000143420827566131	0.00010005426228233	LGALS3/LYN/LGALS9/MEF2C/ADAM17/LILRB1/BTK/BCL6/CD74/HIF1A/P2RX7/PLEKHO2/LIPA/PRELID1/BCL3/HCLS1/RAPGEF2/NFKBIZ/KDELR1/DOCK8/GIMAP8/IRF7/PIK3CB/IRS2	24
BP	GO:0070482	response to oxygen levels	52/1499	354/18888	0.146892655367232	1.85090625388677	4.74508252679212	1.14313651185083e-05	0.000143420827566131	0.00010005426228233	CYBB/ATP6V0D1/ZEB2/AGTRAP/TLR2/ADAM17/SOD2/ATP6V1A/HMOX1/VEGFA/PTGS2/BNIP3L/HK2/THBS1/CDKN1A/ADAM15/CAT/HIF1A/SOX4/APAF1/EGR1/FOXO3/COMT/FOSL2/CBFA2T3/ATP6AP1/ATG7/PGK1/BNIP2/PTK2B/ENO1/CPEB4/MTHFR/CYB5R4/PLK3/EP300/MDM2/IRAK1/ZFP36L1/ARNT/PIK3CB/TM9SF4/CAPN2/CPT1A/NPEPPS/ITPR2/HDAC2/CYSLTR1/NOTCH1/CBL/ROCK2/PML	52
BP	GO:0051346	negative regulation of hydrolase activity	35/1499	204/18888	0.17156862745098	2.16183337911549	4.89856648386326	1.1463198791638e-05	0.000143504132565209	0.000100112378110893	SERPINA1/CST3/CSTA/KLF4/LRRK2/LGALS3/TIMP2/LRP1/PLAUR/PICALM/RGS2/NAIP/FKBP1A/CHP1/SORT1/VEGFA/GAPDH/THBS1/TIMP1/CR1/SERPINB1/CARD16/CAST/CD44/NCKAP1L/SERPINB8/GMIP/CSTB/RPS6KA1/SERPINB6/RAF1/IFI6/SERPINB9/RDX/ROCK2	35
BP	GO:0043367	CD4-positive, alpha-beta T cell differentiation	21/1499	94/18888	0.223404255319149	2.81498303833762	5.17930980065166	1.15607212037672e-05	0.00014440760521197	0.000100742665152865	HLA-DRA/LGALS9/CD86/BCL6/NLRP3/SEMA4A/IL18/RARA/HLA-DRB1/CD83/IL6R/NCKAP1L/STAT6/BCL3/ANXA1/ZBTB7B/NFKBIZ/RIPK2/RELB/RUNX1/RC3H1	21
BP	GO:0016311	dephosphorylation	47/1499	309/18888	0.15210355987055	1.91656573638089	4.76954217416985	1.18775355841005e-05	0.000148040355989139	0.000103276970701323	LILRB2/LGALS3/DUSP6/PTPRE/CD33/MEF2C/FKBP1A/CHP1/PRKCD/PPM1F/DUSP3/TNS3/MTMR11/PLPPR2/FBP1/IQGAP1/DAPP1/PTPN6/PLEK/CALM2/PTPN12/NCKAP1L/INPPL1/PTPN18/PTEN/DUSP22/YWHAE/PTPRJ/MTMR6/PIP4P2/CD300A/MTMR14/PPP3R1/CTDSP1/MTMR3/PDP1/PPP2R5A/SSH2/PPP2CB/PPM1M/STK11/LRRC59/DUSP23/PPTC7/SMG7/CTDSP2/ROCK2	47
BP	GO:0023061	signal release	66/1499	487/18888	0.135523613963039	1.70765178154362	4.64524233250653	1.25795620948902e-05	0.000156448003695403	0.000109142373955896	LRRK2/STX11/LYN/STXBP2/SYK/PPT1/RAB11FIP1/ALOX5/MEF2C/RETN/JAK2/PRKACA/LILRB1/BTK/IL1B/MCTP1/TSPO/MYOF/IL1RN/P2RX1/PTGS2/NADK/ACSL4/TCIRG1/HLA-DRB1/HIF1A/SOX4/P2RX7/CTBP2/TCF7L2/STX3/PRKAR1A/SLC30A1/COMT/SNAP23/PSEN1/KCNQ1/KLF7/VAMP8/VPS35/NAPA/ANXA1/PRKCB/CYB5R4/DNAJC5/NR4A1/MIDN/P2RX4/GLUD1/BLOC1S6/ENY2/PFKL/SIDT2/RAP1A/IRS2/TIAM1/CPT1A/SNAP29/PLCB1/ATP2A2/GABBR1/PIM3/RAF1/RAB1A/UBE2Q1/VAMP7	66
BP	GO:0009267	cellular response to starvation	31/1499	172/18888	0.180232558139535	2.27100237367547	4.91642105223716	1.30510999433502e-05	0.000161958747880878	0.000112986818681681	LRRK2/GLUL/KLF10/PDK4/GABARAP/LAMP2/CDKN1A/PLIN3/RALB/FOXO3/COMT/ATG7/YWHAG/ATF3/SP1/CPEB4/RIPOR1/MAPK1/PLIN2/TFEB/SH3GLB1/MTMR3/DAP/VPS41/MAP3K5/GABARAPL1/UPP1/MAPK3/EIF2AK4/ATXN3/RRAGC	31
BP	GO:0006892	post-Golgi vesicle-mediated transport	22/1499	102/18888	0.215686274509804	2.71773339088804	5.10720967055933	1.31069396627205e-05	0.000162298105040992	0.000113223563447986	RAB31/RP2/SORT1/KIF13A/LAPTM5/VAMP3/RAB10/SNAP23/LYPLA1/RAB34/AP2A1/GGA3/MYO5A/LAMP1/AP3S2/CSK/VAMP5/GAK/GOLPH3/CLN3/ANKFY1/AP3S1	22
BP	GO:0050731	positive regulation of peptidyl-tyrosine phosphorylation	30/1499	164/18888	0.182926829268293	2.30495126832522	4.92790020643301	1.32523539282049e-05	0.000163742750488188	0.000114231387324976	CD36/LYN/PECAM1/LILRA5/SYK/NCF1/ADAM17/JAK2/CSF1R/TNFRSF1A/FCGR1A/HBEGF/VEGFA/IL18/CD4/CD74/IL6R/IL15/CD44/PRNP/PTK2B/ITGA5/PTPRJ/HCLS1/UNC119/ARHGEF2/RIPK2/PARP9/PARP14/HDAC2	30
BP	GO:0001774	microglial cell activation	14/1499	48/18888	0.291666666666667	3.67511674449633	5.44838654902806	1.36137640497863e-05	0.000167481641528256	0.000116839739201872	GRN/LRRK2/C5AR1/TYROBP/AIF1/IFNGR2/ITGAM/TLR2/IFNGR1/JAK2/ITGB2/APP/CCL3/LDLR	14
BP	GO:0016601	Rac protein signal transduction	14/1499	48/18888	0.291666666666667	3.67511674449633	5.44838654902806	1.36137640497863e-05	0.000167481641528256	0.000116839739201872	AIF1/DOCK5/RAC1/CYFIP1/GABARAP/RHOG/RHOU/ARHGAP24/DBNL/PIK3CB/TIAM1/CRK/PIK3CG/ARHGAP17	14
BP	GO:0090316	positive regulation of intracellular protein transport	21/1499	95/18888	0.221052631578947	2.78535163793406	5.12191674551047	1.37452111101407e-05	0.0001687343156969	0.000117713638704132	JAK2/PRKACA/PRKCD/IL1B/CAMK1/PTGS2/OAZ1/OAZ2/PSEN1/MAPK14/RIPOR1/YWHAE/FLNA/HCLS1/RUFY3/PLK3/EP300/MDM2/TMEM30A/MAVS/TM9SF4	21
BP	GO:0001667	ameboidal-type cell migration	67/1499	498/18888	0.134538152610442	1.69523457405338	4.61636533381691	1.37789298817625e-05	0.000168784483024772	0.000117748636793782	GRN/S100A12/KLF4/S100A9/CTSH/GLUL/ZEB2/RHOB/CORO1C/MEF2C/ADAM17/CYP1B1/HMOX1/PPM1F/DOCK5/RAC1/SEMA4A/HBEGF/VEGFA/RIN2/PTGS2/RHOA/THBS1/SRGAP2/MAP2K3/CAP1/TIMP1/IQGAP1/MAP3K3/HIF1A/GLIPR2/ZFAND5/PLXND1/PRCP/RTN4/SP1/HDAC9/PTEN/PTK2B/PLEC/ANXA1/NR4A1/P2RX4/ADIPOR1/ATP5F1B/RRAS/ILK/BAG4/RREB1/LAMTOR2/IQSEC1/PIK3CB/IRS2/PDPK1/STAT5A/ARHGAP4/CLN3/YTHDF3/GNA13/PKN2/PIK3CG/ID1/LGALS8/NOTCH1/ROCK2/RAB11A…	67
BP	GO:0010631	epithelial cell migration	54/1499	375/18888	0.144	1.81445763842562	4.6772516497759	1.39504271642435e-05	0.000170518526024744	0.000118958352258909	GRN/S100A12/KLF4/S100A9/CTSH/GLUL/ZEB2/RHOB/CORO1C/MEF2C/ADAM17/CYP1B1/HMOX1/PPM1F/DOCK5/RAC1/SEMA4A/HBEGF/VEGFA/RIN2/PTGS2/RHOA/THBS1/MAP2K3/MAP3K3/HIF1A/GLIPR2/PLXND1/PRCP/RTN4/SP1/HDAC9/PTEN/PTK2B/ANXA1/NR4A1/P2RX4/ADIPOR1/ATP5F1B/RRAS/RREB1/IQSEC1/PIK3CB/IRS2/PDPK1/STAT5A/CLN3/PKN2/PIK3CG/ID1/LGALS8/NOTCH1/ROCK2/RAB11A	54
BP	GO:0072665	protein localization to vacuole	20/1499	88/18888	0.227272727272727	2.86372733337376	5.14505224226985	1.41584492968909e-05	0.000172690636392057	0.000120473675410263	NCOA4/MFSD1/SORT1/LAMP2/LAPTM5/LAMTOR1/SCARB2/ZFYVE16/RTN4/RAB7A/LAMTOR4/GGA3/SH3GLB1/PXK/VPS41/TSG101/MVB12A/RRAGC/ROCK2/GBP1	20
BP	GO:0010959	regulation of metal ion transport	56/1499	394/18888	0.142131979695431	1.79091983488146	4.65811444114808	1.43395968320484e-05	0.000174526375118264	0.00012175433657441	LILRB2/LGALS3/LYN/LILRA5/SLC8A1/CD33/VMP1/LILRA2/FKBP1A/CHP1/PRKACA/KCNE3/CCR1/LILRB1/SLC31A2/TSPO/P2RX1/PTGS2/GNAI2/HOMER3/GSTO1/CD4/GNB2/P2RX7/TESC/PTPN6/SESTD1/CYBA/SLC30A1/CTNNB1/CALM2/AHNAK/BEST1/ANO6/PRNP/YWHAH/CCL3/PTK2B/PER1/G6PD/YWHAE/KCNQ1/FLNA/P2RX4/NIPSNAP2/AHCYL1/PPP3R1/ATP2B1/WWP2/PDPK1/TMX1/PIK3CG/SPG11/CAB39/TRIM27/PML	56
BP	GO:0002431	Fc receptor mediated stimulatory signaling pathway	11/1499	31/18888	0.354838709677419	4.47110977210614	5.67881730990793	1.44801660679194e-05	0.000175861462522108	0.000122685729786546	FCER1G/FGR/LYN/HCK/SYK/PAK1/PLSCR1/PRKCD/PTPRJ/CSK/MYO1G	11
BP	GO:0019722	calcium-mediated signaling	38/1499	232/18888	0.163793103448276	2.06385866439695	4.78700260383517	1.48399856600492e-05	0.000179283021247252	0.000125072702026977	CLEC7A/LRRK2/SYK/BST1/SLC8A1/CHP1/PRKACA/CCR1/CXCL8/SLC24A4/BTK/MCTP1/CCR2/FPR2/LAT2/HOMER3/CAMKK2/GNA15/GSTO1/CD4/C3AR1/P2RX7/PLEK/PPP1R9B/CALM2/APP/PRNP/CCL3/MCOLN1/PTPRJ/P2RX4/TPCN1/PPP3R1/PDPK1/ATP2A2/ITPR2/ZMPSTE24/GBP1	38
BP	GO:0019677	NAD catabolic process	9/1499	21/18888	0.428571428571429	5.40017154293338	5.92342417521882	1.48877930214098e-05	0.000179283021247252	0.000125072702026977	HK3/HK2/PKM/TPI1/PGK1/PGAM1/HK1/ENO1/PFKL	9
BP	GO:0032495	response to muramyl dipeptide	9/1499	21/18888	0.428571428571429	5.40017154293338	5.92342417521882	1.48877930214098e-05	0.000179283021247252	0.000125072702026977	IRF5/VIM/NAGK/CARD9/MAPK14/ARHGEF2/RIPK2/CHMP5/NOTCH1	9
BP	GO:0050765	negative regulation of phagocytosis	9/1499	21/18888	0.428571428571429	5.40017154293338	5.92342417521882	1.48877930214098e-05	0.000179283021247252	0.000125072702026977	TLR2/PLSCR1/SIRPA/CD300LF/ATG3/SNX3/PIP4P2/CD300A/CSK	9
BP	GO:0043470	regulation of carbohydrate catabolic process	16/1499	61/18888	0.262295081967213	3.30502302081169	5.29413030210172	1.500363311871e-05	0.000180296823299941	0.000125779957857273	IER3/PRKACA/FBP1/SLC2A6/INSR/HIF1A/P2RX7/SCARB2/CBFA2T3/APP/PSEN1/PGAM1/PRKAG2/ZBTB7A/EP300/EIF6	16
BP	GO:0051347	positive regulation of transferase activity	54/1499	376/18888	0.143617021276596	1.80963195321704	4.65585980266842	1.50619971873652e-05	0.000180617128377331	0.000126003411373526	SLC11A1/S100A12/KLF4/LRRK2/TLR4/CCDC88A/LILRA5/RASSF2/NCF1/CD86/PAK1/ADAM17/JAK2/CSF1R/PRKCD/IL1B/FCGR1A/CAMK1/VEGFA/NRG1/RHOA/THBS1/CDKN1A/MAP2K3/INSR/CD4/IQGAP1/CD74/HLA-DRB1/RALB/MAP3K11/CCNY/IL6R/CALM2/PRNP/PTEN/PTK2B/PRKAG2/UNC119/MAPK1/RAPGEF2/CD300A/IRAK1/LMO4/RAP1A/CACUL1/PDPK1/MAP2K1/MAP3K5/DIPK2A/STK11/MAPK3/PIK3CG/CAB39	54
BP	GO:0002704	negative regulation of leukocyte mediated immunity	17/1499	68/18888	0.25	3.15010006671114	5.21492806732403	1.63398792026699e-05	0.000195119396097291	0.000136120586980203	SPI1/LGALS9/ARRB2/AHR/LILRB1/BCL6/CCR2/LILRB4/CR1/PTPN6/NCKAP1L/DUSP22/BST2/CD300A/CD46/CRK/SERPINB9	17
BP	GO:0150116	regulation of cell-substrate junction organization	17/1499	68/18888	0.25	3.15010006671114	5.21492806732403	1.63398792026699e-05	0.000195119396097291	0.000136120586980203	CORO1C/PPM1F/RAC1/DUSP3/VEGFA/RHOA/THBS1/S100A10/PTEN/DUSP22/LIMS1/VCL/PTPRJ/LAMTOR2/IQSEC1/TLN1/ROCK2	17
BP	GO:0007259	receptor signaling pathway via JAK-STAT	31/1499	174/18888	0.17816091954023	2.24489889811599	4.84362371570973	1.65648831412103e-05	0.000197392415004882	0.000137706306668286	LYN/CYP1B1/JAK2/CSF1R/TNFRSF1A/SH2B3/CSF2RA/CSF2RB/CCR2/IL18/STAT2/IL10RB/IL6R/IL15/LEPROT/STAT6/PTK2B/BCL3/HCLS1/ADIPOR1/TYK2/EP300/CD300A/IL10RA/STAT1/NMI/PARP9/STAT5A/PARP14/HDAC2/NOTCH1	31
BP	GO:2000106	regulation of leukocyte apoptotic process	20/1499	89/18888	0.224719101123595	2.83155062176282	5.08500704263663	1.69162066124497e-05	0.00020115806443531	0.000140333325924619	LGALS3/LYN/LGALS9/MEF2C/ADAM17/LILRB1/BTK/BCL6/CD74/HIF1A/P2RX7/PRELID1/BCL3/HCLS1/RAPGEF2/DOCK8/GIMAP8/IRF7/PIK3CB/IRS2	20
BP	GO:0010934	macrophage cytokine production	12/1499	37/18888	0.324324324324324	4.0866163027604	5.51774103562264	1.69997379426428e-05	0.000201310826031795	0.000140439896560842	CD36/IRAK3/TLR4/PYCARD/MYD88/LILRB1/LAPTM5/CARD9/CD74/P2RX7/UBE2J1/RIPK2	12
BP	GO:0010935	regulation of macrophage cytokine production	12/1499	37/18888	0.324324324324324	4.0866163027604	5.51774103562264	1.69997379426428e-05	0.000201310826031795	0.000140439896560842	CD36/IRAK3/TLR4/PYCARD/MYD88/LILRB1/LAPTM5/CARD9/CD74/P2RX7/UBE2J1/RIPK2	12
BP	GO:0050921	positive regulation of chemotaxis	27/1499	142/18888	0.190140845070423	2.3958507549634	4.90200618055667	1.7131705237115e-05	0.000202452682636115	0.00014123648672223	C5AR1/AIF1/LGALS9/ADAM17/CSF1R/CCR1/PPM1F/CXCL8/RAC1/CCR2/VEGFA/FPR2/THBS1/CD74/C3AR1/STX3/IL6R/MOSPD2/NCKAP1L/ANO6/CCL3/PTK2B/ADAM10/P2RX4/MAPK1/TIAM1/MAPK3	27
BP	GO:0090132	epithelium migration	54/1499	378/18888	0.142857142857143	1.80005718097779	4.61326838297746	1.75347047235343e-05	0.000206786083033647	0.000144259584464078	GRN/S100A12/KLF4/S100A9/CTSH/GLUL/ZEB2/RHOB/CORO1C/MEF2C/ADAM17/CYP1B1/HMOX1/PPM1F/DOCK5/RAC1/SEMA4A/HBEGF/VEGFA/RIN2/PTGS2/RHOA/THBS1/MAP2K3/MAP3K3/HIF1A/GLIPR2/PLXND1/PRCP/RTN4/SP1/HDAC9/PTEN/PTK2B/ANXA1/NR4A1/P2RX4/ADIPOR1/ATP5F1B/RRAS/RREB1/IQSEC1/PIK3CB/IRS2/PDPK1/STAT5A/CLN3/PKN2/PIK3CG/ID1/LGALS8/NOTCH1/ROCK2/RAB11A	54
BP	GO:0050851	antigen receptor-mediated signaling pathway	35/1499	208/18888	0.168269230769231	2.12025966028635	4.76987427516523	1.76485090227896e-05	0.000207603848960715	0.000144830080171995	MNDA/LGALS3/LYN/PRAM1/SYK/THEMIS2/NFAM1/MEF2C/BTK/LILRB4/DUSP3/LAPTM5/LAT2/HLA-DRB1/PTPN6/SPG21/HLA-DQB1/FOSL2/GRB2/LIPA/PSEN1/NCKAP1L/PRNP/DUSP22/PTPRJ/PRKCB/MAPK1/CD300A/NFKBIZ/CSK/RIPK2/CMTM3/STK11/RC3H1/GBP1	35
BP	GO:0046596	regulation of viral entry into host cell	14/1499	49/18888	0.285714285714286	3.60011436195559	5.35065032507018	1.76769428978137e-05	0.000207603848960715	0.000144830080171995	FCN1/LGALS9/IFITM3/LGALS1/GSN/CD4/CD74/HLA-DRB1/CIITA/TRIM8/TRIM38/SNX3/FURIN/TRIM25	14
BP	GO:0061025	membrane fusion	32/1499	183/18888	0.174863387978142	2.20334868054113	4.80267476656232	1.80464774076364e-05	0.000211507685831064	0.000147553502737335	STX11/GCA/ANXA2/CHP1/FOLR3/VAMP3/TOM1/STX3/SNAP23/RAB7A/RAB34/ARL8B/STX7/VAMP8/NAPA/ANXA1/STX12/STX10/BLOC1S6/VAPA/VPS41/CHMP2A/SNAP29/STX6/CHMP4B/RAB8A/CLN3/ANKFY1/SPG11/CHMP5/UBXN2B/VAMP7	32
BP	GO:0042102	positive regulation of T cell proliferation	22/1499	104/18888	0.211538461538462	2.66546928721712	5.00039441022661	1.81271138478849e-05	0.000212016510220847	0.000147908472443025	TNFSF13B/LILRB2/AIF1/SYK/LGALS9/HLA-DMB/PYCARD/CD86/JAK2/CD1D/IL1B/CCR2/IL18/IL15/CCDC88B/HLA-DPA1/NCKAP1L/ANXA1/CD55/TYK2/CD46/RIPK2	22
BP	GO:0002763	positive regulation of myeloid leukocyte differentiation	16/1499	62/18888	0.258064516129032	3.25171619789537	5.21405337209561	1.87458695016524e-05	0.000218804247297976	0.000152643782072342	TYROBP/KLF10/FES/CCR1/TRIB1/EVI2B/NOTCH2/CD4/CD74/HLA-DRB1/TESC/HCLS1/ZFP36L1/RB1/CTNNBIP1/RUNX1	16
BP	GO:0030218	erythrocyte differentiation	26/1499	135/18888	0.192592592592593	2.42674375509599	4.8845267301486	1.92789603595643e-05	0.000224566376703637	0.000156663599951255	SPI1/LYN/MAFB/JAK2/BCL6/SH2B3/VEGFA/HSPA1A/RCOR1/HIF1A/FOXO3/NCKAP1L/MAPK14/G6PD/KCNQ1/HCLS1/ZBTB7A/PTBP3/ZFP36L1/STAT1/ARNT/RB1/FAM210B/CEBPG/CHMP5/ISG15	26
BP	GO:0048284	organelle fusion	29/1499	159/18888	0.182389937106918	2.29818621219178	4.82639944572595	1.94260233513958e-05	0.000225817610223573	0.000157536494417872	STX11/ANXA2/PID1/MCL1/VAMP3/TOM1/STX3/SNAP23/BCL2A1/RAB7A/RAB34/ARL8B/STX7/VAMP8/ANXA1/STX12/STX10/VPS41/CHMP2A/SNAP29/STX6/CHMP4B/RAB8A/CLN3/ANKFY1/MTCH2/SPG11/CHMP5/VAMP7	29
BP	GO:1901550	regulation of endothelial cell development	8/1499	17/18888	0.470588235294118	5.92960012557391	5.97012876593633	1.95809543201913e-05	0.000226693324812622	0.000158147416685328	TNFRSF1A/IL1B/VEGFA/S1PR3/VCL/F11R/PLCB1/ROCK2	8
BP	GO:1903140	regulation of establishment of endothelial barrier	8/1499	17/18888	0.470588235294118	5.92960012557391	5.97012876593633	1.95809543201913e-05	0.000226693324812622	0.000158147416685328	TNFRSF1A/IL1B/VEGFA/S1PR3/VCL/F11R/PLCB1/ROCK2	8
BP	GO:0046822	regulation of nucleocytoplasmic transport	23/1499	112/18888	0.205357142857143	2.58758219765558	4.94753296080379	1.96208857549348e-05	0.000226694858539774	0.00015814848665502	CD36/NUP214/CHP1/JAK2/IER3/PRKACA/PRKCD/IL1B/CAMK1/PTGS2/NEAT1/PSEN1/FRAT2/MAPK14/MX2/YWHAE/FLNA/HCLS1/FRAT1/EP300/MDM2/MAVS/NUP58	23
BP	GO:2001234	negative regulation of apoptotic signaling pathway	39/1499	244/18888	0.159836065573771	2.01399840330712	4.68066586955608	2.05396969204072e-05	0.000236830189592387	0.000165219168707729	LRRK2/LGALS3/ZNF385A/PLAUR/GRINA/YBX3/SOD2/IER3/HMOX1/CTNNA1/IL1B/PTGS2/GNAI2/THBS1/GSTP1/PPIF/HSPA1A/MCL1/CD74/HIF1A/ICAM1/TCF7L2/BID/PTTG1IP/PEA15/CTNNB1/CD44/PSEN1/PRELID1/ENO1/SGK3/MNT/MDM2/ARHGEF2/PIK3CB/SLC35F6/RB1/RAF1/IFI6	39
BP	GO:0002294	CD4-positive, alpha-beta T cell differentiation involved in immune response	18/1499	76/18888	0.236842105263158	2.98430532635792	5.08912141261176	2.06951455367881e-05	0.000238140502984939	0.000166133278897129	HLA-DRA/LGALS9/CD86/BCL6/NLRP3/SEMA4A/IL18/RARA/HLA-DRB1/IL6R/STAT6/BCL3/ANXA1/ZBTB7B/NFKBIZ/RIPK2/RELB/RC3H1	18
BP	GO:0035710	CD4-positive, alpha-beta T cell activation	24/1499	120/18888	0.2	2.52008005336891	4.90448136436637	2.07665619509254e-05	0.000238480517888046	0.0001663704825228	HLA-DRA/LGALS9/CD86/VSIR/BCL6/NLRP3/SEMA4A/IL18/RARA/TCIRG1/HLA-DRB1/CD83/IL6R/NCKAP1L/STAT6/BCL3/ANXA1/CD55/ZBTB7B/NFKBIZ/RIPK2/RELB/RUNX1/RC3H1	24
BP	GO:0031529	ruffle organization	15/1499	56/18888	0.267857142857143	3.37510721433336	5.22605543807944	2.09939738938593e-05	0.00024060699255417	0.000167853968970283	AIF1/SNX10/CORO1C/CSF1R/RAC1/CYFIP1/TCIRG1/RHOG/ICAM1/PLEK/INPPL1/ARHGAP24/BAG4/DEF8/RDX	15
BP	GO:0050792	regulation of viral process	30/1499	168/18888	0.178571428571429	2.25007147622224	4.77838971744522	2.15134370417544e-05	0.000246065336124162	0.00017166185760436	FCN1/LGALS9/IFITM3/LGALS1/PLSCR1/CXCL8/APOBEC3A/OAS1/GSN/CD4/CD74/HLA-DRB1/CIITA/TRIM8/RAB7A/TRIM38/BST2/SNX3/STAT1/OAS2/MAVS/FURIN/TRIM25/DYNLT1/TSG101/MX1/PKN2/NOTCH1/TRIM27/ISG15	30
BP	GO:0051132	NK T cell activation	7/1499	13/18888	0.538461538461538	6.7848309129163	6.12581487600672	2.18811799711918e-05	0.000249270402231817	0.000173897798718419	JAK2/IL18/IL15/TYK2/ZBTB7B/CD300A/ELF4	7
BP	GO:0061795	Golgi lumen acidification	7/1499	13/18888	0.538461538461538	6.7848309129163	6.12581487600672	2.18811799711918e-05	0.000249270402231817	0.000173897798718419	ATP6V0B/ATP6V1A/ATP6V0C/RNASEK/ATP6AP1/ATP6AP2/ATP6V1F	7
BP	GO:0042147	retrograde transport, endosome to Golgi	21/1499	98/18888	0.214285714285714	2.70008577146669	4.95410815129022	2.2705329745408e-05	0.000258142830798092	0.000180087445716809	LRRK2/EVI5/VAMP3/CLTC/DENND5A/SNX2/RAB7A/VPS35/SNX3/STX10/SLC66A2/STX6/WASHC2C/SPAG9/ANKFY1/RIC1/SNX1/TBC1D10B/TRIM27/TBC1D14/TMEM87B	21
BP	GO:1904951	positive regulation of establishment of protein localization	48/1499	326/18888	0.147239263803681	1.8552736589219	4.57347716849366	2.3017108454247e-05	0.000260678889956305	0.000181856669423612	TLR4/ITGAM/TLR2/CD33/CHP1/JAK2/PRKACA/PRKCD/IL1B/CAMK1/PTGS2/OAZ1/NADK/ACSL4/HLA-DRB1/HIF1A/SOX4/P2RX7/TCF7L2/ITGB2/OAZ2/PRKAR1A/LEPROT/PSEN1/RHOU/PRNP/MAPK14/RIPOR1/YWHAE/FLNA/VPS35/HCLS1/RUFY3/PRKCB/PLK3/EP300/MDM2/TMEM30A/GLUD1/MAVS/SH3GLB1/TM9SF4/IRS2/NPEPPS/PLCB1/GOLPH3/TSG101/CLN3	48
BP	GO:0070302	regulation of stress-activated protein kinase signaling cascade	12/1499	38/18888	0.315789473684211	3.97907376847723	5.39712381536582	2.30606456834836e-05	0.000260678889956305	0.000181856669423612	LYN/SCIMP/GSTP1/CARD9/RNF13/MAPK1/TAOK1/PRDX1/MAP2K1/NBR1/MAPK3/ZMPSTE24	12
BP	GO:0036010	protein localization to endosome	10/1499	27/18888	0.37037037037037	4.66681491364613	5.59800802137354	2.31114535512524e-05	0.000260678889956305	0.000181856669423612	MSN/VPS35/TOLLIP/TMEM30A/PACSIN2/DTX3L/WASHC2C/ANKRD13A/RDX/ROCK2	10
BP	GO:1903077	negative regulation of protein localization to plasma membrane	10/1499	27/18888	0.37037037037037	4.66681491364613	5.59800802137354	2.31114535512524e-05	0.000260678889956305	0.000181856669423612	PICALM/NUMB/RHOQ/PID1/CLTC/LYPLA1/CSK/PPP2R5A/PPFIA1/GBP1	10
BP	GO:0014002	astrocyte development	13/1499	44/18888	0.295454545454545	3.72284553338589	5.30893976500213	2.36410960215565e-05	0.000266125855610249	0.000185656620514616	S100A8/GRN/S100A9/C5AR1/LRP1/TLR4/ZEB2/IFNGR1/IL1B/VIM/APP/PSEN1/LDLR	13
BP	GO:1900542	regulation of purine nucleotide metabolic process	20/1499	91/18888	0.21978021978022	2.76931873996584	4.96738138762673	2.39193792388421e-05	0.000268727384900285	0.000187471517962481	IER3/PRKACA/TSPO/PDK4/PID1/FBP1/SLC2A6/INSR/HIF1A/P2RX7/CBFA2T3/APP/PSEN1/PGAM1/PRKAG2/ENO1/ZBTB7A/EP300/ME2/EIF6	20
BP	GO:0044282	small molecule catabolic process	53/1499	373/18888	0.142091152815013	1.79040539984655	4.52675989030529	2.4291975272364e-05	0.00027237616368383	0.000190017005083245	ALDH2/PGD/ADA2/GLUL/CDA/SULT1A1/DPYD/MGAT1/SLC16A3/HNMT/APOBEC3A/ALDH3B1/HK3/KYNU/NPL/CYP27A1/NAGK/HK2/PKM/HEXB/GLB1/BCKDK/TPI1/GK/GALK1/PGK1/ABHD2/RENBP/PGAM1/BCKDHA/HK1/ENO1/NQO2/ACOX1/HSD17B4/HADHB/MPST/GLUD1/PFKL/DPEP2/AKR1A1/IRS2/CPT1A/NUDT3/SNX17/ECHDC1/HADHA/UPP1/ACAA1/ACADVL/HEXA/OAT/ETFA	53
BP	GO:0002287	alpha-beta T cell activation involved in immune response	18/1499	77/18888	0.233766233766234	2.9455481143273	5.02257	2.50275763793219e-05	0.000279523676581603	0.000195003304090692	HLA-DRA/LGALS9/CD86/BCL6/NLRP3/SEMA4A/IL18/RARA/HLA-DRB1/IL6R/STAT6/BCL3/ANXA1/ZBTB7B/NFKBIZ/RIPK2/RELB/RC3H1	18
BP	GO:0002293	alpha-beta T cell differentiation involved in immune response	18/1499	77/18888	0.233766233766234	2.9455481143273	5.02257	2.50275763793219e-05	0.000279523676581603	0.000195003304090692	HLA-DRA/LGALS9/CD86/BCL6/NLRP3/SEMA4A/IL18/RARA/HLA-DRB1/IL6R/STAT6/BCL3/ANXA1/ZBTB7B/NFKBIZ/RIPK2/RELB/RC3H1	18
BP	GO:0002706	regulation of lymphocyte mediated immunity	32/1499	186/18888	0.172043010752688	2.16781079859691	4.6992649898538	2.52731594102724e-05	0.000281714121332508	0.000196531417805702	HLA-DRA/TNFSF13/LGALS9/TNFRSF1B/ARRB2/AHR/LILRB1/CD1D/BTK/BCL6/IL1B/NLRP3/FCGR1A/CCR2/LILRB4/IL18/CR1/HLA-DRB1/P2RX7/PTPN6/NCKAP1L/STAT6/DUSP22/STX7/CD55/WAS/LAMP1/CD46/CRK/SLC15A4/SERPINB9/MR1	32
BP	GO:0032006	regulation of TOR signaling	27/1499	145/18888	0.186206896551724	2.34628142899864	4.77799076958143	2.53283863275282e-05	0.000281778297893751	0.000196576189116815	SYK/UBE2D1/PRKACA/C9orf72/GPAT3/TMEM127/HIF1A/LAMTOR1/YWHAG/FNIP2/NCKAP1L/USP32/LAMTOR4/EP300/LAMTOR2/USP4/RPS6KA1/UBE2W/GOLPH3/STK11/SEC13/MAPK3/ZMPSTE24/ATXN3/RRAGC/ARAF/LAMTOR3	27
BP	GO:0090130	tissue migration	54/1499	383/18888	0.140992167101828	1.77655773997286	4.50789298731231	2.54472187117498e-05	0.000282548455715647	0.000197113472118304	GRN/S100A12/KLF4/S100A9/CTSH/GLUL/ZEB2/RHOB/CORO1C/MEF2C/ADAM17/CYP1B1/HMOX1/PPM1F/DOCK5/RAC1/SEMA4A/HBEGF/VEGFA/RIN2/PTGS2/RHOA/THBS1/MAP2K3/MAP3K3/HIF1A/GLIPR2/PLXND1/PRCP/RTN4/SP1/HDAC9/PTEN/PTK2B/ANXA1/NR4A1/P2RX4/ADIPOR1/ATP5F1B/RRAS/RREB1/IQSEC1/PIK3CB/IRS2/PDPK1/STAT5A/CLN3/PKN2/PIK3CG/ID1/LGALS8/NOTCH1/ROCK2/RAB11A	54
BP	GO:0044088	regulation of vacuole organization	15/1499	57/18888	0.263157894736842	3.31589480706436	5.1412008172705	2.6419390441018e-05	0.000292772077727701	0.000204245748340862	GRN/LRRK2/ANXA2/C9orf72/RALB/SNX18/SNX30/SCARB2/ULK1/MCOLN1/FEZ2/SH3GLB1/MTMR3/RAB1B/TBC1D14	15
BP	GO:0051098	regulation of binding	38/1499	238/18888	0.159663865546218	2.01182861403401	4.61212447911296	2.67231730153174e-05	0.000295563482515044	0.000206193108089572	LRRK2/LRP1/PLAUR/ANXA2/ARRB2/FKBP1A/JAK2/PRKACA/PRKCD/CAMK1/ACTB/CDKN1A/ADAM15/RARA/RALB/DAZAP2/TCF7L2/CARD16/APP/PSEN1/BCL3/CCPG1/EIF4G1/ZBTB7A/RAPGEF2/RIPK2/PARP9/TIAM1/RB1/SYMPK/DTX3L/CRK/ATP2A2/MARK3/PPP2CB/CTNNBIP1/CEBPG/BTBD1	38
BP	GO:0034142	toll-like receptor 4 signaling pathway	16/1499	64/18888	0.25	3.15010006671114	5.05868579571019	2.87921962392212e-05	0.000317215376747783	0.000221298057218894	CD14/LYN/TLR4/LILRA2/LY96/PIK3AP1/MYD88/SCIMP/OAS1/NINJ1/PELI1/WDFY1/IRAK1/NMI/RIPK2/IFI35	16
BP	GO:0048278	vesicle docking	16/1499	64/18888	0.25	3.15010006671114	5.05868579571019	2.87921962392212e-05	0.000317215376747783	0.000221298057218894	STX11/STXBP2/RAB3D/RALB/CTBP2/VAMP3/PLEK/STX3/STX7/STX12/STX10/BLOC1S6/EXOC3/STX6/RAB8A/CLN3	16
BP	GO:0061097	regulation of protein tyrosine kinase activity	14/1499	51/18888	0.274509803921569	3.45893340658478	5.16262986306481	2.91131923150367e-05	0.000320132709317469	0.000223333267606713	LILRA5/NCF1/ADAM17/CSF1R/FCGR1A/LILRB4/APP/PRNP/DUSP22/UNC119/RAP2B/MVP/TSG101/CBL	14
BP	GO:0034504	protein localization to nucleus	46/1499	311/18888	0.147909967845659	1.86372479831141	4.50933806490953	3.01071422951416e-05	0.000329622285956714	0.00022995345385249	CD36/LRRK2/NUP214/SYK/GLUL/CHP1/JAK2/PRKCD/CTNNA1/LILRB4/PTGS2/CDKN1A/HHEX/TCF7L2/PTTG1IP/TRIM8/PSEN1/MAPK14/BCL3/YWHAE/FLNA/HCLS1/E2F3/AKIRIN2/ZBTB7A/TYK2/EP300/MDM2/PPP3R1/MAVS/HDGF/PARP9/DTX3L/NUP62/MARK3/NUP93/ZBTB16/STK11/GBP2/SEC13/NUP58/SPG11/NOTCH1/MEPCE/TOR1A/PML	46
BP	GO:0032720	negative regulation of tumor necrosis factor production	18/1499	78/18888	0.230769230769231	2.90778467696413	4.95709523618972	3.01497912541165e-05	0.000329622285956714	0.00022995345385249	IRAK3/TLR4/LGALS9/CLEC4A/CD33/ARRB2/VSIR/SIRPA/LILRB1/LILRB4/TSPO/GSTP1/RARA/PTPN6/DICER1/BCL3/ELF4/TRIM27	18
BP	GO:2000514	regulation of CD4-positive, alpha-beta T cell activation	18/1499	78/18888	0.230769230769231	2.90778467696413	4.95709523618972	3.01497912541165e-05	0.000329622285956714	0.00022995345385249	HLA-DRA/LGALS9/CD86/VSIR/BCL6/NLRP3/IL18/RARA/HLA-DRB1/CD83/NCKAP1L/ANXA1/CD55/ZBTB7B/NFKBIZ/RIPK2/RUNX1/RC3H1	18
BP	GO:0072673	lamellipodium morphogenesis	8/1499	18/18888	0.444444444444444	5.60017789637536	5.73284146709045	3.27925628175221e-05	0.000357828424920701	0.000249630822012797	PLEKHO1/CORO1C/ARPIN/CD44/SNX2/MYO9B/RREB1/SNX1	8
BP	GO:0099024	plasma membrane invagination	15/1499	58/18888	0.258620689655172	3.25872420694256	5.05821221331682	3.30444606161037e-05	0.000359887662847661	0.000251067402285984	CD36/RAB31/AIF1/ITGAM/RAC1/FCGR1A/RHOA/THBS1/GSN/SNX18/ITGB2/NCKAP1L/ANO6/CD300A/VAMP7	15
BP	GO:0090594	inflammatory response to wounding	10/1499	28/18888	0.357142857142857	4.50014295244449	5.44175464239219	3.34020063681376e-05	0.000363087458536091	0.000253299666612534	GRN/TLR4/ALOX5/HMOX1/CCR2/TIMP1/HIF1A/PTPN6/SIGLEC10/NFKBIZ	10
BP	GO:0043903	regulation of biological process involved in symbiotic interaction	16/1499	65/18888	0.246153846153846	3.10163698876174	4.98327625379263	3.54082777205352e-05	0.000384162952183178	0.00026800250304766	FCN1/LGALS9/IFITM3/LGALS1/CXCL8/GSN/CD4/CD74/HLA-DRB1/CIITA/FUCA2/TRIM8/TRIM38/SNX3/FURIN/TRIM25	16
BP	GO:0007160	cell-matrix adhesion	38/1499	241/18888	0.157676348547718	1.98678510431574	4.52659483809319	3.54776527162098e-05	0.000384183859071351	0.00026801708826034	CD36/ITGAM/ZYX/BST1/ANXA2/ITGAX/CORO1C/PPM1F/BCL6/RAC1/DUSP3/VEGFA/RIN2/RHOA/THBS1/ADAM15/HPSE/ITGB2/S100A10/CTNNB1/PARVG/CD44/FERMT3/PTEN/PTK2B/DUSP22/LIMS1/VCL/ITGA5/PTPRJ/ACTN1/RRAS/ILK/PIK3CB/TIAM1/TLN1/PPFIA1/ROCK2	38
BP	GO:0034446	substrate adhesion-dependent cell spreading	21/1499	101/18888	0.207920792079208	2.61988520399738	4.79248994803403	3.65949344950747e-05	0.000395530829001794	0.000275933042482587	CORO1C/DOCK5/RAC1/RHOA/SRGAP2/VAMP3/S100A10/TRIOBP/PARVG/MYADM/FERMT3/LIMS1/PARVB/FLNA/ILK/RREB1/CRK/WASHC2C/RAB1A/UNC13D/GBP1	21
BP	GO:1903038	negative regulation of leukocyte cell-cell adhesion	27/1499	148/18888	0.182432432432432	2.29872167030272	4.65700982785573	3.69269608522874e-05	0.000398363577679221	0.000277909244851246	FGL2/KLF4/LILRB2/LGALS3/LGALS9/CD86/VSIR/CEBPB/LILRB1/BCL6/LILRB4/DUSP3/LAPTM5/CR1/CD74/HLA-DRB1/PTPN6/PRKAR1A/PELI1/TNFAIP8L2/PRNP/DUSP22/ANXA1/ZBTB7B/CD300A/RUNX1/RC3H1	27
BP	GO:0010466	negative regulation of peptidase activity	25/1499	132/18888	0.189393939393939	2.38643944447814	4.69313192024143	3.71059808190179e-05	0.000399538122391542	0.000278728639124052	SERPINA1/CST3/CSTA/KLF4/TIMP2/LRP1/PLAUR/PICALM/NAIP/VEGFA/GAPDH/THBS1/TIMP1/CR1/SERPINB1/CARD16/CAST/CD44/SERPINB8/CSTB/RPS6KA1/SERPINB6/RAF1/IFI6/SERPINB9	25
BP	GO:0002291	T cell activation via T cell receptor contact with antigen bound to MHC molecule on antigen presenting cell	6/1499	10/18888	0.6	7.56024016010674	6.09237672745295	3.92891033691171e-05	0.000419083769270582	0.000292364212928084	FGL2/LGALS3/LGALS9/HLA-DMB/LILRB1/ICAM1	6
BP	GO:0038129	ERBB3 signaling pathway	6/1499	10/18888	0.6	7.56024016010674	6.09237672745295	3.92891033691171e-05	0.000419083769270582	0.000292364212928084	NRG1/RTN4/MAPK1/MAP2K1/RAF1/MAPK3	6
BP	GO:0045657	positive regulation of monocyte differentiation	6/1499	10/18888	0.6	7.56024016010674	6.09237672745295	3.92891033691171e-05	0.000419083769270582	0.000292364212928084	FES/CD4/CD74/HLA-DRB1/ZFP36L1/CTNNBIP1	6
BP	GO:0070391	response to lipoteichoic acid	6/1499	10/18888	0.6	7.56024016010674	6.09237672745295	3.92891033691171e-05	0.000419083769270582	0.000292364212928084	CD14/CD36/TLR4/TLR2/MAPK14/RIPK2	6
BP	GO:0071223	cellular response to lipoteichoic acid	6/1499	10/18888	0.6	7.56024016010674	6.09237672745295	3.92891033691171e-05	0.000419083769270582	0.000292364212928084	CD14/CD36/TLR4/TLR2/MAPK14/RIPK2	6
BP	GO:0045646	regulation of erythrocyte differentiation	13/1499	46/18888	0.282608695652174	3.56098268410825	5.10583834989028	3.98970585359436e-05	0.000423980681755102	0.000295780431997618	SPI1/LYN/MAFB/HSPA1A/HIF1A/FOXO3/NCKAP1L/MAPK14/ZFP36L1/STAT1/ARNT/FAM210B/ISG15	13
BP	GO:0046633	alpha-beta T cell proliferation	13/1499	46/18888	0.282608695652174	3.56098268410825	5.10583834989028	3.98970585359436e-05	0.000423980681755102	0.000295780431997618	SYK/LGALS9/VSIR/JAK2/CCR2/IL18/IL15/CD55/DOCK2/TYK2/ZBTB7B/ELF4/RIPK2	13
BP	GO:0002467	germinal center formation	7/1499	14/18888	0.5	6.30020013342228	5.82464302663865	4.07577318533743e-05	0.000430716216394843	0.000300479323789646	TNFSF13B/MEF2C/ADAM17/BCL6/BCL3/RC3H1/UNC13D	7
BP	GO:0046598	positive regulation of viral entry into host cell	7/1499	14/18888	0.5	6.30020013342228	5.82464302663865	4.07577318533743e-05	0.000430716216394843	0.000300479323789646	LGALS9/LGALS1/CD4/CD74/HLA-DRB1/TRIM38/FURIN	7
BP	GO:0075294	positive regulation by symbiont of entry into host	7/1499	14/18888	0.5	6.30020013342228	5.82464302663865	4.07577318533743e-05	0.000430716216394843	0.000300479323789646	LGALS9/LGALS1/CD4/CD74/HLA-DRB1/TRIM38/FURIN	7
BP	GO:0032728	positive regulation of interferon-beta production	12/1499	40/18888	0.3	3.78012008005337	5.16780260473699	4.0998561047937e-05	0.000432458895794536	0.000301695064241642	TLR4/TLR2/TLR8/OAS1/IRF5/RNF135/RIOK3/OAS2/MAVS/IRF7/RIPK2/ISG15	12
BP	GO:0002824	positive regulation of adaptive immune response based on somatic recombination of immune receptors built from immunoglobulin superfamily domains	24/1499	125/18888	0.192	2.41927685123416	4.67429361915726	4.18400898445724e-05	0.000440519689010507	0.000307318492388872	SLC11A1/CLEC7A/TNFSF13B/HLA-DRA/TNFSF13/JAK2/CD1D/BTK/IL1B/NLRP3/FCGR1A/CCR2/IL18/CARD9/CD4/HLA-DRB1/P2RX7/STAT6/STX7/CD55/TYK2/NFKBIZ/RIPK2/MR1	24
BP	GO:0010721	negative regulation of cell development	43/1499	288/18888	0.149305555555556	1.8813097620636	4.42500081826334	4.31029722806029e-05	0.000452144622670929	0.000315428361654117	FGL2/LILRB3/LYN/MAFB/TLR4/TMEM176B/CEBPA/CTNNA1/LILRB1/TMEM176A/BCL6/TRIB1/IL1B/SEMA4A/LILRB4/VEGFA/TSPO/S1PR3/RARA/CR1/CD74/DICER1/CTNNB1/RTN4/PSEN1/HOOK3/YWHAH/CCL3/ULK1/PTEN/ANXA1/RUFY3/RAPGEF2/ZBTB7B/CTDSP1/RB1/DYNLT1/LDLR/ARHGAP4/CERS2/RUNX1/RC3H1/NOTCH1	43
BP	GO:1903532	positive regulation of secretion by cell	43/1499	288/18888	0.149305555555556	1.8813097620636	4.42500081826334	4.31029722806029e-05	0.000452144622670929	0.000315428361654117	FGR/TLR4/ITGAM/SYK/TLR2/ANXA2/SDCBP/CD33/PTAFR/RETN/JAK2/RAB3D/PRKACA/IL1B/NADK/ACSL4/HLA-DRB1/GAB2/HIF1A/SOX4/P2RX7/TCF7L2/ITGB2/S100A10/PRKAR1A/RAB7A/GRK2/VAMP8/VPS35/PRKCB/LAMP1/P2RX4/RAB27A/GLUD1/PDCD6IP/IRS2/CHMP2A/PLCB1/GABBR1/GOLPH3/TSG101/UNC13D/VAMP7	43
BP	GO:1903556	negative regulation of tumor necrosis factor superfamily cytokine production	18/1499	80/18888	0.225	2.83509006004003	4.8292097757699	4.32669515788673e-05	0.000453030434178728	0.000316046327806161	IRAK3/TLR4/LGALS9/CLEC4A/CD33/ARRB2/VSIR/SIRPA/LILRB1/LILRB4/TSPO/GSTP1/RARA/PTPN6/DICER1/BCL3/ELF4/TRIM27	18
BP	GO:0046486	glycerolipid metabolic process	55/1499	400/18888	0.1375	1.73255503669113	4.34780733581086	4.35895065465572e-05	0.000455570328970991	0.000317818227355391	MBOAT7/ACSL1/PLSCR1/LPCAT2/MTMR11/IMPA2/TTC7A/GPCPD1/CAT/GPAT3/PLEK/APOBR/FAR1/AGPAT2/ABHD5/PLCB2/LIPA/GK/PNPLA6/INPPL1/ABHD2/NAAA/PTEN/IPMK/AGPAT3/MBOAT1/MTMR6/SLC44A1/PIP4P2/PISD/MTMR14/LPGAT1/GDE1/DGAT1/MTMR3/PIK3CB/PNPLA2/CAPN2/CHPT1/CPT1A/PLCB1/LDLR/HADHA/SEL1L/TMX1/CLN3/PCYT1A/PANK2/PIK3CG/PTDSS1/GPAT4/PIGS/CRLS1/PITPNM1/ABHD16A	55
BP	GO:0010632	regulation of epithelial cell migration	44/1499	298/18888	0.147651006711409	1.86046178436631	4.39587188608254	4.63377833054185e-05	0.000483406618512205	0.000337237578519289	GRN/KLF4/CTSH/GLUL/RHOB/CORO1C/MEF2C/ADAM17/HMOX1/PPM1F/DOCK5/RAC1/SEMA4A/HBEGF/VEGFA/RIN2/PTGS2/RHOA/THBS1/MAP2K3/MAP3K3/HIF1A/GLIPR2/PRCP/RTN4/SP1/HDAC9/PTEN/PTK2B/ANXA1/P2RX4/ADIPOR1/ATP5F1B/RRAS/RREB1/IQSEC1/PIK3CB/IRS2/PDPK1/STAT5A/PIK3CG/NOTCH1/ROCK2/RAB11A	44
BP	GO:1904376	negative regulation of protein localization to cell periphery	10/1499	29/18888	0.344827586206897	4.34496560925675	5.29268842803506	4.73697504198738e-05	0.000493268918448996	0.000344117786654524	PICALM/NUMB/RHOQ/PID1/CLTC/LYPLA1/CSK/PPP2R5A/PPFIA1/GBP1	10
BP	GO:0006790	sulfur compound metabolic process	47/1499	326/18888	0.144171779141104	1.81662212436103	4.36679254890159	4.76872483772207e-05	0.000495668917439141	0.000345792091094906	PPT1/GNS/SULT1A1/ACSL1/SOD2/CHST15/PDK4/ACSL4/GSTP1/MGST2/GSTO1/HPSE/HEXB/TCF7L2/GLB1/SQOR/FAR1/MICAL2/CTNNB1/DSE/IDH1/SP1/CSGALNACT2/PAPSS1/G6PD/TM9SF2/MTHFR/HSD17B4/ACOT9/GSR/AHCYL1/MPST/SMS/DGAT1/DPEP2/AKR1A1/STAT5A/HGSNAT/MICAL1/ADI1/ELOVL1/CHSY1/GUSB/HEXA/ACLY/GPAT4/MSRA	47
BP	GO:1902905	positive regulation of supramolecular fiber organization	30/1499	175/18888	0.171428571428571	2.16006861717335	4.52664041467026	4.78515704263055e-05	0.000496470938339228	0.000346351602644623	HCK/CCDC88A/PYCARD/PAK1/FES/PPM1F/RAC1/CYFIP1/RHOA/VASP/GSN/CDC42EP3/HSPA1A/COLGALT1/PLEK/S100A10/GRB2/APP/PSEN1/NCKAP1L/PTK2B/FLNA/BAG4/CLIP1/RB1/WDR1/WASHC2C/TRIM27/SPAST/ROCK2	30
BP	GO:0045824	negative regulation of innate immune response	19/1499	88/18888	0.215909090909091	2.72054096670508	4.74976838089211	4.91894206026382e-05	0.000509423526822959	0.000355387679952075	GRN/IRAK3/LGALS9/ARRB2/LILRB1/OAS1/SAMHD1/STAT2/CR1/EIF4E2/USP15/NMI/MAVS/CRK/PARP14/YTHDF3/TRAFD1/SERPINB9/ISG15	19
BP	GO:0070167	regulation of biomineral tissue development	21/1499	103/18888	0.203883495145631	2.56901364663821	4.68796905659946	4.96631881875964e-05	0.000512466521587951	0.000357510555698277	RXRA/SLC8A1/ALOX5/MEF2C/CEBPB/CCR1/SGMS2/SRGN/HIF1A/P2RX7/BMP2K/ANO6/CCL3/PTK2B/TENT5A/ATP2B1/NBR1/ZMPSTE24/NOTCH1/ROCK2/ISG15	21
BP	GO:0150115	cell-substrate junction organization	21/1499	103/18888	0.203883495145631	2.56901364663821	4.68796905659946	4.96631881875964e-05	0.000512466521587951	0.000357510555698277	CORO1C/PPM1F/RAC1/DUSP3/VEGFA/RHOA/THBS1/S100A10/PTEN/PTK2B/DUSP22/LIMS1/PLEC/VCL/ITGA5/PTPRJ/ACTN1/LAMTOR2/IQSEC1/TLN1/ROCK2	21
BP	GO:0034762	regulation of transmembrane transport	64/1499	489/18888	0.130879345603272	1.64913214126391	4.27007434155754	4.97954763057064e-05	0.000512902410555703	0.000357814643673821	LYN/SLC43A2/SLC8A1/RGS2/VMP1/MEF2C/ACSL1/FKBP1A/CHP1/RHOQ/PRKACA/KCNE3/SLC31A2/CTSS/IL1B/DAPK1/CCR2/P2RX1/PID1/OAZ1/ACTB/HK2/THBS1/PPIF/TCIRG1/GSTO1/INSR/GNB2/P2RX7/TESC/PTPN6/OAZ2/PEA15/SESTD1/CYBA/SLC30A1/CALM2/APP/AHNAK/PSEN1/ANO6/PRNP/YWHAH/MAPK14/PTK2B/PRKAG2/MEF2A/G6PD/YWHAE/KCNQ1/FLNA/PRKCB/P2RX4/NIPSNAP2/AHCYL1/PPP3R1/IRS2/WWP2/PDPK1/AZIN1/PIK3CG/CAB39/PML/CREBL2	64
BP	GO:0006644	phospholipid metabolic process	53/1499	383/18888	0.138381201044386	1.74365852256596	4.31691407640501	5.0180614794177e-05	0.000515936429363957	0.000359931257548961	PLBD1/MBOAT7/SPTLC2/CHP1/PLSCR1/PRKCD/LPCAT2/SGMS2/MTMR11/IMPA2/PLPPR2/TTC7A/GPCPD1/GPAT3/HEXB/PLEK/FAR1/AGPAT2/ABHD5/PLCB2/PNPLA6/IDH1/INPPL1/NAAA/PTEN/IPMK/AGPAT3/MBOAT1/MTMR6/SLC44A1/PIP4P2/PISD/MTMR14/LPGAT1/GDE1/VAPA/MTMR3/PIK3CB/CAPN2/CHPT1/PLCB1/LDLR/HADHA/CLN3/PCYT1A/SPTLC1/PIK3CG/PTDSS1/GPAT4/PIGS/CRLS1/PITPNM1/ABHD16A	53
BP	GO:0061462	protein localization to lysosome	15/1499	60/18888	0.25	3.15010006671114	4.89753113808566	5.08055627899167e-05	0.000521420694867325	0.000363757230027379	NCOA4/MFSD1/SORT1/LAMP2/LAPTM5/LAMTOR1/SCARB2/ZFYVE16/RTN4/RAB7A/LAMTOR4/GGA3/PXK/RRAGC/ROCK2	15
BP	GO:0016485	protein processing	38/1499	245/18888	0.155102040816327	1.95434779649018	4.41445221750215	5.12156217161438e-05	0.000524683779307833	0.000366033646305269	LRRK2/MAFB/CTSZ/PLAUR/CTSH/CASP1/ANXA2/VSIR/ADAM17/PRKACA/CTSS/THBS1/GSN/SRGN/P2RX7/S100A10/CARD16/CPM/CAST/HM13/PSEN1/PGK1/PRNP/SEC11A/CPD/ENO1/ADAM10/ATP6AP2/NCSTN/MDM2/PISD/FURIN/RIPK2/CAPN2/CLN3/RUNX1/ZMPSTE24/ECE1	38
BP	GO:0006470	protein dephosphorylation	34/1499	210/18888	0.161904761904762	2.04006480510817	4.44989604196029	5.20602663595493e-05	0.000531993401192327	0.000371133036942089	LILRB2/LGALS3/DUSP6/PTPRE/CD33/FKBP1A/PRKCD/PPM1F/DUSP3/DAPP1/PTPN6/CALM2/PTPN12/NCKAP1L/PTPN18/PTEN/DUSP22/YWHAE/PTPRJ/MTMR6/CD300A/PPP3R1/CTDSP1/MTMR3/PDP1/PPP2R5A/SSH2/PPP2CB/PPM1M/STK11/LRRC59/PPTC7/CTDSP2/ROCK2	34
BP	GO:0007229	integrin-mediated signaling pathway	22/1499	111/18888	0.198198198198198	2.49737662946469	4.64541416241309	5.22093243094295e-05	0.000531993401192327	0.000371133036942089	FGR/HCK/PRAM1/ITGAM/SYK/ZYX/BST1/ITGAX/CTNNA1/ADAM15/TIMP1/PLEK/ITGB2/FERMT3/PTK2B/LIMS1/ADAM10/FLNA/ITGA5/ILK/TLN1/ISG15	22
BP	GO:0043280	positive regulation of cysteine-type endopeptidase activity involved in apoptotic process	22/1499	111/18888	0.198198198198198	2.49737662946469	4.64541416241309	5.22093243094295e-05	0.000531993401192327	0.000371133036942089	S100A8/CLEC7A/S100A9/CASP1/SYK/LGALS9/PYCARD/CTSD/TNFSF10/JAK2/PPM1F/NLRP3/DAPK1/NLRP12/LAPTM5/GSN/CARD9/APAF1/BID/DAP/MAP3K5/BCL2L13	22
BP	GO:2000641	regulation of early endosome to late endosome transport	8/1499	19/18888	0.421052631578947	5.30543169130297	5.51269626063401	5.27033485445156e-05	0.000535035245657929	0.000373255110208213	DENND10/MSN/SNX3/MAPK1/DNAJC13/MAP2K1/MAPK3/RDX	8
BP	GO:0060760	positive regulation of response to cytokine stimulus	16/1499	67/18888	0.238805970149254	3.00905080999273	4.83673147857649	5.27772984254529e-05	0.000535035245657929	0.000373255110208213	TLR4/CASP1/TLR2/RBM47/ADAM17/CD300LF/LAPTM5/HSPA1A/CD74/HIF1A/AGPAT2/MAVS/IRF7/RIPK2/PARP9/PARP14	16
BP	GO:0042093	T-helper cell differentiation	17/1499	74/18888	0.22972972972973	2.89468654778862	4.79465832969725	5.28835750185066e-05	0.000535035245657929	0.000373255110208213	HLA-DRA/CD86/BCL6/NLRP3/SEMA4A/IL18/RARA/HLA-DRB1/IL6R/STAT6/BCL3/ANXA1/ZBTB7B/NFKBIZ/RIPK2/RELB/RC3H1	17
BP	GO:0072678	T cell migration	17/1499	74/18888	0.22972972972973	2.89468654778862	4.79465832969725	5.28835750185066e-05	0.000535035245657929	0.000373255110208213	AIF1/PYCARD/ADAM17/CXCL16/CCR2/RHOA/ICAM1/APP/CCL3/MSN/PLEC/ADAM10/F11R/DOCK8/MYO1G/CRK/PIK3CG	17
BP	GO:0034110	regulation of homotypic cell-cell adhesion	11/1499	35/18888	0.314285714285714	3.96012579815115	5.14634573635234	5.30564587174604e-05	0.000535832604352224	0.00037381136927662	LYN/PLAUR/SYK/EMILIN2/JAK2/PRKCD/SH2B3/ZNF703/F11R/TMX1/RDX	11
BP	GO:0043302	positive regulation of leukocyte degranulation	9/1499	24/18888	0.375	4.72515010006671	5.36139131628607	5.32161356094158e-05	0.00053649399722342	0.000374272774896217	FGR/ITGAM/SYK/PTAFR/GAB2/ITGB2/VAMP8/LAMP1/VAMP7	9
BP	GO:0003158	endothelium development	26/1499	143/18888	0.181818181818182	2.29098186669901	4.54978046152659	5.41740126554837e-05	0.000544224296447328	0.000379665641463754	PECAM1/ITGAX/RHOB/MYD88/TNFRSF1A/IL1B/VEGFA/NRG1/S1PR3/RHOA/ICAM1/HPSE/CTNNB1/LIPA/RBPJ/MYADM/MSN/VCL/F11R/RAPGEF2/RAP1A/PLCB1/SLC40A1/NOTCH1/RDX/ROCK2	26
BP	GO:1903900	regulation of viral life cycle	26/1499	143/18888	0.181818181818182	2.29098186669901	4.54978046152659	5.41740126554837e-05	0.000544224296447328	0.000379665641463754	FCN1/LGALS9/IFITM3/LGALS1/PLSCR1/CXCL8/APOBEC3A/OAS1/GSN/CD4/CD74/HLA-DRB1/CIITA/TRIM8/TRIM38/BST2/SNX3/OAS2/MAVS/FURIN/TRIM25/TSG101/MX1/PKN2/NOTCH1/ISG15	26
BP	GO:0030282	bone mineralization	24/1499	127/18888	0.188976377952756	2.38117800318322	4.58530812345518	5.46385223015909e-05	0.000546961376150899	0.000381575102559441	FGR/SNX10/RXRA/SLC8A1/KLF10/ALOX5/MEF2C/CCR1/SGMS2/PTGS2/SRGN/HIF1A/P2RX7/BMP2K/FOSL2/ANO6/CCL3/PTK2B/TENT5A/ATP2B1/NBR1/SBNO2/ZMPSTE24/ISG15	24
BP	GO:2001056	positive regulation of cysteine-type endopeptidase activity	24/1499	127/18888	0.188976377952756	2.38117800318322	4.58530812345518	5.46385223015909e-05	0.000546961376150899	0.000381575102559441	S100A8/CLEC7A/S100A9/CASP1/SYK/LGALS9/PYCARD/CTSD/TNFSF10/JAK2/PPM1F/MEFV/NLRP3/DAPK1/NLRP12/LAPTM5/GSN/CARD9/APAF1/BID/RIPK2/DAP/MAP3K5/BCL2L13	24
BP	GO:0097193	intrinsic apoptotic signaling pathway	46/1499	319/18888	0.144200626959248	1.81698561841646	4.32076352313626	5.68451989082779e-05	0.00056805307540623	0.000396289244466757	S100A8/LRRK2/S100A9/ZNF385A/PLAUR/GRINA/YBX3/PYCARD/TNFRSF1B/CYP1B1/SOD2/CEBPB/JAK2/IER3/PRKCD/NACC2/TNFRSF1A/PPM1F/PTGS2/CDKN1A/PPIF/HSPA1A/MCL1/CD74/HIF1A/APAF1/BID/PTTG1IP/CTNNB1/CD44/BCL2A1/FNIP2/BCL3/ENO1/PLAGL2/EP300/MDM2/USP15/ARHGEF2/PIK3CB/MAP3K5/SKIL/STK11/BAG6/IFI6/PML	46
BP	GO:0042100	B cell proliferation	21/1499	104/18888	0.201923076923077	2.54431159234361	4.63663131663409	5.76421949482464e-05	0.000575008655735922	0.00040114164610495	MNDA/TNFSF13B/TYROBP/LYN/TLR4/BST1/MEF2C/AHR/PRKCD/BTK/BCL6/CDKN1A/GAPT/CD74/FOSL2/PELI1/NCKAP1L/CD300A/NFKBIZ/IRS2/RC3H1	21
BP	GO:0032092	positive regulation of protein binding	14/1499	54/18888	0.259259259259259	3.26677043955229	4.89754167418102	5.83363617597377e-05	0.000580915938082982	0.00040526272661577	LRRK2/LRP1/ANXA2/FKBP1A/RALB/TCF7L2/APP/PSEN1/RAPGEF2/RIPK2/TIAM1/DTX3L/MARK3/PPP2CB	14
BP	GO:0030500	regulation of bone mineralization	18/1499	82/18888	0.219512195121951	2.76594152199027	4.70522104967856	6.12145410305921e-05	0.000608513133874787	0.000424515279490191	RXRA/SLC8A1/ALOX5/MEF2C/CCR1/SGMS2/SRGN/HIF1A/P2RX7/BMP2K/ANO6/CCL3/PTK2B/TENT5A/ATP2B1/NBR1/ZMPSTE24/ISG15	18
BP	GO:0042594	response to starvation	34/1499	212/18888	0.160377358490566	2.02081891072035	4.38853642592002	6.32793842967863e-05	0.000627943158457308	0.000438070192041754	LRRK2/GLUL/KLF10/PDK4/GABARAP/LAMP2/CDKN1A/PLIN3/RALB/FOXO3/COMT/ATG7/YWHAG/ATF3/SP1/ULK1/CPEB4/RIPOR1/MAPK1/PLIN2/TFEB/SH3GLB1/MTMR3/DAP/VPS41/MAP3K5/DELE1/GABARAPL1/UPP1/MAPK3/EIF2AK4/ATXN3/CBL/RRAGC	34
BP	GO:0050854	regulation of antigen receptor-mediated signaling pathway	16/1499	68/18888	0.235294117647059	2.96480006278696	4.76549494265202	6.39888120324627e-05	0.0006338787362381	0.000442211012215188	LGALS3/LYN/NFAM1/LILRB4/DUSP3/LAPTM5/PTPN6/LIPA/PRNP/DUSP22/PTPRJ/PRKCB/CD300A/CMTM3/RC3H1/GBP1	16
BP	GO:0042088	T-helper 1 type immune response	13/1499	48/18888	0.270833333333333	3.41260840560374	4.91373814328179	6.51280907636744e-05	0.000644044453107447	0.000449302892238434	SLC11A1/TLR4/IL1B/SEMA4A/CCR2/IL18/HLA-DRB1/STAT6/BCL3/ANXA1/NFKBIZ/RIPK2/RELB	13
BP	GO:0051091	positive regulation of DNA-binding transcription factor activity	36/1499	230/18888	0.156521739130435	1.97223656350611	4.35560338159735	6.58109461533555e-05	0.000649520082806273	0.000453122840145196	S100A8/CLEC7A/S100A12/CD36/S100A9/IRAK3/TLR4/LGALS9/PYCARD/TLR2/NFAM1/MYD88/PRDX3/BTK/IL1B/NLRP3/IL18/HSPA1A/CARD9/RPS6KA4/CARD16/APP/TRIM8/MTPN/PTEN/SLCO3A1/TRIM38/ZBTB7A/EP300/IRAK1/ARHGEF2/MAVS/RIPK2/TRIM25/CEBPG/TRIM27	36
BP	GO:0001562	response to protozoan	10/1499	30/18888	0.333333333333333	4.20013342228152	5.15022141227333	6.60238988667192e-05	0.000649520082806273	0.000453122840145196	SLC11A1/CLEC7A/LYST/MYD88/IER3/IRF8/CCDC88B/BCL3/GBP2/GBP1	10
BP	GO:0090382	phagosome maturation	10/1499	30/18888	0.333333333333333	4.20013342228152	5.15022141227333	6.60238988667192e-05	0.000649520082806273	0.000453122840145196	RAB31/RAB32/TCIRG1/P2RX7/RAB7A/RAB34/MCOLN1/ARL8B/CLN3/SPG11	10
BP	GO:0034599	cellular response to oxidative stress	38/1499	248/18888	0.153225806451613	1.93070649250038	4.33172255792984	6.69285803987142e-05	0.000657284817157028	0.000458539729591917	KLF4/CD36/LRRK2/AIF1/NCF1/ALOX5/RHOB/CYP1B1/SOD2/MGST1/PRDX3/SIRPA/PRKCD/ALDH3B1/BTK/DAPK1/CAMKK2/PPIF/CAT/HSPA1A/HIF1A/FOXO3/HM13/STAT6/SLC25A24/G6PD/GSR/MAPK1/MDM2/ARNT/PRDX1/MAP3K5/ATP2A2/GCH1/MAPK3/OXR1/HDAC2/MSRA	38
BP	GO:0051047	positive regulation of secretion	45/1499	312/18888	0.144230769230769	1.81736542310258	4.27427499983185	6.77645592422931e-05	0.000663660889235701	0.0004629878505442	S100A8/FGR/TLR4/ITGAM/SYK/TLR2/ANXA2/SDCBP/CD33/PTAFR/RETN/JAK2/RAB3D/PRKACA/IL1B/NADK/ACSL4/HLA-DRB1/GAB2/HIF1A/SOX4/P2RX7/TCF7L2/ITGB2/S100A10/PRKAR1A/CYBA/RAB7A/GRK2/VAMP8/VPS35/PRKCB/LAMP1/P2RX4/RAB27A/GLUD1/PDCD6IP/IRS2/CHMP2A/PLCB1/GABBR1/GOLPH3/TSG101/UNC13D/VAMP7	45
BP	GO:0032271	regulation of protein polymerization	33/1499	204/18888	0.161764705882353	2.03830004316603	4.37772049165866	6.78108563088445e-05	0.000663660889235701	0.0004629878505442	HCK/MEGF9/CAPG/PYCARD/PAK1/FES/PRKCD/COTL1/RAC1/CYFIP1/VASP/GSN/CDC42EP3/ARPC5/CAPZA2/HSPA1A/ARPC3/TRIOBP/GRB2/CAPZA1/NCKAP1L/MTPN/MYADM/PTK2B/FLII/PLEKHG2/HCLS1/BAG4/CLIP1/SSH2/WASHC2C/HAUS4/RDX	33
BP	GO:0062012	regulation of small molecule metabolic process	47/1499	331/18888	0.141993957703928	1.78918070254288	4.25286476482264	6.97311606571238e-05	0.000679713331855276	0.000474186470238333	SLC7A7/CDA/PTAFR/IER3/PRKACA/IL1B/TSPO/PDK4/PTGS2/PID1/FBP1/MID1IP1/SLC2A6/INSR/CD74/HIF1A/P2RX7/TCF7L2/BCKDK/PLEK/EGR1/CBFA2T3/CES1/APP/PSEN1/ERLIN2/PGAM1/PRKAG2/ENO1/MIDN/ADIPOR1/ZBTB7A/EP300/NCOR2/LPGAT1/IRS2/ME2/CPT1A/LDLR/CLN3/NCOA2/STK11/EIF6/PANK2/ACADVL/PPTC7/ZMPSTE24	47
BP	GO:0032733	positive regulation of interleukin-10 production	12/1499	42/18888	0.285714285714286	3.60011436195559	4.95281954463567	6.99283729752795e-05	0.000679713331855276	0.000474186470238333	CLEC7A/TLR4/LILRA5/SYK/LGALS9/PYCARD/TLR2/RBM47/CD83/BCL3/CD46/ISG15	12
BP	GO:0044319	wound healing, spreading of cells	12/1499	42/18888	0.285714285714286	3.60011436195559	4.95281954463567	6.99283729752795e-05	0.000679713331855276	0.000474186470238333	ADAM17/HBEGF/RHOA/CD151/CD44/PTEN/FLNA/ITGA5/ARHGAP24/RREB1/MRTFA/TOR1A	12
BP	GO:0090505	epiboly involved in wound healing	12/1499	42/18888	0.285714285714286	3.60011436195559	4.95281954463567	6.99283729752795e-05	0.000679713331855276	0.000474186470238333	ADAM17/HBEGF/RHOA/CD151/CD44/PTEN/FLNA/ITGA5/ARHGAP24/RREB1/MRTFA/TOR1A	12
BP	GO:1905476	negative regulation of protein localization to membrane	11/1499	36/18888	0.305555555555556	3.85012230375806	5.0255203326658	7.09558638396807e-05	0.000688525724754381	0.000480334234725715	PICALM/NUMB/RHOQ/PID1/CLTC/LYPLA1/CSK/PPP2R5A/PPFIA1/GRIPAP1/GBP1	11
BP	GO:0042267	natural killer cell mediated cytotoxicity	17/1499	76/18888	0.223684210526316	2.8185105860047	4.66390985266568	7.56895375811524e-05	0.000733210214391572	0.000511507347599088	LGALS9/LYST/ARRB2/LILRB1/IL18/PTPN6/RNF19B/ARL8B/LAMP1/RAB27A/PRDX1/CRK/CEBPG/UNC13D/SERPINB9/VAMP7/PLEKHM2	17
BP	GO:0032535	regulation of cellular component size	51/1499	370/18888	0.137837837837838	1.73681192867317	4.20247823904621	7.64355061128173e-05	0.000739179359624121	0.000515671585338013	HCK/MEGF9/CAPG/PICALM/PYCARD/SHTN1/PRKCD/COTL1/RAC1/CYFIP1/SEMA4A/VEGFA/RHOA/VASP/GSN/CDC42EP3/ARPC5/CAPZA2/P2RX7/ARPC3/PLEK/TRIOBP/RIN3/GRB2/RTN4/CAPZA1/NCKAP1L/ANO6/MTPN/ULK1/MYADM/PTEN/PTK2B/MSN/FLII/LAMTOR4/PLEKHG2/HCLS1/RUFY3/WAS/SLC12A6/BAG4/SLC12A9/WDR1/SSH2/ARHGAP4/WASHC2C/SLC12A7/CLN3/RDX/RAB11A	51
BP	GO:0050860	negative regulation of T cell receptor signaling pathway	9/1499	25/18888	0.36	4.53614409606404	5.19445010205655	7.73139598635879e-05	0.000745144357670045	0.000519832929886979	LGALS3/LILRB4/DUSP3/LAPTM5/PTPN6/PRNP/DUSP22/PTPRJ/GBP1	9
BP	GO:0051016	barbed-end actin filament capping	9/1499	25/18888	0.36	4.53614409606404	5.19445010205655	7.73139598635879e-05	0.000745144357670045	0.000519832929886979	CAPG/GSN/CAPZA2/TRIOBP/CAPZA1/MTPN/FLII/WASHC2C/RDX	9
BP	GO:0008063	Toll signaling pathway	6/1499	11/18888	0.545454545454545	6.87294560009703	5.72045845130367	8.06130295351969e-05	0.000775628067960273	0.000541099193626188	IRAK3/MYD88/NLRP12/PELI2/PELI1/IRAK1	6
BP	GO:0006913	nucleocytoplasmic transport	47/1499	333/18888	0.141141141141141	1.77843487249758	4.20783714989005	8.0896158218583e-05	0.000775731510459679	0.000541171357921586	CD36/LRRK2/NUP214/SYK/CHP1/JAK2/IER3/PRKACA/PRKCD/IL1B/CAMK1/PTGS2/NEAT1/CDKN1A/HHEX/AGFG1/PTTG1IP/WASHC4/PSEN1/FRAT2/MAPK14/MX2/BCL3/YWHAE/FLNA/HCLS1/E2F3/AKIRIN2/AHCYL1/FRAT1/EP300/MDM2/PPP3R1/MAVS/ENY2/ANP32A/NUP62/NUP93/EIF6/SEC13/NXF1/SMG7/NUP58/SPG11/NOTCH1/RAE1/PML	47
BP	GO:0051169	nuclear transport	47/1499	333/18888	0.141141141141141	1.77843487249758	4.20783714989005	8.0896158218583e-05	0.000775731510459679	0.000541171357921586	CD36/LRRK2/NUP214/SYK/CHP1/JAK2/IER3/PRKACA/PRKCD/IL1B/CAMK1/PTGS2/NEAT1/CDKN1A/HHEX/AGFG1/PTTG1IP/WASHC4/PSEN1/FRAT2/MAPK14/MX2/BCL3/YWHAE/FLNA/HCLS1/E2F3/AKIRIN2/AHCYL1/FRAT1/EP300/MDM2/PPP3R1/MAVS/ENY2/ANP32A/NUP62/NUP93/EIF6/SEC13/NXF1/SMG7/NUP58/SPG11/NOTCH1/RAE1/PML	47
BP	GO:0002577	regulation of antigen processing and presentation	8/1499	20/18888	0.4	5.04016010673783	5.30756892765652	8.17376687386176e-05	0.000776263502699003	0.000541542490147977	CD68/SLC11A1/FGL2/LILRB2/PYCARD/THBS1/CD74/WAS	8
BP	GO:0002755	MyD88-dependent toll-like receptor signaling pathway	8/1499	20/18888	0.4	5.04016010673783	5.30756892765652	8.17376687386176e-05	0.000776263502699003	0.000541542490147977	IRAK3/TLR4/MYD88/CD300LF/BTK/CD300A/IRAK1/IRF7	8
BP	GO:0006896	Golgi to vacuole transport	8/1499	20/18888	0.4	5.04016010673783	5.30756892765652	8.17376687386176e-05	0.000776263502699003	0.000541542490147977	SORT1/LAPTM5/LAMP1/AP3S2/GAK/CLN3/ANKFY1/AP3S1	8
BP	GO:0051767	nitric-oxide synthase biosynthetic process	8/1499	20/18888	0.4	5.04016010673783	5.30756892765652	8.17376687386176e-05	0.000776263502699003	0.000541542490147977	LRRK2/NAMPT/TLR4/TLR2/JAK2/GSTP1/MAP2K3/STAT1	8
BP	GO:0051769	regulation of nitric-oxide synthase biosynthetic process	8/1499	20/18888	0.4	5.04016010673783	5.30756892765652	8.17376687386176e-05	0.000776263502699003	0.000541542490147977	LRRK2/NAMPT/TLR4/TLR2/JAK2/GSTP1/MAP2K3/STAT1	8
BP	GO:1905475	regulation of protein localization to membrane	30/1499	180/18888	0.166666666666667	2.10006671114076	4.3539816822165	8.17693296382376e-05	0.000776263502699003	0.000541542490147977	LGALS3/LRP1/ITGAM/PICALM/NUMB/CHP1/RHOQ/ZDHHC7/PID1/ACTB/GSN/RHOG/ITGB2/STX3/PPP1R9B/CLTC/LYPLA1/PRNP/ADAM10/STX7/VAMP8/CSK/RAP1A/PDPK1/PPP2R5A/CRK/CLN3/PPFIA1/GRIPAP1/GBP1	30
BP	GO:0006911	phagocytosis, engulfment	13/1499	49/18888	0.26530612244898	3.34296333610162	4.82147	8.22632274930128e-05	0.000778357713953822	0.000543003468763986	CD36/RAB31/AIF1/ITGAM/RAC1/FCGR1A/THBS1/GSN/ITGB2/NCKAP1L/ANO6/CD300A/VAMP7	13
BP	GO:0098927	vesicle-mediated transport between endosomal compartments	13/1499	49/18888	0.26530612244898	3.34296333610162	4.82147	8.22632274930128e-05	0.000778357713953822	0.000543003468763986	DENND10/RAB7A/HOOK3/MSN/FLNA/SNX3/MAPK1/DNAJC13/PXK/MAP2K1/MAPK3/RDX/RAB11A	13
BP	GO:0008625	extrinsic apoptotic signaling pathway via death domain receptors	18/1499	84/18888	0.214285714285714	2.70008577146669	4.58490516687081	8.54513669004056e-05	0.000807182397785589	0.000563112350613653	SPI1/LGALS3/HMOX1/TNFRSF1A/DAPK1/SORT1/GABARAP/THBS1/ICAM1/BID/PEA15/ATF3/ARHGEF2/ZDHHC3/DELE1/SKIL/RAF1/FEM1B	18
BP	GO:0010001	glial cell differentiation	39/1499	260/18888	0.15	1.89006004002668	4.24294952819202	8.65712688227804e-05	0.000816407197375095	0.000569547821202503	S100A8/VCAN/GRN/S100A9/C5AR1/LYN/LRP1/TLR4/ZEB2/TLR2/IFNGR1/TNFRSF1B/QKI/MYD88/IL1B/RHOA/VIM/SOX4/DICER1/CTNNB1/GRB2/APP/PSEN1/PTEN/PLEC/NCSTN/MAPK1/ILK/CSK/PPP3R1/NFIA/MAP2K1/WDR1/LDLR/B4GALT5/RAF1/MAPK3/HDAC2/NOTCH1	39
BP	GO:0010761	fibroblast migration	14/1499	56/18888	0.25	3.15010006671114	4.73096207120256	8.97962933659719e-05	0.000843609170300705	0.000588524655877654	ZEB2/CORO1C/RAC1/THBS1/IQGAP1/ZFAND5/PLEC/ILK/BAG4/LAMTOR2/ARHGAP4/CLN3/GNA13/PML	14
BP	GO:0045622	regulation of T-helper cell differentiation	12/1499	43/18888	0.27906976744186	3.51639077214267	4.85019549228419	9.00481698635584e-05	0.000843609170300705	0.000588524655877654	HLA-DRA/CD86/BCL6/NLRP3/IL18/RARA/HLA-DRB1/ANXA1/ZBTB7B/NFKBIZ/RIPK2/RC3H1	12
BP	GO:0090504	epiboly	12/1499	43/18888	0.27906976744186	3.51639077214267	4.85019549228419	9.00481698635584e-05	0.000843609170300705	0.000588524655877654	ADAM17/HBEGF/RHOA/CD151/CD44/PTEN/FLNA/ITGA5/ARHGAP24/RREB1/MRTFA/TOR1A	12
BP	GO:1903307	positive regulation of regulated secretory pathway	12/1499	43/18888	0.27906976744186	3.51639077214267	4.85019549228419	9.00481698635584e-05	0.000843609170300705	0.000588524655877654	FGR/ITGAM/SYK/PTAFR/RAB3D/GAB2/ITGB2/VAMP8/LAMP1/RAB27A/UNC13D/VAMP7	12
BP	GO:0010595	positive regulation of endothelial cell migration	24/1499	131/18888	0.183206106870229	2.30847027789519	4.41227754990754	9.12068278479041e-05	0.000853060905454288	0.000595118442875876	GRN/RHOB/ADAM17/HMOX1/RAC1/VEGFA/RIN2/PTGS2/THBS1/MAP2K3/MAP3K3/HIF1A/SP1/HDAC9/PTK2B/ANXA1/P2RX4/ATP5F1B/RRAS/PIK3CB/PDPK1/STAT5A/PIK3CG/ROCK2	24
BP	GO:0002064	epithelial cell development	34/1499	216/18888	0.157407407407407	1.98339633829961	4.26780969764681	9.25091861862971e-05	0.000863170599111259	0.00060217123958549	PECAM1/RILPL2/MYD88/TNFRSF1A/CEBPA/IL1B/VEGFA/S1PR3/VIM/NOTCH2/CDKN1A/RARA/IQGAP1/HIF1A/ICAM1/HPSE/FOSL2/MYADM/MSN/PLEC/VCL/FLNA/HSD17B4/F11R/RAPGEF2/SIDT2/RAP1A/PDPK1/PLCB1/NOTCH1/GPAT4/RDX/ROCK2/FEM1B	34
BP	GO:1903317	regulation of protein maturation	16/1499	70/18888	0.228571428571429	2.88009148956447	4.62685910002128	9.28375575219368e-05	0.000863170599111259	0.00060217123958549	LRRK2/CTSZ/PLAUR/ANXA2/PRKACA/THBS1/GSN/SOX4/S100A10/CARD16/CAST/PRNP/ENO1/MDM2/CLN3/RUNX1	16
BP	GO:0051893	regulation of focal adhesion assembly	15/1499	63/18888	0.238095238095238	3.00009530162966	4.66872694768559	9.30454262384678e-05	0.000863170599111259	0.00060217123958549	CORO1C/PPM1F/RAC1/DUSP3/VEGFA/RHOA/THBS1/S100A10/PTEN/DUSP22/LIMS1/VCL/PTPRJ/TLN1/ROCK2	15
BP	GO:0090109	regulation of cell-substrate junction assembly	15/1499	63/18888	0.238095238095238	3.00009530162966	4.66872694768559	9.30454262384678e-05	0.000863170599111259	0.00060217123958549	CORO1C/PPM1F/RAC1/DUSP3/VEGFA/RHOA/THBS1/S100A10/PTEN/DUSP22/LIMS1/VCL/PTPRJ/TLN1/ROCK2	15
BP	GO:0097352	autophagosome maturation	15/1499	63/18888	0.238095238095238	3.00009530162966	4.66872694768559	9.30454262384678e-05	0.000863170599111259	0.00060217123958549	VMP1/GABARAP/LAMP2/TOM1/MCOLN1/VAMP8/CALCOCO2/CHMP2A/SNAP29/ATP2A2/GABARAPL1/CHMP4B/TSG101/CLN3/CHMP5	15
BP	GO:0043269	regulation of monoatomic ion transport	61/1499	470/18888	0.129787234042553	1.6353710984628	4.09543609302806	9.41824178011092e-05	0.000872297645195314	0.000608538514675545	LILRB2/LGALS3/LYN/LILRA5/SLC8A1/CD33/VMP1/LILRA2/FKBP1A/CHP1/PRKACA/KCNE3/CCR1/LILRB1/SLC31A2/CTSS/CCR2/TSPO/P2RX1/PTGS2/GNAI2/HOMER3/PPIF/TCIRG1/GSTO1/CD4/GNB2/P2RX7/TESC/PTPN6/SESTD1/CYBA/SLC30A1/CTNNB1/CALM2/AHNAK/BEST1/ANO6/PRNP/YWHAH/CCL3/PTK2B/PER1/G6PD/YWHAE/KCNQ1/FLNA/P2RX4/NIPSNAP2/AHCYL1/PPP3R1/ATP2B1/WWP2/PDPK1/PXK/TMX1/PIK3CG/SPG11/CAB39/TRIM27/PML	61
BP	GO:0043087	regulation of GTPase activity	43/1499	298/18888	0.144295302013423	1.81817856199435	4.17985807599245	9.6313364136775e-05	0.000890411798911931	0.000621175439993447	LRRK2/PICALM/PLXNC1/CORO1C/PLXNB2/C9orf72/ARAP1/FGD4/ADAP2/EVI5/RASGRP4/SRGAP2/RHOG/TBC1D9/SNX18/FGD2/S100A10/ADAP1/PLXND1/ARHGAP27/CCL3L1/CCL3/LIMS1/CCPG1/RASGEF1B/GMIP/ARHGAP24/RAPGEF2/ABR/DOCK8/TBC1D1/TAX1BP3/RAP1A/TIAM1/SIPA1L1/CRK/SOS2/RIC1/TBC1D10B/RSU1/TBC1D14/RDX/RALGAPA2	43
BP	GO:0031647	regulation of protein stability	46/1499	326/18888	0.141104294478528	1.77797058980015	4.16010792930951	9.64508567290487e-05	0.000890411798911931	0.000621175439993447	IFI30/GRN/LRRK2/TYROBP/CTSH/CRTAP/PYCARD/RASSF2/MFSD1/RNF149/CHP1/PRKCD/LAMP2/GAPDH/CMTM6/GSN/GNAQ/CTSA/HSPA1A/SOX4/TESC/DAZAP2/CTNND1/RTN4/PRNP/PTEN/GGA3/FLNA/TBL1X/VPS35/LAMP1/MAPK1/EP300/MDM2/BAG4/STX12/USP25/USP4/SH3GLB1/SEL1L/B4GALT5/POLR2E/NCLN/BAG6/FLOT2/CREBL2	46
BP	GO:0032388	positive regulation of intracellular transport	25/1499	140/18888	0.178571428571429	2.25007147622224	4.35879449714131	0.000101154094445785	0.000932319938451769	0.000650411695678487	ANXA2/JAK2/PRKACA/PRKCD/IL1B/CAMK1/PTGS2/OAZ1/OAZ2/PSEN1/MAPK14/MSN/RIPOR1/YWHAE/FLNA/HCLS1/RUFY3/PLK3/EP300/MDM2/TMEM30A/MAVS/TM9SF4/STK11/RDX	25
BP	GO:0006605	protein targeting	46/1499	327/18888	0.140672782874618	1.7725333708711	4.13747556916676	0.00010380864360995	0.00095524076575489	0.000666401886961249	LRRK2/NCOA4/ITGAM/NCF1/SDCBP/CHP1/ZDHHC7/SORT1/TSPO/GABARAP/LAMP2/LAPTM5/BNIP3L/HOMER3/ATG3/BID/ITGB2/SCARB2/YWHAG/LEPROT/ZFYVE16/ZDHHC20/RAB7A/RHOU/PRNP/OS9/GGA3/YWHAE/SSR1/TIMM8B/BAG4/SSR3/SH3GLB1/PXK/VPS41/ZDHHC3/NPEPPS/SIL1/CHMP4B/YIF1B/SEC61A1/MTCH2/MTX1/BAG6/TRAK1/MAN1A1	46
BP	GO:0097696	receptor signaling pathway via STAT	31/1499	191/18888	0.162303664921466	2.04509114278629	4.26216137969284	0.000104303776411342	0.000958248887804842	0.000668500434554864	LYN/CYP1B1/JAK2/CSF1R/TNFRSF1A/SH2B3/CSF2RA/CSF2RB/CCR2/IL18/STAT2/IL10RB/IL6R/IL15/LEPROT/STAT6/PTK2B/BCL3/HCLS1/ADIPOR1/TYK2/EP300/CD300A/IL10RA/STAT1/NMI/PARP9/STAT5A/PARP14/HDAC2/NOTCH1	31
BP	GO:1903432	regulation of TORC1 signaling	19/1499	93/18888	0.204301075268817	2.57427532333384	4.46833782396761	0.00010841731407942	0.000994436426725247	0.000693745843969509	SYK/UBE2D1/PRKACA/C9orf72/LAMTOR1/YWHAG/FNIP2/USP32/LAMTOR4/EP300/LAMTOR2/USP4/UBE2W/STK11/SEC13/MAPK3/ATXN3/RRAGC/LAMTOR3	19
BP	GO:0048143	astrocyte activation	9/1499	26/18888	0.346153846153846	4.36167701544619	5.03609357823573	0.000109952669067705	0.00100206464481544	0.000699067495967303	GRN/C5AR1/LRP1/ZEB2/IFNGR1/IL1B/APP/PSEN1/LDLR	9
BP	GO:0060333	type II interferon-mediated signaling pathway	9/1499	26/18888	0.346153846153846	4.36167701544619	5.03609357823573	0.000109952669067705	0.00100206464481544	0.000699067495967303	HCK/IFNGR2/IFNGR1/JAK2/TYK2/STAT1/PARP9/PARP14/RAF1	9
BP	GO:0098581	detection of external biotic stimulus	9/1499	26/18888	0.346153846153846	4.36167701544619	5.03609357823573	0.000109952669067705	0.00100206464481544	0.000699067495967303	CLEC7A/TLR4/TLR2/NAIP/LY96/CD1D/HLA-DRB1/NR4A1/TLR1	9
BP	GO:1903020	positive regulation of glycoprotein metabolic process	9/1499	26/18888	0.346153846153846	4.36167701544619	5.03609357823573	0.000109952669067705	0.00100206464481544	0.000699067495967303	CHP1/TCF7L2/CTNNB1/IL15/SOAT1/NCSTN/PLCB1/RAB1B/RAB1A	9
BP	GO:0071677	positive regulation of mononuclear cell migration	16/1499	71/18888	0.225352112676056	2.83952682069737	4.55937285304526	0.00011112466598845	0.00101112795123037	0.000705390304534049	LGALS3/AIF1/LGALS9/PYCARD/ADAM17/CCR1/CCR2/FPR2/RHOA/MOSPD2/APP/ANO6/CCL3/PTK2B/ADAM10/DOCK8	16
BP	GO:0010803	regulation of tumor necrosis factor-mediated signaling pathway	15/1499	64/18888	0.234375	2.95321881254169	4.59546995783896	0.000112714782360686	0.0010207049289769	0.000712071464164658	CASP1/SYK/PYCARD/NAIP/ADAM17/TNFRSF1A/LAPTM5/GSTP1/HSPA1A/DICER1/CARD16/NKIRAS2/ULK1/PPP2CB/SPPL2A	15
BP	GO:0019674	NAD metabolic process	15/1499	64/18888	0.234375	2.95321881254169	4.59546995783896	0.000112714782360686	0.0010207049289769	0.000712071464164658	NAMPT/HK3/KYNU/NADK/HK2/PKM/NAPRT/TPI1/PGK1/PGAM1/HK1/ENO1/PFKL/PARP9/NADSYN1	15
BP	GO:0070050	neuron cellular homeostasis	15/1499	64/18888	0.234375	2.95321881254169	4.59546995783896	0.000112714782360686	0.0010207049289769	0.000712071464164658	ATP6V0D1/ATP6V1B2/ATP6V1A/P2RX1/ATP6V0A1/HEXB/ATP6AP1/APP/PSEN1/ATP6AP2/ATP6V1F/TAOK1/ATP6V1C1/ATP2A2/ATP6V1E1	15
BP	GO:0045022	early endosome to late endosome transport	12/1499	44/18888	0.272727272727273	3.43647280004852	4.75057698863979	0.000114950822554309	0.00103765433481671	0.000723895829748131	DENND10/RAB7A/HOOK3/MSN/FLNA/SNX3/MAPK1/DNAJC13/PXK/MAP2K1/MAPK3/RDX	12
BP	GO:0097178	ruffle assembly	12/1499	44/18888	0.272727272727273	3.43647280004852	4.75057698863979	0.000114950822554309	0.00103765433481671	0.000723895829748131	AIF1/SNX10/CORO1C/RAC1/CYFIP1/RHOG/ICAM1/INPPL1/ARHGAP24/BAG4/DEF8/RDX	12
BP	GO:0002399	MHC class II protein complex assembly	7/1499	16/18888	0.4375	5.5126751167445	5.30188249762679	0.000117876279960125	0.00105902727232314	0.000738806171093264	HLA-DRA/HLA-DMB/HLA-DMA/HLA-DRB1/HLA-DQB1/HLA-DRB5/HLA-DPA1	7
BP	GO:0002503	peptide antigen assembly with MHC class II protein complex	7/1499	16/18888	0.4375	5.5126751167445	5.30188249762679	0.000117876279960125	0.00105902727232314	0.000738806171093264	HLA-DRA/HLA-DMB/HLA-DMA/HLA-DRB1/HLA-DQB1/HLA-DRB5/HLA-DPA1	7
BP	GO:0051770	positive regulation of nitric-oxide synthase biosynthetic process	7/1499	16/18888	0.4375	5.5126751167445	5.30188249762679	0.000117876279960125	0.00105902727232314	0.000738806171093264	LRRK2/NAMPT/TLR4/TLR2/JAK2/MAP2K3/STAT1	7
BP	GO:0050728	negative regulation of inflammatory response	32/1499	201/18888	0.159203980099502	2.00603387332849	4.21003631980003	0.000118132288345927	0.00105965592821795	0.000739244738509531	GRN/KLF4/FGR/LYN/HCK/SYK/TNFRSF1B/ALOX5/AOAH/AHR/IER3/SIRPA/PRKCD/TNFRSF1A/MEFV/NLRP3/NLRP12/FPR2/GSTP1/HLA-DRB1/PTPN6/SIGLEC10/METRNL/TNFAIP8L2/MAPK14/VPS35/ELF4/IL10RA/ARNT/FURIN/RB1/LDLR	32
BP	GO:0001952	regulation of cell-matrix adhesion	23/1499	125/18888	0.184	2.3184736490994	4.34230499824839	0.000118325529781417	0.00105972046797949	0.000739289763199025	CD36/BST1/CORO1C/PPM1F/BCL6/RAC1/DUSP3/VEGFA/RIN2/RHOA/THBS1/ADAM15/S100A10/PTEN/PTK2B/DUSP22/LIMS1/VCL/PTPRJ/RRAS/PIK3CB/TLN1/ROCK2	23
BP	GO:0070498	interleukin-1-mediated signaling pathway	10/1499	32/18888	0.3125	3.93762508338893	4.88305454030637	0.000122423180375566	0.00109452882702106	0.000763573019294147	IRAK3/MYD88/IL1B/IL1RN/RPS6KA4/EGR1/TOLLIP/IRAK1/PLCB1/MAPK3	10
BP	GO:0043001	Golgi to plasma membrane protein transport	11/1499	38/18888	0.289473684210526	3.6474842877708	4.7963902913483	0.000122596452183889	0.00109452882702106	0.000763573019294147	RAB31/KIF13A/VAMP3/RAB10/LYPLA1/RAB34/GGA3/CSK/VAMP5/GOLPH3/CLN3	11
BP	GO:0002888	positive regulation of myeloid leukocyte mediated immunity	8/1499	21/18888	0.380952380952381	4.80015248260745	5.11569034646965	0.000122876053795361	0.00109530829799432	0.000764116799402827	SPI1/TYROBP/ITGAM/PTAFR/BTK/FCGR1A/ITGB2/MAVS	8
BP	GO:0006665	sphingolipid metabolic process	28/1499	167/18888	0.167664670658683	2.11264196090807	4.24027624795229	0.000125186868489721	0.00111416312955852	0.000777270441691935	ASAH1/PPT1/PSAP/SPTLC2/PRKCD/ALDH3B1/GM2A/SGMS2/P2RX1/SPTSSA/P2RX7/HEXB/ACER3/GLB1/SCARB2/HACD4/CERT1/NAAA/TM9SF2/GLTP/VAPA/CERS6/SPTLC1/B4GALT5/CERS2/ELOVL1/HEXA/NSMAF	28
BP	GO:0019915	lipid storage	19/1499	94/18888	0.202127659574468	2.54688941563879	4.41426687837289	0.000125922081748489	0.00111687968382423	0.000779165583685035	CD36/NPC2/IL1B/GM2A/PLIN3/HEXB/OSBPL11/ABHD5/CES1/LIPA/MOSPD2/SOAT1/PISD/PLIN2/NRIP1/DGAT1/PNPLA2/CPT1A/HEXA	19
BP	GO:0002228	natural killer cell mediated immunity	17/1499	79/18888	0.215189873417722	2.71147853843491	4.47555762048088	0.00012608034352159	0.00111687968382423	0.000779165583685035	LGALS9/LYST/ARRB2/LILRB1/IL18/PTPN6/RNF19B/ARL8B/LAMP1/RAB27A/PRDX1/CRK/CEBPG/UNC13D/SERPINB9/VAMP7/PLEKHM2	17
BP	GO:0016239	positive regulation of macroautophagy	17/1499	79/18888	0.215189873417722	2.71147853843491	4.47555762048088	0.00012608034352159	0.00111687968382423	0.000779165583685035	SPTLC2/C9orf72/HMOX1/BNIP3L/HIF1A/RALB/SNX18/TOM1/SNX30/ULK1/CALCOCO2/GNAI3/SH3GLB1/RIPK2/PAFAH1B2/SPTLC1/MAPK3	17
BP	GO:0071622	regulation of granulocyte chemotaxis	13/1499	51/18888	0.254901960784314	3.21186673468587	4.64390342049517	0.000128499516576068	0.00113654230810138	0.000792882764097186	C5AR1/BST1/CSF1R/MPP1/CXCL8/RAC1/THBS1/CD74/C3AR1/MOSPD2/NCKAP1L/MAPK1/MAPK3	13
BP	GO:0002702	positive regulation of production of molecular mediator of immune response	24/1499	134/18888	0.17910447761194	2.25678810749455	4.28659554905089	0.000131587058350281	0.00116204633234605	0.000810675063683903	CLEC7A/CD36/TLR4/TNFSF13/SYK/PYCARD/CD86/MYD88/SCIMP/LILRB1/BTK/IL1B/NLRP3/IRF5/LAPTM5/IL18/CARD9/CD74/P2RX7/STAT6/HK1/CD55/MAVS/RIPK2	24
BP	GO:0016042	lipid catabolic process	47/1499	340/18888	0.138235294117647	1.74182003688734	4.05260688006032	0.000133998426739193	0.00117839804024483	0.000822082458959975	ASAH1/PPT1/PLBD1/AOAH/CYP1B1/PRKCD/NAGA/IL1B/GM2A/CYP27A1/MGST2/GPCPD1/HEXB/ACER3/GLB1/SCARB2/ABHD5/PLCB2/CES1/LIPA/HSD17B11/RAB7A/PNPLA6/IDH1/ABHD2/YWHAH/NAAA/ACOX1/HSD17B4/HADHB/GDE1/DPEP2/PNPLA2/IRS2/CPT1A/PAFAH1B2/PLCB1/LDLR/SNX17/ECHDC1/HADHA/ACAA1/ACADVL/HEXA/PIK3CG/ETFA/ABHD16A	47
BP	GO:0008286	insulin receptor signaling pathway	23/1499	126/18888	0.182539682539683	2.30007306458274	4.29891115881639	0.000134061253934007	0.00117839804024483	0.000822082458959975	PTPRE/CTSD/RHOQ/PRKCD/IL1B/PDK4/PID1/GNAI2/INSR/ZNF106/GRB2/PRKCB/ADIPOR1/EIF4EBP2/MAPK1/ZBTB7B/IRS2/PDPK1/SOS2/RAF1/AP3S1/MAPK3/SHC1	23
BP	GO:0007173	epidermal growth factor receptor signaling pathway	21/1499	110/18888	0.190909090909091	2.40553096003396	4.34067324470338	0.000134266209290536	0.00117839804024483	0.000822082458959975	PLAUR/CCDC88A/ADAM17/DUSP3/HBEGF/IQGAP1/RALB/SHKBP1/GRB2/PTPN12/RAB7A/PTK2B/PTPRJ/PDPK1/NUP62/MVP/TSG101/MVB12A/IFI6/CBL/SHC1	21
BP	GO:0031341	regulation of cell killing	21/1499	110/18888	0.190909090909091	2.40553096003396	4.34067324470338	0.000134266209290536	0.00117839804024483	0.000822082458959975	SPI1/CLEC7A/TYROBP/HLA-DRA/ITGAM/SYK/LGALS9/ARRB2/LILRB1/CD1D/CR1/HLA-DRB1/ICAM1/P2RX7/NCKAP1L/STX7/CD55/LAMP1/CRK/SERPINB9/MR1	21
BP	GO:0030042	actin filament depolymerization	14/1499	58/18888	0.241379310344828	3.04147592647972	4.57170398792941	0.000135053507155868	0.00118175868701258	0.000824426937365552	CAPG/GSN/CAPZA2/PLEK/TRIOBP/MICAL2/PPP1R9B/CAPZA1/MTPN/FLII/WDR1/WASHC2C/MICAL1/RDX	14
BP	GO:0009308	amine metabolic process	22/1499	118/18888	0.186440677966102	2.34922716839475	4.31657158814735	0.000135064063420855	0.00118175868701258	0.000824426937365552	SLC7A7/ALDH2/ITGAM/SULT1A1/HNMT/KYNU/SAT1/OAZ1/BCKDK/ITGB2/OAZ2/COMT/MTPN/NAAA/SAT2/VPS35/SLC44A1/SMS/GDE1/AZIN1/GCH1/CLN3	22
BP	GO:0030225	macrophage differentiation	15/1499	65/18888	0.230769230769231	2.90778467696413	4.52362521639202	0.000135906733752732	0.00118548967144803	0.000827029773380453	TLR4/TLR2/QKI/MYD88/CSF1R/CEBPA/TRIB1/VEGFA/CD4/HLA-DRB1/FOSL2/IL15/APP/HCLS1/RB1	15
BP	GO:0042058	regulation of epidermal growth factor receptor signaling pathway	15/1499	65/18888	0.230769230769231	2.90778467696413	4.52362521639202	0.000135906733752732	0.00118548967144803	0.000827029773380453	PLAUR/CCDC88A/ADAM17/DUSP3/RALB/SHKBP1/PTPN12/RAB7A/PTPRJ/NUP62/MVP/TSG101/MVB12A/IFI6/CBL	15
BP	GO:0000302	response to reactive oxygen species	32/1499	203/18888	0.157635467980296	1.98626999280308	4.1480338391537	0.000142718170660141	0.00124300107045896	0.000867151286402753	KLF4/CD36/LRRK2/NCF1/RHOB/CYP1B1/SOD2/PRDX3/SIRPA/HMOX1/PRKCD/BTK/GSTP1/CAMKK2/PPIF/CAT/HIF1A/FOXO3/STAT6/PTK2B/PLK3/MAPK1/MDM2/STAT1/CAPN2/PRDX1/MAP3K5/CRK/GCH1/PPP2CB/MAPK3/HDAC2	32
BP	GO:0046466	membrane lipid catabolic process	12/1499	45/18888	0.266666666666667	3.36010673782522	4.65380176969249	0.000145534233206922	0.00126559235472767	0.000882911579519694	ASAH1/PPT1/CYP1B1/PRKCD/NAGA/GM2A/MGST2/HEXB/ACER3/GLB1/SCARB2/HEXA	12
BP	GO:0046330	positive regulation of JNK cascade	19/1499	95/18888	0.2	2.52008005336891	4.36089077044566	0.000145867759720805	0.00126655908440504	0.000883585996383247	TLR4/PYCARD/RASSF2/NCF1/SDCBP/NAIP/MYD88/IL1B/LTBR/CARD9/MAP3K11/APP/PTK2B/DUSP22/TAOK1/RIPK2/MAP3K5/CRK/PLCB1	19
BP	GO:0006002	fructose 6-phosphate metabolic process	6/1499	12/18888	0.5	6.30020013342228	5.39228589647289	0.00015038158789707	0.00129980807991154	0.000906781398149409	TALDO1/HK3/HK2/FBP1/HK1/PFKL	6
BP	GO:0045628	regulation of T-helper 2 cell differentiation	6/1499	12/18888	0.5	6.30020013342228	5.39228589647289	0.00015038158789707	0.00129980807991154	0.000906781398149409	CD86/BCL6/NLRP3/IL18/RARA/ANXA1	6
BP	GO:0090160	Golgi to lysosome transport	6/1499	12/18888	0.5	6.30020013342228	5.39228589647289	0.00015038158789707	0.00129980807991154	0.000906781398149409	SORT1/LAPTM5/LAMP1/GAK/CLN3/ANKFY1	6
BP	GO:0006007	glucose catabolic process	9/1499	27/18888	0.333333333333333	4.20013342228152	4.88554044566819	0.000153373276825932	0.00132165534765584	0.000922022645143552	HK3/HK2/PKM/TPI1/PGK1/PGAM1/HK1/ENO1/PFKL	9
BP	GO:0042832	defense response to protozoan	9/1499	27/18888	0.333333333333333	4.20013342228152	4.88554044566819	0.000153373276825932	0.00132165534765584	0.000922022645143552	SLC11A1/CLEC7A/LYST/MYD88/IRF8/CCDC88B/BCL3/GBP2/GBP1	9
BP	GO:0097242	amyloid-beta clearance	11/1499	39/18888	0.282051282051282	3.55395904962283	4.68756257902275	0.000158613025501549	0.00136474289011604	0.000952081684319202	CD36/C5AR1/LRP1/ITGAM/PICALM/IFNGR1/INSR/ITGB2/CLTC/LDLR/RAB11A	11
BP	GO:0010543	regulation of platelet activation	13/1499	52/18888	0.25	3.15010006671114	4.55838503830054	0.000159014851860407	0.00136613664584747	0.000953054006149138	FCER1G/LYN/TLR4/SYK/EMILIN2/JAK2/PRKCD/SH2B3/GNAQ/PLEK/FLNA/F11R/TMX1	13
BP	GO:0045861	negative regulation of proteolysis	35/1499	231/18888	0.151515151515152	1.90915155558251	4.08193771040753	0.000159570659369359	0.00136884710206005	0.000954944893974844	SERPINA1/CST3/CSTA/KLF4/LRRK2/TIMP2/CTSZ/LRP1/PLAUR/PICALM/NAIP/VEGFA/GAPDH/THBS1/TIMP1/CR1/SERPINB1/CARD16/CAST/CD44/PSEN1/SERPINB8/PRNP/CSTB/MDM2/USP25/RPS6KA1/SERPINB6/CLN3/RAF1/BAG6/RYBP/IFI6/SERPINB9/PML	35
BP	GO:0048708	astrocyte differentiation	18/1499	88/18888	0.204545454545455	2.57735460003639	4.35448451951438	0.000160388340611276	0.00137379246334109	0.000958394912239913	S100A8/GRN/S100A9/C5AR1/LRP1/TLR4/ZEB2/IFNGR1/QKI/IL1B/VIM/APP/PSEN1/MAPK1/MAP2K1/LDLR/MAPK3/NOTCH1	18
BP	GO:0070613	regulation of protein processing	15/1499	66/18888	0.227272727272727	2.86372733337376	4.45314114611447	0.000163134729682966	0.0013905221034003	0.000970065963249583	LRRK2/CTSZ/PLAUR/ANXA2/PRKACA/THBS1/GSN/S100A10/CARD16/CAST/PRNP/ENO1/MDM2/CLN3/RUNX1	15
BP	GO:1901224	positive regulation of non-canonical NF-kappaB signal transduction	15/1499	66/18888	0.227272727272727	2.86372733337376	4.45314114611447	0.000163134729682966	0.0013905221034003	0.000970065963249583	TLR4/LGALS9/PYCARD/TLR2/CD86/IL1B/NLRP3/NLRP12/RHOA/LAPTM5/IL18/APP/NMI/IFI35/RC3H1	15
BP	GO:0050858	negative regulation of antigen receptor-mediated signaling pathway	10/1499	33/18888	0.303030303030303	3.81830311116502	4.75747379154366	0.00016324291450466	0.0013905221034003	0.000970065963249583	LGALS3/LILRB4/DUSP3/LAPTM5/PTPN6/PRNP/DUSP22/PTPRJ/CD300A/GBP1	10
BP	GO:0006606	protein import into nucleus	27/1499	161/18888	0.167701863354037	2.11311060375654	4.16449318366581	0.000163317992832655	0.0013905221034003	0.000970065963249583	CD36/LRRK2/NUP214/SYK/CHP1/JAK2/PRKCD/PTGS2/CDKN1A/PTTG1IP/PSEN1/MAPK14/BCL3/FLNA/HCLS1/E2F3/AKIRIN2/EP300/PPP3R1/MAVS/NUP62/NUP93/SEC13/NUP58/SPG11/NOTCH1/PML	27
BP	GO:0007044	cell-substrate junction assembly	19/1499	96/18888	0.197916666666667	2.49382921947965	4.30819217439262	0.000168538092664475	0.00143068997886266	0.000998088163476966	CORO1C/PPM1F/RAC1/DUSP3/VEGFA/RHOA/THBS1/S100A10/PTEN/PTK2B/DUSP22/LIMS1/PLEC/VCL/ITGA5/PTPRJ/ACTN1/TLN1/ROCK2	19
BP	GO:0042982	amyloid precursor protein metabolic process	19/1499	96/18888	0.197916666666667	2.49382921947965	4.30819217439262	0.000168538092664475	0.00143068997886266	0.000998088163476966	LYN/RTN3/PICALM/IFNGR1/ADAM17/FKBP1A/RTN1/RTN4/PSEN1/PRNP/SP1/SOAT1/ADAM10/GGA3/NCSTN/CLN3/GSAP/FLOT2/ROCK2	19
BP	GO:0007265	Ras protein signal transduction	22/1499	120/18888	0.183333333333333	2.31007338225484	4.22690270488137	0.000174096132321641	0.00147567197872629	0.00102946882755983	SDCBP/SHTN1/DOK3/RASGRP4/NOTCH2/CDKN1A/FBP1/RALB/GRB2/KSR1/RASGEF1B/GNB1/RRAS/RAPGEF2/RIT1/RB1/NUP62/SOS2/PPP2CB/SHOC2/NRAS/NOTCH1	22
BP	GO:1902774	late endosome to lysosome transport	8/1499	22/18888	0.363636363636364	4.58196373339802	4.93557337324013	0.000179707074525681	0.00152096804828867	0.00106106859518956	LRRK2/C9orf72/ARL8B/VPS35/VPS41/CHMP2A/CHMP4B/CHMP5	8
BP	GO:0034976	response to endoplasmic reticulum stress	39/1499	269/18888	0.144981412639405	1.82682383050906	4.01010691938418	0.000180079954589372	0.00152186264293927	0.00106169268870042	LRRK2/GRINA/MARCKS/ALOX5/CEBPB/CXCL8/THBS1/HSPA1A/APAF1/TMEM33/CERT1/HM13/ERLIN2/UBE2J1/ATF3/CANX/OS9/EIF4G1/USP25/EDEM3/TRIM25/ATF6/ECPAS/MAP3K5/AMFR/ATP2A2/SEL1L/TMX1/PPP2CB/JKAMP/BAG6/EIF2AK4/DNAJB12/TMUB2/MAN1A1/ATXN3/TOR1A/NRBF2/PML	39
BP	GO:0048771	tissue remodeling	30/1499	188/18888	0.159574468085106	2.01070217024115	4.08908673343858	0.000182188517475069	0.0015374011785748	0.00107253279293316	CST3/SNX10/SYK/RASSF2/TPP1/MEF2C/CSF1R/RAB3D/DOCK5/CCR2/PDK4/NOTCH2/IL18/TCIRG1/TIMP1/HIF1A/P2RX7/CTNNB1/FOSL2/IL15/LIPA/RAB7A/RBPJ/PTK2B/FLNA/MDM2/CSK/DEF8/RUNX1/ROCK2	30
BP	GO:0050856	regulation of T cell receptor signaling pathway	12/1499	46/18888	0.260869565217391	3.28706093917684	4.55971979984369	0.000182817941914325	0.00154043046914792	0.00107464610826312	LGALS3/LILRB4/DUSP3/LAPTM5/PTPN6/LIPA/PRNP/DUSP22/PTPRJ/CD300A/RC3H1/GBP1	12
BP	GO:0031331	positive regulation of cellular catabolic process	56/1499	432/18888	0.12962962962963	1.63338521977615	3.91008330545909	0.000185015207538707	0.00155664198248224	0.00108595570000563	LRRK2/TNFRSF1B/QKI/SPTLC2/C9orf72/HMOX1/PRKCD/MEFV/IL1B/DAPK1/NEAT1/LAPTM5/BNIP3L/CAMKK2/INSR/HIF1A/P2RX7/RALB/SNX18/TOM1/SNX30/CCNY/FOXO3/ABHD5/APP/TRIM8/PSEN1/CELF1/ULK1/TRIM38/TUT7/PLK3/CALCOCO2/GNAI3/TPCN1/ZFP36L1/TFEB/SH3GLB1/FURIN/RIPK2/PIK3CB/PNPLA2/IRS2/ATF6/CPT1A/DTX3L/PAFAH1B2/GRSF1/PATL1/STK11/SPTLC1/YTHDF3/MAPK3/RC3H1/DCP2/ROCK2	56
BP	GO:0006878	intracellular copper ion homeostasis	7/1499	17/18888	0.411764705882353	5.18840010987717	5.07247795810161	0.000186683007908079	0.00156374472506532	0.00109091076602631	SCO2/SLC31A2/SLC31A1/APP/ATOX1/PRNP/MT2A	7
BP	GO:0034134	toll-like receptor 2 signaling pathway	7/1499	17/18888	0.411764705882353	5.18840010987717	5.07247795810161	0.000186683007908079	0.00156374472506532	0.00109091076602631	LYN/TLR2/PIK3AP1/CYBA/TLR1/IRAK1/RIPK2	7
BP	GO:1903729	regulation of plasma membrane organization	7/1499	17/18888	0.411764705882353	5.18840010987717	5.07247795810161	0.000186683007908079	0.00156374472506532	0.00109091076602631	ANXA2/PRKCD/GSN/S100A10/AHNAK/ASAP1/SH3GLB1	7
BP	GO:0007254	JNK cascade	28/1499	171/18888	0.16374269005848	2.06322343550671	4.10061955663903	0.000189313694515204	0.00158094269529978	0.00110290853687845	LRRK2/TLR4/PYCARD/RASSF2/NCF1/SDCBP/NAIP/MYD88/SIRPA/TRIB1/IL1B/MAP3K20/LTBR/DUSP3/GSTP1/CARD9/HIPK3/MAP3K11/APP/PTK2B/DUSP22/PER1/TAOK1/IRAK1/RIPK2/MAP3K5/CRK/PLCB1	28
BP	GO:0006650	glycerophospholipid metabolic process	43/1499	307/18888	0.140065146579805	1.76487691033979	3.96708220397431	0.000189319909180683	0.00158094269529978	0.00110290853687845	MBOAT7/PLSCR1/LPCAT2/MTMR11/IMPA2/TTC7A/GPCPD1/GPAT3/PLEK/FAR1/AGPAT2/ABHD5/PLCB2/PNPLA6/INPPL1/NAAA/PTEN/IPMK/AGPAT3/MBOAT1/MTMR6/SLC44A1/PIP4P2/PISD/MTMR14/LPGAT1/GDE1/MTMR3/PIK3CB/CAPN2/CHPT1/PLCB1/LDLR/HADHA/CLN3/PCYT1A/PIK3CG/PTDSS1/GPAT4/PIGS/CRLS1/PITPNM1/ABHD16A	43
BP	GO:0070374	positive regulation of ERK1 and ERK2 cascade	33/1499	215/18888	0.153488372093023	1.93401492467847	4.04399863287114	0.000189568795802273	0.00158094269529978	0.00110290853687845	CD36/C5AR1/TLR4/LGALS9/PYCARD/ARRB2/CSF1R/SCIMP/CCR1/GPBAR1/NRG1/FPR2/GNAI2/NOTCH2/CARD9/CD4/CD74/HLA-DRB1/ICAM1/GLIPR2/ARRB1/CCL3L1/CD44/APP/CCL3/PTK2B/RAPGEF2/RIPK2/RAP1A/MAP2K1/MAPK3/NOTCH1/SHC1	33
BP	GO:0031214	biomineral tissue development	29/1499	180/18888	0.161111111111111	2.03006448743607	4.07691812176334	0.000195624902076215	0.00162906351202649	0.00113647892480411	FGR/SNX10/RXRA/SLC8A1/KLF10/ALOX5/MEF2C/CEBPB/CCR1/SLC24A4/SGMS2/PTGS2/SRGN/TCIRG1/HIF1A/P2RX7/BMP2K/FOSL2/ANO6/CCL3/PTK2B/TENT5A/ATP2B1/NBR1/SBNO2/ZMPSTE24/NOTCH1/ROCK2/ISG15	29
BP	GO:1901222	regulation of non-canonical NF-kappaB signal transduction	20/1499	105/18888	0.19047619047619	2.40007624130373	4.2238536193467	0.00019829198510517	0.00164886298855335	0.00115029157706034	SPI1/TLR4/LGALS9/PYCARD/TLR2/RASSF2/CD86/IL1B/NLRP3/NLRP12/RHOA/LAPTM5/IL18/APP/BCL3/ADIPOR1/NMI/PRDX1/IFI35/RC3H1	20
BP	GO:0001961	positive regulation of cytokine-mediated signaling pathway	14/1499	60/18888	0.233333333333333	2.94009339559706	4.4191746992804	0.000198824607991823	0.0016508818762703	0.00115170000793177	CASP1/RBM47/ADAM17/CD300LF/LAPTM5/HSPA1A/CD74/HIF1A/AGPAT2/MAVS/IRF7/RIPK2/PARP9/PARP14	14
BP	GO:0036293	response to decreased oxygen levels	45/1499	327/18888	0.137614678899083	1.73400003672173	3.9311016639699	0.000204196385111548	0.00169301689897435	0.00118109454347061	CYBB/ZEB2/AGTRAP/TLR2/ADAM17/SOD2/HMOX1/VEGFA/PTGS2/BNIP3L/HK2/THBS1/ADAM15/CAT/HIF1A/SOX4/APAF1/EGR1/FOXO3/COMT/FOSL2/CBFA2T3/PGK1/BNIP2/PTK2B/ENO1/CPEB4/MTHFR/PLK3/EP300/MDM2/IRAK1/ZFP36L1/ARNT/PIK3CB/TM9SF4/CAPN2/CPT1A/NPEPPS/ITPR2/CYSLTR1/NOTCH1/CBL/ROCK2/PML	45
BP	GO:0046328	regulation of JNK cascade	24/1499	138/18888	0.173913043478261	2.19137395945123	4.12412683477246	0.000209797743855297	0.0017369301584299	0.00121172962523523	TLR4/PYCARD/RASSF2/NCF1/SDCBP/NAIP/MYD88/SIRPA/IL1B/LTBR/DUSP3/GSTP1/CARD9/HIPK3/MAP3K11/APP/PTK2B/DUSP22/PER1/TAOK1/RIPK2/MAP3K5/CRK/PLCB1	24
BP	GO:0031664	regulation of lipopolysaccharide-mediated signaling pathway	9/1499	28/18888	0.321428571428571	4.05012865720004	4.74210682412835	0.00021020177335857	0.00173774934840408	0.00121230111439707	CD14/CD36/LY86/LILRA2/LY96/SCIMP/TRIB1/CARD16/CD55	9
BP	GO:0032456	endocytic recycling	18/1499	90/18888	0.2	2.52008005336891	4.24401485272256	0.000215932130451633	0.00177995573813676	0.00124174543751225	SNX27/CMTM6/DENND1A/SNX30/SCARB2/ATP6AP1/RAB7A/ACAP2/GGA3/VPS35/SNX3/STX12/STX6/SNX17/RAB8A/WASHC2C/GRIPAP1/RAB11A	18
BP	GO:0034340	response to type I interferon	18/1499	90/18888	0.2	2.52008005336891	4.24401485272256	0.000215932130451633	0.00177995573813676	0.00124174543751225	IFITM3/RBM47/MYD88/OAS1/SAMHD1/STAT2/PTPN6/EIF4E2/AZI2/TYK2/IRAK1/STAT1/OAS2/MAVS/IRF7/YTHDF3/MX1/ISG15	18
BP	GO:0008654	phospholipid biosynthetic process	37/1499	253/18888	0.146245059288538	1.84274628408399	3.96220928306937	0.000218529887138496	0.00179876623864288	0.00125486815325193	MBOAT7/SPTLC2/CHP1/PLSCR1/LPCAT2/SGMS2/IMPA2/TTC7A/GPAT3/HEXB/FAR1/AGPAT2/ABHD5/IDH1/INPPL1/PTEN/AGPAT3/MBOAT1/MTMR6/SLC44A1/PISD/MTMR14/LPGAT1/VAPA/MTMR3/PIK3CB/CAPN2/CHPT1/CLN3/PCYT1A/SPTLC1/PIK3CG/PTDSS1/GPAT4/PIGS/CRLS1/PITPNM1	37
BP	GO:0007163	establishment or maintenance of cell polarity	34/1499	226/18888	0.150442477876106	1.89563543837485	3.97696161459473	0.000225500006625372	0.00185346037191648	0.00129302426522485	SNX27/RHOQ/SHTN1/CTNNA1/RAC1/RHOA/ACTB/ACTR2/GSN/TCIRG1/CAP1/RHOG/RAB10/FRMD4B/PARVG/NCKAP1L/RHOU/MSN/PARVB/RUFY3/DOCK2/ILK/DOCK8/PDCD6IP/MPP7/DYNLT1/WDR1/CRK/GOLPH3/STK11/FLOT2/UBXN2B/SDCCAG8/ROCK2	34
BP	GO:0006643	membrane lipid metabolic process	33/1499	217/18888	0.152073732718894	1.9161899023312	3.98544280756938	0.000226004651929453	0.00185493155243539	0.00129405060068813	ASAH1/PPT1/PSAP/SPTLC2/CYP1B1/PRKCD/TNFRSF1A/NAGA/ALDH3B1/GM2A/SGMS2/P2RX1/MGST2/SPTSSA/P2RX7/HEXB/ACER3/GLB1/SCARB2/HACD4/CERT1/NAAA/TM9SF2/GLTP/VAPA/CERS6/SPTLC1/B4GALT5/CERS2/ELOVL1/HEXA/NSMAF/PIGS	33
BP	GO:0001503	ossification	57/1499	446/18888	0.12780269058296	1.61036505652498	3.82999392937516	0.000236330973442258	0.0019368938485282	0.00135122972320261	VCAN/CEBPD/FGR/SNX10/RXRA/RASSF2/SLC8A1/KLF10/ALOX5/MEF2C/CEBPB/PRKACA/CCR1/CEBPA/SORT1/SGMS2/PTGS2/RHOA/SRGN/TCIRG1/CAT/HIF1A/P2RX7/BMP2K/IL6R/CTNNB1/FOSL2/CLTC/PDLIM7/RBPJ/ANO6/INPPL1/MAPK14/CCL3/PTK2B/TENT5A/TPM4/HSD17B4/ATP5F1B/MAPK1/ILK/DNAJC13/ATP2B1/SND1/NBR1/GABBR1/MEF2D/RRBP1/ZBTB16/CTNNBIP1/SBNO2/RUNX1/CHSY1/MAPK3/ZMPSTE24/NOTCH1/ISG15	57
BP	GO:0043433	negative regulation of DNA-binding transcription factor activity	26/1499	156/18888	0.166666666666667	2.10006671114076	4.05073889682549	0.000236832173106592	0.00193816062865495	0.00135211346340413	SPI1/KLF4/IRAK3/PYCARD/ARRB2/CYP1B1/CHP1/TRIB1/NLRP3/NLRP12/TCF7L2/ARRB1/PRNP/BCL3/FLNA/IRAK1/WWP2/RB1/DAP/PPP2CB/CTNNBIP1/ANXA4/CEBPG/EIF2AK4/HDAC2/ID1	26
BP	GO:0006109	regulation of carbohydrate metabolic process	29/1499	182/18888	0.159340659340659	2.00775608647523	4.01093534771796	0.000237458381205183	0.00193816062865495	0.00135211346340413	PTAFR/IER3/PRKACA/PDK4/FBP1/SLC2A6/INSR/HIF1A/P2RX7/TCF7L2/BCKDK/PLEK/SCARB2/CLTC/CBFA2T3/APP/PSEN1/PGAM1/PRKAG2/AP2A1/MIDN/ADIPOR1/ZBTB7A/EP300/IRS2/NCOA2/STK11/EIF6/ZMPSTE24	29
BP	GO:0060337	type I interferon-mediated signaling pathway	17/1499	83/18888	0.204819277108434	2.58080487393202	4.23765548588222	0.000237506341081663	0.00193816062865495	0.00135211346340413	IFITM3/RBM47/MYD88/OAS1/SAMHD1/STAT2/PTPN6/EIF4E2/AZI2/TYK2/IRAK1/STAT1/OAS2/MAVS/IRF7/YTHDF3/ISG15	17
BP	GO:0038093	Fc receptor signaling pathway	13/1499	54/18888	0.240740740740741	3.03342969386999	4.39339003786037	0.000239063569456491	0.00194807738429782	0.00135903166131805	FCER1G/FGR/LYN/HCK/SYK/CLEC4E/PAK1/PRKCD/BTK/FCGR1A/CLEC4D/MAP3K1/MYO1G	13
BP	GO:0008347	glial cell migration	14/1499	61/18888	0.229508196721311	2.89189514321023	4.34526653991566	0.000239437864180109	0.00194834010624271	0.00135921494327806	MBOAT7/CCR2/TSPO/SRGAP2/ZMIZ1/HEXB/CTNNB1/RTN4/CCL3/P2RX4/RRAS/SRGAP2C/TIAM1/CERS2	14
BP	GO:0045446	endothelial cell differentiation	22/1499	123/18888	0.178861788617886	2.25373012902911	4.09569244418528	0.000251320825558802	0.00204211615175883	0.00142463565805913	PECAM1/MYD88/TNFRSF1A/IL1B/VEGFA/NRG1/S1PR3/ICAM1/HPSE/CTNNB1/LIPA/RBPJ/MYADM/MSN/VCL/F11R/RAPGEF2/RAP1A/PLCB1/NOTCH1/RDX/ROCK2	22
BP	GO:0038202	TORC1 signaling	19/1499	99/18888	0.191919191919192	2.41825863707118	4.15399724332554	0.000256129918714996	0.00207509024725663	0.00144763928211742	SYK/UBE2D1/PRKACA/C9orf72/LAMTOR1/YWHAG/FNIP2/USP32/LAMTOR4/EP300/LAMTOR2/USP4/UBE2W/STK11/SEC13/MAPK3/ATXN3/RRAGC/LAMTOR3	19
BP	GO:0051099	positive regulation of binding	21/1499	115/18888	0.182608695652174	2.30094265742379	4.10851840870121	0.000256256000580156	0.00207509024725663	0.00144763928211742	LRRK2/LRP1/PLAUR/ANXA2/FKBP1A/RARA/RALB/DAZAP2/TCF7L2/APP/PSEN1/EIF4G1/RAPGEF2/RIPK2/PARP9/TIAM1/RB1/DTX3L/MARK3/PPP2CB/CEBPG	21
BP	GO:0140112	extracellular vesicle biogenesis	8/1499	23/18888	0.347826086956522	4.38274791890246	4.76595735044662	0.000256471828312617	0.00207509024725663	0.00144763928211742	SDCBP/RAB7A/RAB27A/PDCD6IP/ARRDC1/CHMP2A/TSG101/RAB11A	8
BP	GO:0030851	granulocyte differentiation	11/1499	41/18888	0.268292682926829	3.38059519354366	4.48024092010962	0.000258012545671963	0.00208459497893263	0.0014542700409282	LYN/CEBPA/TRIB1/EVI2B/RARA/TESC/FOSL2/CBFA2T3/HCLS1/STAT5A/RUNX1	11
BP	GO:0032494	response to peptidoglycan	6/1499	13/18888	0.461538461538462	5.81556935392826	5.09942067949992	0.000260524794690679	0.00209597348948886	0.00146220799874712	C5AR1/IRAK3/MYD88/IRF5/CARD9/RIPK2	6
BP	GO:0106049	regulation of cellular response to osmotic stress	6/1499	13/18888	0.461538461538462	5.81556935392826	5.09942067949992	0.000260524794690679	0.00209597348948886	0.00146220799874712	YBX3/PTGS2/USP15/MICU1/ARHGEF2/CLN3	6
BP	GO:2001198	regulation of dendritic cell differentiation	6/1499	13/18888	0.461538461538462	5.81556935392826	5.09942067949992	0.000260524794690679	0.00209597348948886	0.00146220799874712	LILRB2/LGALS9/TMEM176B/CEBPB/LILRB1/TMEM176A	6
BP	GO:0001659	temperature homeostasis	29/1499	183/18888	0.158469945355191	1.9967847417404	3.9782591731419	0.000261216886696848	0.00209857741413998	0.0014640245672639	CD36/TLR4/SYK/QKI/ADAM17/ACSL1/CEBPB/JAK2/ALDH1A1/IL1B/CCR2/VEGFA/PTGS2/IL18/ZNF516/EGR1/IL15/TLE3/TFE3/STAT6/RBPJ/ADIPOR1/ZBTB7B/RB1/STK11/ACADVL/ID1/ADIPOR2/NOTCH1	29
BP	GO:0051170	import into nucleus	27/1499	166/18888	0.162650602409639	2.04946269400484	3.98740116509734	0.000273158020306343	0.00219141983614779	0.00152879396094358	CD36/LRRK2/NUP214/SYK/CHP1/JAK2/PRKCD/PTGS2/CDKN1A/PTTG1IP/PSEN1/MAPK14/BCL3/FLNA/HCLS1/E2F3/AKIRIN2/EP300/PPP3R1/MAVS/NUP62/NUP93/SEC13/NUP58/SPG11/NOTCH1/PML	27
BP	GO:0002437	inflammatory response to antigenic stimulus	17/1499	84/18888	0.202380952380952	2.55008100638521	4.18036227025919	0.000276087453933623	0.00220726628159963	0.00153984887142198	CD68/FCGR2A/FGR/LYN/HCK/SYK/BTK/FCGR1A/IL1RN/NOTCH2/HLA-DRB1/FOSL2/RBPJ/MAPK14/FURIN/CYSLTR1/NOTCH1	17
BP	GO:0071357	cellular response to type I interferon	17/1499	84/18888	0.202380952380952	2.55008100638521	4.18036227025919	0.000276087453933623	0.00220726628159963	0.00153984887142198	IFITM3/RBM47/MYD88/OAS1/SAMHD1/STAT2/PTPN6/EIF4E2/AZI2/TYK2/IRAK1/STAT1/OAS2/MAVS/IRF7/YTHDF3/ISG15	17
BP	GO:0021700	developmental maturation	46/1499	341/18888	0.134897360703812	1.69976073980894	3.82855534020193	0.000276295796836471	0.00220726628159963	0.00153984887142198	CLEC7A/LRRK2/RAB32/SNX10/ATP6V0D1/PICALM/ATP6V1B2/ATP6V1A/PRKACA/CEBPA/LYL1/SLC24A4/BTK/VEGFA/RHOA/CDKN1A/ATP6V0A1/HIF1A/FOXO3/CTNNB1/IL15/ATP6AP1/APP/ZDHHC20/RBPJ/ABHD2/PTEN/PTK2B/G6PD/VPS35/ATP6AP2/TUT7/ZBTB7A/ATP6V1F/PTBP3/BLOC1S6/ATP6V1C1/RB1/NFIA/SCLT1/ATP6V1E1/ZBTB16/B4GALT5/FAM210B/GPAT4/FEM1B	46
BP	GO:0032620	interleukin-17 production	12/1499	48/18888	0.25	3.15010006671114	4.37908973753552	0.000282226931369416	0.00224520195681591	0.00156631382816752	TLR4/VSIR/MYD88/JAK2/BTK/IL18/CARD9/IL15/NCKAP1L/PRNP/TYK2/ZBTB7B	12
BP	GO:0032660	regulation of interleukin-17 production	12/1499	48/18888	0.25	3.15010006671114	4.37908973753552	0.000282226931369416	0.00224520195681591	0.00156631382816752	TLR4/VSIR/MYD88/JAK2/BTK/IL18/CARD9/IL15/NCKAP1L/PRNP/TYK2/ZBTB7B	12
BP	GO:0120163	negative regulation of cold-induced thermogenesis	12/1499	48/18888	0.25	3.15010006671114	4.37908973753552	0.000282226931369416	0.00224520195681591	0.00156631382816752	TLR4/QKI/ADAM17/ALDH1A1/IL15/TLE3/TFE3/RBPJ/RB1/STK11/ID1/NOTCH1	12
BP	GO:0010951	negative regulation of endopeptidase activity	22/1499	124/18888	0.17741935483871	2.23555488605307	4.05280003097881	0.000283041507597694	0.00224541006584466	0.00156645901067482	SERPINA1/CST3/KLF4/TIMP2/PLAUR/PICALM/NAIP/VEGFA/GAPDH/THBS1/TIMP1/CR1/SERPINB1/CARD16/CAST/CD44/SERPINB8/RPS6KA1/SERPINB6/RAF1/IFI6/SERPINB9	22
BP	GO:0043244	regulation of protein-containing complex disassembly	22/1499	124/18888	0.17741935483871	2.23555488605307	4.05280003097881	0.000283041507597694	0.00224541006584466	0.00156645901067482	IRAK3/CAPG/GSN/CAPZA2/MID1IP1/INSR/PLEK/TOM1/TRIOBP/CAPZA1/MTPN/FLII/ETF1/TAOK1/CALCOCO2/ARHGEF2/WDR1/WASHC2C/CLN3/ZMPSTE24/SPAST/RDX	22
BP	GO:0010755	regulation of plasminogen activation	7/1499	18/18888	0.388888888888889	4.90015565932844	4.86045857259629	0.000284613291147524	0.0022484844748631	0.00156860380185693	CTSZ/PLAUR/ANXA2/THBS1/S100A10/ENO1/RUNX1	7
BP	GO:0045064	T-helper 2 cell differentiation	7/1499	18/18888	0.388888888888889	4.90015565932844	4.86045857259629	0.000284613291147524	0.0022484844748631	0.00156860380185693	CD86/BCL6/NLRP3/IL18/RARA/BCL3/ANXA1	7
BP	GO:0099638	endosome to plasma membrane protein transport	7/1499	18/18888	0.388888888888889	4.90015565932844	4.86045857259629	0.000284613291147524	0.0022484844748631	0.00156860380185693	SCARB2/ATP6AP1/RAB7A/VPS35/RAB8A/GRIPAP1/RAB11A	7
BP	GO:0034113	heterotypic cell-cell adhesion	14/1499	62/18888	0.225806451612903	2.84525167315845	4.27284784725075	0.000286979537948557	0.00225778376816987	0.00157509124128497	KLF4/LILRB2/ITGAM/ITGAX/SIRPA/CD1D/IL1B/IL1RN/NINJ1/ITGB2/CD44/MYADM/ITGA5/CD58	14
BP	GO:0046824	positive regulation of nucleocytoplasmic transport	14/1499	62/18888	0.225806451612903	2.84525167315845	4.27284784725075	0.000286979537948557	0.00225778376816987	0.00157509124128497	JAK2/PRKACA/PRKCD/IL1B/CAMK1/PTGS2/PSEN1/MAPK14/YWHAE/FLNA/HCLS1/EP300/MDM2/MAVS	14
BP	GO:1900024	regulation of substrate adhesion-dependent cell spreading	14/1499	62/18888	0.225806451612903	2.84525167315845	4.27284784725075	0.000286979537948557	0.00225778376816987	0.00157509124128497	CORO1C/DOCK5/RAC1/S100A10/TRIOBP/MYADM/LIMS1/FLNA/ILK/RREB1/CRK/WASHC2C/UNC13D/GBP1	14
BP	GO:0018209	peptidyl-serine modification	41/1499	294/18888	0.139455782312925	1.7571986766688	3.84186500874822	0.00028948990064501	0.00227439237803307	0.0015866778583447	LRRK2/SGK1/RASSF2/PAK1/PRKACA/PRKCD/PPM1F/MAP3K20/CAMK1/VEGFA/PTGS2/MAPKAPK3/RPS6KA4/HIPK3/CD44/APP/FNIP2/MAPK14/ULK1/PTEN/GRK2/SGK3/PRKCB/EIF4G1/MAPK1/BAG4/STK38L/RPS6KA1/RIPK2/GALNT1/PDPK1/GALNT2/MARK3/RAF1/MKNK1/PKN2/MAST3/CAB39/ARAF/ROCK2/CREBL2	41
BP	GO:0050920	regulation of chemotaxis	34/1499	229/18888	0.148471615720524	1.87080178634373	3.89258292210677	0.000290113558158039	0.00227615265463938	0.00158790587508568	C5AR1/LYN/AIF1/LGALS9/BST1/ADAM17/CSF1R/CCR1/MPP1/PPM1F/CXCL8/RAC1/SEMA4A/CCR2/DUSP3/VEGFA/FPR2/THBS1/CD74/C3AR1/STX3/IL6R/RIN3/MOSPD2/NCKAP1L/ANO6/CCL3/PTK2B/ADAM10/P2RX4/MAPK1/TIAM1/MAPK3/NOTCH1	34
BP	GO:1902991	regulation of amyloid precursor protein catabolic process	13/1499	55/18888	0.236363636363636	2.97827642670871	4.31373607456611	0.000290589334396042	0.00227674944803281	0.00158832221435613	LYN/RTN3/PICALM/IFNGR1/FKBP1A/RTN1/RTN4/PRNP/SP1/GGA3/GSAP/FLOT2/ROCK2	13
BP	GO:0009743	response to carbohydrate	35/1499	239/18888	0.146443514644351	1.84524690100234	3.8609996832325	0.000310809147450152	0.00243182541741218	0.00169650741993106	CLEC7A/LYN/GLUL/NCF1/SOD2/PRKACA/IL1B/PTGS2/NADK/THBS1/FBP1/MAP2K3/CAT/HLA-DRB1/HIF1A/ICAM1/SOX4/TCF7L2/EGR1/FOXO3/PTK2B/KLF7/PRKCB/SLC12A6/ZFP36L1/ENY2/PFKL/SIDT2/IRS2/TIAM1/ERCC1/PLCB1/SLC12A7/PIM3/RAF1	35
BP	GO:0044242	cellular lipid catabolic process	34/1499	230/18888	0.147826086956522	1.86266786553354	3.86473746550232	0.000315057025268872	0.00246168013159327	0.00171733487891126	ASAH1/PPT1/PLBD1/CYP1B1/PRKCD/NAGA/GM2A/MGST2/GPCPD1/HEXB/ACER3/GLB1/SCARB2/ABHD5/PNPLA6/IDH1/ABHD2/ACOX1/HSD17B4/HADHB/GDE1/PNPLA2/IRS2/CPT1A/PLCB1/LDLR/ECHDC1/HADHA/ACAA1/ACADVL/HEXA/PIK3CG/ETFA/ABHD16A	34
BP	GO:0048041	focal adhesion assembly	17/1499	85/18888	0.2	2.52008005336891	4.12389266267674	0.00031999032432808	0.0024968012155791	0.00174183630041601	CORO1C/PPM1F/RAC1/DUSP3/VEGFA/RHOA/THBS1/S100A10/PTEN/PTK2B/DUSP22/LIMS1/VCL/PTPRJ/ACTN1/TLN1/ROCK2	17
BP	GO:0043542	endothelial cell migration	40/1499	286/18888	0.13986013986014	1.76229374361462	3.81391100428052	0.000321201858042417	0.00250282596909659	0.00174603933200393	GRN/S100A12/KLF4/S100A9/GLUL/ZEB2/RHOB/MEF2C/ADAM17/CYP1B1/HMOX1/RAC1/SEMA4A/VEGFA/RIN2/PTGS2/RHOA/THBS1/MAP2K3/MAP3K3/HIF1A/PLXND1/PRCP/SP1/HDAC9/PTK2B/ANXA1/NR4A1/P2RX4/ATP5F1B/RRAS/PIK3CB/PDPK1/STAT5A/CLN3/PIK3CG/ID1/LGALS8/NOTCH1/ROCK2	40
BP	GO:0009895	negative regulation of catabolic process	47/1499	353/18888	0.13314447592068	1.67767368991981	3.77360714227937	0.000322283399110499	0.00250782273406202	0.00174952521087451	CST3/SLC11A1/LRRK2/TIMP2/IRAK3/YBX3/RBM47/ANXA2/QKI/MYD88/IER3/PRKACA/HMOX1/ZDHHC7/IL1B/TSPO/FBP1/TIMP1/CTSA/MCL1/QSOX1/CBFA2T3/PSEN1/MAPK14/TENT5A/FLNA/VPS35/SNX3/EIF4G1/FEZ2/EP300/STK38L/USP25/IL10RA/FURIN/DAP/AZIN1/RIC1/LARP4B/BAG6/PIK3CG/RYBP/RNF41/TRIM27/TBC1D14/RRAGC/PML	47
BP	GO:0030866	cortical actin cytoskeleton organization	11/1499	42/18888	0.261904761904762	3.30010483179262	4.38134734852406	0.000324752090822397	0.00252358514232521	0.00176052149472902	RHOQ/EPB41L3/LCP1/IQGAP1/PLEK/NCKAP1L/PLEC/FMNL1/PDCD6IP/TLN1/ROCK2	11
BP	GO:0042542	response to hydrogen peroxide	19/1499	101/18888	0.188118811881188	2.3703723274262	4.05429692674981	0.000334579730936047	0.0025964116449751	0.00181132723975846	KLF4/RHOB/CYP1B1/SOD2/PRDX3/SIRPA/HMOX1/PRKCD/PPIF/CAT/STAT6/PTK2B/MDM2/STAT1/CAPN2/MAP3K5/CRK/PPP2CB/HDAC2	19
BP	GO:0043405	regulation of MAP kinase activity	23/1499	134/18888	0.171641791044776	2.16275526968228	3.96587263511891	0.000342774127205035	0.00265629586973817	0.00185310410043273	S100A12/LRRK2/LYN/IRAK3/TLR4/RGS2/PAK1/PRKCD/TRIB1/IL1B/VEGFA/THBS1/GSTP1/INSR/HIPK3/MAP3K11/KSR1/PTPRJ/CD300A/IRAK1/MAP3K5/TSG101/PIK3CG	23
BP	GO:0120161	regulation of cold-induced thermogenesis	25/1499	151/18888	0.165562913907285	2.08615898457691	3.93438492251002	0.000343229241595381	0.00265629586973817	0.00185310410043273	CD36/TLR4/SYK/QKI/ADAM17/ACSL1/CEBPB/JAK2/ALDH1A1/CCR2/VEGFA/IL18/ZNF516/IL15/TLE3/TFE3/STAT6/RBPJ/ADIPOR1/ZBTB7B/RB1/STK11/ID1/ADIPOR2/NOTCH1	25
BP	GO:0050832	defense response to fungus	13/1499	56/18888	0.232142857142857	2.92509291908892	4.23586870432568	0.000351294207265598	0.00271502280133629	0.00189407360198191	SPI1/S100A8/CLEC7A/S100A12/S100A9/IL17RA/CLEC4A/CLEC4E/COTL1/CLEC4D/GAPDH/CARD9/USP15	13
BP	GO:0044090	positive regulation of vacuole organization	8/1499	24/18888	0.333333333333333	4.20013342228152	4.60576542697427	0.000358099674664218	0.00275639965795593	0.00192293922028083	GRN/ANXA2/RALB/SNX18/SNX30/ULK1/MCOLN1/SH3GLB1	8
BP	GO:0046641	positive regulation of alpha-beta T cell proliferation	8/1499	24/18888	0.333333333333333	4.20013342228152	4.60576542697427	0.000358099674664218	0.00275639965795593	0.00192293922028083	SYK/LGALS9/JAK2/CCR2/IL18/CD55/TYK2/RIPK2	8
BP	GO:1903902	positive regulation of viral life cycle	8/1499	24/18888	0.333333333333333	4.20013342228152	4.60576542697427	0.000358099674664218	0.00275639965795593	0.00192293922028083	LGALS9/LGALS1/CD4/CD74/HLA-DRB1/TRIM38/FURIN/TSG101	8
BP	GO:0045589	regulation of regulatory T cell differentiation	10/1499	36/18888	0.277777777777778	3.5001111852346	4.40835804791774	0.000359972491920493	0.00276334678433845	0.001927785724216	LILRB2/HLA-DRA/LGALS9/VSIR/BCL6/LILRB4/CR1/HLA-DRB1/FOXO3/CD46	10
BP	GO:0045920	negative regulation of exocytosis	10/1499	36/18888	0.277777777777778	3.5001111852346	4.40835804791774	0.000359972491920493	0.00276334678433845	0.001927785724216	SPI1/LGALS9/CCR2/GNAI2/NCKAP1L/RAB7A/ANXA1/CD300A/RAP1A/NOTCH1	10
BP	GO:0051156	glucose 6-phosphate metabolic process	9/1499	30/18888	0.3	3.78012008005337	4.4742615621238	0.000376670020029955	0.00288763450079492	0.00201449220884477	PGD/TALDO1/TKT/HK3/HK2/PGLS/PGAM1/HK1/G6PD	9
BP	GO:0106106	cold-induced thermogenesis	25/1499	152/18888	0.164473684210526	2.07243425441522	3.89761587228992	0.000380445490970414	0.00290600717953875	0.00202730948823898	CD36/TLR4/SYK/QKI/ADAM17/ACSL1/CEBPB/JAK2/ALDH1A1/CCR2/VEGFA/IL18/ZNF516/IL15/TLE3/TFE3/STAT6/RBPJ/ADIPOR1/ZBTB7B/RB1/STK11/ID1/ADIPOR2/NOTCH1	25
BP	GO:1903531	negative regulation of secretion by cell	25/1499	152/18888	0.164473684210526	2.07243425441522	3.89761587228992	0.000380445490970414	0.00290600717953875	0.00202730948823898	SPI1/RAB11FIP1/LGALS9/TNFRSF1B/TNFRSF1A/LILRB1/IL1B/CCR2/TSPO/GNAI2/VAMP3/SLC30A1/NCKAP1L/RAB7A/KLF7/VAMP8/ANXA1/MIDN/CD300A/ENY2/PFKL/RAP1A/GABBR1/PIM3/NOTCH1	25
BP	GO:0045732	positive regulation of protein catabolic process	31/1499	205/18888	0.151219512195122	1.90542638181552	3.82694103785634	0.000381029678973156	0.00290600717953875	0.00202730948823898	LRRK2/LRP1/TNFRSF1B/FBXL5/IER3/CEBPA/TRIB1/IL1B/GABARAP/OAZ1/HSPA1A/OAZ2/CBFA2T3/ATG7/PSEN1/RAB7A/ELOB/MSN/GGA3/VPS35/PLK3/MDM2/FURIN/COP1/LDLR/TMX1/BAG6/ATXN3/RNF41/ZYG11B/RDX	31
BP	GO:0008630	intrinsic apoptotic signaling pathway in response to DNA damage	19/1499	102/18888	0.186274509803922	2.34713338303967	4.00533207183952	0.000381107332007628	0.00290600717953875	0.00202730948823898	ZNF385A/PYCARD/TNFRSF1B/SOD2/IER3/NACC2/TNFRSF1A/CDKN1A/MCL1/CD74/BID/CD44/BCL2A1/FNIP2/BCL3/EP300/SKIL/BAG6/PML	19
BP	GO:0071902	positive regulation of protein serine/threonine kinase activity	22/1499	127/18888	0.173228346456693	2.18274650291796	3.92654468527506	0.000400249654781424	0.00304789041929812	0.00212629108753149	S100A12/LRRK2/TLR4/PAK1/ADAM17/IL1B/CAMK1/VEGFA/RHOA/THBS1/INSR/RALB/MAP3K11/CCNY/CALM2/RAPGEF2/IRAK1/MAP2K1/MAP3K5/DIPK2A/PIK3CG/CAB39	22
BP	GO:0007009	plasma membrane organization	27/1499	170/18888	0.158823529411765	2.0012400423812	3.85015267954625	0.000403748134996694	0.00307042640446084	0.00214201280249107	S100A9/MAFB/ANXA2/VMP1/PLSCR1/PRKCD/EPB41L3/MYOF/FOLR3/GSN/CR1/P2RX7/SNX18/S100A10/AHNAK/ASAP1/ANO6/PTEN/PLEC/ARL8B/PACSIN2/SH3GLB1/CHMP2A/ATP2A2/CHMP4B/CLN3/CHMP5	27
BP	GO:1900026	positive regulation of substrate adhesion-dependent cell spreading	11/1499	43/18888	0.255813953488372	3.22335820779745	4.28539242655467	0.000405431563651999	0.00307911758208238	0.00214807600391059	DOCK5/RAC1/S100A10/TRIOBP/MYADM/LIMS1/FLNA/ILK/RREB1/CRK/UNC13D	11
BP	GO:0031330	negative regulation of cellular catabolic process	33/1499	224/18888	0.147321428571429	1.85630896788335	3.78527242844018	0.000407790030535381	0.00309290547793546	0.00215769481431223	SLC11A1/LRRK2/TIMP2/YBX3/RBM47/ANXA2/QKI/MYD88/IER3/PRKACA/HMOX1/TSPO/FBP1/TIMP1/CTSA/MCL1/QSOX1/CBFA2T3/MAPK14/TENT5A/EIF4G1/FEZ2/EP300/STK38L/IL10RA/FURIN/DAP/LARP4B/PIK3CG/RNF41/TRIM27/TBC1D14/RRAGC	33
BP	GO:0070227	lymphocyte apoptotic process	16/1499	79/18888	0.20253164556962	2.55197980087991	4.05846457824261	0.000409502305801623	0.00310176214607187	0.00216387346640695	LGALS3/LYN/LGALS9/BTK/BCL6/CD74/HIF1A/P2RX7/LIPA/PRELID1/BCL3/NFKBIZ/KDELR1/DOCK8/GIMAP8/IRS2	16
BP	GO:1903707	negative regulation of hemopoiesis	21/1499	119/18888	0.176470588235294	2.22360004709022	3.93131099872633	0.000415206992456513	0.00314079552328326	0.00219110420985998	FGL2/LILRB3/LYN/MAFB/TLR4/TMEM176B/CEBPA/LILRB1/TMEM176A/BCL6/TRIB1/LILRB4/RARA/CR1/CD74/CTNNB1/CCL3/ANXA1/ZBTB7B/RUNX1/RC3H1	21
BP	GO:0032695	negative regulation of interleukin-12 production	7/1499	19/18888	0.368421052631579	4.6422527298901	4.66355860317289	0.00041989409099928	0.003163646484566	0.0022070456607105	IRAK3/LILRA5/ARRB2/LILRB1/TLR8/MEFV/THBS1	7
BP	GO:0033194	response to hydroperoxide	7/1499	19/18888	0.368421052631579	4.6422527298901	4.66355860317289	0.00041989409099928	0.003163646484566	0.0022070456607105	CD36/MGST1/JAK2/PRKCD/DAPK1/SP1/OXR1	7
BP	GO:0098543	detection of other organism	7/1499	19/18888	0.368421052631579	4.6422527298901	4.66355860317289	0.00041989409099928	0.003163646484566	0.0022070456607105	CLEC7A/TLR4/TLR2/NAIP/CD1D/HLA-DRB1/TLR1	7
BP	GO:0002707	negative regulation of lymphocyte mediated immunity	13/1499	57/18888	0.228070175438596	2.87377549945578	4.15971230636115	0.000422458444864725	0.00317456899993334	0.00221466550390826	LGALS9/ARRB2/AHR/LILRB1/BCL6/LILRB4/CR1/PTPN6/NCKAP1L/DUSP22/CD46/CRK/SERPINB9	13
BP	GO:0070542	response to fatty acid	13/1499	57/18888	0.228070175438596	2.87377549945578	4.15971230636115	0.000422458444864725	0.00317456899993334	0.00221466550390826	CD36/TBXAS1/TLR2/ACSL1/PTAFR/PDK4/PTGS2/PID1/CAT/FOXO3/CPT1A/PLCB1/LDLR	13
BP	GO:0051403	stress-activated MAPK cascade	12/1499	50/18888	0.24	3.0240960640427	4.20768993470212	0.000424105585635912	0.0031827475833757	0.00222037110571468	SCIMP/MAP3K20/GSTP1/CARD9/MAPK14/MAPK1/TAOK1/PRDX1/MAP2K1/MAP3K5/NBR1/MAPK3	12
BP	GO:1905244	regulation of modification of synaptic structure	6/1499	14/18888	0.428571428571429	5.40017154293338	4.83555862955917	0.000425350091818658	0.00318788700394615	0.00222395650500753	RHOB/CYFIP1/RHOA/TIAM1/CLN3/GRIPAP1	6
BP	GO:0006672	ceramide metabolic process	20/1499	111/18888	0.18018018018018	2.27034239042244	3.94107027948728	0.000426578551322934	0.00318870266185752	0.00222452553010647	ASAH1/SPTLC2/PRKCD/GM2A/SGMS2/P2RX1/SPTSSA/P2RX7/HEXB/ACER3/SCARB2/CERT1/TM9SF2/CERS6/SPTLC1/B4GALT5/CERS2/ELOVL1/HEXA/NSMAF	20
BP	GO:0045445	myoblast differentiation	20/1499	111/18888	0.18018018018018	2.27034239042244	3.94107027948728	0.000426578551322934	0.00318870266185752	0.00222452553010647	LGALS1/MEF2C/SMARCD3/NRG1/ACTB/IL18/SOX4/TCF7L2/RBPJ/MAPK14/PLEC/ZFP36L1/SRA1/RB1/SMARCD2/MAP3K5/PLCB1/NRAS/FLOT2/NOTCH1	20
BP	GO:0002335	mature B cell differentiation	10/1499	37/18888	0.27027027027027	3.40551358563367	4.30017848714413	0.000458561023903878	0.00341880051329384	0.00238504803697594	LGALS1/BCL6/NOTCH2/CR1/IRF8/PTK2B/BCL3/LFNG/CMTM7/NFKBIZ	10
BP	GO:0070269	pyroptosis	10/1499	37/18888	0.27027027027027	3.40551358563367	4.30017848714413	0.000458561023903878	0.00341880051329384	0.00238504803697594	CASP1/ZEB2/PYCARD/NAIP/MEFV/NLRP3/MAP3K20/NINJ1/GBP2/GBP1	10
BP	GO:0042552	myelination	25/1499	154/18888	0.162337662337662	2.0455195238384	3.82491908729579	0.000465656211032715	0.003467160494173	0.00241878527230616	TYMP/TLR2/TNFRSF1B/ITGAX/QKI/CYFIP1/EPB41L3/RARA/HEXB/ACER3/DICER1/CTNNB1/GRB2/PTEN/PLEC/NCSTN/MAPK1/ILK/PPP3R1/MAP2K1/SBF2/B4GALT5/RAF1/MAPK3/HEXA	25
BP	GO:0018105	peptidyl-serine phosphorylation	39/1499	282/18888	0.138297872340426	1.74260854754233	3.68895189901605	0.000475177192743574	0.00353343249329948	0.00246501841776418	LRRK2/SGK1/RASSF2/PAK1/PRKACA/PRKCD/PPM1F/MAP3K20/CAMK1/VEGFA/PTGS2/MAPKAPK3/RPS6KA4/HIPK3/CD44/APP/FNIP2/MAPK14/ULK1/PTEN/GRK2/SGK3/PRKCB/EIF4G1/MAPK1/BAG4/STK38L/RPS6KA1/RIPK2/PDPK1/MARK3/RAF1/MKNK1/PKN2/MAST3/CAB39/ARAF/ROCK2/CREBL2	39
BP	GO:0002011	morphogenesis of an epithelial sheet	14/1499	65/18888	0.215384615384615	2.71393236516652	4.06397417899141	0.000481033041762688	0.00356488821902092	0.0024869627858523	ADAM17/HBEGF/RHOA/NOTCH2/CD151/CD44/PTEN/FLNA/ITGA5/ARHGAP24/RREB1/MRTFA/NOTCH1/TOR1A	14
BP	GO:0002931	response to ischemia	14/1499	65/18888	0.215384615384615	2.71393236516652	4.06397417899141	0.000481033041762688	0.00356488821902092	0.0024869627858523	ITGAM/MEF2C/CSF1R/HK2/MAP2K3/PPIF/P2RX7/EGR1/PTK2B/CPEB4/P2RX4/PIK3CB/MAP3K5/ROCK2	14
BP	GO:1902106	negative regulation of leukocyte differentiation	20/1499	112/18888	0.178571428571429	2.25007147622224	3.89571629179478	0.000481284943895205	0.00356488821902092	0.0024869627858523	FGL2/LILRB3/LYN/MAFB/TLR4/TMEM176B/LILRB1/TMEM176A/BCL6/TRIB1/LILRB4/RARA/CR1/CD74/CTNNB1/CCL3/ANXA1/ZBTB7B/RUNX1/RC3H1	20
BP	GO:1901654	response to ketone	32/1499	217/18888	0.147465437788018	1.8581235416545	3.73285307815645	0.0004864634109045	0.00359856569936628	0.00251045711027271	CYBB/KLF4/NCOA4/ITGAM/CDA/SGK1/TLR2/NCF1/CYP1B1/AHR/PTAFR/JAK2/TSPO/THBS1/CDKN1A/FBP1/ADAM15/CARD9/GLB1/PPP1R9B/FOXO3/COMT/LIPA/ABHD2/SP1/MSN/GNB1/GOLPH3/NCOA2/CBL/ROCK2/WBP2	32
BP	GO:0001919	regulation of receptor recycling	8/1499	25/18888	0.32	4.03212808539026	4.45407133157696	0.000490234128688044	0.0036123849896599	0.00252009782228824	ANXA2/ARAP1/VAMP3/LAMTOR1/PSEN1/LDLR/CHMP5/ECE1	8
BP	GO:1903306	negative regulation of regulated secretory pathway	8/1499	25/18888	0.32	4.03212808539026	4.45407133157696	0.000490234128688044	0.0036123849896599	0.00252009782228824	SPI1/LGALS9/CCR2/GNAI2/NCKAP1L/CD300A/RAP1A/NOTCH1	8
BP	GO:1905523	positive regulation of macrophage migration	8/1499	25/18888	0.32	4.03212808539026	4.45407133157696	0.000490234128688044	0.0036123849896599	0.00252009782228824	C5AR1/CSF1R/THBS1/C3AR1/CCL3/P2RX4/MAPK1/MAPK3	8
BP	GO:0002313	mature B cell differentiation involved in immune response	9/1499	31/18888	0.290322580645161	3.65818072263229	4.34884624561688	0.000493711537233332	0.00361928045827678	0.00252490828836392	LGALS1/BCL6/NOTCH2/CR1/IRF8/PTK2B/BCL3/LFNG/NFKBIZ	9
BP	GO:0010575	positive regulation of vascular endothelial growth factor production	9/1499	31/18888	0.290322580645161	3.65818072263229	4.34884624561688	0.000493711537233332	0.00361928045827678	0.00252490828836392	C5AR1/CYP1B1/IL1B/PTGS2/SULF2/HIF1A/C3AR1/HPSE/ARNT	9
BP	GO:1901185	negative regulation of ERBB signaling pathway	9/1499	31/18888	0.290322580645161	3.65818072263229	4.34884624561688	0.000493711537233332	0.00361928045827678	0.00252490828836392	DUSP3/PTPN12/RAB7A/PTPN18/PTPRJ/NUP62/MVP/TSG101/CBL	9
BP	GO:1901186	positive regulation of ERBB signaling pathway	9/1499	31/18888	0.290322580645161	3.65818072263229	4.34884624561688	0.000493711537233332	0.00361928045827678	0.00252490828836392	PLAUR/CCDC88A/ADAM17/RALB/SHKBP1/RTN4/RBPJ/NUP62/CBL	9
BP	GO:0050852	T cell receptor signaling pathway	24/1499	146/18888	0.164383561643836	2.07129867400185	3.81525905119701	0.000497097667099115	0.00363941942390304	0.00253895777743088	LGALS3/PRAM1/THEMIS2/BTK/LILRB4/DUSP3/LAPTM5/HLA-DRB1/PTPN6/HLA-DQB1/FOSL2/LIPA/PSEN1/PRNP/DUSP22/PTPRJ/MAPK1/CD300A/NFKBIZ/CSK/RIPK2/STK11/RC3H1/GBP1	24
BP	GO:0019320	hexose catabolic process	11/1499	44/18888	0.25	3.15010006671114	4.19221421227745	0.000502258477351227	0.00366777472691358	0.00255873920647892	HK3/HK2/PKM/GLB1/TPI1/GALK1/PGK1/PGAM1/HK1/ENO1/PFKL	11
BP	GO:0030890	positive regulation of B cell proliferation	11/1499	44/18888	0.25	3.15010006671114	4.19221421227745	0.000502258477351227	0.00366777472691358	0.00255873920647892	TNFSF13B/TLR4/BST1/MEF2C/BTK/BCL6/CDKN1A/CD74/PELI1/NCKAP1L/IRS2	11
BP	GO:0045010	actin nucleation	13/1499	58/18888	0.224137931034483	2.82422764601688	4.08519576254201	0.000505486537980617	0.00368190705925523	0.00256859830512428	CYFIP1/ARPIN/ARPC1B/ACTR2/GSN/ARPC5/ARPC3/WASHC4/ARPC4/RNH1/WASHC2C/ARPC1A/TRIM27	13
BP	GO:0070228	regulation of lymphocyte apoptotic process	13/1499	58/18888	0.224137931034483	2.82422764601688	4.08519576254201	0.000505486537980617	0.00368190705925523	0.00256859830512428	LGALS3/LYN/LGALS9/BTK/BCL6/CD74/HIF1A/P2RX7/PRELID1/BCL3/DOCK8/GIMAP8/IRS2	13
BP	GO:0042130	negative regulation of T cell proliferation	15/1499	73/18888	0.205479452054795	2.58912334250231	3.99403557286809	0.000522658593207913	0.00379727467718402	0.00264908188689564	LILRB2/LGALS9/CD86/VSIR/CEBPB/LILRB1/LILRB4/CR1/HLA-DRB1/PTPN6/PRKAR1A/PELI1/PRNP/ZBTB7B/RC3H1	15
BP	GO:0071260	cellular response to mechanical stimulus	15/1499	73/18888	0.205479452054795	2.58912334250231	3.99403557286809	0.000522658593207913	0.00379727467718402	0.00264908188689564	TLR4/CASP1/MYD88/TNFRSF1A/TLR8/IL1B/LTBR/TLR5/PTGS2/MAP3K1/MTPN/PLEC/F11R/MAP3K2/MAPK3	15
BP	GO:0070555	response to interleukin-1	23/1499	138/18888	0.166666666666667	2.10006671114076	3.80805	0.000528090574099603	0.00383185211474056	0.00267320404589474	IRAK3/LGALS9/PYCARD/MYD88/SIRPA/CXCL8/IL1B/IL1RN/RPS6KA4/HIF1A/EGR1/CCL3L1/APP/CCL3/MTHFR/TOLLIP/IRAK1/RIPK2/PLCB1/GBP2/MAPK3/RC3H1/GBP1	23
BP	GO:0051048	negative regulation of secretion	27/1499	173/18888	0.15606936416185	1.96653645783123	3.74965558867375	0.000535060354136219	0.00387748572157748	0.0027050392886892	SPI1/RAB11FIP1/LGALS9/TNFRSF1B/TNFRSF1A/LILRB1/IL1B/CCR2/NRG1/TSPO/GNAI2/CD74/VAMP3/SLC30A1/NCKAP1L/RAB7A/KLF7/VAMP8/ANXA1/MIDN/CD300A/ENY2/PFKL/RAP1A/GABBR1/PIM3/NOTCH1	27
BP	GO:0036503	ERAD pathway	20/1499	113/18888	0.176991150442478	2.23015933926452	3.85084129018649	0.000541978259143296	0.00392262790861527	0.00273653170369283	HM13/ERLIN2/UBE2J1/CANX/OS9/USP25/EDEM3/TRIM25/ATF6/ECPAS/AMFR/SEL1L/TMX1/JKAMP/BAG6/DNAJB12/TMUB2/MAN1A1/ATXN3/TOR1A	20
BP	GO:0001666	response to hypoxia	42/1499	313/18888	0.134185303514377	1.69078853420917	3.61824425226274	0.000555885088446108	0.00401817444643278	0.00280318756196107	CYBB/AGTRAP/TLR2/ADAM17/SOD2/HMOX1/VEGFA/PTGS2/BNIP3L/HK2/THBS1/ADAM15/CAT/HIF1A/SOX4/APAF1/EGR1/FOXO3/COMT/FOSL2/CBFA2T3/PGK1/PTK2B/ENO1/MTHFR/PLK3/EP300/MDM2/IRAK1/ZFP36L1/ARNT/PIK3CB/TM9SF4/CAPN2/CPT1A/NPEPPS/ITPR2/CYSLTR1/NOTCH1/CBL/ROCK2/PML	42
BP	GO:0035696	monocyte extravasation	5/1499	10/18888	0.5	6.30020013342228	4.92220027859156	0.000561453144977722	0.00404303048519988	0.00282052780928991	PECAM1/JAML/SIRPA/CCR2/PLCB1	5
BP	GO:0060397	growth hormone receptor signaling pathway via JAK-STAT	5/1499	10/18888	0.5	6.30020013342228	4.92220027859156	0.000561453144977722	0.00404303048519988	0.00282052780928991	LYN/JAK2/STAT6/TYK2/STAT5A	5
BP	GO:0070432	regulation of nucleotide-binding oligomerization domain containing 2 signaling pathway	5/1499	10/18888	0.5	6.30020013342228	4.92220027859156	0.000561453144977722	0.00404303048519988	0.00282052780928991	TLR4/SLC15A3/NAGK/HSPA1A/SLC15A4	5
BP	GO:0007272	ensheathment of neurons	25/1499	156/18888	0.16025641025641	2.01929491455842	3.75331560888392	0.000567152548528171	0.00407377164743564	0.00284197367849452	TYMP/TLR2/TNFRSF1B/ITGAX/QKI/CYFIP1/EPB41L3/RARA/HEXB/ACER3/DICER1/CTNNB1/GRB2/PTEN/PLEC/NCSTN/MAPK1/ILK/PPP3R1/MAP2K1/SBF2/B4GALT5/RAF1/MAPK3/HEXA	25
BP	GO:0008366	axon ensheathment	25/1499	156/18888	0.16025641025641	2.01929491455842	3.75331560888392	0.000567152548528171	0.00407377164743564	0.00284197367849452	TYMP/TLR2/TNFRSF1B/ITGAX/QKI/CYFIP1/EPB41L3/RARA/HEXB/ACER3/DICER1/CTNNB1/GRB2/PTEN/PLEC/NCSTN/MAPK1/ILK/PPP3R1/MAP2K1/SBF2/B4GALT5/RAF1/MAPK3/HEXA	25
BP	GO:0045471	response to ethanol	21/1499	122/18888	0.172131147540984	2.16892135740767	3.80298275359067	0.000585294097739937	0.00419878486237618	0.00292918629055848	CYBB/CD14/S100A8/TBXAS1/RGS2/SOD2/MYD88/RARA/CAT/PTK2B/SETD7/RGS19/G6PD/PRKCB/EIF4G1/ADCY7/CPT1A/GABBR1/ITPR2/HDAC2/CBL	21
BP	GO:0048660	regulation of smooth muscle cell proliferation	27/1499	174/18888	0.155172413793103	1.95523452416554	3.71660429799964	0.000586476937159445	0.00420197815605057	0.00293141401890355	KLF4/AIF1/TLR4/MEF2C/SOD2/PTAFR/MYD88/JAK2/HMOX1/TRIB1/HBEGF/PTGS2/GNAI2/THBS1/CDKN1A/IL18/TCF7L2/IL6R/CTNNB1/PTEN/MDM2/IRAK1/STAT1/MAP3K5/MEF2D/GNA13/CTNNBIP1	27
BP	GO:0038066	p38MAPK cascade	13/1499	59/18888	0.220338983050847	2.77635938083016	4.01225211591634	0.000601912542190041	0.00428073470841178	0.00298635672757512	SPI1/LGALS9/NCF1/IL1B/MAP3K20/VEGFA/MAP2K3/MAP3K3/RELL1/MAPK14/PER1/ZFP36L1/MAP3K5	13
BP	GO:1903409	reactive oxygen species biosynthetic process	13/1499	59/18888	0.220338983050847	2.77635938083016	4.01225211591634	0.000601912542190041	0.00428073470841178	0.00298635672757512	CYBB/CD36/TLR4/NCF1/ALOX5/SOD2/RHOA/FOXO3/CYBA/LIPA/ACOX1/HVCN1/RAB27A	13
BP	GO:0045655	regulation of monocyte differentiation	7/1499	20/18888	0.35	4.4101400933956	4.47990998388339	0.000601978318370407	0.00428073470841178	0.00298635672757512	FES/CD4/CD74/HLA-DRB1/ZFP36L1/IRF7/CTNNBIP1	7
BP	GO:0055070	copper ion homeostasis	7/1499	20/18888	0.35	4.4101400933956	4.47990998388339	0.000601978318370407	0.00428073470841178	0.00298635672757512	SCO2/SLC31A2/SLC31A1/APP/ATOX1/PRNP/MT2A	7
BP	GO:0071391	cellular response to estrogen stimulus	7/1499	20/18888	0.35	4.4101400933956	4.47990998388339	0.000601978318370407	0.00428073470841178	0.00298635672757512	NCOA4/RARA/SP1/MDM2/SRA1/SERPINB9/WBP2	7
BP	GO:1990182	exosomal secretion	7/1499	20/18888	0.35	4.4101400933956	4.47990998388339	0.000601978318370407	0.00428073470841178	0.00298635672757512	SDCBP/RAB7A/RAB27A/PDCD6IP/CHMP2A/TSG101/RAB11A	7
BP	GO:0006066	alcohol metabolic process	48/1499	373/18888	0.128686327077748	1.6214992300497	3.55941114141024	0.000607745466151787	0.00431635682693339	0.00301120768437196	ALDH2/ASAH1/SULT1A1/NPC2/SPTLC2/CYP1B1/PTAFR/ALDH1A1/CEBPA/ALDH3B1/CYP27A1/IMPA2/CAT/SPTSSA/ACER3/PLEK/APOBR/ITPK1/CES1/TPI1/LIPA/GK/GALK1/APP/HDLBP/ERLIN2/IDH1/NAAA/IPMK/SOAT1/G6PD/GDE1/DGAT1/CYB5R3/MPDU1/AKR1A1/PNPLA2/NUDT3/ALDH3A2/IDH3G/PLCB1/LDLR/GCH1/SNX17/SPTLC1/ACADVL/PPIP5K2/ACLY	48
BP	GO:0006734	NADH metabolic process	9/1499	32/18888	0.28125	3.54386257505003	4.22852452045492	0.000638998285568978	0.00452577583064254	0.00315730406576648	HK3/HK2/PKM/TPI1/PGK1/PGAM1/HK1/ENO1/PFKL	9
BP	GO:0006576	biogenic amine metabolic process	18/1499	98/18888	0.183673469387755	2.31435923268574	3.83008780948411	0.000639615439548323	0.00452577583064254	0.00315730406576648	ALDH2/ITGAM/SULT1A1/HNMT/KYNU/SAT1/OAZ1/ITGB2/OAZ2/COMT/MTPN/NAAA/SAT2/VPS35/SMS/GDE1/AZIN1/GCH1	18
BP	GO:0048534	hematopoietic or lymphoid organ development	18/1499	98/18888	0.183673469387755	2.31435923268574	3.83008780948411	0.000639615439548323	0.00452577583064254	0.00315730406576648	MAFB/ADAM17/LTBR/CTNNB1/IL15/LIPA/PSEN1/BCL3/JARID2/MAPK1/NFKBIZ/LMO4/MAP2K1/RAF1/MAPK3/RC3H1/ZMPSTE24/SLC40A1	18
BP	GO:0051495	positive regulation of cytoskeleton organization	28/1499	184/18888	0.152173913043478	1.91745221451982	3.67172478187591	0.000644219449483829	0.00455269725094279	0.00317608517931495	HCK/CCDC88A/PYCARD/PAK1/FES/PPM1F/RAC1/CYFIP1/RHOA/VASP/GSN/CDC42EP3/HSPA1A/P2RX7/PLEK/S100A10/GRB2/NCKAP1L/PTK2B/FLNA/BAG4/CLIP1/NUP62/WDR1/WASHC2C/TRIM27/SPAST/ROCK2	28
BP	GO:0035902	response to immobilization stress	8/1499	26/18888	0.307692307692308	3.87704623595217	4.31007321839421	0.000659248110741526	0.00465147495022287	0.00324499518352516	SOD2/PPP1R9B/FOXO3/PTK2B/MDM2/GLTP/ERCC1/CERS2	8
BP	GO:0002430	complement receptor mediated signaling pathway	6/1499	15/18888	0.4	5.04016010673783	4.5958806122797	0.00066146325661526	0.00465147495022287	0.00324499518352516	FPR1/C5AR1/ITGAM/FPR2/CR1/C3AR1	6
BP	GO:0045472	response to ether	6/1499	15/18888	0.4	5.04016010673783	4.5958806122797	0.00066146325661526	0.00465147495022287	0.00324499518352516	ITGAM/PTAFR/LIPA/MDM2/PLCB1/GOLPH3	6
BP	GO:0046348	amino sugar catabolic process	6/1499	15/18888	0.4	5.04016010673783	4.5958806122797	0.00066146325661526	0.00465147495022287	0.00324499518352516	MGAT1/ALDH1A1/NPL/NAGK/RENBP/CTBS	6
BP	GO:0034605	cellular response to heat	14/1499	67/18888	0.208955223880597	2.63291945874364	3.93120617398125	0.000664793392764406	0.0046691284404267	0.00325731073747243	LYN/HSBP1/PRKACA/HMOX1/TFEC/PTGS2/THBS1/CDKN1A/HSPA1A/YWHAE/EP300/IRAK1/HDAC2/ATXN3	14
BP	GO:0048259	regulation of receptor-mediated endocytosis	20/1499	115/18888	0.173913043478261	2.19137395945123	3.76248854330412	0.000683494149711019	0.00479455994674134	0.00334481516095294	SYK/PPT1/PICALM/NUMB/ANXA2/SDCBP/ARRB2/RAC1/VEGFA/INSR/ARRB1/BMP2K/RIN3/AP2A1/UNC119/PPP3R1/PIK3CB/ANKRD13D/ANKRD13A/CBL	20
BP	GO:0061572	actin filament bundle organization	26/1499	167/18888	0.155688622754491	1.96173896370035	3.66518523279546	0.000697491237220797	0.00488672827455063	0.00340911428822232	AIF1/CCDC88A/MARCKS/ZEB2/ZYX/PAK1/SHTN1/PPM1F/ARAP1/PHACTR1/RAC1/RHOA/LCP1/PLEK/S100A10/ARRB1/PTK2B/FLNA/WAS/ACTN1/F11R/BAG4/MICAL1/PPFIA1/RDX/ROCK2	26
BP	GO:0008637	apoptotic mitochondrial changes	19/1499	107/18888	0.177570093457944	2.23745425299109	3.76883121254864	0.000707787068405003	0.00494669342531889	0.00345094760507444	PLAUR/PYCARD/TNFSF10/SOD2/IER3/BNIP3L/HK2/PPIF/HSPA1A/MCL1/ATG3/BID/BCL2A1/PRELID1/VPS35/RHOT1/SLC35F6/PPP2CB/IFI6	19
BP	GO:0019751	polyol metabolic process	19/1499	107/18888	0.177570093457944	2.23745425299109	3.76883121254864	0.000707787068405003	0.00494669342531889	0.00345094760507444	ASAH1/SPTLC2/PTAFR/CYP27A1/IMPA2/SPTSSA/ACER3/PLEK/ITPK1/TPI1/GK/GALK1/NAAA/IPMK/NUDT3/PLCB1/GCH1/SPTLC1/PPIP5K2	19
BP	GO:0046686	response to cadmium ion	13/1499	60/18888	0.216666666666667	2.73008672448299	3.94081826047513	0.000713404949521465	0.0049798463143067	0.00347407596032447	CYBB/SLC11A1/NCF1/SOD2/HMOX1/CAT/SLC30A1/PRNP/MAPK1/MT2A/ERCC1/MTF1/MAPK3	13
BP	GO:0002709	regulation of T cell mediated immunity	18/1499	99/18888	0.181818181818182	2.29098186669901	3.7812109690553	0.000724834444177951	0.00505343573321617	0.00352541393644497	HLA-DRA/TNFRSF1B/AHR/LILRB1/CD1D/IL1B/NLRP3/CCR2/LILRB4/IL18/HLA-DRB1/P2RX7/NCKAP1L/DUSP22/STX7/CD55/WAS/MR1	18
BP	GO:0050871	positive regulation of B cell activation	16/1499	83/18888	0.192771084337349	2.42899282252425	3.83069370136357	0.000726729420772237	0.00506045327716218	0.00353030956558383	SPI1/TNFSF13B/TLR4/TNFSF13/SYK/BST1/MEF2C/BTK/BCL6/CDKN1A/CD74/PELI1/NCKAP1L/STAT6/AKIRIN2/IRS2	16
BP	GO:0010811	positive regulation of cell-substrate adhesion	21/1499	124/18888	0.169354838709677	2.13393875486884	3.71948431650904	0.000729696481981736	0.00507490984294013	0.00354039485827525	CD36/JAK2/PPM1F/DOCK5/RAC1/VEGFA/RIN2/S100A10/TRIOBP/MYADM/PTK2B/LIMS1/FLNA/ITGA5/PTPRJ/RRAS/ILK/RREB1/CRK/UNC13D/RSU1	21
BP	GO:0097581	lamellipodium organization	17/1499	91/18888	0.186813186813187	2.35392092897096	3.80114756655915	0.000732122737743099	0.00508557452949353	0.00354783483309397	CCDC88A/PLEKHO1/CORO1C/RAC1/CYFIP1/ARPIN/ACTR2/SRGAP2/CD44/SNX2/MYO9B/PARVB/VCL/WAS/RREB1/GOLPH3/SNX1	17
BP	GO:0034314	Arp2/3 complex-mediated actin nucleation	11/1499	46/18888	0.239130434782609	3.01313919424544	4.0136012497971	0.000754336820032259	0.00522713202786344	0.00364658918635136	CYFIP1/ARPC1B/ACTR2/ARPC5/ARPC3/WASHC4/ARPC4/RNH1/WASHC2C/ARPC1A/TRIM27	11
BP	GO:2000785	regulation of autophagosome assembly	11/1499	46/18888	0.239130434782609	3.01313919424544	4.0136012497971	0.000754336820032259	0.00522713202786344	0.00364658918635136	LRRK2/C9orf72/RALB/SNX18/SNX30/ULK1/FEZ2/SH3GLB1/MTMR3/RAB1B/TBC1D14	11
BP	GO:0034394	protein localization to cell surface	14/1499	68/18888	0.205882352941176	2.59420005493859	3.86663	0.000776989142893642	0.00537262131613082	0.00374808646296456	FCN1/TYROBP/PICALM/STX3/CTNNB1/LEPROT/GGA3/VCL/FLNA/USP4/TAX1BP3/TM9SF4/TOR1A/RAB11A	14
BP	GO:0033002	muscle cell proliferation	35/1499	251/18888	0.139442231075697	1.75702792565562	3.54491447055549	0.000777219094889711	0.00537262131613082	0.00374808646296456	KLF4/AIF1/TLR4/MEF2C/SOD2/PTAFR/MYD88/JAK2/FES/HMOX1/TRIB1/HBEGF/PTGS2/GNAI2/THBS1/CDKN1A/IL18/TCF7L2/PRKAR1A/IL6R/CTNNB1/RBPJ/MAPK14/PTEN/JARID2/MDM2/IRAK1/STAT1/MAP3K5/DIPK2A/MEF2D/GNA13/CTNNBIP1/RUNX1/NOTCH1	35
BP	GO:0006641	triglyceride metabolic process	19/1499	108/18888	0.175925925925926	2.21673708398191	3.72310968862494	0.000796220478294281	0.00549729920528997	0.00383506514266145	MBOAT7/ACSL1/CAT/GPAT3/APOBR/AGPAT2/ABHD5/LIPA/GK/LPGAT1/DGAT1/PNPLA2/CPT1A/LDLR/SEL1L/TMX1/PANK2/PIK3CG/GPAT4	19
BP	GO:0002260	lymphocyte homeostasis	15/1499	76/18888	0.197368421052632	2.48692110529827	3.81348673277352	0.000815477579923237	0.00560957555083648	0.00391339216891036	TNFSF13B/LYN/LGALS9/LGALS2/MEF2C/TCIRG1/GAPT/CD74/HIF1A/P2RX7/NCKAP1L/SKIL/SOS2/RC3H1/SLC40A1	15
BP	GO:0006622	protein targeting to lysosome	9/1499	33/18888	0.272727272727273	3.43647280004852	4.11292009156822	0.000817406549718097	0.00560957555083648	0.00391339216891036	NCOA4/SORT1/LAMP2/LAPTM5/SCARB2/ZFYVE16/RAB7A/GGA3/PXK	9
BP	GO:0034121	regulation of toll-like receptor signaling pathway	9/1499	33/18888	0.272727272727273	3.43647280004852	4.11292009156822	0.000817406549718097	0.00560957555083648	0.00391339216891036	S100A8/CD36/S100A9/IRAK3/ARRB2/CD300LF/CD300A/IRF7/PDPK1	9
BP	GO:0045648	positive regulation of erythrocyte differentiation	9/1499	33/18888	0.272727272727273	3.43647280004852	4.11292009156822	0.000817406549718097	0.00560957555083648	0.00391339216891036	HSPA1A/HIF1A/FOXO3/NCKAP1L/MAPK14/STAT1/ARNT/FAM210B/ISG15	9
BP	GO:0050869	negative regulation of B cell activation	9/1499	33/18888	0.272727272727273	3.43647280004852	4.11292009156822	0.000817406549718097	0.00560957555083648	0.00391339216891036	MNDA/TYROBP/LYN/BTK/BCL6/LAPTM5/CR1/CD300A/RC3H1	9
BP	GO:0007029	endoplasmic reticulum organization	18/1499	100/18888	0.18	2.26807204803202	3.73291977612261	0.00081961102121046	0.00561793547149793	0.00391922427648298	LRRK2/RTN3/SHTN1/RTN1/RAB10/RAB5IF/TMEM33/CERT1/RTN4/REEP5/VAPA/GAK/REEP3/SEC61A1/NCLN/BAG6/MMGT1/EMC8	18
BP	GO:0051650	establishment of vesicle localization	29/1499	196/18888	0.147959183673469	1.86434493744129	3.57134860946519	0.000826721101010908	0.00565985984538237	0.00394847185768747	LRRK2/PICALM/SDCBP/KIF13A/TCIRG1/TRAPPC5/CTNNB1/SNAP23/FAM91A1/PSEN1/RAB7A/MYO5A/AP3S2/RAB27A/BLOC1S6/PDCD6IP/CHMP2A/SNAP29/EXOC3/TSG101/CLN3/STK11/WDR11/RAB1A/TRAK1/AP3S1/SPG11/TOR1A/RAB11A	29
BP	GO:1990845	adaptive thermogenesis	26/1499	169/18888	0.153846153846154	1.93852311797609	3.59825558178553	0.000836527034150796	0.00569281680635103	0.00397146352823314	CD36/TLR4/SYK/QKI/ADAM17/ACSL1/CEBPB/JAK2/ALDH1A1/CCR2/VEGFA/IL18/ZNF516/IL15/TLE3/LIPA/TFE3/STAT6/RBPJ/ADIPOR1/ZBTB7B/RB1/STK11/ID1/ADIPOR2/NOTCH1	26
BP	GO:0048659	smooth muscle cell proliferation	27/1499	178/18888	0.151685393258427	1.91129666968991	3.58655828894704	0.000837950844129519	0.00569281680635103	0.00397146352823314	KLF4/AIF1/TLR4/MEF2C/SOD2/PTAFR/MYD88/JAK2/HMOX1/TRIB1/HBEGF/PTGS2/GNAI2/THBS1/CDKN1A/IL18/TCF7L2/IL6R/CTNNB1/PTEN/MDM2/IRAK1/STAT1/MAP3K5/MEF2D/GNA13/CTNNBIP1	27
BP	GO:0002396	MHC protein complex assembly	7/1499	21/18888	0.333333333333333	4.20013342228152	4.30795651772049	0.00084152945065793	0.00569281680635103	0.00397146352823314	HLA-DRA/HLA-DMB/HLA-DMA/HLA-DRB1/HLA-DQB1/HLA-DRB5/HLA-DPA1	7
BP	GO:0002501	peptide antigen assembly with MHC protein complex	7/1499	21/18888	0.333333333333333	4.20013342228152	4.30795651772049	0.00084152945065793	0.00569281680635103	0.00397146352823314	HLA-DRA/HLA-DMB/HLA-DMA/HLA-DRB1/HLA-DQB1/HLA-DRB5/HLA-DPA1	7
BP	GO:0007213	G protein-coupled acetylcholine receptor signaling pathway	7/1499	21/18888	0.333333333333333	4.20013342228152	4.30795651772049	0.00084152945065793	0.00569281680635103	0.00397146352823314	GNAI2/GNAQ/GNA15/GRK2/PRKCB/GNB1/PLCB1	7
BP	GO:0045056	transcytosis	7/1499	21/18888	0.333333333333333	4.20013342228152	4.30795651772049	0.00084152945065793	0.00569281680635103	0.00397146352823314	FCGRT/LRP1/PICALM/PTAFR/CLTC/VPS35/RAB11A	7
BP	GO:0071800	podosome assembly	7/1499	21/18888	0.333333333333333	4.20013342228152	4.30795651772049	0.00084152945065793	0.00569281680635103	0.00397146352823314	HCK/DOCK5/RHOA/GSN/LCP1/MSN/DBNL	7
BP	GO:0097734	extracellular exosome biogenesis	7/1499	21/18888	0.333333333333333	4.20013342228152	4.30795651772049	0.00084152945065793	0.00569281680635103	0.00397146352823314	SDCBP/RAB7A/RAB27A/PDCD6IP/CHMP2A/TSG101/RAB11A	7
BP	GO:0141087	positive regulation of inflammasome-mediated signaling pathway	7/1499	21/18888	0.333333333333333	4.20013342228152	4.30795651772049	0.00084152945065793	0.00569281680635103	0.00397146352823314	CD36/TLR4/MYD88/BTK/STMP1/MAVS/GBP2	7
BP	GO:1902683	regulation of receptor localization to synapse	7/1499	21/18888	0.333333333333333	4.20013342228152	4.30795651772049	0.00084152945065793	0.00569281680635103	0.00397146352823314	TYROBP/NPTN/ADAM10/STX7/RAP1A/ZDHHC3/GRIPAP1	7
BP	GO:0051261	protein depolymerization	20/1499	117/18888	0.170940170940171	2.15391457552899	3.67593554725269	0.000855820709679161	0.00578262723882859	0.00403411772371709	CAPG/GSN/CAPZA2/MID1IP1/PLEK/TRIOBP/MICAL2/PPP1R9B/CLTC/CAPZA1/MTPN/FLII/TAOK1/ARHGEF2/GAK/WDR1/WASHC2C/MICAL1/SPAST/RDX	20
BP	GO:0051648	vesicle localization	31/1499	215/18888	0.144186046511628	1.81680189894038	3.53650212150362	0.00086647429954728	0.00584767489362714	0.00407949673333872	LRRK2/PICALM/SDCBP/KIF13A/TCIRG1/TRAPPC5/CTNNB1/SNAP23/FAM91A1/PSEN1/RAB7A/PTEN/MYO5A/AP3S2/RAB27A/BLOC1S6/PDCD6IP/CHMP2A/SNAP29/EXOC3/TSG101/CLN3/STK11/WDR11/RAB1A/TRAK1/AP3S1/PIK3CG/SPG11/TOR1A/RAB11A	31
BP	GO:0031579	membrane raft organization	8/1499	27/18888	0.296296296296296	3.73345193091691	4.17307286996285	0.000872248040811253	0.00585887363261898	0.00408730927763466	PPT1/ANXA2/GSN/S100A10/MYADM/DOCK2/PACSIN2/CLN3	8
BP	GO:0031639	plasminogen activation	8/1499	27/18888	0.296296296296296	3.73345193091691	4.17307286996285	0.000872248040811253	0.00585887363261898	0.00408730927763466	CTSZ/PLAUR/ANXA2/THBS1/S100A10/PGK1/ENO1/RUNX1	8
BP	GO:0032740	positive regulation of interleukin-17 production	8/1499	27/18888	0.296296296296296	3.73345193091691	4.17307286996285	0.000872248040811253	0.00585887363261898	0.00408730927763466	MYD88/JAK2/BTK/IL18/CARD9/IL15/TYK2/ZBTB7B	8
BP	GO:0036296	response to increased oxygen levels	8/1499	27/18888	0.296296296296296	3.73345193091691	4.17307286996285	0.000872248040811253	0.00585887363261898	0.00408730927763466	ATP6V0D1/SOD2/ATP6V1A/CDKN1A/CAT/ATP6AP1/ATG7/HDAC2	8
BP	GO:0048246	macrophage chemotaxis	10/1499	40/18888	0.25	3.15010006671114	3.99669525245173	0.000896729747116017	0.00601509019534314	0.00419629019208685	C5AR1/LGALS3/CSF1R/THBS1/C3AR1/CCL3/PTK2B/MAPK1/CKLF/MAPK3	10
BP	GO:0002520	immune system development	29/1499	197/18888	0.147208121827411	1.8548812575558	3.54134014681679	0.000897617041088776	0.00601509019534314	0.00419629019208685	LILRB2/LYN/IRAK3/MAFB/TNFSF13/LGALS9/ADAM17/BCL6/LTBR/LILRB4/SAMHD1/CTNNB1/IL15/LIPA/PSEN1/STAT6/BCL3/JARID2/MAPK1/NFKBIZ/LMO4/MAP2K1/ERCC1/SLC15A4/RAF1/MAPK3/RC3H1/ZMPSTE24/SLC40A1	29
BP	GO:0006509	membrane protein ectodomain proteolysis	11/1499	47/18888	0.234042553191489	2.94902984968703	3.92790022506291	0.000915176558558841	0.00611836347130418	0.00426833643261629	TIMP2/TNFRSF1B/ADAM17/IL1B/TIMP1/P2RX7/PSEN1/ADAM10/NCSTN/FURIN/SPPL2A	11
BP	GO:0140894	endolysosomal toll-like receptor signaling pathway	11/1499	47/18888	0.234042553191489	2.94902984968703	3.92790022506291	0.000915176558558841	0.00611836347130418	0.00426833643261629	PIK3AP1/UNC93B1/MYD88/SCIMP/TLR8/OAS1/PELI1/RTN4/WDFY1/IRAK1/SLC15A4	11
BP	GO:0043536	positive regulation of blood vessel endothelial cell migration	15/1499	77/18888	0.194805194805195	2.45462342860608	3.75521668493584	0.000939761881241164	0.00627536187051544	0.00437786277742382	ADAM17/HMOX1/VEGFA/PTGS2/THBS1/MAP2K3/MAP3K3/HIF1A/SP1/HDAC9/ANXA1/P2RX4/ATP5F1B/PDPK1/STAT5A	15
BP	GO:0038061	non-canonical NF-kappaB signal transduction	22/1499	135/18888	0.162962962962963	2.0533985620043	3.60636127912396	0.000941096784692341	0.0062769171962618	0.00437894781488178	SPI1/TLR4/LGALS9/PYCARD/TLR2/RASSF2/CD86/IL1B/NLRP3/NLRP12/RHOA/LAPTM5/IL18/APP/BCL3/ADIPOR1/NMI/PRDX1/IFI35/AMFR/RELB/RC3H1	22
BP	GO:0048525	negative regulation of viral process	17/1499	93/18888	0.182795698924731	2.30329897350922	3.69921322716083	0.000945249703590996	0.00629724246977113	0.00439312727738505	FCN1/IFITM3/PLSCR1/APOBEC3A/OAS1/GSN/CIITA/TRIM8/BST2/SNX3/STAT1/OAS2/MAVS/TRIM25/MX1/TRIM27/ISG15	17
BP	GO:0001821	histamine secretion	5/1499	11/18888	0.454545454545455	5.72745466674753	4.60470943253826	0.000962153241179827	0.00636477506175163	0.0044402398466352	LYN/BTK/SNAP23/VAMP8/VAMP7	5
BP	GO:0002604	regulation of dendritic cell antigen processing and presentation	5/1499	11/18888	0.454545454545455	5.72745466674753	4.60470943253826	0.000962153241179827	0.00636477506175163	0.0044402398466352	CD68/SLC11A1/FGL2/THBS1/CD74	5
BP	GO:0002765	immune response-inhibiting signal transduction	5/1499	11/18888	0.454545454545455	5.72745466674753	4.60470943253826	0.000962153241179827	0.00636477506175163	0.0044402398466352	LILRB2/LYN/CD33/LILRB1/LILRB4	5
BP	GO:0030167	proteoglycan catabolic process	5/1499	11/18888	0.454545454545455	5.72745466674753	4.60470943253826	0.000962153241179827	0.00636477506175163	0.0044402398466352	BTK/HPSE/GLB1/HGSNAT/GUSB	5
BP	GO:0051133	regulation of NK T cell activation	5/1499	11/18888	0.454545454545455	5.72745466674753	4.60470943253826	0.000962153241179827	0.00636477506175163	0.0044402398466352	JAK2/IL18/TYK2/ZBTB7B/CD300A	5
BP	GO:0072584	caveolin-mediated endocytosis	5/1499	11/18888	0.454545454545455	5.72745466674753	4.60470943253826	0.000962153241179827	0.00636477506175163	0.0044402398466352	UNC119/MAPK1/PACSIN2/CLN3/MAPK3	5
BP	GO:0045017	glycerolipid biosynthetic process	35/1499	254/18888	0.137795275590551	1.7362756273211	3.4685602280888	0.000963208585538958	0.00636477506175163	0.0044402398466352	MBOAT7/ACSL1/PLSCR1/LPCAT2/IMPA2/TTC7A/GPAT3/FAR1/AGPAT2/ABHD5/GK/INPPL1/PTEN/AGPAT3/MTMR6/SLC44A1/PISD/MTMR14/LPGAT1/DGAT1/MTMR3/PIK3CB/PNPLA2/CAPN2/CHPT1/LDLR/TMX1/CLN3/PCYT1A/PIK3CG/PTDSS1/GPAT4/PIGS/CRLS1/PITPNM1	35
BP	GO:1900180	regulation of protein localization to nucleus	23/1499	144/18888	0.159722222222222	2.0125639315099	3.58110920112032	0.000968246564253278	0.00639065171493241	0.00445829210228228	CD36/GLUL/CHP1/JAK2/PRKCD/CTNNA1/LILRB4/PTGS2/TCF7L2/TRIM8/PSEN1/MAPK14/FLNA/HCLS1/TYK2/EP300/MAVS/PARP9/DTX3L/MARK3/STK11/NUP58/MEPCE	23
BP	GO:0042886	amide transport	41/1499	312/18888	0.131410256410256	1.65582182993791	3.42950995089472	0.000974556485797359	0.00642485386933073	0.00448215245356363	S100A8/ALOX5/PSAP/MGST1/JAK2/PRKACA/SLC15A3/IL1B/IL1RN/AQP9/FOLR3/NADK/ACSL4/TCIRG1/CD74/HLA-DRB1/HIF1A/SOX4/TCF7L2/PRKAR1A/CERT1/KLF7/PRKCB/CYB5R4/MIDN/GLTP/GLUD1/ENY2/VAPA/PFKL/SIDT2/IRS2/TIAM1/CPT1A/PLCB1/GABBR1/SLC15A4/PIM3/RAF1/RAB1A/UBE2Q1	41
BP	GO:0009313	oligosaccharide catabolic process	6/1499	16/18888	0.375	4.72515010006671	4.37662973859827	0.00098761544260834	0.00648094189066487	0.00452128097968286	GM2A/MAN2B1/HEXB/MANBA/CTBS/MAN2C1	6
BP	GO:0030852	regulation of granulocyte differentiation	6/1499	16/18888	0.375	4.72515010006671	4.37662973859827	0.00098761544260834	0.00648094189066487	0.00452128097968286	TRIB1/EVI2B/RARA/TESC/HCLS1/RUNX1	6
BP	GO:0047484	regulation of response to osmotic stress	6/1499	16/18888	0.375	4.72515010006671	4.37662973859827	0.00098761544260834	0.00648094189066487	0.00452128097968286	YBX3/PTGS2/USP15/MICU1/ARHGEF2/CLN3	6
BP	GO:0090336	positive regulation of brown fat cell differentiation	6/1499	16/18888	0.375	4.72515010006671	4.37662973859827	0.00098761544260834	0.00648094189066487	0.00452128097968286	PTGS2/METRNL/TFE3/MAPK14/ZBTB7B/RREB1	6
BP	GO:0033619	membrane protein proteolysis	13/1499	62/18888	0.209677419354839	2.64201941078999	3.80224508482832	0.000988960616020878	0.00648230111490785	0.00452222921140914	TIMP2/CTSH/TNFRSF1B/ADAM17/IL1B/TIMP1/P2RX7/HM13/PSEN1/ADAM10/NCSTN/FURIN/SPPL2A	13
BP	GO:0051897	positive regulation of phosphatidylinositol 3-kinase/protein kinase B signal transduction	26/1499	171/18888	0.152046783625731	1.91585033297052	3.53223382867163	0.000999071392716607	0.00654104672748712	0.00456321174531784	FGR/CCDC88A/NCF1/ARRB2/PIK3AP1/JAK2/CSF1R/HBEGF/THBS1/IL18/CAT/INSR/HPSE/TCF7L2/PTPN6/RTN4/CCL3/PTK2B/PTPRJ/HCLS1/P2RX4/BAG4/IRS2/PDPK1/PIK3CG/CBL	26
BP	GO:0071347	cellular response to interleukin-1	19/1499	110/18888	0.172727272727273	2.17643277336406	3.63315388186837	0.00100184284318022	0.00655166111912116	0.00457061663303562	IRAK3/PYCARD/MYD88/SIRPA/CXCL8/IL1B/IL1RN/RPS6KA4/HIF1A/EGR1/CCL3L1/CCL3/TOLLIP/IRAK1/PLCB1/GBP2/MAPK3/RC3H1/GBP1	19
BP	GO:0042176	regulation of protein catabolic process	46/1499	362/18888	0.12707182320442	1.6011558350134	3.39074808478096	0.00101948025194264	0.00665172911233135	0.00464042678131484	CST3/LRRK2/TIMP2/IRAK3/LRP1/TNFRSF1B/FBXL5/ANXA2/IER3/PRKACA/CEBPA/TRIB1/IL1B/GABARAP/OAZ1/TIMP1/CTSA/HSPA1A/OAZ2/CBFA2T3/ATG7/PSEN1/RAB7A/ELOB/MSN/GGA3/FLNA/VPS35/SNX3/PLK3/MDM2/USP25/FURIN/COP1/AZIN1/LDLR/RAD23B/TMX1/RIC1/BAG6/RYBP/ATXN3/RNF41/ZYG11B/ARAF/RDX	46
BP	GO:1901342	regulation of vasculature development	46/1499	362/18888	0.12707182320442	1.6011558350134	3.39074808478096	0.00101948025194264	0.00665172911233135	0.00464042678131484	CYBB/GRN/KLF4/C5AR1/CTSH/GLUL/EMILIN2/ALOX5/ITGAX/RHOB/CYP1B1/HMOX1/CXCL8/IL1B/SEMA4A/CCR2/STAB1/VEGFA/HK2/THBS1/NINJ1/HIF1A/C3AR1/PKM/HHEX/PLXND1/CTNNB1/PGK1/SP1/RNH1/PTK2B/ADAM10/EPN1/ITGA5/PRKCB/RRAS/AGO1/STAT1/GTF2I/PIK3CB/PDPK1/RUNX1/PIK3CG/CYSLTR1/ROCK2/PML	46
BP	GO:0001782	B cell homeostasis	9/1499	34/18888	0.264705882352941	3.33540007063533	4.00169513237598	0.00103429536166047	0.0067176127480251	0.00468638899390057	TNFSF13B/LYN/MEF2C/GAPT/CD74/HIF1A/NCKAP1L/SOS2/RC3H1	9
BP	GO:0002828	regulation of type 2 immune response	9/1499	34/18888	0.264705882352941	3.33540007063533	4.00169513237598	0.00103429536166047	0.0067176127480251	0.00468638899390057	CD86/BCL6/NLRP3/CCR2/IL18/RARA/CD74/STAT6/ANXA1	9
BP	GO:0032743	positive regulation of interleukin-2 production	9/1499	34/18888	0.264705882352941	3.33540007063533	4.00169513237598	0.00103429536166047	0.0067176127480251	0.00468638899390057	CLEC7A/CD86/IL1B/CCR2/CD4/CD83/ANXA1/RIPK2/RUNX1	9
BP	GO:0090022	regulation of neutrophil chemotaxis	9/1499	34/18888	0.264705882352941	3.33540007063533	4.00169513237598	0.00103429536166047	0.0067176127480251	0.00468638899390057	C5AR1/BST1/MPP1/CXCL8/RAC1/CD74/C3AR1/MOSPD2/NCKAP1L	9
BP	GO:0045765	regulation of angiogenesis	45/1499	353/18888	0.127478753541076	1.60628332013599	3.37607184865144	0.00107606694401299	0.00698095365956491	0.00487010276183795	CYBB/GRN/KLF4/C5AR1/CTSH/GLUL/EMILIN2/ALOX5/ITGAX/RHOB/CYP1B1/HMOX1/CXCL8/IL1B/SEMA4A/CCR2/STAB1/VEGFA/HK2/THBS1/NINJ1/HIF1A/C3AR1/PKM/HHEX/PLXND1/CTNNB1/PGK1/SP1/RNH1/PTK2B/EPN1/ITGA5/PRKCB/RRAS/AGO1/STAT1/GTF2I/PIK3CB/PDPK1/RUNX1/PIK3CG/CYSLTR1/ROCK2/PML	45
BP	GO:0050853	B cell receptor signaling pathway	15/1499	78/18888	0.192307692307692	2.42315389747011	3.69785410832637	0.00107968128406276	0.00699643298523488	0.00488090155959153	MNDA/LYN/SYK/NFAM1/MEF2C/BTK/LAT2/PTPN6/GRB2/NCKAP1L/PRKCB/MAPK1/CD300A/NFKBIZ/CMTM3	15
BP	GO:0006900	vesicle budding from membrane	16/1499	86/18888	0.186046511627907	2.34426051476178	3.66839122985133	0.00108466218449814	0.00702072250329705	0.00489784658669914	PICALM/ANXA2/TRAPPC5/P2RX7/S100A10/RAB7A/SNX3/AP3S2/VAPA/CHMP4B/GOLPH3/RAB1A/SEC13/AP3S1/SEC23B/CHMP5	16
BP	GO:0051017	actin filament bundle assembly	25/1499	163/18888	0.153374233128834	1.93257672804364	3.51085154214603	0.00109002857220302	0.00704744920234779	0.00491649185741849	AIF1/CCDC88A/MARCKS/ZEB2/ZYX/PAK1/PPM1F/ARAP1/PHACTR1/RAC1/RHOA/LCP1/PLEK/S100A10/ARRB1/PTK2B/FLNA/WAS/ACTN1/F11R/BAG4/MICAL1/PPFIA1/RDX/ROCK2	25
BP	GO:0045066	regulatory T cell differentiation	10/1499	41/18888	0.24390243902439	3.07326835776697	3.90185688017339	0.00110276755403346	0.00708532806942848	0.00494291718326665	LILRB2/HLA-DRA/LGALS9/VSIR/BCL6/LILRB4/CR1/HLA-DRB1/FOXO3/CD46	10
BP	GO:0071402	cellular response to lipoprotein particle stimulus	10/1499	41/18888	0.24390243902439	3.07326835776697	3.90185688017339	0.00110276755403346	0.00708532806942848	0.00494291718326665	CD68/FCER1G/CD36/TLR4/SYK/ADAM17/MYD88/ITGB2/CES1/LDLR	10
BP	GO:0043277	apoptotic cell clearance	11/1499	48/18888	0.229166666666667	2.88759172781855	3.84444133178925	0.00110335077204759	0.00708532806942848	0.00494291718326665	FCN1/CD36/TYROBP/LRP1/CD300LF/RAC1/CCR2/THBS1/RARA/ANXA1/SPG11	11
BP	GO:0046365	monosaccharide catabolic process	11/1499	48/18888	0.229166666666667	2.88759172781855	3.84444133178925	0.00110335077204759	0.00708532806942848	0.00494291718326665	HK3/HK2/PKM/GLB1/TPI1/GALK1/PGK1/PGAM1/HK1/ENO1/PFKL	11
BP	GO:0071985	multivesicular body sorting pathway	11/1499	48/18888	0.229166666666667	2.88759172781855	3.84444133178925	0.00110335077204759	0.00708532806942848	0.00494291718326665	LYST/SORT1/DENND10/LEPROT/RAB27A/PDCD6IP/CHMP2A/CHMP4B/TSG101/MVB12A/CHMP5	11
BP	GO:0072583	clathrin-dependent endocytosis	11/1499	48/18888	0.229166666666667	2.88759172781855	3.84444133178925	0.00110335077204759	0.00708532806942848	0.00494291718326665	PICALM/AP2S1/CLTA/BMP2K/CLTC/CANX/AP2A1/UNC119/PIK3CB/GAK/SCYL2	11
BP	GO:0001773	myeloid dendritic cell activation	8/1499	28/18888	0.285714285714286	3.60011436195559	4.04245900586451	0.00113706654779232	0.00726905842449501	0.00507109246608306	PYCARD/LTBR/CLEC4D/NOTCH2/PSEN1/RBPJ/DOCK2/RELB	8
BP	GO:0001778	plasma membrane repair	8/1499	28/18888	0.285714285714286	3.60011436195559	4.04245900586451	0.00113706654779232	0.00726905842449501	0.00507109246608306	ANXA2/MYOF/S100A10/AHNAK/ARL8B/CHMP2A/CHMP4B/CHMP5	8
BP	GO:0090330	regulation of platelet aggregation	8/1499	28/18888	0.285714285714286	3.60011436195559	4.04245900586451	0.00113706654779232	0.00726905842449501	0.00507109246608306	LYN/SYK/EMILIN2/JAK2/PRKCD/SH2B3/F11R/TMX1	8
BP	GO:1903901	negative regulation of viral life cycle	8/1499	28/18888	0.285714285714286	3.60011436195559	4.04245900586451	0.00113706654779232	0.00726905842449501	0.00507109246608306	FCN1/IFITM3/GSN/CIITA/TRIM8/BST2/SNX3/TRIM25	8
BP	GO:0002433	immune response-regulating cell surface receptor signaling pathway involved in phagocytosis	7/1499	22/18888	0.318181818181818	4.00921826672327	4.14638970602242	0.00115037989285298	0.00732948978712592	0.00511325102498528	FGR/LYN/HCK/SYK/PAK1/PRKCD/MYO1G	7
BP	GO:0038096	Fc-gamma receptor signaling pathway involved in phagocytosis	7/1499	22/18888	0.318181818181818	4.00921826672327	4.14638970602242	0.00115037989285298	0.00732948978712592	0.00511325102498528	FGR/LYN/HCK/SYK/PAK1/PRKCD/MYO1G	7
BP	GO:0150105	protein localization to cell-cell junction	7/1499	22/18888	0.318181818181818	4.00921826672327	4.14638970602242	0.00115037989285298	0.00732948978712592	0.00511325102498528	PECAM1/ZDHHC7/ACTB/VCL/FLNA/F11R/MPP7	7
BP	GO:0033059	cellular pigmentation	13/1499	63/18888	0.206349206349206	2.6000825947457	3.73499638868467	0.00115706916230693	0.00735565396037976	0.00513150386243968	RAB32/AP1S2/ZEB2/LYST/KIF13A/MYO5A/AP1B1/AP3S2/RAB27A/BLOC1S6/RAB1A/AP3S1/RAB11A	13
BP	GO:0050688	regulation of defense response to virus	13/1499	63/18888	0.206349206349206	2.6000825947457	3.73499638868467	0.00115706916230693	0.00735565396037976	0.00513150386243968	FGL2/PYCARD/LILRB1/IL1B/IL15/TRIM38/STAT1/MAVS/PARP9/DTX3L/NT5C2/EIF2AK4/ZMPSTE24	13
BP	GO:0015914	phospholipid transport	18/1499	103/18888	0.174757281553398	2.20201169711847	3.59142423893864	0.00117008842204676	0.007430126702317	0.00518345806868101	NPC2/VMP1/PLSCR1/PRKCD/ATP11A/P2RX7/SCARB2/CERT1/ANO6/PRELID1/TMEM30A/SPNS1/GLTP/SLC66A2/PITPNA/VAPA/LDLR/PITPNM1	18
BP	GO:0071901	negative regulation of protein serine/threonine kinase activity	17/1499	95/18888	0.178947368421053	2.25480846880376	3.59986479538084	0.00120903011450439	0.00766885916727951	0.00535000431632173	LYN/IRAK3/PYCARD/SLC8A1/RGS2/PRKCD/IL1B/CDKN1A/GSTP1/HHEX/HIPK3/PRKAR1A/PTEN/PTPRJ/CD300A/RB1/PRKAR2A	17
BP	GO:0006869	lipid transport	55/1499	456/18888	0.120614035087719	1.5197851199045	3.29886874268588	0.00121204427596372	0.00767942624681799	0.00535737619783743	CD36/LRP1/RXRA/SYK/RBP7/NPC2/ANXA2/VMP1/PSAP/ACSL1/PLSCR1/RETN/PRKCD/IL1B/GM2A/TSPO/AQP9/PTGS2/THBS1/ATP11A/P2RX7/SLC43A3/LAMTOR1/APOBR/OSBPL11/SCARB2/SLC27A3/COMT/CES1/LIPA/CERT1/HDLBP/LYPLA1/ANO6/PRELID1/SLCO3A1/SOAT1/ARL8B/KCNQ1/P2RX4/TMEM30A/STX12/SPNS1/PLIN2/GLTP/SLC66A2/PITPNA/FURIN/VAPA/IRS2/CPT1A/LDLR/CLN3/SPG11/PITPNM1	55
BP	GO:0045670	regulation of osteoclast differentiation	14/1499	71/18888	0.197183098591549	2.4845859681102	3.67963156875717	0.00121379229737503	0.00768195658427573	0.00535914142993068	LILRB3/TYROBP/MAFB/TLR4/RASSF2/KLF10/CEBPB/CCR1/LILRB1/LILRB4/NOTCH2/CTNNB1/TFE3/CCL3	14
BP	GO:0034205	amyloid-beta formation	12/1499	56/18888	0.214285714285714	2.70008577146669	3.7407753374488	0.00125254835821837	0.007918441119214	0.00552411946056935	RTN3/PICALM/IFNGR1/RTN1/RTN4/PSEN1/PRNP/SP1/GGA3/NCSTN/GSAP/ROCK2	12
BP	GO:0030224	monocyte differentiation	9/1499	35/18888	0.257142857142857	3.24010292576003	3.89454534269319	0.00129550487696284	0.00814480770328953	0.00568203893404753	CSF1R/FES/VEGFA/CD4/CD74/HLA-DRB1/ZFP36L1/IRF7/CTNNBIP1	9
BP	GO:0032633	interleukin-4 production	9/1499	35/18888	0.257142857142857	3.24010292576003	3.89454534269319	0.00129550487696284	0.00814480770328953	0.00568203893404753	FCER1G/SYK/LGALS9/CD86/CEBPB/NLRP3/RARA/HLA-DRB1/CD83	9
BP	GO:0032673	regulation of interleukin-4 production	9/1499	35/18888	0.257142857142857	3.24010292576003	3.89454534269319	0.00129550487696284	0.00814480770328953	0.00568203893404753	FCER1G/SYK/LGALS9/CD86/CEBPB/NLRP3/RARA/HLA-DRB1/CD83	9
BP	GO:0032872	regulation of stress-activated MAPK cascade	9/1499	35/18888	0.257142857142857	3.24010292576003	3.89454534269319	0.00129550487696284	0.00814480770328953	0.00568203893404753	SCIMP/GSTP1/CARD9/MAPK1/TAOK1/PRDX1/MAP2K1/NBR1/MAPK3	9
BP	GO:0045577	regulation of B cell differentiation	9/1499	35/18888	0.257142857142857	3.24010292576003	3.89454534269319	0.00129550487696284	0.00814480770328953	0.00568203893404753	SPI1/SYK/NFAM1/BTK/BCL6/CR1/PTPN6/NCKAP1L/ZFP36L1	9
BP	GO:0046427	positive regulation of receptor signaling pathway via JAK-STAT	11/1499	49/18888	0.224489795918367	2.82866128439368	3.76311413026663	0.00132227125159548	0.00830359941448758	0.00579281634197417	CYP1B1/JAK2/IL10RB/IL6R/PTK2B/ADIPOR1/TYK2/EP300/CD300A/IL10RA/NOTCH1	11
BP	GO:0043547	positive regulation of GTPase activity	32/1499	230/18888	0.139130434782609	1.75309916756098	3.37387154940729	0.00132367771565216	0.00830359941448758	0.00579281634197417	PICALM/CORO1C/C9orf72/ARAP1/EVI5/RASGRP4/SRGAP2/RHOG/TBC1D9/SNX18/S100A10/ARHGAP27/CCL3L1/CCL3/LIMS1/RASGEF1B/GMIP/ARHGAP24/RAPGEF2/ABR/DOCK8/TBC1D1/TAX1BP3/RAP1A/TIAM1/SIPA1L1/SOS2/RIC1/TBC1D10B/RSU1/TBC1D14/RALGAPA2	32
BP	GO:0042092	type 2 immune response	10/1499	42/18888	0.238095238095238	3.00009530162966	3.80987515241245	0.00134589738628691	0.00841518277968194	0.00587065992631936	CD86/BCL6/NLRP3/CCR2/IL18/RARA/CD74/STAT6/BCL3/ANXA1	10
BP	GO:0050691	regulation of defense response to virus by host	10/1499	42/18888	0.238095238095238	3.00009530162966	3.80987515241245	0.00134589738628691	0.00841518277968194	0.00587065992631936	PYCARD/LILRB1/IL1B/IL15/STAT1/MAVS/PARP9/DTX3L/NT5C2/EIF2AK4	10
BP	GO:0141084	inflammasome-mediated signaling pathway	10/1499	42/18888	0.238095238095238	3.00009530162966	3.80987515241245	0.00134589738628691	0.00841518277968194	0.00587065992631936	CD36/TLR4/PYCARD/MYD88/MEFV/BTK/NLRP3/STMP1/MAVS/GBP2	10
BP	GO:0001910	regulation of leukocyte mediated cytotoxicity	17/1499	96/18888	0.177083333333333	2.23132088058706	3.55112010980694	0.00136274777584782	0.00851119663511975	0.00593764179804425	SPI1/TYROBP/HLA-DRA/ITGAM/LGALS9/ARRB2/LILRB1/CD1D/HLA-DRB1/ICAM1/P2RX7/NCKAP1L/STX7/LAMP1/CRK/SERPINB9/MR1	17
BP	GO:0033627	cell adhesion mediated by integrin	16/1499	88/18888	0.181818181818182	2.29098186669901	3.56391679675891	0.00139820728719772	0.00871685654066781	0.00608111573052576	LYN/ITGAM/SYK/EMILIN2/ITGAX/ADAM17/CYP1B1/ICAM1/TESC/PTPN6/ITGB2/NCKAP1L/FERMT3/ITGA5/CRK/PIK3CG	16
BP	GO:0043112	receptor metabolic process	14/1499	72/18888	0.194444444444444	2.45007782966422	3.61941941359278	0.00139873716260014	0.00871685654066781	0.00608111573052576	CTSD/ANXA2/ARAP1/LAPTM5/VAMP3/LAMTOR1/PSEN1/SH3GLB1/FURIN/DTX3L/LDLR/MVB12A/CHMP5/ECE1	14
BP	GO:0002534	cytokine production involved in inflammatory response	15/1499	80/18888	0.1875	2.36257505003336	3.58574268104189	0.00141259678288459	0.00878400794247883	0.00612796237116676	CLEC7A/TLR4/IL17RA/PYCARD/ALOX5/MYD88/SIRPA/MEFV/LILRB4/CARD9/HIF1A/MAPK14/PER1/PLD3/ADCY7	15
BP	GO:1900015	regulation of cytokine production involved in inflammatory response	15/1499	80/18888	0.1875	2.36257505003336	3.58574268104189	0.00141259678288459	0.00878400794247883	0.00612796237116676	CLEC7A/TLR4/IL17RA/PYCARD/ALOX5/MYD88/SIRPA/MEFV/LILRB4/CARD9/HIF1A/MAPK14/PER1/PLD3/ADCY7	15
BP	GO:2001236	regulation of extrinsic apoptotic signaling pathway	24/1499	157/18888	0.152866242038217	1.92617583696987	3.42143105985707	0.00142081968410994	0.00882550591133068	0.00615691248064631	LGALS3/TLR4/PYCARD/TNFSF10/HMOX1/CTNNA1/IL1B/LTBR/THBS1/GSTP1/HSPA1A/MCL1/ICAM1/TCF7L2/BID/PEA15/ATF3/SGK3/ARHGEF2/SKIL/RAF1/IFI6/FEM1B/PML	24
BP	GO:0002679	respiratory burst involved in defense response	6/1499	17/18888	0.352941176470588	4.44720009418043	4.17482715026689	0.00142448767971757	0.00882903354044754	0.00615937345047115	GRN/S100A9/HCK/NCF1/LIPA/PIK3CG	6
BP	GO:0030889	negative regulation of B cell proliferation	6/1499	17/18888	0.352941176470588	4.44720009418043	4.17482715026689	0.00142448767971757	0.00882903354044754	0.00615937345047115	MNDA/TYROBP/LYN/BTK/CD300A/RC3H1	6
BP	GO:0019076	viral release from host cell	8/1499	29/18888	0.275862068965517	3.4759724874054	3.91769377118815	0.00146224382935855	0.0090433668317332	0.006308898172271	RAB7A/ARL8B/VAPA/TRIM25/CHMP2A/CHMP4B/TSG101/CHMP5	8
BP	GO:0035891	exit from host cell	8/1499	29/18888	0.275862068965517	3.4759724874054	3.91769377118815	0.00146224382935855	0.0090433668317332	0.006308898172271	RAB7A/ARL8B/VAPA/TRIM25/CHMP2A/CHMP4B/TSG101/CHMP5	8
BP	GO:0010560	positive regulation of glycoprotein biosynthetic process	7/1499	23/18888	0.304347826086957	3.83490442903965	3.99410004094508	0.00154146467108939	0.00945444113760032	0.00659567476612234	CHP1/TCF7L2/CTNNB1/IL15/SOAT1/NCSTN/PLCB1	7
BP	GO:0030220	platelet formation	7/1499	23/18888	0.304347826086957	3.83490442903965	3.99410004094508	0.00154146467108939	0.00945444113760032	0.00659567476612234	ZNF385A/MEF2C/PTPN6/NBEAL2/ACTN1/EP300/WDR1	7
BP	GO:0046597	negative regulation of viral entry into host cell	7/1499	23/18888	0.304347826086957	3.83490442903965	3.99410004094508	0.00154146467108939	0.00945444113760032	0.00659567476612234	FCN1/IFITM3/GSN/CIITA/TRIM8/SNX3/TRIM25	7
BP	GO:0061760	antifungal innate immune response	7/1499	23/18888	0.304347826086957	3.83490442903965	3.99410004094508	0.00154146467108939	0.00945444113760032	0.00659567476612234	SPI1/CLEC7A/CLEC4A/CLEC4E/CLEC4D/CARD9/USP15	7
BP	GO:0043380	regulation of memory T cell differentiation	5/1499	12/18888	0.416666666666667	5.2501667778519	4.32400924435857	0.00154199013638179	0.00945444113760032	0.00659567476612234	FGL2/HLA-DRA/BCL6/HLA-DRB1/CD46	5
BP	GO:0070671	response to interleukin-12	5/1499	12/18888	0.416666666666667	5.2501667778519	4.32400924435857	0.00154199013638179	0.00945444113760032	0.00659567476612234	JAK2/SIRPA/TYK2/RIPK2/PLCB1	5
BP	GO:0097384	cellular lipid biosynthetic process	5/1499	12/18888	0.416666666666667	5.2501667778519	4.32400924435857	0.00154199013638179	0.00945444113760032	0.00659567476612234	LPCAT2/FAR1/LIPA/CHPT1/AGPS	5
BP	GO:1901503	ether biosynthetic process	5/1499	12/18888	0.416666666666667	5.2501667778519	4.32400924435857	0.00154199013638179	0.00945444113760032	0.00659567476612234	ALOX5/LPCAT2/FAR1/CHPT1/AGPS	5
BP	GO:0010821	regulation of mitochondrion organization	23/1499	149/18888	0.154362416107383	1.94502822911023	3.40024110394479	0.0015485005024709	0.00948414931405832	0.00661639999640933	LRRK2/PLAUR/PYCARD/TNFSF10/IER3/TSPO/PID1/BNIP3L/CAMKK2/PPIF/STAT2/HSPA1A/HIF1A/BID/PRELID1/VPS35/RHOT1/EP300/PISD/SLC35F6/GOLPH3/MTCH2/RNF41	23
BP	GO:2001243	negative regulation of intrinsic apoptotic signaling pathway	19/1499	114/18888	0.166666666666667	2.10006671114076	3.45890030426721	0.00155172641188131	0.00949369886366914	0.00662306202142796	LRRK2/ZNF385A/PLAUR/GRINA/YBX3/SOD2/PTGS2/PPIF/HSPA1A/CD74/HIF1A/BID/PTTG1IP/CTNNB1/CD44/ENO1/MDM2/ARHGEF2/PIK3CB	19
BP	GO:0071320	cellular response to cAMP	11/1499	50/18888	0.22	2.7720880587058	3.68381581313373	0.00157560002917381	0.00962941820404941	0.00671774351720256	CYP1B1/AHR/PTAFR/AQP9/FBP1/KCNQ1/RAPGEF2/ZFP36L1/RAP1A/ITPR2/PIK3CG	11
BP	GO:1902115	regulation of organelle assembly	31/1499	223/18888	0.139013452914798	1.75162514920261	3.31500921740468	0.00158152838824877	0.00964536920374316	0.00672887136755811	LRRK2/HCK/CCDC88A/SDCBP/C9orf72/RHOA/GSN/LCP1/HSPA1A/GDI2/ATG3/RALB/SNX18/SNX30/ULK1/PTK2B/MSN/FEZ2/SH3GLB1/PDCD6IP/MTMR3/NUP62/CHMP2A/CHMP4B/TSG101/RAB1B/CHMP5/SDCCAG8/TBC1D14/RDX/RAB11A	31
BP	GO:0072384	organelle transport along microtubule	16/1499	89/18888	0.179775280898876	2.26524049741026	3.51273765710494	0.00158159670581041	0.00964536920374316	0.00672887136755811	HSBP1/KIF13A/HIF1A/BICD2/AGTPBP1/ARHGAP21/LAMP1/RHOT1/AP3S2/BLOC1S6/CLN3/STK11/RAB1A/TRAK1/AP3S1/SPAST	16
BP	GO:0006879	intracellular iron ion homeostasis	14/1499	73/18888	0.191780821917808	2.41651511966882	3.56020934696865	0.0016066202129644	0.00978059427127284	0.00682320804517574	SLC11A1/NCOA4/ATP6V0D1/PICALM/FBXL5/ATP6V1A/HMOX1/FTL/FTH1/TTC7A/HIF1A/ATP6AP1/SLC40A1/CYB561A3	14
BP	GO:0006516	glycoprotein catabolic process	9/1499	36/18888	0.25	3.15010006671114	3.79119576316967	0.00160734900531029	0.00978059427127284	0.00682320804517574	CST3/BTK/HPSE/GLB1/MANBA/EDEM3/HGSNAT/GUSB/MAN1A1	9
BP	GO:0032088	negative regulation of NF-kappaB transcription factor activity	15/1499	81/18888	0.185185185185185	2.33340745682307	3.53094237155241	0.00160892149441409	0.00978059427127284	0.00682320804517574	SPI1/KLF4/IRAK3/PYCARD/ARRB2/CYP1B1/CHP1/NLRP3/NLRP12/ARRB1/BCL3/IRAK1/DAP/PPP2CB/ANXA4	15
BP	GO:0032506	cytokinetic process	10/1499	43/18888	0.232558139534884	2.93032564345222	3.72058936082514	0.00163088702950961	0.00987197929871069	0.00688696072084433	RHOA/IQGAP1/SNX18/PLEC/PDCD6IP/NUP62/CHMP2A/CHMP4B/CHMP5/SPAST	10
BP	GO:0032691	negative regulation of interleukin-1 beta production	10/1499	43/18888	0.232558139534884	2.93032564345222	3.72058936082514	0.00163088702950961	0.00987197929871069	0.00688696072084433	CD33/ARRB2/MEFV/NLRP3/LILRB4/GSTP1/SERPINB1/CARD16/ELF4/PML	10
BP	GO:0046640	regulation of alpha-beta T cell proliferation	10/1499	43/18888	0.232558139534884	2.93032564345222	3.72058936082514	0.00163088702950961	0.00987197929871069	0.00688696072084433	SYK/LGALS9/VSIR/JAK2/CCR2/IL18/CD55/TYK2/ZBTB7B/RIPK2	10
BP	GO:2000403	positive regulation of lymphocyte migration	10/1499	43/18888	0.232558139534884	2.93032564345222	3.72058936082514	0.00163088702950961	0.00987197929871069	0.00688696072084433	AIF1/PYCARD/ADAM17/CCR2/RHOA/APP/CCL3/PTK2B/ADAM10/DOCK8	10
BP	GO:0097306	cellular response to alcohol	18/1499	106/18888	0.169811320754717	2.13969061135096	3.45472901902566	0.00164058216473809	0.00992012315323587	0.00692054718056354	CYBB/KLF4/SGK1/CYP1B1/SOD2/AHR/CTNNA1/FBP1/ADAM15/FOXO3/CTNNB1/CES1/GNB1/MDM2/SPIDR/ADCY7/GOLPH3/ITPR2	18
BP	GO:0046879	hormone secretion	40/1499	311/18888	0.128617363344051	1.62063025940123	3.24018907228781	0.0016750424943145	0.0101177540271637	0.00705841984264914	LYN/RAB11FIP1/ALOX5/RETN/JAK2/PRKACA/BTK/IL1B/TSPO/IL1RN/NADK/ACSL4/TCIRG1/HLA-DRB1/HIF1A/SOX4/TCF7L2/PRKAR1A/SNAP23/KCNQ1/KLF7/VAMP8/ANXA1/PRKCB/CYB5R4/MIDN/GLUD1/ENY2/PFKL/SIDT2/IRS2/TIAM1/CPT1A/PLCB1/GABBR1/PIM3/RAF1/RAB1A/UBE2Q1/VAMP7	40
BP	GO:0002705	positive regulation of leukocyte mediated immunity	23/1499	150/18888	0.153333333333333	1.9320613742495	3.36491056500169	0.00169476818757689	0.0102260588945317	0.00713397625792011	SPI1/CLEC7A/TYROBP/HLA-DRA/TNFSF13/ITGAM/PTAFR/SCIMP/CD1D/BTK/IL1B/NLRP3/FCGR1A/IL18/HLA-DRB1/P2RX7/ITGB2/STAT6/STX7/CD55/LAMP1/MAVS/MR1	23
BP	GO:0031638	zymogen activation	12/1499	58/18888	0.206896551724138	2.60697936555405	3.5986875371546	0.00172653674595872	0.0103957223097049	0.0072523380616381	CTSZ/PLAUR/CTSH/ANXA2/VSIR/THBS1/S100A10/PGK1/ENO1/FURIN/RIPK2/RUNX1	12
BP	GO:0042306	regulation of protein import into nucleus	12/1499	58/18888	0.206896551724138	2.60697936555405	3.5986875371546	0.00172653674595872	0.0103957223097049	0.0072523380616381	CD36/CHP1/JAK2/PRKCD/PTGS2/PSEN1/MAPK14/FLNA/HCLS1/EP300/MAVS/NUP58	12
BP	GO:1901888	regulation of cell junction assembly	30/1499	215/18888	0.13953488372093	1.75819538607133	3.28275386581986	0.00175771341434441	0.0105722656896576	0.00737549951553398	TLR2/CORO1C/MEF2C/PRKACA/PPM1F/RAC1/GPBAR1/IL1B/SEMA4A/DUSP3/VEGFA/RHOA/THBS1/S100A10/CTNNB1/APP/PDLIM5/PTEN/PTK2B/DUSP22/LIMS1/VCL/VPS35/PTPRJ/EIF4G1/F11R/RAPGEF2/RAP1A/TLN1/ROCK2	30
BP	GO:0045766	positive regulation of angiogenesis	27/1499	187/18888	0.144385026737968	1.81930912943745	3.30583508971985	0.00176796726917845	0.0106227231700849	0.00741070002348286	CYBB/GRN/KLF4/C5AR1/CTSH/EMILIN2/ITGAX/RHOB/CYP1B1/HMOX1/CXCL8/IL1B/VEGFA/HK2/THBS1/NINJ1/HIF1A/C3AR1/PKM/SP1/PTK2B/ITGA5/PRKCB/RRAS/PDPK1/RUNX1/CYSLTR1	27
BP	GO:0010507	negative regulation of autophagy	16/1499	90/18888	0.177777777777778	2.24007115855014	3.46223898120083	0.00178476006726728	0.0107010456243731	0.00746533989355568	LRRK2/HMOX1/TSPO/CTSA/MCL1/QSOX1/EIF4G1/FEZ2/EP300/STK38L/IL10RA/DAP/RNF41/TRIM27/TBC1D14/RRAGC	16
BP	GO:0046849	bone remodeling	16/1499	90/18888	0.177777777777778	2.24007115855014	3.46223898120083	0.00178476006726728	0.0107010456243731	0.00746533989355568	SNX10/SYK/RASSF2/TPP1/CSF1R/RAB3D/DOCK5/PDK4/NOTCH2/TCIRG1/P2RX7/CTNNB1/RAB7A/PTK2B/CSK/DEF8	16
BP	GO:0045453	bone resorption	13/1499	66/18888	0.196969696969697	2.48189702225726	3.54080582816398	0.00181009336174703	0.0108415265914943	0.00756334322939291	SNX10/SYK/TPP1/CSF1R/RAB3D/PDK4/TCIRG1/P2RX7/CTNNB1/RAB7A/PTK2B/CSK/DEF8	13
BP	GO:0034614	cellular response to reactive oxygen species	23/1499	151/18888	0.152317880794702	1.91926626581076	3.32985	0.00185267379593496	0.0110849054008882	0.00773313089302795	KLF4/CD36/LRRK2/NCF1/RHOB/CYP1B1/SOD2/PRDX3/SIRPA/PRKCD/BTK/CAMKK2/PPIF/CAT/FOXO3/STAT6/MAPK1/MDM2/PRDX1/MAP3K5/GCH1/MAPK3/HDAC2	23
BP	GO:0032607	interferon-alpha production	8/1499	30/18888	0.266666666666667	3.36010673782522	3.79830171197428	0.00185699794184166	0.0110874845668031	0.00773493018917829	TLR4/TLR8/IRF5/STAT1/NMI/MAVS/IRF7/RIPK2	8
BP	GO:0032647	regulation of interferon-alpha production	8/1499	30/18888	0.266666666666667	3.36010673782522	3.79830171197428	0.00185699794184166	0.0110874845668031	0.00773493018917829	TLR4/TLR8/IRF5/STAT1/NMI/MAVS/IRF7/RIPK2	8
BP	GO:0032692	negative regulation of interleukin-1 production	11/1499	51/18888	0.215686274509804	2.71773339088804	3.6064505353559	0.0018672481799186	0.011113736293434	0.0077532441062451	CD33/ARRB2/MEFV/NLRP3/NLRP12/LILRB4/GSTP1/SERPINB1/CARD16/ELF4/PML	11
BP	GO:0034198	cellular response to amino acid starvation	11/1499	51/18888	0.215686274509804	2.71773339088804	3.6064505353559	0.0018672481799186	0.011113736293434	0.0077532441062451	CDKN1A/ATF3/MAPK1/TFEB/SH3GLB1/DAP/MAP3K5/MAPK3/EIF2AK4/ATXN3/RRAGC	11
BP	GO:2001238	positive regulation of extrinsic apoptotic signaling pathway	11/1499	51/18888	0.215686274509804	2.71773339088804	3.6064505353559	0.0018672481799186	0.011113736293434	0.0077532441062451	TLR4/PYCARD/TNFSF10/CTNNA1/LTBR/THBS1/BID/PEA15/ATF3/SKIL/PML	11
BP	GO:0016049	cell growth	58/1499	496/18888	0.116935483870968	1.47343390217134	3.1371169993991	0.00187591986018522	0.0111536947010595	0.00778112017602373	S100A8/S100A9/PPT1/CDA/SGK1/RGS2/SDCBP/ADAM17/SHTN1/C9orf72/BCL6/CYFIP1/CXCL16/SEMA4A/HBEGF/VEGFA/CDKN1A/FBP1/ADAM15/HSPA1A/IQGAP1/LAMTOR1/PPP1R9B/CTNNB1/APP/RTN4/PDLIM5/MTPN/ULK1/PTK2B/ENO1/SGK3/ADAM10/G6PD/VCL/PTPRJ/RUFY3/BST2/EIF4G1/ADIPOR1/LAMTOR2/RPS6KA1/OGFR/TIAM1/RB1/CHPT1/NIN/ARHGAP4/TSG101/SPAG9/STK11/PTCH2/EIF2AK4/SPG11/SERTAD3/SERTAD2/PML/KMT2D	58
BP	GO:0021762	substantia nigra development	10/1499	44/18888	0.227272727272727	2.86372733337376	3.63385143591511	0.00196283660367385	0.0116340450515361	0.00811622561900298	GNB4/RHOA/ACTB/BASP1/CALM2/YWHAH/G6PD/YWHAE/GLUD1/ATP5PB	10
BP	GO:0032689	negative regulation of type II interferon production	10/1499	44/18888	0.227272727272727	2.86372733337376	3.63385143591511	0.00196283660367385	0.0116340450515361	0.00811622561900298	TLR4/LGALS9/VSIR/LILRB1/LILRB4/LAPTM5/RARA/CR1/HLA-DRB1/PRNP	10
BP	GO:1905521	regulation of macrophage migration	10/1499	44/18888	0.227272727272727	2.86372733337376	3.63385143591511	0.00196283660367385	0.0116340450515361	0.00811622561900298	C5AR1/CSF1R/CCR2/THBS1/C3AR1/CCL3/PTK2B/P2RX4/MAPK1/MAPK3	10
BP	GO:0072676	lymphocyte migration	20/1499	125/18888	0.16	2.01606404269513	3.34633913552178	0.00196875921524875	0.0116570192204334	0.00813225302282968	AIF1/PYCARD/ADAM17/CXCL16/CCR2/RHOA/ICAM1/CCL3L1/APP/CCL3/PTK2B/MSN/PLEC/ADAM10/F11R/DOCK8/MYO1G/CKLF/CRK/PIK3CG	20
BP	GO:0044546	NLRP3 inflammasome complex assembly	9/1499	37/18888	0.243243243243243	3.0649622270703	3.69139721290488	0.00197660228504806	0.0116791769871719	0.00814771088235032	CD36/TLR4/PYCARD/MYD88/MEFV/BTK/NLRP3/STMP1/MAVS	9
BP	GO:0071404	cellular response to low-density lipoprotein particle stimulus	9/1499	37/18888	0.243243243243243	3.0649622270703	3.69139721290488	0.00197660228504806	0.0116791769871719	0.00814771088235032	CD68/FCER1G/CD36/TLR4/SYK/MYD88/ITGB2/CES1/LDLR	9
BP	GO:0006595	polyamine metabolic process	6/1499	18/18888	0.333333333333333	4.20013342228152	3.98807567810213	0.0019944248740026	0.0117479256280443	0.00819567180031548	SAT1/OAZ1/OAZ2/SAT2/SMS/AZIN1	6
BP	GO:0010759	positive regulation of macrophage chemotaxis	6/1499	18/18888	0.333333333333333	4.20013342228152	3.98807567810213	0.0019944248740026	0.0117479256280443	0.00819567180031548	C5AR1/CSF1R/THBS1/C3AR1/MAPK1/MAPK3	6
BP	GO:0030730	sequestering of triglyceride	6/1499	18/18888	0.333333333333333	4.20013342228152	3.98807567810213	0.0019944248740026	0.0117479256280443	0.00819567180031548	IL1B/PLIN3/OSBPL11/ABHD5/PLIN2/PNPLA2	6
BP	GO:1902600	proton transmembrane transport	24/1499	161/18888	0.149068322981366	1.87832053667248	3.28607047287303	0.00201041437394576	0.0118298763161106	0.00825284282475559	SLC11A1/ATP6V0D1/ATP6V1B2/ATP6V0B/CHP1/ATP6V1A/SLC15A3/ATP6V0C/ATP6V0A1/PPIF/RNASEK/TCIRG1/TESC/UQCRC1/ATP6AP1/HVCN1/ATP6AP2/ATP5F1B/ATP6V1F/TMCO3/ATP5PB/ATP6V1C1/ATP6V1E1/SLC15A4	24
BP	GO:0007039	protein catabolic process in the vacuole	7/1499	24/18888	0.291666666666667	3.67511674449633	3.85013953766246	0.00202873261079387	0.0118763216352332	0.00828524434007343	LRP1/TPP1/LAMP2/TCIRG1/VPS35/LDLR/CLN3	7
BP	GO:0032727	positive regulation of interferon-alpha production	7/1499	24/18888	0.291666666666667	3.67511674449633	3.85013953766246	0.00202873261079387	0.0118763216352332	0.00828524434007343	TLR4/TLR8/IRF5/STAT1/MAVS/IRF7/RIPK2	7
BP	GO:0045624	positive regulation of T-helper cell differentiation	7/1499	24/18888	0.291666666666667	3.67511674449633	3.85013953766246	0.00202873261079387	0.0118763216352332	0.00828524434007343	CD86/NLRP3/IL18/RARA/ANXA1/NFKBIZ/RIPK2	7
BP	GO:0060339	negative regulation of type I interferon-mediated signaling pathway	7/1499	24/18888	0.291666666666667	3.67511674449633	3.85013953766246	0.00202873261079387	0.0118763216352332	0.00828524434007343	OAS1/SAMHD1/STAT2/EIF4E2/MAVS/YTHDF3/ISG15	7
BP	GO:0097066	response to thyroid hormone	7/1499	24/18888	0.291666666666667	3.67511674449633	3.85013953766246	0.00202873261079387	0.0118763216352332	0.00828524434007343	CTSB/CTSH/CTSS/STK11/CAB39/RDX/CRLS1	7
BP	GO:0010586	miRNA metabolic process	18/1499	108/18888	0.166666666666667	2.10006671114076	3.36610849155545	0.00203584072765376	0.0118934859330419	0.00829721862012734	SPI1/KLF4/LILRB4/VEGFA/NEAT1/NOTCH2/RARA/HIF1A/DICER1/AGO4/EGR1/FOXO3/ELOB/TUT7/NCOR2/SND1/RC3H1/MRTFA	18
BP	GO:0039531	regulation of cytoplasmic pattern recognition receptor signaling pathway	18/1499	108/18888	0.166666666666667	2.10006671114076	3.36610849155545	0.00203584072765376	0.0118934859330419	0.00829721862012734	CD36/TLR4/MYD88/SLC15A3/MEFV/BTK/NAGK/HSPA1A/PELI1/SEC14L1/RTN4/RIOK3/WDFY1/STMP1/USP15/MAVS/SLC15A4/GBP2	18
BP	GO:0048661	positive regulation of smooth muscle cell proliferation	17/1499	100/18888	0.17	2.14206804536358	3.36199224549718	0.00215312175946846	0.01256575977657	0.00876621510137342	AIF1/TLR4/PTAFR/MYD88/JAK2/HMOX1/HBEGF/PTGS2/GNAI2/THBS1/IL18/IL6R/MDM2/IRAK1/STAT1/MAP3K5/MEF2D	17
BP	GO:1904263	positive regulation of TORC1 signaling	11/1499	52/18888	0.211538461538462	2.66546928721712	3.53092881496083	0.00220137262898658	0.0128342052146444	0.00895348992557704	SYK/LAMTOR1/FNIP2/USP32/LAMTOR4/EP300/LAMTOR2/USP4/SEC13/RRAGC/LAMTOR3	11
BP	GO:0007269	neurotransmitter secretion	22/1499	144/18888	0.152777777777778	1.92506115187903	3.27164	0.00221186158376527	0.012869012850998	0.00897777267750541	LRRK2/STX11/STXBP2/PPT1/MEF2C/MCTP1/MYOF/P2RX1/P2RX7/CTBP2/STX3/SLC30A1/SNAP23/PSEN1/NAPA/PRKCB/DNAJC5/NR4A1/BLOC1S6/RAP1A/SNAP29/ATP2A2	22
BP	GO:0099643	signal release from synapse	22/1499	144/18888	0.152777777777778	1.92506115187903	3.27164	0.00221186158376527	0.012869012850998	0.00897777267750541	LRRK2/STX11/STXBP2/PPT1/MEF2C/MCTP1/MYOF/P2RX1/P2RX7/CTBP2/STX3/SLC30A1/SNAP23/PSEN1/NAPA/PRKCB/DNAJC5/NR4A1/BLOC1S6/RAP1A/SNAP29/ATP2A2	22
BP	GO:1904018	positive regulation of vasculature development	27/1499	190/18888	0.142105263157895	1.79058319581475	3.21567244786013	0.00223112122451453	0.0129546039702699	0.00903748336556936	CYBB/GRN/KLF4/C5AR1/CTSH/EMILIN2/ITGAX/RHOB/CYP1B1/HMOX1/CXCL8/IL1B/VEGFA/HK2/THBS1/NINJ1/HIF1A/C3AR1/PKM/SP1/PTK2B/ITGA5/PRKCB/RRAS/PDPK1/RUNX1/CYSLTR1	27
BP	GO:2001242	regulation of intrinsic apoptotic signaling pathway	27/1499	190/18888	0.142105263157895	1.79058319581475	3.21567244786013	0.00223112122451453	0.0129546039702699	0.00903748336556936	S100A8/LRRK2/S100A9/ZNF385A/PLAUR/GRINA/YBX3/PYCARD/SOD2/NACC2/PTGS2/PPIF/HSPA1A/MCL1/CD74/HIF1A/BID/PTTG1IP/CTNNB1/CD44/ENO1/PLAGL2/MDM2/USP15/ARHGEF2/PIK3CB/SKIL	27
BP	GO:0019216	regulation of lipid metabolic process	41/1499	326/18888	0.125766871165644	1.58471291699579	3.12668483134913	0.00225032495735503	0.0130528013819697	0.00910598854541242	ASAH1/NPC2/MBOAT7/PSAP/LACTB/CHP1/PRKCD/TNFRSF1A/IL1B/TSPO/PDK4/PTGS2/MID1IP1/CD74/SCARB2/EGR1/ABHD5/CES1/ERLIN2/IDH1/GOLM1/PRKAG2/ADIPOR1/LPGAT1/MTMR3/PNPLA2/IRS2/CAPN2/CPT1A/PPP2R5A/LDLR/TMX1/NCOA2/EIF6/CERS2/PANK2/ACADVL/NSMAF/ZMPSTE24/PIK3CG/CREBL2	41
BP	GO:0000209	protein polyubiquitination	35/1499	267/18888	0.131086142322097	1.65173786269498	3.14899582999473	0.00229366015137704	0.0132906289137779	0.00927190348712142	UBE2D1/RNF144B/GABARAP/PELI2/RNF135/UBE2R2/CTNNB1/PELI1/TRIM8/RNF19B/UBE2J1/TRIM38/MDM2/UBE2L6/NMI/WSB1/RIPK2/MKRN1/TRIP12/WWP2/TRIM25/UBE2W/DTX3L/NPEPPS/WSB2/AMFR/NT5C2/UBE2E1/MGRN1/UBE2Q1/RC3H1/RNF41/CBL/TRIM27/RNF111	35
BP	GO:0150117	positive regulation of cell-substrate junction organization	8/1499	31/18888	0.258064516129032	3.25171619789537	3.68386071347135	0.00233118451735761	0.0133694810593585	0.00932691288421759	PPM1F/RAC1/DUSP3/VEGFA/S100A10/LIMS1/PTPRJ/IQSEC1	8
BP	GO:0014009	glial cell proliferation	12/1499	60/18888	0.2	2.52008005336891	3.46246182166987	0.00233874231329207	0.0133694810593585	0.00932691288421759	LYN/CSF1R/IL1B/TSPO/SOX4/DICER1/PTK2B/RB1/NFIA/CERS2/CYSLTR1/NOTCH1	12
BP	GO:0046173	polyol biosynthetic process	12/1499	60/18888	0.2	2.52008005336891	3.46246182166987	0.00233874231329207	0.0133694810593585	0.00932691288421759	ASAH1/SPTLC2/PTAFR/CYP27A1/IMPA2/SPTSSA/ACER3/PLEK/IPMK/GCH1/SPTLC1/PPIP5K2	12
BP	GO:0046456	icosanoid biosynthetic process	12/1499	60/18888	0.2	2.52008005336891	3.46246182166987	0.00233874231329207	0.0133694810593585	0.00932691288421759	CASP1/SYK/LTA4H/TBXAS1/PYCARD/ALOX5/NAIP/IL1B/PTGS2/MGST2/CD74/CBR1	12
BP	GO:1905517	macrophage migration	12/1499	60/18888	0.2	2.52008005336891	3.46246182166987	0.00233874231329207	0.0133694810593585	0.00932691288421759	C5AR1/LGALS3/CSF1R/CCR2/THBS1/C3AR1/CCL3/PTK2B/P2RX4/MAPK1/CKLF/MAPK3	12
BP	GO:0006596	polyamine biosynthetic process	5/1499	13/18888	0.384615384615385	4.84630779494022	4.07302648299312	0.00234290597493874	0.0133694810593585	0.00932691288421759	SAT1/OAZ1/OAZ2/SMS/AZIN1	5
BP	GO:0014004	microglia differentiation	5/1499	13/18888	0.384615384615385	4.84630779494022	4.07302648299312	0.00234290597493874	0.0133694810593585	0.00932691288421759	TLR4/TLR2/QKI/MYD88/APP	5
BP	GO:0032490	detection of molecule of bacterial origin	5/1499	13/18888	0.384615384615385	4.84630779494022	4.07302648299312	0.00234290597493874	0.0133694810593585	0.00932691288421759	TLR4/TLR2/LY96/NR4A1/TLR1	5
BP	GO:0034111	negative regulation of homotypic cell-cell adhesion	5/1499	13/18888	0.384615384615385	4.84630779494022	4.07302648299312	0.00234290597493874	0.0133694810593585	0.00932691288421759	PRKCD/SH2B3/ZNF703/TMX1/RDX	5
BP	GO:0034145	positive regulation of toll-like receptor 4 signaling pathway	5/1499	13/18888	0.384615384615385	4.84630779494022	4.07302648299312	0.00234290597493874	0.0133694810593585	0.00932691288421759	CD14/NINJ1/PELI1/WDFY1/IFI35	5
BP	GO:0043301	negative regulation of leukocyte degranulation	5/1499	13/18888	0.384615384615385	4.84630779494022	4.07302648299312	0.00234290597493874	0.0133694810593585	0.00932691288421759	SPI1/LGALS9/CCR2/NCKAP1L/CD300A	5
BP	GO:0043379	memory T cell differentiation	5/1499	13/18888	0.384615384615385	4.84630779494022	4.07302648299312	0.00234290597493874	0.0133694810593585	0.00932691288421759	FGL2/HLA-DRA/BCL6/HLA-DRB1/CD46	5
BP	GO:0070486	leukocyte aggregation	5/1499	13/18888	0.384615384615385	4.84630779494022	4.07302648299312	0.00234290597493874	0.0133694810593585	0.00932691288421759	S100A8/S100A9/IL1B/CD44/MSN	5
BP	GO:0071801	regulation of podosome assembly	5/1499	13/18888	0.384615384615385	4.84630779494022	4.07302648299312	0.00234290597493874	0.0133694810593585	0.00932691288421759	HCK/RHOA/GSN/LCP1/MSN	5
BP	GO:1905666	regulation of protein localization to endosome	5/1499	13/18888	0.384615384615385	4.84630779494022	4.07302648299312	0.00234290597493874	0.0133694810593585	0.00932691288421759	MSN/DTX3L/ANKRD13A/RDX/ROCK2	5
BP	GO:0002347	response to tumor cell	10/1499	45/18888	0.222222222222222	2.80008894818768	3.54952468819235	0.0023471701298031	0.0133694810593585	0.00932691288421759	SPI1/KLF4/AHR/DAPK1/LAPTM5/NOTCH2/ADAM15/HLA-DRB1/NOTCH1/MR1	10
BP	GO:0060338	regulation of type I interferon-mediated signaling pathway	10/1499	45/18888	0.222222222222222	2.80008894818768	3.54952468819235	0.0023471701298031	0.0133694810593585	0.00932691288421759	RBM47/OAS1/SAMHD1/STAT2/PTPN6/EIF4E2/MAVS/IRF7/YTHDF3/ISG15	10
BP	GO:0045444	fat cell differentiation	33/1499	248/18888	0.133064516129032	1.6766661645398	3.14936031148803	0.00236323325156401	0.0134475290718367	0.00938136129623443	KLF4/CEBPD/MAFB/ZNF385A/RGS2/ALOX5/SOD2/JDP2/CEBPB/RETN/CEBPA/SORT1/PTGS2/ZNF516/CTBP2/TCF7L2/OSBPL11/FOSL2/METRNL/TFE3/WDFY2/MAPK14/NR4A1/ZBTB7A/ZBTB7B/EP300/TRIO/RREB1/ZFP36L1/PLCB1/TMEM120A/ZBTB16/CREBL2	33
BP	GO:0008088	axo-dendritic transport	14/1499	76/18888	0.184210526315789	2.32112636494505	3.38827517282744	0.00238991278288136	0.0135857716679563	0.00947780308370327	HSBP1/HIF1A/APP/AGTPBP1/KIF1B/ARL8B/AP3S2/ARL8A/BLOC1S6/TRAK1/AP3S1/FLOT2/SPG11/SPAST	14
BP	GO:0060761	negative regulation of response to cytokine stimulus	17/1499	101/18888	0.168316831683168	2.12085945085503	3.31610390546559	0.00240171098449112	0.0136392280834112	0.00951509573012958	KLF4/IRAK3/NAIP/SH2B3/OAS1/IL1RN/GSTP1/SAMHD1/STAT2/DICER1/CARD16/EIF4E2/MAVS/PARP14/PPP2CB/YTHDF3/ISG15	17
BP	GO:0042593	glucose homeostasis	34/1499	258/18888	0.131782945736434	1.66051786462293	3.13641120396619	0.00240665989583463	0.0136537198871256	0.00952520560576194	NCF1/ALOX5/PRKACA/PYGL/CEBPA/OAS1/HK3/PDK4/NADK/HK2/INSR/HLA-DRB1/HIF1A/ICAM1/SOX4/TCF7L2/FOXO3/FOSL2/PRCP/HK1/KLF7/CYB5R4/SLC12A6/ADIPOR1/LRRC8D/ENY2/SIDT2/IRS2/TIAM1/SLC12A7/PIM3/STK11/RAF1/ADIPOR2	34
BP	GO:0055094	response to lipoprotein particle	9/1499	38/18888	0.236842105263158	2.98430532635792	3.59492324331325	0.00241048108597606	0.013659605823435	0.0095293117946975	CD68/FCER1G/CD36/TLR4/SYK/MYD88/ITGB2/CES1/LDLR	9
BP	GO:0006639	acylglycerol metabolic process	21/1499	136/18888	0.154411764705882	1.94565004120394	3.24953415196949	0.00241249358468673	0.013659605823435	0.0095293117946975	MBOAT7/ACSL1/CAT/GPAT3/APOBR/AGPAT2/ABHD5/LIPA/GK/ABHD2/LPGAT1/DGAT1/PNPLA2/CPT1A/LDLR/SEL1L/TMX1/PANK2/PIK3CG/GPAT4/ABHD16A	21
BP	GO:0007266	Rho protein signal transduction	22/1499	145/18888	0.151724137931034	1.91178486807297	3.23595021788052	0.00241676921899862	0.0136702258901849	0.00953672064153014	LRRK2/RHOB/SHTN1/BCL6/RAC1/RHOA/CDC42EP3/RHOG/ARRB1/MYO9B/RHOU/RIPOR1/ARHGDIA/WAS/F11R/ARHGEF2/TAX1BP3/LPAR6/ARHGAP4/GNA13/RAF1/ROCK2	22
BP	GO:0033500	carbohydrate homeostasis	34/1499	259/18888	0.131274131274131	1.65410659873635	3.11206488992052	0.00256474042770493	0.0144928189248088	0.010110583870704	NCF1/ALOX5/PRKACA/PYGL/CEBPA/OAS1/HK3/PDK4/NADK/HK2/INSR/HLA-DRB1/HIF1A/ICAM1/SOX4/TCF7L2/FOXO3/FOSL2/PRCP/HK1/KLF7/CYB5R4/SLC12A6/ADIPOR1/LRRC8D/ENY2/SIDT2/IRS2/TIAM1/SLC12A7/PIM3/STK11/RAF1/ADIPOR2	34
BP	GO:1990748	cellular detoxification	19/1499	119/18888	0.159663865546218	2.01182861403401	3.25090945251052	0.0025807319982986	0.0145491442385407	0.0101498779384409	SLC11A1/CD36/S100A9/SOD2/MGST1/PRDX3/ALDH1A1/PTGS2/GSTP1/MGST2/CAT/GSTO1/GSR/TXNDC17/AKR1A1/PRDX1/GCH1/KDM3B/TXNRD1	19
BP	GO:0030834	regulation of actin filament depolymerization	11/1499	53/18888	0.207547169811321	2.6151774138734	3.45716699585096	0.00258237093138425	0.0145491442385407	0.0101498779384409	CAPG/GSN/CAPZA2/PLEK/TRIOBP/CAPZA1/MTPN/FLII/WDR1/WASHC2C/RDX	11
BP	GO:1904894	positive regulation of receptor signaling pathway via STAT	11/1499	53/18888	0.207547169811321	2.6151774138734	3.45716699585096	0.00258237093138425	0.0145491442385407	0.0101498779384409	CYP1B1/JAK2/IL10RB/IL6R/PTK2B/ADIPOR1/TYK2/EP300/CD300A/IL10RA/NOTCH1	11
BP	GO:0046683	response to organophosphorus	20/1499	128/18888	0.15625	1.96881254169446	3.22903924189376	0.00262369852858828	0.0147424689982484	0.0102847465383626	CYP1B1/AHR/PTAFR/IL1B/P2RX1/AQP9/PTGS2/FBP1/P2RX7/PTK2B/PER1/KCNQ1/P2RX4/RAPGEF2/ZFP36L1/STAT1/RAP1A/ITPR2/PIK3CG/CRLS1	20
BP	GO:0036344	platelet morphogenesis	7/1499	25/18888	0.28	3.52811207471648	3.71369256109737	0.00262703757605726	0.0147424689982484	0.0102847465383626	ZNF385A/MEF2C/PTPN6/NBEAL2/ACTN1/EP300/WDR1	7
BP	GO:0046514	ceramide catabolic process	7/1499	25/18888	0.28	3.52811207471648	3.71369256109737	0.00262703757605726	0.0147424689982484	0.0102847465383626	ASAH1/PRKCD/GM2A/HEXB/ACER3/SCARB2/HEXA	7
BP	GO:0090023	positive regulation of neutrophil chemotaxis	7/1499	25/18888	0.28	3.52811207471648	3.71369256109737	0.00262703757605726	0.0147424689982484	0.0102847465383626	C5AR1/CXCL8/RAC1/CD74/C3AR1/MOSPD2/NCKAP1L	7
BP	GO:0006638	neutral lipid metabolic process	21/1499	137/18888	0.153284671532847	1.93144821608566	3.21256397370793	0.00264131751690979	0.0148080163152738	0.0103304741259164	MBOAT7/ACSL1/CAT/GPAT3/APOBR/AGPAT2/ABHD5/LIPA/GK/ABHD2/LPGAT1/DGAT1/PNPLA2/CPT1A/LDLR/SEL1L/TMX1/PANK2/PIK3CG/GPAT4/ABHD16A	21
BP	GO:2000060	positive regulation of ubiquitin-dependent protein catabolic process	17/1499	102/18888	0.166666666666667	2.10006671114076	3.27074700602631	0.00267379242406025	0.0149753408529471	0.0104472042652046	LRRK2/CEBPA/TRIB1/GABARAP/LAPTM5/HSPA1A/CBFA2T3/PSEN1/AGTPBP1/ELOB/PTEN/PTK2B/PLK3/MDM2/COP1/ATXN3/ZYG11B	17
BP	GO:0002820	negative regulation of adaptive immune response	12/1499	61/18888	0.19672131147541	2.47876726560877	3.39640277772959	0.00270534752426938	0.0151215262371532	0.0105491871572393	AHR/LILRB1/BCL6/LILRB4/CR1/PTPN6/NCKAP1L/DUSP22/ZBTB7B/CD46/RC3H1/TRIM27	12
BP	GO:1903018	regulation of glycoprotein metabolic process	12/1499	61/18888	0.19672131147541	2.47876726560877	3.39640277772959	0.00270534752426938	0.0151215262371532	0.0105491871572393	CST3/CHP1/HBEGF/TCF7L2/CTNNB1/IL15/SOAT1/TM9SF2/NCSTN/PLCB1/RAB1B/RAB1A	12
BP	GO:0001845	phagolysosome assembly	6/1499	19/18888	0.315789473684211	3.97907376847723	3.81442094571176	0.0027211313892349	0.0151215262371532	0.0105491871572393	P2RX7/RAB7A/RAB34/ARL8B/CLN3/SPG11	6
BP	GO:0002281	macrophage activation involved in immune response	6/1499	19/18888	0.315789473684211	3.97907376847723	3.81442094571176	0.0027211313892349	0.0151215262371532	0.0105491871572393	GRN/TYROBP/SYK/NMI/IFI35/SBNO2	6
BP	GO:0055064	chloride ion homeostasis	6/1499	19/18888	0.315789473684211	3.97907376847723	3.81442094571176	0.0027211313892349	0.0151215262371532	0.0105491871572393	TBXAS1/KCNE3/KCNQ1/SLC12A6/SLC12A9/SLC12A7	6
BP	GO:0060263	regulation of respiratory burst	6/1499	19/18888	0.315789473684211	3.97907376847723	3.81442094571176	0.0027211313892349	0.0151215262371532	0.0105491871572393	GRN/CLEC7A/S100A9/NCF1/RAC1/INSR	6
BP	GO:0070431	nucleotide-binding oligomerization domain containing 2 signaling pathway	6/1499	19/18888	0.315789473684211	3.97907376847723	3.81442094571176	0.0027211313892349	0.0151215262371532	0.0105491871572393	TLR4/SLC15A3/NAGK/HSPA1A/RIPK2/SLC15A4	6
BP	GO:1903428	positive regulation of reactive oxygen species biosynthetic process	6/1499	19/18888	0.315789473684211	3.97907376847723	3.81442094571176	0.0027211313892349	0.0151215262371532	0.0105491871572393	CD36/TLR4/SOD2/FOXO3/CYBA/RAB27A	6
BP	GO:0010038	response to metal ion	44/1499	360/18888	0.122222222222222	1.54004892150322	3.03749159807171	0.00276631503265716	0.0153576319941668	0.0107139009421163	CYBB/CD14/S100A8/SLC11A1/LRRK2/LTA4H/NCF1/MEF2C/SOD2/PLSCR1/HMOX1/CEBPA/TSPO/PTGS2/IMPA2/THBS1/FBP1/PPIF/TCIRG1/CAT/IQGAP1/HIF1A/P2RX7/CPNE8/SLC30A1/CALM2/SLC25A24/PRNP/PTK2B/MCOLN1/MEF2A/G6PD/HVCN1/P2RX4/NCSTN/AHCYL1/MAPK1/MDM2/ADCY7/MT2A/ERCC1/MTF1/PPP2CB/MAPK3	44
BP	GO:0045601	regulation of endothelial cell differentiation	10/1499	46/18888	0.217391304347826	2.73921744931404	3.4674826997505	0.00278962382696167	0.0154183929696433	0.0107562894478865	TNFRSF1A/IL1B/VEGFA/S1PR3/CTNNB1/VCL/F11R/PLCB1/NOTCH1/ROCK2	10
BP	GO:0070849	response to epidermal growth factor	10/1499	46/18888	0.217391304347826	2.73921744931404	3.4674826997505	0.00278962382696167	0.0154183929696433	0.0107562894478865	DUSP3/IQGAP1/PPP1R9B/PTPN12/DUSP22/MAPK1/BAG4/ZFP36L1/PDPK1/MAPK3	10
BP	GO:0140467	integrated stress response signaling	10/1499	46/18888	0.217391304347826	2.73921744931404	3.4674826997505	0.00278962382696167	0.0154183929696433	0.0107562894478865	CEBPD/MAFB/CEBPB/CEBPA/NFE2/MAP3K20/TMEM33/DELE1/CEBPG/EIF2AK4	10
BP	GO:1902622	regulation of neutrophil migration	10/1499	46/18888	0.217391304347826	2.73921744931404	3.4674826997505	0.00278962382696167	0.0154183929696433	0.0107562894478865	C5AR1/BST1/MYD88/MPP1/CXCL8/RAC1/CD74/C3AR1/MOSPD2/NCKAP1L	10
BP	GO:0006631	fatty acid metabolic process	48/1499	401/18888	0.119700748129676	1.50827733867466	3.02054086608778	0.00279079409264436	0.0154183929696433	0.0107562894478865	CD36/ASAH1/TBXAS1/ALOX5/QKI/AOAH/CYP1B1/ACSL1/TNFRSF1A/IL1B/PDK4/PTGS2/ACSL4/GSTP1/MID1IP1/CD74/SLC27A3/ABHD5/COMT/HACD4/CES1/LIPA/ERLIN2/LYPLA1/ABHD2/MAPK14/NAAA/PRKAG2/ACOX1/HSD17B4/ADIPOR1/HADHB/CBR1/LPGAT1/IRS2/CPT1A/ALDH3A2/ECHDC1/HADHA/ACAA1/EIF6/ELOVL1/PANK2/ACADVL/ADIPOR2/ACLY/GPAT4/ETFA	48
BP	GO:0050848	regulation of calcium-mediated signaling	16/1499	94/18888	0.170212765957447	2.14474898159056	3.26670249495474	0.00282890777898639	0.0155987015577023	0.010882077613159	CLEC7A/LRRK2/SYK/BST1/CHP1/SLC24A4/HOMER3/CD4/PLEK/CALM2/APP/PRNP/CCL3/P2RX4/PPP3R1/GBP1	16
BP	GO:1900182	positive regulation of protein localization to nucleus	16/1499	94/18888	0.170212765957447	2.14474898159056	3.26670249495474	0.00282890777898639	0.0155987015577023	0.010882077613159	JAK2/PRKCD/PTGS2/TCF7L2/TRIM8/PSEN1/MAPK14/FLNA/HCLS1/TYK2/EP300/MAVS/PARP9/DTX3L/STK11/MEPCE	16
BP	GO:0019079	viral genome replication	20/1499	129/18888	0.155038759689922	1.95355042896815	3.19064644053941	0.00287907419010415	0.0158446440452495	0.0110536537682615	IFITM3/PLSCR1/CXCL8/APOBEC3A/OAS1/ATG16L2/PCBP1/CTBP2/GRK2/TRIM38/BST2/OAS2/MAVS/VAPA/NFIA/MX1/EIF2AK4/PKN2/NOTCH1/ISG15	20
BP	GO:0097237	cellular response to toxic substance	20/1499	129/18888	0.155038759689922	1.95355042896815	3.19064644053941	0.00287907419010415	0.0158446440452495	0.0110536537682615	SLC11A1/CD36/S100A9/CYP1B1/SOD2/MGST1/PRDX3/ALDH1A1/PTGS2/GSTP1/MGST2/CAT/GSTO1/GSR/TXNDC17/AKR1A1/PRDX1/GCH1/KDM3B/TXNRD1	20
BP	GO:0036257	multivesicular body organization	8/1499	32/18888	0.25	3.15010006671114	3.57399450060348	0.00289524659462049	0.0159182669912725	0.0111050151338065	RAB27A/PDCD6IP/CHMP2A/CHMP4B/TSG101/MVB12A/CHMP5/RAB11A	8
BP	GO:0030149	sphingolipid catabolic process	9/1499	39/18888	0.230769230769231	2.90778467696413	3.50156752195802	0.00291661931302502	0.015989474116449	0.0111546911571546	ASAH1/PPT1/PRKCD/GM2A/HEXB/ACER3/GLB1/SCARB2/HEXA	9
BP	GO:0032438	melanosome organization	9/1499	39/18888	0.230769230769231	2.90778467696413	3.50156752195802	0.00291661931302502	0.015989474116449	0.0111546911571546	RAB32/AP1S2/ZEB2/LYST/KIF13A/AP1B1/AP3S2/BLOC1S6/AP3S1	9
BP	GO:0140632	canonical inflammasome complex assembly	9/1499	39/18888	0.230769230769231	2.90778467696413	3.50156752195802	0.00291661931302502	0.015989474116449	0.0111546911571546	CD36/TLR4/PYCARD/MYD88/MEFV/BTK/NLRP3/STMP1/MAVS	9
BP	GO:0015833	peptide transport	35/1499	271/18888	0.129151291512915	1.62735796804266	3.05414897506781	0.00293866165794719	0.01609482384968	0.0112281859906383	S100A8/ALOX5/MGST1/JAK2/PRKACA/SLC15A3/IL1B/IL1RN/NADK/ACSL4/TCIRG1/CD74/HLA-DRB1/HIF1A/SOX4/TCF7L2/PRKAR1A/KLF7/PRKCB/CYB5R4/MIDN/GLUD1/ENY2/PFKL/SIDT2/IRS2/TIAM1/CPT1A/PLCB1/GABBR1/SLC15A4/PIM3/RAF1/RAB1A/UBE2Q1	35
BP	GO:1990928	response to amino acid starvation	11/1499	54/18888	0.203703703703704	2.56674820250537	3.38508676521906	0.0030148740153752	0.0164963711734651	0.0115083163031917	CDKN1A/ATF3/MAPK1/TFEB/SH3GLB1/DAP/MAP3K5/MAPK3/EIF2AK4/ATXN3/RRAGC	11
BP	GO:0002090	regulation of receptor internalization	12/1499	62/18888	0.193548387096774	2.43878714842153	3.33164232240589	0.00311728038224901	0.0170403349878026	0.0118878002252652	SYK/NUMB/ANXA2/SDCBP/ARRB2/VEGFA/INSR/ARRB1/RIN3/PPP3R1/ANKRD13D/ANKRD13A	12
BP	GO:0050767	regulation of neurogenesis	47/1499	393/18888	0.119592875318066	1.50691809807047	2.98161735033569	0.00312219566155858	0.0170508403530562	0.0118951290532206	VCAN/LYN/TLR2/TNFRSF1B/NUMB/ANXA2/QKI/PLXNC1/PLXNB2/SHTN1/CTNNA1/IL1B/CYFIP1/SMARCD3/SEMA4A/VEGFA/TSPO/HIF1A/CUX1/DICER1/S100A10/NPTN/PLXND1/CTNNB1/RTN4/PSEN1/HOOK3/YWHAH/ULK1/PTEN/RUFY3/RAPGEF2/CTDSP1/TIAM1/RB1/NIN/DYNLT1/MAP2K1/LDLR/ARHGAP4/SKIL/STK11/CERS2/TRAK1/HDAC2/CYSLTR1/NOTCH1	47
BP	GO:0002548	monocyte chemotaxis	13/1499	70/18888	0.185714285714286	2.34007433527113	3.29789011187458	0.00312691796490644	0.0170602727280719	0.0119017093340611	S100A12/LGALS3/LYN/AIF1/CCR1/CCR2/FPR2/IL6R/CCL3L1/MOSPD2/ANO6/CCL3/ANXA1	13
BP	GO:0009914	hormone transport	40/1499	322/18888	0.124223602484472	1.56526711389373	3.0037756020621	0.00315074185997924	0.0171738044348725	0.011980912134396	LYN/RAB11FIP1/ALOX5/RETN/JAK2/PRKACA/BTK/IL1B/TSPO/IL1RN/NADK/ACSL4/TCIRG1/HLA-DRB1/HIF1A/SOX4/TCF7L2/PRKAR1A/SNAP23/KCNQ1/KLF7/VAMP8/ANXA1/PRKCB/CYB5R4/MIDN/GLUD1/ENY2/PFKL/SIDT2/IRS2/TIAM1/CPT1A/PLCB1/GABBR1/PIM3/RAF1/RAB1A/UBE2Q1/VAMP7	40
BP	GO:0006874	intracellular calcium ion homeostasis	38/1499	302/18888	0.125827814569536	1.58548082827845	3.01139819997416	0.00315983659152022	0.0172069113052573	0.0120040083858195	LYN/GRINA/SLC8A1/FKBP1A/PRKACA/CCR1/SLC24A4/CCR2/P2RX1/TCIRG1/GSTO1/P2RX7/HEXB/PTPN6/NPTN/CYBA/SLC30A1/PLCB2/CALM2/APP/PSEN1/CCL3/PTK2B/MCOLN1/YWHAE/FLNA/PRKCB/MICU1/PIK3CB/ATP2B1/PDPK1/PLCB1/ATP2A2/TMEM165/CLN3/ITPR2/ATP13A3/PML	38
BP	GO:0051896	regulation of phosphatidylinositol 3-kinase/protein kinase B signal transduction	33/1499	253/18888	0.130434782608696	1.64353046958842	3.02558723627326	0.00325361557665845	0.0177006631563004	0.0123484630793602	FGR/CCDC88A/NCF1/ARRB2/PIK3AP1/JAK2/CSF1R/SH2B3/HBEGF/THBS1/IL18/CAT/INSR/HPSE/TCF7L2/PTPN6/RTN4/CCL3/PTEN/PTK2B/PTPRJ/HCLS1/P2RX4/RRAS/BAG4/PIK3CB/IRS2/PDPK1/DIPK2A/STK11/PIK3CG/RNF41/CBL	33
BP	GO:0050796	regulation of insulin secretion	24/1499	167/18888	0.143712574850299	1.81083596649263	3.09009421763864	0.00327899161192716	0.0178216948678789	0.0124328980866061	ALOX5/JAK2/PRKACA/IL1B/NADK/ACSL4/TCIRG1/HLA-DRB1/HIF1A/SOX4/TCF7L2/PRKAR1A/KLF7/PRKCB/MIDN/GLUD1/ENY2/PFKL/SIDT2/IRS2/TIAM1/CPT1A/PLCB1/PIM3	24
BP	GO:0072538	T-helper 17 type immune response	10/1499	47/18888	0.212765957446809	2.6809362269882	3.38760834543586	0.00329623119680028	0.017898315440395	0.0124863506777593	CLEC7A/IL17RA/JAK2/CARD9/IL6R/TYK2/ZBTB7B/NFKBIZ/RC3H1/NOTCH1	10
BP	GO:0002312	B cell activation involved in immune response	15/1499	87/18888	0.172413793103448	2.17248280462837	3.21825636313045	0.00332545886542654	0.0180055263283931	0.0125611439033272	TLR4/TNFSF13/LGALS1/BCL6/NOTCH2/CR1/GAPT/IRF8/STAT6/PTK2B/BCL3/LFNG/NFKBIZ/ERCC1/SLC15A4	15
BP	GO:0098586	cellular response to virus	15/1499	87/18888	0.172413793103448	2.17248280462837	3.21825636313045	0.00332545886542654	0.0180055263283931	0.0125611439033272	IFNGR2/LGALS9/IFNGR1/JAK2/NLRP3/OAS1/IRF5/POU2F2/HIF1A/IL10RB/MAPK14/RIOK3/TYK2/LGALS8/IFI6	15
BP	GO:1901879	regulation of protein depolymerization	15/1499	87/18888	0.172413793103448	2.17248280462837	3.21825636313045	0.00332545886542654	0.0180055263283931	0.0125611439033272	CAPG/GSN/CAPZA2/MID1IP1/PLEK/TRIOBP/CAPZA1/MTPN/FLII/TAOK1/ARHGEF2/WDR1/WASHC2C/SPAST/RDX	15
BP	GO:0019377	glycolipid catabolic process	7/1499	26/18888	0.269230769230769	3.39241545645815	3.58405285855269	0.0033520126422262	0.0180805530398868	0.0126134845737679	PRKCD/NAGA/GM2A/HEXB/GLB1/SCARB2/HEXA	7
BP	GO:0042059	negative regulation of epidermal growth factor receptor signaling pathway	7/1499	26/18888	0.269230769230769	3.39241545645815	3.58405285855269	0.0033520126422262	0.0180805530398868	0.0126134845737679	DUSP3/RAB7A/PTPRJ/NUP62/MVP/TSG101/CBL	7
BP	GO:0071378	cellular response to growth hormone stimulus	7/1499	26/18888	0.269230769230769	3.39241545645815	3.58405285855269	0.0033520126422262	0.0180805530398868	0.0126134845737679	LYN/JAK2/LEPROT/STAT6/TYK2/STAT5A/SHOC2	7
BP	GO:2000108	positive regulation of leukocyte apoptotic process	7/1499	26/18888	0.269230769230769	3.39241545645815	3.58405285855269	0.0033520126422262	0.0180805530398868	0.0126134845737679	LYN/LGALS9/MEF2C/P2RX7/PRELID1/RAPGEF2/PIK3CB	7
BP	GO:0010594	regulation of endothelial cell migration	31/1499	234/18888	0.132478632478632	1.66928379603496	3.02466482520344	0.00336271113986307	0.0181210999552129	0.0126417712024928	GRN/KLF4/GLUL/RHOB/MEF2C/ADAM17/HMOX1/RAC1/SEMA4A/VEGFA/RIN2/PTGS2/RHOA/THBS1/MAP2K3/MAP3K3/HIF1A/PRCP/SP1/HDAC9/PTK2B/ANXA1/P2RX4/ATP5F1B/RRAS/PIK3CB/PDPK1/STAT5A/PIK3CG/NOTCH1/ROCK2	31
BP	GO:0008277	regulation of G protein-coupled receptor signaling pathway	22/1499	149/18888	0.147651006711409	1.86046178436631	3.09596839274388	0.00340422843151697	0.0181771455941031	0.0126808701614687	KCTD12/RGS2/ARRB2/RGS18/GRK3/ZDHHC7/CXCL8/SLC24A4/SH2B3/RASGRP4/GNAI2/HIF1A/PLEK/ARRB1/PPP1R9B/GRK2/DYNLT1/GIT2/ZDHHC3/PLCB1/MGRN1/ROCK2	22
BP	GO:0001921	positive regulation of receptor recycling	5/1499	14/18888	0.357142857142857	4.50014295244449	3.84647423247968	0.00340821479889434	0.0181771455941031	0.0126808701614687	ANXA2/ARAP1/VAMP3/PSEN1/ECE1	5
BP	GO:0032486	Rap protein signal transduction	5/1499	14/18888	0.357142857142857	4.50014295244449	3.84647423247968	0.00340821479889434	0.0181771455941031	0.0126808701614687	RAPGEF2/RAP2B/RAP1A/CBL/RDX	5
BP	GO:0042159	lipoprotein catabolic process	5/1499	14/18888	0.357142857142857	4.50014295244449	3.84647423247968	0.00340821479889434	0.0181771455941031	0.0126808701614687	PPT1/CTSD/LIPA/LYPLA1/LDLR	5
BP	GO:0042762	regulation of sulfur metabolic process	5/1499	14/18888	0.357142857142857	4.50014295244449	3.84647423247968	0.00340821479889434	0.0181771455941031	0.0126808701614687	PDK4/TCF7L2/CTNNB1/SP1/TM9SF2	5
BP	GO:0043306	positive regulation of mast cell degranulation	5/1499	14/18888	0.357142857142857	4.50014295244449	3.84647423247968	0.00340821479889434	0.0181771455941031	0.0126808701614687	FGR/SYK/GAB2/VAMP8/VAMP7	5
BP	GO:0046512	sphingosine biosynthetic process	5/1499	14/18888	0.357142857142857	4.50014295244449	3.84647423247968	0.00340821479889434	0.0181771455941031	0.0126808701614687	ASAH1/SPTLC2/SPTSSA/ACER3/SPTLC1	5
BP	GO:0046520	sphingoid biosynthetic process	5/1499	14/18888	0.357142857142857	4.50014295244449	3.84647423247968	0.00340821479889434	0.0181771455941031	0.0126808701614687	ASAH1/SPTLC2/SPTSSA/ACER3/SPTLC1	5
BP	GO:0051608	histamine transport	5/1499	14/18888	0.357142857142857	4.50014295244449	3.84647423247968	0.00340821479889434	0.0181771455941031	0.0126808701614687	LYN/BTK/SNAP23/VAMP8/VAMP7	5
BP	GO:0090385	phagosome-lysosome fusion	5/1499	14/18888	0.357142857142857	4.50014295244449	3.84647423247968	0.00340821479889434	0.0181771455941031	0.0126808701614687	RAB7A/RAB34/ARL8B/CLN3/SPG11	5
BP	GO:0090715	immunological memory formation process	5/1499	14/18888	0.357142857142857	4.50014295244449	3.84647423247968	0.00340821479889434	0.0181771455941031	0.0126808701614687	FGL2/HLA-DRA/BCL6/HLA-DRB1/CD46	5
BP	GO:0043467	regulation of generation of precursor metabolites and energy	21/1499	140/18888	0.15	1.89006004002668	3.1034935828773	0.00344014157351564	0.0183302585619692	0.0127876859239048	IER3/PRKACA/RHOA/FBP1/PPIF/SLC2A6/INSR/HIF1A/P2RX7/IL10RB/CBFA2T3/APP/PSEN1/RBPJ/PRELID1/PGAM1/PRKAG2/ZBTB7A/EP300/IRS2/EIF6	21
BP	GO:0007212	dopamine receptor signaling pathway	9/1499	40/18888	0.225	2.83509006004003	3.4111415763091	0.00350303886441794	0.0185785003461123	0.012960866130724	LRRK2/ARRB2/GNAQ/GNA15/FLNA/VPS35/GNB1/NCSTN/GNAI3	9
BP	GO:0030279	negative regulation of ossification	9/1499	40/18888	0.225	2.83509006004003	3.4111415763091	0.00350303886441794	0.0185785003461123	0.012960866130724	MEF2C/CCR1/SRGN/HIF1A/RBPJ/CCL3/PTK2B/CHSY1/NOTCH1	9
BP	GO:0042307	positive regulation of protein import into nucleus	9/1499	40/18888	0.225	2.83509006004003	3.4111415763091	0.00350303886441794	0.0185785003461123	0.012960866130724	JAK2/PRKCD/PTGS2/PSEN1/MAPK14/FLNA/HCLS1/EP300/MAVS	9
BP	GO:0048753	pigment granule organization	9/1499	40/18888	0.225	2.83509006004003	3.4111415763091	0.00350303886441794	0.0185785003461123	0.012960866130724	RAB32/AP1S2/ZEB2/LYST/KIF13A/AP1B1/AP3S2/BLOC1S6/AP3S1	9
BP	GO:0051693	actin filament capping	9/1499	40/18888	0.225	2.83509006004003	3.4111415763091	0.00350303886441794	0.0185785003461123	0.012960866130724	CAPG/GSN/CAPZA2/TRIOBP/CAPZA1/MTPN/FLII/WASHC2C/RDX	9
BP	GO:0001960	negative regulation of cytokine-mediated signaling pathway	16/1499	96/18888	0.166666666666667	2.10006671114076	3.17258407751409	0.00351583156642493	0.0186290014905641	0.0129960970998816	IRAK3/NAIP/SH2B3/OAS1/IL1RN/GSTP1/SAMHD1/STAT2/DICER1/CARD16/EIF4E2/MAVS/PARP14/PPP2CB/YTHDF3/ISG15	16
BP	GO:0045600	positive regulation of fat cell differentiation	13/1499	71/18888	0.183098591549296	2.30711554181661	3.23976092661313	0.00355572199383591	0.0188113591925814	0.013123314782672	ZNF385A/CEBPB/CEBPA/PTGS2/METRNL/TFE3/WDFY2/MAPK14/ZBTB7B/RREB1/ZFP36L1/ZBTB16/CREBL2	13
BP	GO:0043094	cellular metabolic compound salvage	8/1499	33/18888	0.242424242424242	3.05464248893202	3.46836639159277	0.00356015540898925	0.0188113591925814	0.013123314782672	CDA/AMPD2/PDXK/NAPRT/TK2/PGM2/UPP1/ADI1	8
BP	GO:0043171	peptide catabolic process	8/1499	33/18888	0.242424242424242	3.05464248893202	3.46836639159277	0.00356015540898925	0.0188113591925814	0.013123314782672	CTSH/LTA4H/TPP1/ANPEP/DPEP2/CPQ/NPEPPS/ECE1	8
BP	GO:2000117	negative regulation of cysteine-type endopeptidase activity	12/1499	63/18888	0.19047619047619	2.40007624130373	3.26813110918421	0.00357850655164715	0.0188908001095294	0.0131787349226555	CST3/KLF4/PLAUR/NAIP/VEGFA/THBS1/CARD16/CAST/CD44/RPS6KA1/RAF1/IFI6	12
BP	GO:0006670	sphingosine metabolic process	6/1499	20/18888	0.3	3.78012008005337	3.65225104011026	0.00362933984817683	0.0190531979495071	0.0132920280639025	ASAH1/SPTLC2/SPTSSA/ACER3/NAAA/SPTLC1	6
BP	GO:0071786	endoplasmic reticulum tubular network organization	6/1499	20/18888	0.3	3.78012008005337	3.65225104011026	0.00362933984817683	0.0190531979495071	0.0132920280639025	RTN3/RTN1/RAB10/TMEM33/RTN4/REEP3	6
BP	GO:0090026	positive regulation of monocyte chemotaxis	6/1499	20/18888	0.3	3.78012008005337	3.65225104011026	0.00362933984817683	0.0190531979495071	0.0132920280639025	AIF1/CCR1/CCR2/FPR2/MOSPD2/ANO6	6
BP	GO:1900227	positive regulation of NLRP3 inflammasome complex assembly	6/1499	20/18888	0.3	3.78012008005337	3.65225104011026	0.00362933984817683	0.0190531979495071	0.0132920280639025	CD36/TLR4/MYD88/BTK/STMP1/MAVS	6
BP	GO:1905146	lysosomal protein catabolic process	6/1499	20/18888	0.3	3.78012008005337	3.65225104011026	0.00362933984817683	0.0190531979495071	0.0132920280639025	LRP1/TPP1/LAMP2/VPS35/LDLR/CLN3	6
BP	GO:2001185	regulation of CD8-positive, alpha-beta T cell activation	6/1499	20/18888	0.3	3.78012008005337	3.65225104011026	0.00362933984817683	0.0190531979495071	0.0132920280639025	VSIR/LILRB1/LILRB4/NCKAP1L/ZBTB7B/RUNX1	6
BP	GO:0009612	response to mechanical stimulus	29/1499	216/18888	0.134259259259259	1.69172040619672	3.00197483217306	0.00368041622387076	0.0193035458666371	0.0134666775662616	TLR4/CASP1/ITGAM/SLC8A1/RETN/MYD88/TNFRSF1A/TLR8/IL1B/LTBR/TLR5/PTGS2/THBS1/GSN/P2RX7/MAP3K1/CTNNB1/MTPN/MAPK14/PTK2B/PLEC/KCNQ1/F11R/STAT1/CAPN2/MAP3K2/TMEM120A/RAF1/MAPK3	29
BP	GO:0099072	regulation of postsynaptic membrane neurotransmitter receptor levels	15/1499	88/18888	0.170454545454545	2.14779550003032	3.16863293538118	0.00372146946369273	0.0195009108235454	0.0136043647174164	NUMB/SNX27/AP2S1/STX3/CTNND1/AP2A1/ADAM10/VPS35/PPP3R1/RAP1A/RAB8A/FLOT2/PPFIA1/GRIPAP1/RAB11A	15
BP	GO:0006623	protein targeting to vacuole	10/1499	48/18888	0.208333333333333	2.62508338892595	3.30979292604298	0.00387330499278783	0.0202036128561534	0.0140945887292983	NCOA4/SORT1/LAMP2/LAPTM5/SCARB2/ZFYVE16/RAB7A/GGA3/PXK/VPS41	10
BP	GO:0031295	T cell costimulation	10/1499	48/18888	0.208333333333333	2.62508338892595	3.30979292604298	0.00387330499278783	0.0202036128561534	0.0140945887292983	TNFSF13B/LILRB2/LYN/CD86/LGALS1/LILRB4/PTPN6/MAP3K8/CSK/PDPK1	10
BP	GO:1902003	regulation of amyloid-beta formation	10/1499	48/18888	0.208333333333333	2.62508338892595	3.30979292604298	0.00387330499278783	0.0202036128561534	0.0140945887292983	RTN3/PICALM/IFNGR1/RTN1/RTN4/PRNP/SP1/GGA3/GSAP/ROCK2	10
BP	GO:1902041	regulation of extrinsic apoptotic signaling pathway via death domain receptors	10/1499	48/18888	0.208333333333333	2.62508338892595	3.30979292604298	0.00387330499278783	0.0202036128561534	0.0140945887292983	LGALS3/HMOX1/THBS1/ICAM1/PEA15/ATF3/ARHGEF2/SKIL/RAF1/FEM1B	10
BP	GO:1990090	cellular response to nerve growth factor stimulus	10/1499	48/18888	0.208333333333333	2.62508338892595	3.30979292604298	0.00387330499278783	0.0202036128561534	0.0140945887292983	SORT1/ARPC3/FOXO3/ACAP2/RAPGEF2/RAP1A/CRK/SHOC2/DYNC1LI2/CBL	10
BP	GO:0010975	regulation of neuron projection development	53/1499	460/18888	0.115217391304348	1.45178524813644	2.88016164735558	0.00390147906118861	0.0203319530947212	0.0141841223633524	GRN/KLF4/LRRK2/S100A9/LYN/CCDC88A/RGS2/PLXNC1/PLXNB2/PAK1/FES/SHTN1/CYFIP1/SEMA4A/CAMK1/VEGFA/RHOA/VIM/CUX1/NPTN/PLXND1/SCARB2/DENND5A/RTN4/PSEN1/PDLIM5/YWHAH/ULK1/PTEN/PTK2B/AP2A1/FLNA/MBOAT1/RUFY3/SNX3/RAPGEF2/EP300/MDM2/TMEM30A/RAP1A/TIAM1/NIN/GAK/SIPA1L1/MAP2K1/CRK/ARHGAP4/SKIL/SHOC2/STK11/CERS2/TRAK1/HDAC2	53
BP	GO:0032008	positive regulation of TOR signaling	13/1499	72/18888	0.180555555555556	2.27507227040249	3.18260250230655	0.00403098983800649	0.0209519643548384	0.014616659047811	SYK/LAMTOR1/FNIP2/NCKAP1L/USP32/LAMTOR4/EP300/LAMTOR2/USP4/GOLPH3/SEC13/RRAGC/LAMTOR3	13
BP	GO:0030148	sphingolipid biosynthetic process	17/1499	106/18888	0.160377358490566	2.02081891072035	3.0943948111105	0.00403148752333266	0.0209519643548384	0.014616659047811	ASAH1/SPTLC2/PRKCD/SGMS2/P2RX1/SPTSSA/P2RX7/ACER3/HACD4/TM9SF2/GLTP/VAPA/CERS6/SPTLC1/B4GALT5/CERS2/ELOVL1	17
BP	GO:0035303	regulation of dephosphorylation	17/1499	106/18888	0.160377358490566	2.02081891072035	3.0943948111105	0.00403148752333266	0.0209519643548384	0.014616659047811	LILRB2/LGALS3/CD33/MEF2C/FKBP1A/CHP1/PRKCD/IQGAP1/PLEK/CALM2/NCKAP1L/YWHAE/CD300A/MTMR3/PPP2R5A/SMG7/ROCK2	17
BP	GO:0002823	negative regulation of adaptive immune response based on somatic recombination of immune receptors built from immunoglobulin superfamily domains	11/1499	56/18888	0.196428571428571	2.47507862384447	3.24568197057192	0.0040540274349703	0.0210498999722797	0.0146849815928733	AHR/LILRB1/BCL6/LILRB4/CR1/PTPN6/NCKAP1L/DUSP22/ZBTB7B/CD46/RC3H1	11
BP	GO:0002790	peptide secretion	32/1499	247/18888	0.129554655870445	1.63244052040092	2.93750465571514	0.00412322848707852	0.02138971717887	0.0149220473000876	S100A8/ALOX5/JAK2/PRKACA/IL1B/IL1RN/NADK/ACSL4/TCIRG1/CD74/HLA-DRB1/HIF1A/SOX4/TCF7L2/PRKAR1A/KLF7/PRKCB/CYB5R4/MIDN/GLUD1/ENY2/PFKL/SIDT2/IRS2/TIAM1/CPT1A/PLCB1/GABBR1/PIM3/RAF1/RAB1A/UBE2Q1	32
BP	GO:0043409	negative regulation of MAPK cascade	24/1499	170/18888	0.141176470588235	1.77888003767217	2.99509302180595	0.00413213119053923	0.0214163960521487	0.0149406592062503	LYN/IRAK3/DUSP6/TLR4/RGS2/RNF149/SIRPA/PRKCD/SH2B3/IL1B/NLRP12/LILRB4/DUSP3/GSTP1/P2RX7/PTPN6/HIPK3/ATF3/PER1/PTPRJ/CD300A/CSK/PIK3CB/GBP1	24
BP	GO:0006029	proteoglycan metabolic process	15/1499	89/18888	0.168539325842697	2.12366296632212	3.11967031072202	0.00415522745515537	0.0215165232586954	0.0150105106633603	CHST15/BTK/SULF2/HPSE/HEXB/TCF7L2/GLB1/CTNNB1/DSE/CSGALNACT2/TM9SF2/HGSNAT/CHSY1/GUSB/HEXA	15
BP	GO:0032509	endosome transport via multivesicular body sorting pathway	9/1499	41/18888	0.219512195121951	2.76594152199027	3.32347284023715	0.00417811517046358	0.0215761958394928	0.0150521398754593	LYST/SORT1/DENND10/LEPROT/CHMP2A/CHMP4B/TSG101/MVB12A/CHMP5	9
BP	GO:0048489	synaptic vesicle transport	9/1499	41/18888	0.219512195121951	2.76594152199027	3.32347284023715	0.00417811517046358	0.0215761958394928	0.0150521398754593	LRRK2/PICALM/CTNNB1/AP3S2/RAB27A/BLOC1S6/AP3S1/SPG11/TOR1A	9
BP	GO:0071634	regulation of transforming growth factor beta production	9/1499	41/18888	0.219512195121951	2.76594152199027	3.32347284023715	0.00417811517046358	0.0215761958394928	0.0150521398754593	TYROBP/LGALS9/LILRB1/PTGS2/THBS1/HIF1A/ATP6AP2/CD46/FURIN	9
BP	GO:0050821	protein stabilization	29/1499	218/18888	0.13302752293578	1.67620003549767	2.9483312788725	0.00420394224085542	0.021635213968948	0.0150933125245378	IFI30/GRN/TYROBP/CRTAP/RASSF2/MFSD1/CHP1/PRKCD/LAMP2/GAPDH/GNAQ/HSPA1A/SOX4/TESC/CTNND1/RTN4/PTEN/FLNA/TBL1X/LAMP1/EP300/BAG4/STX12/SEL1L/POLR2E/NCLN/BAG6/FLOT2/CREBL2	29
BP	GO:0010758	regulation of macrophage chemotaxis	7/1499	27/18888	0.259259259259259	3.26677043955229	3.4606052942575	0.00421993025272143	0.021635213968948	0.0150933125245378	C5AR1/CSF1R/THBS1/C3AR1/PTK2B/MAPK1/MAPK3	7
BP	GO:0010818	T cell chemotaxis	7/1499	27/18888	0.259259259259259	3.26677043955229	3.4606052942575	0.00421993025272143	0.021635213968948	0.0150933125245378	ADAM17/CXCL16/CCR2/CCL3/PLEC/ADAM10/PIK3CG	7
BP	GO:0032753	positive regulation of interleukin-4 production	7/1499	27/18888	0.259259259259259	3.26677043955229	3.4606052942575	0.00421993025272143	0.021635213968948	0.0150933125245378	FCER1G/SYK/LGALS9/CD86/CEBPB/NLRP3/RARA	7
BP	GO:0045980	negative regulation of nucleotide metabolic process	7/1499	27/18888	0.259259259259259	3.26677043955229	3.4606052942575	0.00421993025272143	0.021635213968948	0.0150933125245378	CDA/IER3/PRKACA/TSPO/PID1/FBP1/CBFA2T3	7
BP	GO:0061098	positive regulation of protein tyrosine kinase activity	7/1499	27/18888	0.259259259259259	3.26677043955229	3.4606052942575	0.00421993025272143	0.021635213968948	0.0150933125245378	LILRA5/NCF1/ADAM17/CSF1R/FCGR1A/PRNP/UNC119	7
BP	GO:0071624	positive regulation of granulocyte chemotaxis	7/1499	27/18888	0.259259259259259	3.26677043955229	3.4606052942575	0.00421993025272143	0.021635213968948	0.0150933125245378	C5AR1/CXCL8/RAC1/CD74/C3AR1/MOSPD2/NCKAP1L	7
BP	GO:1902410	mitotic cytokinetic process	7/1499	27/18888	0.259259259259259	3.26677043955229	3.4606052942575	0.00421993025272143	0.021635213968948	0.0150933125245378	RHOA/IQGAP1/PDCD6IP/NUP62/CHMP2A/CHMP4B/CHMP5	7
BP	GO:0071322	cellular response to carbohydrate stimulus	23/1499	161/18888	0.142857142857143	1.80005718097779	2.99326290260877	0.0042482135094488	0.0217606332282557	0.0151808084041738	CLEC7A/NCF1/PRKACA/NADK/FBP1/MAP2K3/HLA-DRB1/HIF1A/ICAM1/SOX4/FOXO3/KLF7/PRKCB/SLC12A6/ZFP36L1/ENY2/SIDT2/IRS2/TIAM1/PLCB1/SLC12A7/PIM3/RAF1	23
BP	GO:0030101	natural killer cell activation	16/1499	98/18888	0.163265306122449	2.05720820683177	3.0807409149467	0.0043343937135646	0.0221375505268249	0.0154437561425865	TYROBP/FGR/SNX27/JAK2/IL18/IL15/NFIL3/LAMP1/TYK2/ELF4/RAB27A/BLOC1S6/PRDX1/BAG6/UNC13D/VAMP7	16
BP	GO:0019068	virion assembly	8/1499	34/18888	0.235294117647059	2.96480006278696	3.36667406420333	0.00433734311585964	0.0221375505268249	0.0154437561425865	PDCD6IP/CHMP2A/CHMP4B/TSG101/RAB1B/RAB1A/MVB12A/CHMP5	8
BP	GO:0035456	response to interferon-beta	8/1499	34/18888	0.235294117647059	2.96480006278696	3.36667406420333	0.00433734311585964	0.0221375505268249	0.0154437561425865	MNDA/IFITM3/PLSCR1/OAS1/BST2/STAT1/CAPN2/XAF1	8
BP	GO:1901658	glycosyl compound catabolic process	8/1499	34/18888	0.235294117647059	2.96480006278696	3.36667406420333	0.00433734311585964	0.0221375505268249	0.0154437561425865	ADA2/CDA/DPYD/APOBEC3A/NAGA/FUCA2/UPP1/GUSB	8
BP	GO:0014074	response to purine-containing compound	21/1499	143/18888	0.146853146853147	1.85040843079536	2.99707669221065	0.00443153255393	0.0225778259634931	0.0157509042379114	SLC8A1/CYP1B1/AHR/PTAFR/IL1B/P2RX1/AQP9/PTGS2/FBP1/P2RX7/PTK2B/PER1/KCNQ1/P2RX4/RAPGEF2/ZFP36L1/STAT1/RAP1A/ITPR2/HDAC2/PIK3CG	21
BP	GO:2001235	positive regulation of apoptotic signaling pathway	21/1499	143/18888	0.146853146853147	1.85040843079536	2.99707669221065	0.00443153255393	0.0225778259634931	0.0157509042379114	S100A8/S100A9/TLR4/CTSH/PYCARD/TNFSF10/JAK2/PRKCD/NACC2/CTNNA1/CTSS/LTBR/THBS1/MCL1/APAF1/BID/PEA15/ATF3/PLAGL2/SKIL/PML	21
BP	GO:0006690	icosanoid metabolic process	19/1499	125/18888	0.152	1.91526084056037	3.01435051461291	0.00451591678308015	0.02298718677071	0.0160364854485937	CASP1/SYK/LTA4H/TBXAS1/PYCARD/TLR2/ALOX5/NAIP/CYP1B1/TNFRSF1A/IL1B/PTGS2/GSTP1/MGST2/CD74/COMT/ACOX1/CBR1/DPEP2	19
BP	GO:0031294	lymphocyte costimulation	10/1499	49/18888	0.204081632653061	2.57151025853971	3.23393539866545	0.00452741620847816	0.023004605462526	0.0160486372008123	TNFSF13B/LILRB2/LYN/CD86/LGALS1/LILRB4/PTPN6/MAP3K8/CSK/PDPK1	10
BP	GO:0048538	thymus development	10/1499	49/18888	0.204081632653061	2.57151025853971	3.23393539866545	0.00452741620847816	0.023004605462526	0.0160486372008123	MAFB/CTNNB1/PSEN1/JARID2/MAPK1/LMO4/MAP2K1/RAF1/MAPK3/ZMPSTE24	10
BP	GO:0034329	cell junction assembly	52/1499	453/18888	0.114790286975717	1.44640356263999	2.82358057074502	0.00455122554219791	0.023104973875543	0.0161186569301033	PECAM1/TLR2/SDCBP/VMP1/CORO1C/PLXNB2/MEF2C/PRKACA/CTNNA1/PPM1F/RAC1/GPBAR1/IL1B/SEMA4A/EPB41L3/DUSP3/VEGFA/RHOA/ACTB/THBS1/SRGAP2/S100A10/NPTN/ZNF703/PLXND1/CTNNB1/APP/CAPZA1/PDLIM5/PTEN/PTK2B/DUSP22/LIMS1/PLEC/VCL/VPS35/ITGA5/PTPRJ/ACTN1/EIF4G1/F11R/RAPGEF2/DBNL/SRGAP2C/PDCD6IP/MPP7/RAP1A/WDR1/TLN1/CRK/PKN2/ROCK2	52
BP	GO:0045661	regulation of myoblast differentiation	13/1499	73/18888	0.178082191780822	2.24390689683533	3.1263831210692	0.00455626992343229	0.0231099852928498	0.0161221530308449	MEF2C/SMARCD3/ACTB/IL18/SOX4/MAPK14/ZFP36L1/SRA1/SMARCD2/MAP3K5/PLCB1/FLOT2/NOTCH1	13
BP	GO:0002791	regulation of peptide secretion	27/1499	200/18888	0.135	1.70105403602402	2.92637570013893	0.00459270900002297	0.0232394025963568	0.0162124380546361	S100A8/ALOX5/JAK2/PRKACA/IL1B/NADK/ACSL4/TCIRG1/CD74/HLA-DRB1/HIF1A/SOX4/TCF7L2/PRKAR1A/KLF7/PRKCB/MIDN/GLUD1/ENY2/PFKL/SIDT2/IRS2/TIAM1/CPT1A/PLCB1/GABBR1/PIM3	27
BP	GO:0030073	insulin secretion	27/1499	200/18888	0.135	1.70105403602402	2.92637570013893	0.00459270900002297	0.0232394025963568	0.0162124380546361	ALOX5/JAK2/PRKACA/IL1B/IL1RN/NADK/ACSL4/TCIRG1/HLA-DRB1/HIF1A/SOX4/TCF7L2/PRKAR1A/KLF7/PRKCB/CYB5R4/MIDN/GLUD1/ENY2/PFKL/SIDT2/IRS2/TIAM1/CPT1A/PLCB1/PIM3/RAF1	27
BP	GO:0009306	protein secretion	44/1499	370/18888	0.118918918918919	1.49842597767881	2.84282086575672	0.00459402516213092	0.0232394025963568	0.0162124380546361	TLR4/RAB11FIP1/TLR2/ALOX5/CD33/JAK2/RAB3D/PRKACA/IL1B/IL1RN/NADK/ACSL4/TCIRG1/HLA-DRB1/HIF1A/SOX4/P2RX7/TCF7L2/PLEK/TMEM167A/PRKAR1A/COMT/CANX/KLF7/VPS35/PRKCB/CYB5R4/MIDN/AP1B1/GLUD1/BLOC1S6/ENY2/PFKL/SIDT2/IRS2/TIAM1/CPT1A/PLCB1/RAB8A/SEL1L/GOLPH3/PIM3/RAF1/UBE2Q1	44
BP	GO:1904062	regulation of monoatomic cation transmembrane transport	38/1499	309/18888	0.122977346278317	1.54956378686114	2.85977050503823	0.00465529522576879	0.0235243947603991	0.0164112563240144	LYN/SLC8A1/VMP1/FKBP1A/CHP1/PRKACA/KCNE3/SLC31A2/CTSS/P2RX1/PPIF/TCIRG1/GSTO1/GNB2/P2RX7/TESC/PTPN6/SESTD1/CYBA/SLC30A1/CALM2/AHNAK/ANO6/PRNP/YWHAH/PTK2B/G6PD/YWHAE/KCNQ1/FLNA/P2RX4/NIPSNAP2/PPP3R1/WWP2/PDPK1/PIK3CG/CAB39/PML	38
BP	GO:0050435	amyloid-beta metabolic process	12/1499	65/18888	0.184615384615385	2.3262277415713	3.14467210419019	0.00466553617125246	0.0235243947603991	0.0164112563240144	RTN3/PICALM/IFNGR1/RTN1/RTN4/PSEN1/PRNP/SP1/GGA3/NCSTN/GSAP/ROCK2	12
BP	GO:0072666	establishment of protein localization to vacuole	12/1499	65/18888	0.184615384615385	2.3262277415713	3.14467210419019	0.00466553617125246	0.0235243947603991	0.0164112563240144	NCOA4/SORT1/LAMP2/LAPTM5/SCARB2/ZFYVE16/RAB7A/GGA3/PXK/VPS41/TSG101/MVB12A	12
BP	GO:0006893	Golgi to plasma membrane transport	11/1499	57/18888	0.192982456140351	2.4316561918472	3.17822379545179	0.00467101307479133	0.0235243947603991	0.0164112563240144	RAB31/KIF13A/VAMP3/RAB10/LYPLA1/RAB34/GGA3/CSK/VAMP5/GOLPH3/CLN3	11
BP	GO:1903350	response to dopamine	11/1499	57/18888	0.192982456140351	2.4316561918472	3.17822379545179	0.00467101307479133	0.0235243947603991	0.0164112563240144	LRRK2/ARRB2/GNAQ/GNA15/COMT/FLNA/VPS35/GNB1/NCSTN/GNAI3/HDAC2	11
BP	GO:0043491	phosphatidylinositol 3-kinase/protein kinase B signal transduction	37/1499	299/18888	0.123745819397993	1.55924685576337	2.86191106888147	0.00468017186946678	0.0235364684856879	0.0164196792825014	FGR/CCDC88A/NCF1/ARRB2/PIK3AP1/JAK2/CSF1R/SH2B3/HBEGF/THBS1/IL18/CAT/INSR/GAB2/HPSE/TCF7L2/PTPN6/RTN4/CCL3/PTEN/PTK2B/PTPRJ/HCLS1/P2RX4/PLK3/RRAS/ILK/BAG4/ZFP36L1/PIK3CB/IRS2/PDPK1/DIPK2A/STK11/PIK3CG/RNF41/CBL	37
BP	GO:0001894	tissue homeostasis	33/1499	259/18888	0.127413127413127	1.60545640465587	2.88060023082952	0.00468580675259306	0.0235364684856879	0.0164196792825014	PECAM1/SNX10/TLR4/SYK/ZEB2/TPP1/CSF1R/RAB3D/ALDH1A1/CCR2/VEGFA/PDK4/PTGS2/ACTB/TCIRG1/P2RX7/CTNNB1/FOSL2/LIPA/RAB7A/PTK2B/VCL/P2RX4/F11R/NFKBIZ/IL10RA/CSK/DEF8/RB1/MTF1/CHMP4B/STK11/NOTCH1	33
BP	GO:0060249	anatomical structure homeostasis	33/1499	259/18888	0.127413127413127	1.60545640465587	2.88060023082952	0.00468580675259306	0.0235364684856879	0.0164196792825014	PECAM1/SNX10/TLR4/SYK/ZEB2/TPP1/CSF1R/RAB3D/ALDH1A1/CCR2/VEGFA/PDK4/PTGS2/ACTB/TCIRG1/P2RX7/CTNNB1/FOSL2/LIPA/RAB7A/PTK2B/VCL/P2RX4/F11R/NFKBIZ/IL10RA/CSK/DEF8/RB1/MTF1/CHMP4B/STK11/NOTCH1	33
BP	GO:0046474	glycerophospholipid biosynthetic process	28/1499	210/18888	0.133333333333333	1.68005336891261	2.90959445967528	0.00470085697611119	0.0235912610889245	0.0164579040897934	MBOAT7/PLSCR1/LPCAT2/IMPA2/TTC7A/GPAT3/FAR1/AGPAT2/ABHD5/INPPL1/PTEN/AGPAT3/MTMR6/SLC44A1/PISD/MTMR14/MTMR3/PIK3CB/CAPN2/CHPT1/CLN3/PCYT1A/PIK3CG/PTDSS1/GPAT4/PIGS/CRLS1/PITPNM1	28
BP	GO:0006098	pentose-phosphate shunt	6/1499	21/18888	0.285714285714286	3.60011436195559	3.50022268897132	0.00474446400718439	0.0236628495976655	0.0165078461766683	PGD/TALDO1/TKT/PGLS/PGAM1/G6PD	6
BP	GO:0006907	pinocytosis	6/1499	21/18888	0.285714285714286	3.60011436195559	3.50022268897132	0.00474446400718439	0.0236628495976655	0.0165078461766683	PPT1/PYCARD/MAPKAPK3/DOCK2/CLN3/ANKFY1	6
BP	GO:0055081	monoatomic anion homeostasis	6/1499	21/18888	0.285714285714286	3.60011436195559	3.50022268897132	0.00474446400718439	0.0236628495976655	0.0165078461766683	TBXAS1/KCNE3/KCNQ1/SLC12A6/SLC12A9/SLC12A7	6
BP	GO:0071605	monocyte chemotactic protein-1 production	6/1499	21/18888	0.285714285714286	3.60011436195559	3.50022268897132	0.00474446400718439	0.0236628495976655	0.0165078461766683	CLEC7A/SYK/LGALS9/IL1B/OAS1/GSTP1	6
BP	GO:0071637	regulation of monocyte chemotactic protein-1 production	6/1499	21/18888	0.285714285714286	3.60011436195559	3.50022268897132	0.00474446400718439	0.0236628495976655	0.0165078461766683	CLEC7A/SYK/LGALS9/IL1B/OAS1/GSTP1	6
BP	GO:1903975	regulation of glial cell migration	6/1499	21/18888	0.285714285714286	3.60011436195559	3.50022268897132	0.00474446400718439	0.0236628495976655	0.0165078461766683	CCR2/CCL3/P2RX4/RRAS/TIAM1/CERS2	6
BP	GO:0001787	natural killer cell proliferation	5/1499	15/18888	0.333333333333333	4.20013342228152	3.6403089886572	0.00478159057003388	0.0236628495976655	0.0165078461766683	JAK2/IL18/IL15/TYK2/ELF4	5
BP	GO:0010889	regulation of sequestering of triglyceride	5/1499	15/18888	0.333333333333333	4.20013342228152	3.6403089886572	0.00478159057003388	0.0236628495976655	0.0165078461766683	PLIN3/OSBPL11/ABHD5/PLIN2/PNPLA2	5
BP	GO:0032688	negative regulation of interferon-beta production	5/1499	15/18888	0.333333333333333	4.20013342228152	3.6403089886572	0.00478159057003388	0.0236628495976655	0.0165078461766683	PYCARD/SIRPA/LILRB1/NMI/RELB	5
BP	GO:0032725	positive regulation of granulocyte macrophage colony-stimulating factor production	5/1499	15/18888	0.333333333333333	4.20013342228152	3.6403089886572	0.00478159057003388	0.0236628495976655	0.0165078461766683	SYK/LILRA2/IL1B/IL18/CARD9	5
BP	GO:0046007	negative regulation of activated T cell proliferation	5/1499	15/18888	0.333333333333333	4.20013342228152	3.6403089886572	0.00478159057003388	0.0236628495976655	0.0165078461766683	LGALS9/LILRB4/PRKAR1A/PRNP/RC3H1	5
BP	GO:0060099	regulation of phagocytosis, engulfment	5/1499	15/18888	0.333333333333333	4.20013342228152	3.6403089886572	0.00478159057003388	0.0236628495976655	0.0165078461766683	CD36/RAB31/NCKAP1L/ANO6/CD300A	5
BP	GO:0070424	regulation of nucleotide-binding domain, leucine rich repeat containing receptor signaling pathway	5/1499	15/18888	0.333333333333333	4.20013342228152	3.6403089886572	0.00478159057003388	0.0236628495976655	0.0165078461766683	TLR4/SLC15A3/NAGK/HSPA1A/SLC15A4	5
BP	GO:0071639	positive regulation of monocyte chemotactic protein-1 production	5/1499	15/18888	0.333333333333333	4.20013342228152	3.6403089886572	0.00478159057003388	0.0236628495976655	0.0165078461766683	CLEC7A/SYK/LGALS9/IL1B/OAS1	5
BP	GO:1903543	positive regulation of exosomal secretion	5/1499	15/18888	0.333333333333333	4.20013342228152	3.6403089886572	0.00478159057003388	0.0236628495976655	0.0165078461766683	SDCBP/RAB7A/PDCD6IP/CHMP2A/TSG101	5
BP	GO:1905153	regulation of membrane invagination	5/1499	15/18888	0.333333333333333	4.20013342228152	3.6403089886572	0.00478159057003388	0.0236628495976655	0.0165078461766683	CD36/RAB31/NCKAP1L/ANO6/CD300A	5
BP	GO:0098869	cellular oxidant detoxification	16/1499	99/18888	0.161616161616162	2.03642832595468	3.03563842051481	0.00479858046625858	0.0237263145276119	0.016552121034472	CD36/S100A9/SOD2/MGST1/PRDX3/PTGS2/GSTP1/MGST2/CAT/GSTO1/GSR/TXNDC17/PRDX1/GCH1/KDM3B/TXNRD1	16
BP	GO:0035592	establishment of protein localization to extracellular region	44/1499	371/18888	0.118598382749326	1.49438709364194	2.82366889013318	0.00482351889720827	0.0238289363733724	0.0166237128196113	TLR4/RAB11FIP1/TLR2/ALOX5/CD33/JAK2/RAB3D/PRKACA/IL1B/IL1RN/NADK/ACSL4/TCIRG1/HLA-DRB1/HIF1A/SOX4/P2RX7/TCF7L2/PLEK/TMEM167A/PRKAR1A/COMT/CANX/KLF7/VPS35/PRKCB/CYB5R4/MIDN/AP1B1/GLUD1/BLOC1S6/ENY2/PFKL/SIDT2/IRS2/TIAM1/CPT1A/PLCB1/RAB8A/SEL1L/GOLPH3/PIM3/RAF1/UBE2Q1	44
BP	GO:0030879	mammary gland development	20/1499	135/18888	0.148148148148148	1.86672596545845	2.96727855361164	0.00488706473638614	0.0241219417144328	0.0168281212987847	CEBPB/JAK2/CSF1R/VEGFA/NRG1/HK2/HIF1A/ZNF703/RTN4/STAT6/MAPK1/ZBTB7B/RREB1/NCOR2/OAS2/IRS2/STAT5A/MTX1/GPAT4/PML	20
BP	GO:0002440	production of molecular mediator of immune response	38/1499	310/18888	0.12258064516129	1.5445651940003	2.83841733396067	0.00491150054439517	0.0242215645895021	0.0168976209205667	CLEC7A/CD36/IRAK3/TLR4/TNFSF13/SYK/PYCARD/TNFRSF1B/CD86/TREM1/MYD88/SCIMP/LILRB1/BTK/BCL6/IL1B/NLRP3/IRF5/CCR2/LILRB4/LAPTM5/IL18/SAMHD1/CR1/CARD9/GAPT/CD74/P2RX7/STAT6/UBE2J1/HK1/CD55/BST2/NFKBIZ/MAVS/RIPK2/ERCC1/SLC15A4	38
BP	GO:0006904	vesicle docking involved in exocytosis	9/1499	42/18888	0.214285714285714	2.70008577146669	3.23840295630084	0.00495053820251176	0.0243624597698543	0.0169959132227972	STXBP2/RAB3D/RALB/CTBP2/VAMP3/PLEK/BLOC1S6/EXOC3/RAB8A	9
BP	GO:0014044	Schwann cell development	9/1499	42/18888	0.214285714285714	2.70008577146669	3.23840295630084	0.00495053820251176	0.0243624597698543	0.0169959132227972	DICER1/GRB2/PLEC/MAPK1/ILK/PPP3R1/MAP2K1/RAF1/MAPK3	9
BP	GO:0034250	positive regulation of amide metabolic process	23/1499	163/18888	0.141104294478528	1.77797058980015	2.92880914010573	0.00495290175798653	0.0243624597698543	0.0169959132227972	YBX3/PICALM/IFNGR1/PLXNB2/CYP1B1/PTAFR/PRKCD/TNFRSF1A/THBS1/SOX4/PKM/SH3BGRL/SP1/PTK2B/BCL3/EIF4G1/LARP4B/GSAP/YTHDF3/EIF6/EIF2AK4/NSMAF/ROCK2	23
BP	GO:0030330	DNA damage response, signal transduction by p53 class mediator	13/1499	74/18888	0.175675675675676	2.21358383066188	3.0710725366474	0.00513523616315649	0.0252157803321891	0.0175912128093609	ZNF385A/CDKN1A/CD74/SOX4/PTTG1IP/FOXO3/CD44/BCL3/PLK3/MDM2/ZMPSTE24/COPS3/PML	13
BP	GO:0051881	regulation of mitochondrial membrane potential	13/1499	74/18888	0.175675675675676	2.21358383066188	3.0710725366474	0.00513523616315649	0.0252157803321891	0.0175912128093609	LRRK2/SOD2/PRDX3/TSPO/PID1/BNIP3L/PPIF/P2RX7/BID/LIPA/PRELID1/PANK2/IFI6	13
BP	GO:0046164	alcohol catabolic process	8/1499	35/18888	0.228571428571429	2.88009148956447	3.26864514586362	0.00523862851997723	0.0256557305071181	0.0178981339932678	ALDH2/SULT1A1/ALDH3B1/CYP27A1/TPI1/GK/NUDT3/SNX17	8
BP	GO:0032703	negative regulation of interleukin-2 production	7/1499	28/18888	0.25	3.15010006671114	3.34281118760068	0.0052475514876978	0.0256557305071181	0.0178981339932678	LILRB4/LAPTM5/HOMER3/CR1/PRNP/TRIM27/GBP1	7
BP	GO:0036037	CD8-positive, alpha-beta T cell activation	7/1499	28/18888	0.25	3.15010006671114	3.34281118760068	0.0052475514876978	0.0256557305071181	0.0178981339932678	CLEC4A/VSIR/LILRB1/LILRB4/NCKAP1L/ZBTB7B/RUNX1	7
BP	GO:0044342	type B pancreatic cell proliferation	7/1499	28/18888	0.25	3.15010006671114	3.34281118760068	0.0052475514876978	0.0256557305071181	0.0178981339932678	SERPINB1/NR4A1/SIDT2/IRS2/MAP2K1/RAF1/WDR13	7
BP	GO:0090025	regulation of monocyte chemotaxis	7/1499	28/18888	0.25	3.15010006671114	3.34281118760068	0.0052475514876978	0.0256557305071181	0.0178981339932678	LYN/AIF1/CCR1/CCR2/FPR2/MOSPD2/ANO6	7
BP	GO:0090087	regulation of peptide transport	27/1499	202/18888	0.133663366336634	1.68421191685546	2.87047090541113	0.00525680154264959	0.0256557305071181	0.0178981339932678	S100A8/ALOX5/JAK2/PRKACA/IL1B/NADK/ACSL4/TCIRG1/CD74/HLA-DRB1/HIF1A/SOX4/TCF7L2/PRKAR1A/KLF7/PRKCB/MIDN/GLUD1/ENY2/PFKL/SIDT2/IRS2/TIAM1/CPT1A/PLCB1/GABBR1/PIM3	27
BP	GO:0009299	mRNA transcription	10/1499	50/18888	0.2	2.52008005336891	3.15994169156535	0.00526537025330425	0.0256557305071181	0.0178981339932678	C5AR1/RXRA/ANXA2/RARA/HIPK3/S100A10/FLNA/NFKBIZ/NCOA2/TFCP2	10
BP	GO:0043154	negative regulation of cysteine-type endopeptidase activity involved in apoptotic process	10/1499	50/18888	0.2	2.52008005336891	3.15994169156535	0.00526537025330425	0.0256557305071181	0.0178981339932678	KLF4/PLAUR/NAIP/VEGFA/THBS1/CARD16/CD44/RPS6KA1/RAF1/IFI6	10
BP	GO:1990089	response to nerve growth factor	10/1499	50/18888	0.2	2.52008005336891	3.15994169156535	0.00526537025330425	0.0256557305071181	0.0178981339932678	SORT1/ARPC3/FOXO3/ACAP2/RAPGEF2/RAP1A/CRK/SHOC2/DYNC1LI2/CBL	10
BP	GO:0030837	negative regulation of actin filament polymerization	12/1499	66/18888	0.181818181818182	2.29098186669901	3.08463816918873	0.00530007901780923	0.0258027778508046	0.0180007182116328	CAPG/PRKCD/GSN/CAPZA2/TRIOBP/CAPZA1/MTPN/MYADM/FLII/SSH2/WASHC2C/RDX	12
BP	GO:0043534	blood vessel endothelial cell migration	25/1499	183/18888	0.136612021857924	1.72136615667275	2.87903838191467	0.005343208730331	0.0259905353782796	0.0181317029592337	KLF4/MEF2C/ADAM17/CYP1B1/HMOX1/VEGFA/PTGS2/RHOA/THBS1/MAP2K3/MAP3K3/HIF1A/PRCP/SP1/HDAC9/PTK2B/ANXA1/NR4A1/P2RX4/ATP5F1B/PDPK1/STAT5A/CLN3/ID1/NOTCH1	25
BP	GO:0002526	acute inflammatory response	17/1499	109/18888	0.155963302752294	1.96520004161796	2.96714898065899	0.00538513210631035	0.0261721096224776	0.0182583740805834	SERPINA1/FCGR2A/CD163/PLSCR1/CEBPB/BTK/IL1B/NLRP3/FCGR1A/PTGS2/GSTP1/IL6R/LIPA/PRCP/ANO6/CTNNBIP1/PIK3CG	17
BP	GO:0051961	negative regulation of nervous system development	22/1499	155/18888	0.141935483870968	1.78844390884245	2.89386313753745	0.00550357815382015	0.0267249626292921	0.0186440593446144	TLR2/CTNNA1/IL1B/SEMA4A/TSPO/DICER1/CTNNB1/RTN4/PSEN1/HOOK3/YWHAH/ULK1/PTEN/RUFY3/RAPGEF2/CTDSP1/RB1/DYNLT1/LDLR/ARHGAP4/CERS2/NOTCH1	22
BP	GO:0002536	respiratory burst involved in inflammatory response	4/1499	10/18888	0.4	5.04016010673783	3.75202382973017	0.00562126345675252	0.0269972315764438	0.0188340015525346	GRN/S100A9/NCF1/LIPA	4
BP	GO:0003056	regulation of vascular associated smooth muscle contraction	4/1499	10/18888	0.4	5.04016010673783	3.75202382973017	0.00562126345675252	0.0269972315764438	0.0188340015525346	DOCK5/P2RX1/RHOA/ATP2B1	4
BP	GO:0008627	intrinsic apoptotic signaling pathway in response to osmotic stress	4/1499	10/18888	0.4	5.04016010673783	3.75202382973017	0.00562126345675252	0.0269972315764438	0.0188340015525346	YBX3/PTGS2/USP15/ARHGEF2	4
[truncated: 523 more rows]

## Sheet: GO_degup_NK_result
ONTOLOGY	ID	Description	GeneRatio	BgRatio	RichFactor	FoldEnrichment	zScore	pvalue	p.adjust	qvalue	geneID	Count
[truncated: 481 more rows]

## Sheet: GO_degupCD8T_result
ONTOLOGY	Description	GeneRatio	BgRatio	RichFactor	FoldEnrichment	zScore	pvalue	p.adjust	qvalue	Count
[truncated: 180 more rows]
