# Supplementary material for: Decoding the distinct immune landscape and possible regulatory mechanisms of autoimmune hepatitis through integrated single-cell and bulk RNA sequencing
Source: PLoS One. 2025 Dec 4;20(12):e0335605. doi: 10.1371/journal.pone.0335605 (PMC12677505; doi:10.1371/journal.pone.0335605)
Supplement: S3 Table — (XLSX) [file pone.0335605.s004.xlsx]

## Sheet: GO_degdown_Mono_result
ONTOLOGY	ID	Description	GeneRatio	BgRatio	RichFactor	FoldEnrichment	zScore	pvalue	p.adjust	qvalue	geneID	Count
BP	GO:0043161	proteasome-mediated ubiquitin-dependent protein catabolic process	85/1122	389/18888	0.218508997429306	3.67842953961206	13.4141756931657	2.35861669636369e-26	1.17270422143203e-22	9.85156952754856e-23	UBE2D3/PCBP2/PSMB10/RBX1/PHF20L1/CSNK1A1/PIAS1/PSMB4/PSMA6/PSMB2/PSMD1/PSMA7/FBXW7/FBXL20/UBE2K/CHFR/RMND5A/PJA2/NSFL1C/FBXO9/PSMC1/GSK3A/NFE2L2/CSNK1D/VHL/GSK3B/TRIM26/APC/WAC/UBXN7/GID8/PSMA1/SPOP/PSMD2/SIRT1/UBE4B/PSMD4/ITCH/AKT1/DESI1/PSMD11/VCP/ANAPC13/ANAPC15/PSMA2/UBR2/SIRT2/ANAPC11/CUL4A/SUMO2/TRPC4AP/PSMF1/KLHDC3/CUL1/RNF10/UBE2A/RNF187/UBR3/PSMB7/DDB1/COMMD1/FBXL3/ZNRF2/FBXO7/DCAF11/PSM…	85
BP	GO:0009060	aerobic respiration	56/1122	199/18888	0.281407035175879	4.73726923386988	13.3189804543424	2.28367260549808e-23	5.67721009726823e-20	4.76926994664021e-20	ATP5F1E/BLOC1S1/NDUFB1/COX5B/ATP5F1C/COX8A/COX6B1/SDHD/SDHB/NDUFS2/NDUFS7/COX5A/COX7B/NDUFS1/ATP5MF/SDHC/NDUFB5/UQCR11/NDUFA2/GHITM/CYC1/NDUFS6/OGDH/UQCRFS1/IREB2/NDUFA11/NNT/UQCRC2/VCP/ATP5ME/UQCRQ/NDUFA10/DLD/ACO2/NDUFB7/UQCR10/UQCRH/ATP5F1A/NDUFB10/PDHB/COA6/NDUFA13/NDUFB3/IDH3B/CHCHD10/SUCLG1/NDUFAB1/ATP5PD/NDUFS3/MDH2/DNAJC15/NDUFS4/NDUFV1/NDUFS8/COX7A2L/NDUFA7	56
BP	GO:0006119	oxidative phosphorylation	47/1122	148/18888	0.317567567567568	5.34600375776846	13.3388765019088	2.91944334447499e-22	4.83849076957656e-19	4.06468462837782e-19	ATP5F1E/NDUFB1/COX5B/ATP5F1C/COX8A/COX6B1/SDHD/SDHB/NDUFS2/NDUFS7/COX5A/COX7B/NDUFS1/ATP5MF/SDHC/NDUFB5/UQCR11/NDUFA2/GHITM/CYC1/NDUFS6/UQCRFS1/NDUFA11/UQCRC2/VCP/ATP5ME/UQCRQ/NDUFA10/DLD/NDUFB7/UQCR10/UQCRH/ATP5F1A/NDUFB10/COA6/NDUFA13/NDUFB3/CHCHD10/NDUFAB1/ATP5PD/NDUFS3/DNAJC15/NDUFS4/NDUFV1/NDUFS8/COX7A2L/NDUFA7	47
BP	GO:0045333	cellular respiration	59/1122	245/18888	0.240816326530612	4.05395612790571	12.0912451329635	7.98147109755697e-21	9.92096857426332e-18	8.33433613555423e-18	ATP5F1E/BLOC1S1/NDUFB1/COX5B/IFNAR1/ATP5F1C/COX8A/COX6B1/SDHD/SDHB/NDUFS2/NDUFS7/COX5A/COX7B/NDUFS1/ATP5MF/SDHC/NDUFB5/UQCR11/NDUFA2/GHITM/CYC1/NDUFS6/OGDH/UQCRFS1/CHCHD5/IREB2/NDUFA11/NNT/UQCRC2/VCP/ATP5ME/UQCRQ/NDUFA10/DLD/ACO2/NDUFB7/UQCR10/UQCRH/ATP5F1A/PUM2/NDUFB10/PDHB/COA6/NDUFA13/NDUFB3/IDH3B/CHCHD10/SUCLG1/NDUFAB1/ATP5PD/NDUFS3/MDH2/DNAJC15/NDUFS4/NDUFV1/NDUFS8/COX7A2L/NDUFA7	59
BP	GO:0015980	energy derivation by oxidation of organic compounds	70/1122	338/18888	0.207100591715976	3.48637787551815	11.5914192887591	1.73182680129825e-20	1.72212857121098e-17	1.44671342053714e-17	ATP5F1E/BLOC1S1/NDUFB1/COX5B/IFNAR1/ATP5F1C/COX8A/COX6B1/PPP1CB/PPP1CA/SDHD/PHKB/SDHB/NDUFS2/NDUFS7/COX5A/COX7B/NDUFS1/ATP5MF/SDHC/NDUFB5/UQCR11/NDUFA2/GHITM/CYC1/NDUFS6/OGDH/GSK3A/GSK3B/PHKG2/UQCRFS1/CHCHD5/PPP1CC/INPP5K/IREB2/NDUFA11/NNT/UQCRC2/AKT1/VCP/ATP5ME/UQCRQ/NDUFA10/DLD/ACO2/NDUFB7/UQCR10/UQCRH/ATP5F1A/PUM2/NDUFB10/PDHB/COA6/NDUFA13/NDUFB3/IDH3B/CHCHD10/SUCLG1/NDUFAB1/ATP5PD/NDUFS3/MDH2…	70
BP	GO:0042773	ATP synthesis coupled electron transport	37/1122	102/18888	0.362745098039216	6.10653245255321	12.9954736459438	4.84083388068499e-20	3.43837515068083e-17	2.88848553963279e-17	NDUFB1/COX5B/COX8A/COX6B1/SDHD/SDHB/NDUFS2/NDUFS7/COX5A/COX7B/NDUFS1/SDHC/NDUFB5/UQCR11/NDUFA2/GHITM/CYC1/NDUFS6/UQCRFS1/UQCRC2/UQCRQ/NDUFA10/DLD/NDUFB7/UQCR10/UQCRH/NDUFB10/COA6/NDUFB3/NDUFAB1/NDUFS3/DNAJC15/NDUFS4/NDUFV1/NDUFS8/COX7A2L/NDUFA7	37
BP	GO:0042775	mitochondrial ATP synthesis coupled electron transport	37/1122	102/18888	0.362745098039216	6.10653245255321	12.9954736459438	4.84083388068499e-20	3.43837515068083e-17	2.88848553963279e-17	NDUFB1/COX5B/COX8A/COX6B1/SDHD/SDHB/NDUFS2/NDUFS7/COX5A/COX7B/NDUFS1/SDHC/NDUFB5/UQCR11/NDUFA2/GHITM/CYC1/NDUFS6/UQCRFS1/UQCRC2/UQCRQ/NDUFA10/DLD/NDUFB7/UQCR10/UQCRH/NDUFB10/COA6/NDUFB3/NDUFAB1/NDUFS3/DNAJC15/NDUFS4/NDUFV1/NDUFS8/COX7A2L/NDUFA7	37
BP	GO:0019646	aerobic electron transport chain	35/1122	94/18888	0.372340425531915	6.2680623506656	12.8673262241927	1.84535922368784e-19	1.14689075752199e-16	9.63471763104388e-17	NDUFB1/COX5B/COX8A/COX6B1/SDHD/SDHB/NDUFS2/NDUFS7/COX5A/COX7B/NDUFS1/SDHC/NDUFB5/UQCR11/NDUFA2/CYC1/NDUFS6/UQCRFS1/UQCRC2/UQCRQ/NDUFA10/DLD/NDUFB7/UQCR10/UQCRH/NDUFB10/NDUFB3/NDUFAB1/NDUFS3/DNAJC15/NDUFS4/NDUFV1/NDUFS8/COX7A2L/NDUFA7	35
BP	GO:0016236	macroautophagy	67/1122	343/18888	0.19533527696793	3.28831792457243	10.7481345228546	3.01377532282731e-18	1.66494343389971e-15	1.39867374046535e-15	ATP6V0E1/SQSTM1/VTI1B/SLC25A5/CHMP2B/FBXW7/SNX14/SNX5/EXOC1/HGS/ATP6V1D/NSFL1C/SEC22B/VDAC1/GSK3A/CHMP1B/TBK1/VPS28/SNAPIN/UBXN6/CAPN1/BECN1/PARL/PIKFYVE/EPG5/VPS13C/SNF8/LARP1/IKBKG/WAC/MAP1LC3B/CHMP1A/ATG4B/IFT20/WDR45B/SIRT1/RHEB/PLEKHM1/AKT1/EXOC7/VCP/CSNK2A1/WDR45/TBC1D5/WIPI2/UVRAG/RAB5A/AUP1/RB1CC1/HTT/FBXO7/EXOC4/UBQLN1/SUPT5H/CHMP3/OGT/SCFD1/RETREG2/UFL1/VPS26A/DNM1L/VPS26B/PIK3C3/VPS13D…	67
BP	GO:0022904	respiratory electron transport chain	38/1122	123/18888	0.308943089430894	5.20081735576714	11.7461396713097	8.556462759829e-18	4.25427328418698e-15	3.573899392737e-15	NDUFB1/COX5B/COX8A/COX6B1/SDHD/SDHB/NDUFS2/NDUFS7/COX5A/COX7B/NDUFS1/SDHC/NDUFB5/UQCR11/NDUFA2/GHITM/CYC1/NDUFS6/UQCRFS1/UQCRC2/UQCRQ/NDUFA10/DLD/NDUFB7/UQCR10/UQCRH/PUM2/NDUFB10/COA6/NDUFB3/NDUFAB1/NDUFS3/DNAJC15/NDUFS4/NDUFV1/NDUFS8/COX7A2L/NDUFA7	38
BP	GO:0015986	proton motive force-driven ATP synthesis	30/1122	76/18888	0.394736842105263	6.64508865747256	12.3920503077257	1.03231231991091e-17	4.66605168599732e-15	3.91982323962344e-15	ATP5F1E/NDUFB1/ATP5F1C/SDHD/ATP5MC2/SDHB/NDUFS2/NDUFS7/NDUFS1/ATP5MF/SDHC/NDUFB5/NDUFA2/ATP5MC3/NDUFS6/NDUFA11/ATP5ME/NDUFA10/NDUFB7/ATP5F1A/NDUFB10/NDUFA13/NDUFB3/NDUFAB1/ATP5PD/NDUFS3/NDUFS4/NDUFV1/NDUFS8/NDUFA7	30
BP	GO:0042776	proton motive force-driven mitochondrial ATP synthesis	28/1122	67/18888	0.417910447761194	7.03519833985154	12.4362857118932	2.09038393672988e-17	8.66115744451747e-15	7.27600303591594e-15	ATP5F1E/NDUFB1/ATP5F1C/SDHD/SDHB/NDUFS2/NDUFS7/NDUFS1/ATP5MF/SDHC/NDUFB5/NDUFA2/NDUFS6/NDUFA11/ATP5ME/NDUFA10/NDUFB7/ATP5F1A/NDUFB10/NDUFA13/NDUFB3/NDUFAB1/ATP5PD/NDUFS3/NDUFS4/NDUFV1/NDUFS8/NDUFA7	28
BP	GO:0034976	response to endoplasmic reticulum stress	56/1122	269/18888	0.20817843866171	3.5045225930859	10.3969512480915	9.73587436152131e-17	3.72359748657569e-14	3.12809307421187e-14	SERP1/TMBIM6/P4HB/DNAJC10/CASP4/STT3B/ERP44/BCL2L11/CDK5RAP3/CCDC47/PPP1R15B/SERINC3/TXNDC12/SEC61B/NFE2L2/UBXN6/BCAP31/GSK3B/CREB3L2/SEC16A/FLOT1/ERO1A/SIRT1/NPLOC4/UBE4B/DNAJC3/UGGT1/EDEM1/UBE4A/VCP/ATF4/NIBAN1/PIGBOS1/TARDBP/PDIA4/OPA1/UBAC2/EIF2AK2/HERPUD1/PDIA6/AFF4/AUP1/DERL1/PSMC6/UBQLN1/QRICH1/NR1H2/UFL1/UBE2G2/PTPN2/SELENOS/UBXN4/MAN1A2/EIF2S1/UBQLN2/BFAR	56
BP	GO:0006754	ATP biosynthetic process	32/1122	101/18888	0.316831683168317	5.33361571451263	10.9740126468008	1.4861717203505e-15	5.27803270970192e-13	4.43393186943668e-13	ATP5F1E/NDUFB1/ATP5F1C/TGFB1/SDHD/ATP5MC2/SDHB/NDUFS2/NDUFS7/NDUFS1/ATP5MF/SDHC/NDUFB5/NDUFA2/ATP5MC3/NDUFS6/NDUFA11/VCP/ATP5ME/NDUFA10/NDUFB7/ATP5F1A/NDUFB10/NDUFA13/NDUFB3/NDUFAB1/ATP5PD/NDUFS3/NDUFS4/NDUFV1/NDUFS8/NDUFA7	32
BP	GO:0042176	regulation of protein catabolic process	64/1122	362/18888	0.176795580110497	2.97621650367832	9.54071816705967	2.79721726237386e-15	9.27184281901521e-13	7.78902322603471e-13	ROCK1/RBX1/PHF20L1/CSNK1A1/PIAS1/PSMD1/CDK5RAP3/FBXW7/FBXL20/PSME2/USP8/HGS/UBE2K/CHFR/SEC22B/PSME3/PSMC1/GSK3A/NFE2L2/VPS28/CSNK1D/BCAP31/GSK3B/NSF/SNF8/APC/WAC/MDM4/PSMD2/ITCH/RELA/AKT1/DESI1/VCP/CSNK2A1/SIRT2/FMR1/CUL4A/LPCAT1/SUMO2/NRDC/PSMF1/GGA1/UBR3/HERPUD1/DDB1/NDUFA13/COMMD1/ADAM8/PSMC6/UBQLN1/ZDHHC2/OGT/USP7/TAF9/UFL1/EGLN2/PSMD3/SMARCC1/TNFSF12/UBQLN2/SORL1/TIPARP/TLK2	64
BP	GO:0009206	purine ribonucleoside triphosphate biosynthetic process	33/1122	112/18888	0.294642857142857	4.96008403361345	10.5631869130536	5.85612341841389e-15	1.81979035227212e-12	1.52875642922805e-12	ATP5F1E/NDUFB1/ATP5F1C/TGFB1/SDHD/ATP5MC2/SDHB/NDUFS2/NDUFS7/NDUFS1/ATP5MF/SDHC/NDUFB5/NDUFA2/ATP5MC3/NDUFS6/NDUFA11/VCP/ATP5ME/NDUFA10/NDUFB7/ATP5F1A/NDUFB10/NDUFA13/NDUFB3/NDUFAB1/ATP5PD/NDUFS3/NDUFS4/NDUFV1/NDUFS8/NME2/NDUFA7	33
BP	GO:0009145	purine nucleoside triphosphate biosynthetic process	33/1122	113/18888	0.292035398230089	4.91618948464342	10.4929121202371	7.80836065489743e-15	2.28371583389118e-12	1.91848762096799e-12	ATP5F1E/NDUFB1/ATP5F1C/TGFB1/SDHD/ATP5MC2/SDHB/NDUFS2/NDUFS7/NDUFS1/ATP5MF/SDHC/NDUFB5/NDUFA2/ATP5MC3/NDUFS6/NDUFA11/VCP/ATP5ME/NDUFA10/NDUFB7/ATP5F1A/NDUFB10/NDUFA13/NDUFB3/NDUFAB1/ATP5PD/NDUFS3/NDUFS4/NDUFV1/NDUFS8/NME2/NDUFA7	33
BP	GO:0009201	ribonucleoside triphosphate biosynthetic process	33/1122	118/18888	0.279661016949153	4.70787637088734	10.1535334151775	3.12194915602397e-14	8.62351733541731e-12	7.24438260298427e-12	ATP5F1E/NDUFB1/ATP5F1C/TGFB1/SDHD/ATP5MC2/SDHB/NDUFS2/NDUFS7/NDUFS1/ATP5MF/SDHC/NDUFB5/NDUFA2/ATP5MC3/NDUFS6/NDUFA11/VCP/ATP5ME/NDUFA10/NDUFB7/ATP5F1A/NDUFB10/NDUFA13/NDUFB3/NDUFAB1/ATP5PD/NDUFS3/NDUFS4/NDUFV1/NDUFS8/NME2/NDUFA7	33
BP	GO:0016032	viral process	68/1122	428/18888	0.158878504672897	2.67459643160578	8.80641783300063	8.59571865186312e-14	2.24936384931913e-11	1.88962945211041e-11	PABPC1/PCBP2/ZFP36/EIF3A/BSG/P4HB/CSNK1A1/CSDE1/PTBP1/TNIP1/EPS15/CFL1/CHMP2B/CHD1/CSNK2B/FAM111A/DEK/STAU1/LAMTOR5/SELPLG/IFI16/EIF3L/ADAR/UBP1/GSK3A/CHMP1B/MAN2A1/VPS28/BECN1/PIKFYVE/GSK3B/TRIM26/TRIM22/LARP1/IGF2R/SPCS3/CHMP1A/IST1/MON1B/ZNFX1/INPP5K/HCFC1/ITCH/AKT1/EIF3B/VCP/FMR1/MCTS1/TARDBP/UVRAG/EIF2AK2/TRIM14/TASOR/KPNA3/APOBEC3C/DDB1/CCNK/SMARCA4/CTBP1/KPNA6/CHMP3/TOP2B/USF2/TNFRSF14/PIK…	68
BP	GO:0022900	electron transport chain	40/1122	175/18888	0.228571428571429	3.84782276546982	9.51137627054289	9.82579697137531e-14	2.4426931270839e-11	2.05204012539038e-11	NDUFB1/COX5B/COX8A/COX6B1/SDHD/SDHB/NDUFS2/NDUFS7/COX5A/COX7B/NDUFS1/SDHC/NDUFB5/UQCR11/NDUFA2/GHITM/CYC1/NDUFS6/UQCRFS1/UQCRC2/UQCRQ/NDUFA10/DLD/NDUFB7/UQCR10/UQCRH/PUM2/NDUFB10/COA6/NDUFB3/IDH3B/NDUFAB1/NDUFS3/DNAJC15/DEGS1/NDUFS4/NDUFV1/NDUFS8/COX7A2L/NDUFA7	40
BP	GO:0009142	nucleoside triphosphate biosynthetic process	33/1122	126/18888	0.261904761904762	4.40896358543417	9.6483079939704	2.42765173831549e-13	5.74775449662126e-11	4.82853237976736e-11	ATP5F1E/NDUFB1/ATP5F1C/TGFB1/SDHD/ATP5MC2/SDHB/NDUFS2/NDUFS7/NDUFS1/ATP5MF/SDHC/NDUFB5/NDUFA2/ATP5MC3/NDUFS6/NDUFA11/VCP/ATP5ME/NDUFA10/NDUFB7/ATP5F1A/NDUFB10/NDUFA13/NDUFB3/NDUFAB1/ATP5PD/NDUFS3/NDUFS4/NDUFV1/NDUFS8/NME2/NDUFA7	33
BP	GO:0048193	Golgi vesicle transport	53/1122	294/18888	0.180272108843537	3.03474116919495	8.83648437671626	3.19698152655216e-13	7.22517825000789e-11	6.06967593175071e-11	P4HB/GOLGA7/VTI1B/EPS15/RAB8B/SEC31A/ERGIC3/YIPF4/ARF5/KDELR2/ARF4/PPP6C/EXOC1/SEC22B/MON2/CSNK1D/COPE/COPZ1/BCAP31/NSF/VPS13C/CREB3L2/SEC16A/SCAMP2/ARFGAP3/AP3D1/INSIG1/MPPE1/TAPBP/USO1/VCP/AP1G1/NRBP1/GOLGA2/TRAPPC1/BCAP29/DNM2/UVRAG/RAB6A/GGA1/SCAMP1/RAB14/TFG/COMMD1/HTT/EXOC4/ACSL3/SAR1B/SCFD1/ARFGAP2/SORL1/TRAPPC3/ARCN1	53
BP	GO:0008380	RNA splicing	71/1122	484/18888	0.146694214876033	2.46948336058691	8.23027470460893	1.31546773715295e-12	2.84369808222803e-10	2.388913492459e-10	PABPC1/TMBIM6/YBX1/DDX17/HNRNPU/SETX/PTBP1/ZMAT2/PPP2CA/PPP2R1A/SYNCRIP/HNRNPK/SF3B4/LSM6/CELF2/SUPT6H/PRPF40A/HNRNPC/DHX15/USP22/RTCB/RBM42/SRSF9/LSM10/SREK1/FAM50A/IVNS1ABP/DHX8/RBM5/DDX42/SCAF11/HNRNPUL2/RBM3/SRSF4/NONO/FMR1/TARDBP/SF3B5/ALYREF/HNRNPF/KHSRP/SFPQ/SMNDC1/TCERG1/RBM22/UPF1/SRSF6/FASTK/SUGP2/HNRNPA3/DAZAP1/TIA1/U2AF2/DYRK1A/RBM6/JMJD6/TSSC4/CASC3/TAF9/CDC40/PAXBP1/LUC7L2/CWC25/RBM…	71
BP	GO:0016241	regulation of macroautophagy	37/1122	173/18888	0.213872832369942	3.60038329572502	8.63472664008808	6.97343208403222e-12	1.44466268007534e-09	1.21362186444912e-09	ATP6V0E1/SLC25A5/FBXW7/SNX5/EXOC1/ATP6V1D/SEC22B/VDAC1/GSK3A/TBK1/CAPN1/BECN1/PARL/VPS13C/LARP1/IKBKG/WAC/SIRT1/RHEB/AKT1/EXOC7/CSNK2A1/WDR45/UVRAG/HTT/FBXO7/EXOC4/UBQLN1/SUPT5H/SCFD1/VPS26A/DNM1L/VPS26B/PIK3C3/VPS13D/UBQLN2/USP36	37
BP	GO:0010506	regulation of autophagy	57/1122	357/18888	0.159663865546218	2.68781737293848	8.09083272871898	7.44026798093065e-12	1.47972049604749e-09	1.2430729830877e-09	ATP6V0E1/ROCK1/EIF4G2/SQSTM1/MTDH/SLC25A5/WNK1/FBXW7/IFI16/SNX5/EXOC1/ATP6V1D/SEC22B/VDAC1/GSK3A/TBK1/CAPN1/BECN1/PARL/DRAM2/VHL/GSK3B/VPS13C/TRIM22/LARP1/IKBKG/WAC/SIRT1/RHEB/USP10/WASHC1/AKT1/EXOC7/CSNK2A1/WDR45/KAT8/SIRT2/GOLGA2/FKBP8/UVRAG/PIK3C2A/RB1CC1/HTT/FBXO7/EXOC4/UBQLN1/SUPT5H/SCFD1/UFL1/VPS26A/DNM1L/VPS26B/PIK3C3/VPS13D/UBQLN2/USP36/TLK2	57
BP	GO:0006120	mitochondrial electron transport, NADH to ubiquinone	19/1122	51/18888	0.372549019607843	6.27157387018979	9.47332867962171	3.4072096667588e-11	6.49047392892783e-09	5.45247079434002e-09	NDUFB1/NDUFS2/NDUFS7/NDUFS1/NDUFB5/NDUFA2/NDUFS6/NDUFA10/DLD/NDUFB7/NDUFB10/NDUFB3/NDUFAB1/NDUFS3/DNAJC15/NDUFS4/NDUFV1/NDUFS8/NDUFA7	19
BP	GO:0072594	establishment of protein localization to organelle	65/1122	454/18888	0.143171806167401	2.41018634125657	7.6432440776391	3.52459364603885e-11	6.49047392892783e-09	5.45247079434002e-09	UBE2D3/SQSTM1/TGFB1/RAB8B/CCT5/TIMM13/AP3B1/M6PR/FBXW7/HGS/SEC61B/UBR5/GSK3A/VPS28/PPP3CA/BECN1/NF1/PARL/BCAP31/ZFAND6/NUP50/VPS13C/ING1/SNF8/SPCS3/SRP72/MON1B/CCT6A/VPS53/MTCH1/NIPBL/TNPO3/AP3D1/EDEM1/AKT1/SEC63/IPO7/CCT8/TIMM17A/HSPA4/TARDBP/ELAVL1/POM121/KPNA3/HERPUD1/KPNA1/NDUFA13/RBM22/NFKBIA/TIMM17B/TRAM1/FBXO7/KPNA6/KPNB1/DNAJC15/TNPO1/GNPTG/ROMO1/PIK3C3/MED1/VPS13D/VPS36/KPNA4/USP36/SORL1	65
BP	GO:1903008	organelle disassembly	36/1122	175/18888	0.205714285714286	3.46304048892284	8.22625099559599	4.36746371280597e-11	7.75536770716832e-09	6.51507368887748e-09	SQSTM1/MARK2/SLC25A5/FBXW7/VDAC1/GSK3A/NEDD9/BECN1/PARL/KIF5B/VPS13C/MAP1LC3B/ATG4B/RRP7A/WDR45B/MTIF3/USP10/PLAAT3/VCP/WDR45/GOLGA2/WIPI2/MCTS1/FKBP8/GIGYF2/RB1CC1/HTT/FBXO7/TCF25/OGT/RETREG2/UFL1/DNM1L/VPS13D/LTN1/USP36	36
BP	GO:0009152	purine ribonucleotide biosynthetic process	40/1122	211/18888	0.18957345971564	3.19132219884938	8.04409139492327	5.30000890205333e-11	9.0867738831066e-09	7.63355184150548e-09	ATP5F1E/NDUFB1/ATP5F1C/TGFB1/SDHD/ATP5MC2/SDHB/NDUFS2/NDUFS7/ELOVL5/NDUFS1/ATP5MF/SDHC/NDUFB5/NDUFA2/ATP5MC3/NDUFS6/PPCS/HSD17B12/NDUFA11/VCP/ATP5ME/NDUFA10/DLD/NDUFB7/ATP5F1A/NDUFB10/ACSF3/PDHB/NDUFA13/NDUFB3/NDUFAB1/ATP5PD/NDUFS3/ACSL3/NDUFS4/NDUFV1/NDUFS8/NME2/NDUFA7	40
BP	GO:0045732	positive regulation of protein catabolic process	39/1122	205/18888	0.190243902439024	3.20260858223556	7.96845345930351	8.25779945740328e-11	1.36859263007364e-08	1.14971748235004e-08	RBX1/CSNK1A1/PIAS1/FBXW7/CHFR/SEC22B/PSMC1/GSK3A/NFE2L2/VPS28/CSNK1D/BCAP31/GSK3B/NSF/SNF8/APC/ITCH/AKT1/VCP/CSNK2A1/SIRT2/FMR1/CUL4A/LPCAT1/SUMO2/NRDC/GGA1/UBR3/HERPUD1/DDB1/NDUFA13/ADAM8/PSMC6/UBQLN1/EGLN2/TNFSF12/UBQLN2/SORL1/TIPARP	39
BP	GO:0045088	regulation of innate immune response	62/1122	440/18888	0.140909090909091	2.37209528439475	7.31844906812891	1.95860142793067e-10	3.0959207004727e-08	2.60079886087896e-08	PCBP2/PAK2/SQSTM1/CSNK1A1/TGFB1/TNIP1/PPP2CA/NLRP1/RPS6KA3/AP3B1/GPR108/TAX1BP1/LRCH4/PUM1/MAPKAPK2/VAV1/IFI16/PPP6C/UBE2K/ADAR/PJA2/TBK1/ERBIN/CREBBP/NFE2L2/BECN1/HMGB2/XIAP/EPG5/NEK7/ZNFX1/ZDHHC5/FLOT1/NPLOC4/ITCH/RELA/AKT1/CEP63/PLCG2/IRF1/SIRT2/AP1G1/NONO/IKBKB/PUM2/EIF2AK2/SFPQ/GIGYF2/NFKBIA/BCL10/ADAM8/UBQLN1/NR1H2/PTPN2/PTPN11/CARD8/XRCC6/TRIM56/OTUD4/RBM14/MED1/PQBP1	62
BP	GO:0046034	ATP metabolic process	40/1122	220/18888	0.181818181818182	3.06076810889645	7.72635500488654	1.99254751438307e-10	3.0959207004727e-08	2.60079886087896e-08	ATP5F1E/NDUFB1/ATP5F1C/TGFB1/SDHD/PPP2CA/ATP5MC2/SDHB/NDUFS2/NDUFS7/NDUFS1/ATP5MF/SDHC/NDUFB5/NDUFA2/ATP5MC3/NDUFS6/OGDH/GPI/HDAC4/NDUFA11/VCP/ATP5ME/NDUFA10/NDUFB7/ATP5F1A/NDUFB10/NDUFA13/NDUFB3/NDUFAB1/ATP5PD/NDUFS3/OGT/CLPX/NDUFS4/DNM1L/NDUFV1/NDUFS8/NCOR1/NDUFA7	40
BP	GO:0016197	endosomal transport	47/1122	289/18888	0.162629757785467	2.73774586903022	7.48123812988438	2.77157022958143e-10	4.17583247923602e-08	3.50800340382109e-08	BLOC1S1/RCSD1/SQSTM1/VTI1B/VPS29/EPS15/RAB8B/TMEM50A/CHMP2B/ARHGAP1/ITSN2/EHD4/SNX5/HGS/CHMP1B/VPS28/UBXN6/BECN1/RAB11B/PIKFYVE/EPG5/SNF8/EEA1/CHMP1A/VPS53/AP3D1/RAB21/WASHC1/VCP/WASHC2A/TBC1D5/AP1G1/RAB6A/GGA1/BLOC1S2/RAB14/RAB5A/ARF6/ZDHHC2/CHMP3/USP7/VPS26A/VPS26B/PIK3C3/DCTN1/VPS36/SORL1	47
BP	GO:0007059	chromosome segregation	60/1122	423/18888	0.141843971631206	2.38783327644404	7.2546407978979	2.96093126835051e-10	4.25998394833535e-08	3.57869676652299e-08	ACTR3/DUSP1/CDC42/ZNF207/HNRNPU/ARID1A/DYNC1LI1/TUBGCP2/PPP2R1A/DYNC1H1/TUBB/SLC25A5/MAPRE1/CHMP2B/RCC2/PUM1/CHFR/MAU2/SENP6/DCTN2/CHMP1B/SMC1A/TUBGCP3/CSNK1D/BECN1/APC/NEK7/CHMP1A/PBRM1/NIPBL/WAPL/SETDB2/PSMG2/CLASP2/NDEL1/CSNK2A1/CEP63/CIAO1/ANAPC15/SIRT2/ANAPC11/GOLGA2/UBE2I/UVRAG/TOP1/PUM2/RMDN1/DDB1/NR3C1/SMARCA4/STAG2/CHMP3/TOP2B/KPNB1/SIRT7/PMF1/NCOR1/SMARCC1/NSL1/TLK2	60
BP	GO:0009199	ribonucleoside triphosphate metabolic process	43/1122	251/18888	0.171314741035857	2.88395082770522	7.55094854991226	2.99878194271394e-10	4.25998394833535e-08	3.57869676652299e-08	ATP5F1E/NDUFB1/ATP5F1C/TGFB1/SDHD/PPP2CA/ATP5MC2/SDHB/NDUFS2/NDUFS7/NDUFS1/ATP5MF/SDHC/NDUFB5/NDUFA2/ATP5MC3/NDUFS6/OGDH/GPI/HDAC4/NDUFA11/VCP/ATP5ME/NDUFA10/NDUFB7/ATP5F1A/OPA1/NDUFB10/NDUFA13/NDUFB3/ENTPD4/NDUFAB1/ATP5PD/NDUFS3/OGT/CLPX/NDUFS4/DNM1L/NDUFV1/NDUFS8/NME2/NCOR1/NDUFA7	43
BP	GO:0009205	purine ribonucleoside triphosphate metabolic process	42/1122	244/18888	0.172131147540984	2.89769439817656	7.49781518769679	4.14573759360801e-10	5.72572425428307e-08	4.81002537176509e-08	ATP5F1E/NDUFB1/ATP5F1C/TGFB1/SDHD/PPP2CA/ATP5MC2/SDHB/NDUFS2/NDUFS7/NDUFS1/ATP5MF/SDHC/NDUFB5/NDUFA2/ATP5MC3/NDUFS6/OGDH/GPI/HDAC4/NDUFA11/VCP/ATP5ME/NDUFA10/NDUFB7/ATP5F1A/OPA1/NDUFB10/NDUFA13/NDUFB3/NDUFAB1/ATP5PD/NDUFS3/OGT/CLPX/NDUFS4/DNM1L/NDUFV1/NDUFS8/NME2/NCOR1/NDUFA7	42
BP	GO:0009260	ribonucleotide biosynthetic process	40/1122	226/18888	0.176991150442478	2.97950877857177	7.52342591678367	4.6024325473218e-10	6.18467422304973e-08	5.19557677034791e-08	ATP5F1E/NDUFB1/ATP5F1C/TGFB1/SDHD/ATP5MC2/SDHB/NDUFS2/NDUFS7/ELOVL5/NDUFS1/ATP5MF/SDHC/NDUFB5/NDUFA2/ATP5MC3/NDUFS6/PPCS/HSD17B12/NDUFA11/VCP/ATP5ME/NDUFA10/DLD/NDUFB7/ATP5F1A/NDUFB10/ACSF3/PDHB/NDUFA13/NDUFB3/NDUFAB1/ATP5PD/NDUFS3/ACSL3/NDUFS4/NDUFV1/NDUFS8/NME2/NDUFA7	40
BP	GO:0045089	positive regulation of innate immune response	54/1122	365/18888	0.147945205479452	2.49054281737602	7.22633872528928	4.9322954496764e-10	6.45351920415555e-08	5.42142613415955e-08	PCBP2/PAK2/SQSTM1/CSNK1A1/TNIP1/PPP2CA/NLRP1/RPS6KA3/AP3B1/GPR108/TAX1BP1/LRCH4/PUM1/MAPKAPK2/VAV1/IFI16/PPP6C/UBE2K/PJA2/TBK1/ERBIN/CREBBP/BECN1/HMGB2/XIAP/EPG5/NEK7/ZNFX1/ZDHHC5/FLOT1/NPLOC4/ITCH/RELA/AKT1/PLCG2/IRF1/SIRT2/AP1G1/NONO/IKBKB/PUM2/EIF2AK2/SFPQ/NFKBIA/BCL10/ADAM8/UBQLN1/CARD8/XRCC6/TRIM56/OTUD4/RBM14/MED1/PQBP1	54
BP	GO:0006413	translational initiation	28/1122	124/18888	0.225806451612903	3.80127652233914	7.86479128075363	6.69286518920284e-10	8.53254505659398e-08	7.16795926336217e-08	EIF3A/EIF4G2/CSDE1/PPP1CA/EIF4H/EIF3L/EIF4G3/LARP1/EIF3M/DNAJC3/MTIF3/EIF2S3/EIF3B/ATF4/FMR1/MCTS1/EIF5/DHX29/EIF2AK2/GIGYF2/EIF4E/EIF2S2/SLBP/POLR2G/EIF2AK1/MIF4GD/EIF2S1/EIF4B	28
BP	GO:0002218	activation of innate immune response	47/1122	298/18888	0.157718120805369	2.65506226895883	7.23712151824826	7.90789894430012e-10	9.82951838776504e-08	8.2575113186797e-08	PCBP2/PAK2/SQSTM1/CSNK1A1/TNIP1/PPP2CA/NLRP1/RPS6KA3/AP3B1/GPR108/TAX1BP1/LRCH4/PUM1/MAPKAPK2/IFI16/PPP6C/PJA2/TBK1/ERBIN/CREBBP/BECN1/XIAP/EPG5/NEK7/ZNFX1/ZDHHC5/FLOT1/NPLOC4/ITCH/RELA/AKT1/PLCG2/IRF1/SIRT2/NONO/IKBKB/PUM2/EIF2AK2/SFPQ/NFKBIA/BCL10/UBQLN1/CARD8/XRCC6/OTUD4/RBM14/PQBP1	47
BP	GO:0009144	purine nucleoside triphosphate metabolic process	42/1122	250/18888	0.168	2.82814973262032	7.31248862706803	8.95104430049479e-10	1.08547786005025e-07	9.11880456594694e-08	ATP5F1E/NDUFB1/ATP5F1C/TGFB1/SDHD/PPP2CA/ATP5MC2/SDHB/NDUFS2/NDUFS7/NDUFS1/ATP5MF/SDHC/NDUFB5/NDUFA2/ATP5MC3/NDUFS6/OGDH/GPI/HDAC4/NDUFA11/VCP/ATP5ME/NDUFA10/NDUFB7/ATP5F1A/OPA1/NDUFB10/NDUFA13/NDUFB3/NDUFAB1/ATP5PD/NDUFS3/OGT/CLPX/NDUFS4/DNM1L/NDUFV1/NDUFS8/NME2/NCOR1/NDUFA7	42
BP	GO:0000375	RNA splicing, via transesterification reactions	51/1122	341/18888	0.149560117302053	2.51772860570515	7.1075113666622	1.02210045328099e-09	1.20997225088407e-07	1.01646481168395e-07	PABPC1/DDX17/HNRNPU/SETX/PTBP1/ZMAT2/SYNCRIP/HNRNPK/SF3B4/LSM6/CELF2/PRPF40A/HNRNPC/DHX15/RBM42/SRSF9/DHX8/RBM5/DDX42/SCAF11/HNRNPUL2/RBM3/SRSF4/FMR1/SF3B5/HNRNPF/KHSRP/SFPQ/SMNDC1/RBM22/UPF1/SRSF6/HNRNPA3/DAZAP1/TIA1/U2AF2/DYRK1A/RBM6/JMJD6/TSSC4/CASC3/CDC40/PAXBP1/LUC7L2/CWC25/RBM14/PQBP1/HNRNPL/TXNL4A/CDC5L/RBMX2	51
BP	GO:0046390	ribose phosphate biosynthetic process	40/1122	233/18888	0.171673819742489	2.88999563930137	7.29498201803559	1.17089337508682e-09	1.35387950254225e-07	1.13735738368286e-07	ATP5F1E/NDUFB1/ATP5F1C/TGFB1/SDHD/ATP5MC2/SDHB/NDUFS2/NDUFS7/ELOVL5/NDUFS1/ATP5MF/SDHC/NDUFB5/NDUFA2/ATP5MC3/NDUFS6/PPCS/HSD17B12/NDUFA11/VCP/ATP5ME/NDUFA10/DLD/NDUFB7/ATP5F1A/NDUFB10/ACSF3/PDHB/NDUFA13/NDUFB3/NDUFAB1/ATP5PD/NDUFS3/ACSL3/NDUFS4/NDUFV1/NDUFS8/NME2/NDUFA7	40
BP	GO:0009141	nucleoside triphosphate metabolic process	43/1122	266/18888	0.161654135338346	2.72132202163162	7.1051437971349	1.92379695863936e-09	2.17389056326247e-07	1.82622639518684e-07	ATP5F1E/NDUFB1/ATP5F1C/TGFB1/SDHD/PPP2CA/ATP5MC2/SDHB/NDUFS2/NDUFS7/NDUFS1/ATP5MF/SDHC/NDUFB5/NDUFA2/ATP5MC3/NDUFS6/OGDH/GPI/HDAC4/NDUFA11/VCP/ATP5ME/NDUFA10/NDUFB7/ATP5F1A/OPA1/NDUFB10/NDUFA13/NDUFB3/ENTPD4/NDUFAB1/ATP5PD/NDUFS3/OGT/CLPX/NDUFS4/DNM1L/NDUFV1/NDUFS8/NME2/NCOR1/NDUFA7	43
BP	GO:1903320	regulation of protein modification by small protein conjugation or removal	40/1122	241/18888	0.16597510373444	2.79406217409635	7.04408544386307	3.22842949404556e-09	3.56705587653212e-07	2.99658672102287e-07	RBX1/SQSTM1/PIAS1/TANK/TNIP1/CDK5RAP3/TRIM44/WNK1/FBXW7/GNL3L/CHFR/GPS1/GSK3A/VPS28/HMG20B/GSK3B/XIAP/HDAC4/SVBP/ITCH/RELA/WASHC1/AKT1/IVNS1ABP/VCP/CEP63/RASSF5/UBE2I/DCUN1D1/HERPUD1/COMMD1/BCL10/DERL1/TCF25/UBQLN1/U2AF2/OGT/UFL1/SIRT7/OTUD4	40
BP	GO:0002833	positive regulation of response to biotic stimulus	54/1122	390/18888	0.138461538461538	2.33089263677499	6.67415099748398	5.50567761725072e-09	5.83937034169565e-07	4.90549636191056e-07	PCBP2/PAK2/SQSTM1/CSNK1A1/TNIP1/PPP2CA/NLRP1/RPS6KA3/AP3B1/GPR108/TAX1BP1/LRCH4/PUM1/MAPKAPK2/VAV1/IFI16/PPP6C/UBE2K/PJA2/TBK1/ERBIN/CREBBP/BECN1/HMGB2/XIAP/EPG5/NEK7/ZNFX1/ZDHHC5/FLOT1/NPLOC4/ITCH/RELA/AKT1/PLCG2/IRF1/SIRT2/AP1G1/NONO/IKBKB/PUM2/EIF2AK2/SFPQ/NFKBIA/BCL10/ADAM8/UBQLN1/CARD8/XRCC6/TRIM56/OTUD4/RBM14/MED1/PQBP1	54
BP	GO:0000377	RNA splicing, via transesterification reactions with bulged adenosine as nucleophile	49/1122	337/18888	0.14540059347181	2.44770624732224	6.73899021820712	5.63736477074399e-09	5.83937034169565e-07	4.90549636191056e-07	PABPC1/DDX17/HNRNPU/SETX/PTBP1/ZMAT2/SYNCRIP/HNRNPK/SF3B4/LSM6/CELF2/PRPF40A/HNRNPC/DHX15/RBM42/SRSF9/DHX8/RBM5/DDX42/SCAF11/HNRNPUL2/RBM3/SRSF4/FMR1/SF3B5/HNRNPF/SFPQ/RBM22/UPF1/SRSF6/HNRNPA3/DAZAP1/TIA1/U2AF2/DYRK1A/RBM6/JMJD6/TSSC4/CASC3/CDC40/PAXBP1/LUC7L2/CWC25/RBM14/PQBP1/HNRNPL/TXNL4A/CDC5L/RBMX2	49
BP	GO:0000398	mRNA splicing, via spliceosome	49/1122	337/18888	0.14540059347181	2.44770624732224	6.73899021820712	5.63736477074399e-09	5.83937034169565e-07	4.90549636191056e-07	PABPC1/DDX17/HNRNPU/SETX/PTBP1/ZMAT2/SYNCRIP/HNRNPK/SF3B4/LSM6/CELF2/PRPF40A/HNRNPC/DHX15/RBM42/SRSF9/DHX8/RBM5/DDX42/SCAF11/HNRNPUL2/RBM3/SRSF4/FMR1/SF3B5/HNRNPF/SFPQ/RBM22/UPF1/SRSF6/HNRNPA3/DAZAP1/TIA1/U2AF2/DYRK1A/RBM6/JMJD6/TSSC4/CASC3/CDC40/PAXBP1/LUC7L2/CWC25/RBM14/PQBP1/HNRNPL/TXNL4A/CDC5L/RBMX2	49
BP	GO:1901873	regulation of post-translational protein modification	40/1122	246/18888	0.16260162601626	2.73727229250902	6.89242873992447	5.92361937317884e-09	5.96991217599906e-07	5.0151610099429e-07	RBX1/SQSTM1/PIAS1/TANK/TNIP1/CDK5RAP3/TRIM44/WNK1/FBXW7/GNL3L/CHFR/GPS1/GSK3A/VPS28/HMG20B/GSK3B/XIAP/HDAC4/SVBP/ITCH/RELA/WASHC1/AKT1/IVNS1ABP/VCP/CEP63/RASSF5/UBE2I/DCUN1D1/HERPUD1/COMMD1/BCL10/DERL1/TCF25/UBQLN1/U2AF2/OGT/UFL1/SIRT7/OTUD4	40
BP	GO:0061136	regulation of proteasomal protein catabolic process	34/1122	189/18888	0.17989417989418	3.02837902837903	7.04293876941748	6.00353195494677e-09	5.96991217599906e-07	5.0151610099429e-07	RBX1/PHF20L1/CSNK1A1/PIAS1/FBXW7/PSME2/UBE2K/CHFR/PSME3/PSMC1/GSK3A/NFE2L2/CSNK1D/BCAP31/GSK3B/WAC/AKT1/DESI1/VCP/SIRT2/FMR1/SUMO2/PSMF1/HERPUD1/COMMD1/PSMC6/UBQLN1/OGT/USP7/TAF9/UFL1/SMARCC1/UBQLN2/TLK2	34
BP	GO:1903050	regulation of proteolysis involved in protein catabolic process	38/1122	228/18888	0.166666666666667	2.80570409982175	6.89352377294727	7.07525693931133e-09	6.89768186318744e-07	5.79455511562175e-07	RBX1/CTSC/PHF20L1/CSNK1A1/PIAS1/FBXW7/PSME2/UBE2K/CHFR/PSME3/PSMC1/GSK3A/HIPK2/NFE2L2/CSNK1D/BCAP31/GSK3B/IKBKG/WAC/AKT1/DESI1/VCP/CSNK2A1/SIRT2/FMR1/SUMO2/PSMF1/HERPUD1/COMMD1/PSMC6/UBQLN1/OGT/USP7/TAF9/UFL1/SMARCC1/UBQLN2/TLK2	38
BP	GO:0051656	establishment of organelle localization	61/1122	472/18888	0.129237288135593	2.17560953503127	6.50009248228783	8.27198264469671e-09	7.90928802104463e-07	6.64437796237987e-07	BLOC1S1/CDC42/ZNF207/HNRNPU/ACTN4/DYNLL1/DYNC1H1/CFL1/MAPRE1/CHMP2B/AP3B1/RCC2/PPP6C/EXOC1/HGS/NSFL1C/DCTN2/CHMP1B/SNAPIN/CSNK1D/BECN1/RAB11B/KIF5B/SNF8/APC/MYH9/IKBKG/BORCS7/CHMP1A/SEC16A/ARFGAP3/KXD1/AP3D1/CLASP2/NDEL1/EXOC7/STARD3NL/SIRT2/AP1G1/TRAPPC1/DNM2/OPA1/RAB6A/RMDN1/BLOC1S2/ACTR10/PIK3CD/TFG/HTT/EXOC4/SAR1B/CHMP3/KPNB1/TUBA1A/DNM1L/PMF1/ARFGAP2/DCTN1/TRAPPC3/NSL1/PDCD10	61
BP	GO:0006986	response to unfolded protein	28/1122	138/18888	0.202898550724638	3.41563977369604	7.15738153561071	8.59186236824057e-09	8.06013956507399e-07	6.77110424571571e-07	SERP1/TMBIM6/DNAJC10/STT3B/ERP44/BCL2L11/CDK5RAP3/PPP1R15B/NFE2L2/CREB3L2/ERO1A/DNAJC3/EDEM1/VCP/ATF4/PIGBOS1/HSPA4/EIF2AK2/HERPUD1/TRAM1/DERL1/QRICH1/UFL1/PTPN2/SELENOS/UBXN4/EIF2S1/BFAR	28
BP	GO:0006888	endoplasmic reticulum to Golgi vesicle-mediated transport	27/1122	132/18888	0.204545454545455	3.44336412250851	7.07926444856876	1.31691298690719e-08	1.21253543905603e-06	1.01861807642256e-06	P4HB/SEC31A/ERGIC3/YIPF4/KDELR2/ARF4/PPP6C/SEC22B/CSNK1D/COPE/BCAP31/CREB3L2/SEC16A/INSIG1/MPPE1/USO1/VCP/NRBP1/GOLGA2/TRAPPC1/BCAP29/TFG/SAR1B/SCFD1/SORL1/TRAPPC3/ARCN1	27
BP	GO:0072522	purine-containing compound biosynthetic process	41/1122	264/18888	0.15530303030303	2.61440609301572	6.63836854542966	1.49639157654222e-08	1.35273798519416e-06	1.13639842597503e-06	ATP5F1E/NDUFB1/ATP5F1C/TGFB1/SDHD/ATP5MC2/SDHB/NDUFS2/NDUFS7/ELOVL5/NDUFS1/ATP5MF/SDHC/NDUFB5/NDUFA2/ATP5MC3/NDUFS6/PPCS/HSD17B12/NDUFA11/VCP/ATP5ME/NDUFA10/DLD/NDUFB7/ATP5F1A/NDUFB10/ACSF3/PDHB/NDUFA13/NDUFB3/PNP/NDUFAB1/ATP5PD/NDUFS3/ACSL3/NDUFS4/NDUFV1/NDUFS8/NME2/NDUFA7	41
BP	GO:1903312	negative regulation of mRNA metabolic process	23/1122	100/18888	0.23	3.87187165775401	7.23615467757791	1.52828793913839e-08	1.35690136310644e-06	1.13989596663555e-06	PABPC1/ZFP36/YBX1/HNRNPU/CSDE1/PTBP1/SYNCRIP/HNRNPK/MAPKAPK2/HNRNPD/HNRNPC/LARP1/RBM42/SRSF9/IREB2/SRSF4/FMR1/TARDBP/ELAVL1/HNRNPAB/SRSF6/U2AF2/DYRK1A	23
BP	GO:0006164	purine nucleotide biosynthetic process	40/1122	256/18888	0.15625	2.63034759358289	6.60014598260057	1.88182271159552e-08	1.64147763544788e-06	1.37896076077766e-06	ATP5F1E/NDUFB1/ATP5F1C/TGFB1/SDHD/ATP5MC2/SDHB/NDUFS2/NDUFS7/ELOVL5/NDUFS1/ATP5MF/SDHC/NDUFB5/NDUFA2/ATP5MC3/NDUFS6/PPCS/HSD17B12/NDUFA11/VCP/ATP5ME/NDUFA10/DLD/NDUFB7/ATP5F1A/NDUFB10/ACSF3/PDHB/NDUFA13/NDUFB3/NDUFAB1/ATP5PD/NDUFS3/ACSL3/NDUFS4/NDUFV1/NDUFS8/NME2/NDUFA7	40
BP	GO:0007034	vacuolar transport	31/1122	171/18888	0.181286549707602	3.05181849454295	6.77332578438089	2.31344687124533e-08	1.98318238686755e-06	1.66601763794945e-06	SQSTM1/VTI1B/TMEM50A/CHMP2B/AP3B1/M6PR/HGS/CHMP1B/VPS28/SNAPIN/UBXN6/BECN1/EPG5/VPS13C/SNF8/IGF2R/CHMP1A/MON1B/VPS53/AP3D1/PLEKHM1/VCP/AP1G1/HMGXB4/CHMP3/PLEKHF2/GNPTG/PIK3C3/VPS13D/VPS36/SORL1	31
BP	GO:0007249	canonical NF-kappaB signal transduction	45/1122	311/18888	0.144694533762058	2.43582027958801	6.41616578104386	2.73875038463893e-08	2.30797744278386e-06	1.93886913938399e-06	ROCK1/RBX1/SQSTM1/TGFB1/CX3CR1/TANK/TNIP1/MTDH/AKAP13/SLC20A1/BRD4/CFLAR/LAMTOR5/REL/TBK1/ZFAND6/DHX15/XIAP/TRIM22/IKBKG/FLOT1/SIRT1/NFKB2/USP10/RELA/AKT1/DDX21/PLCG2/SHISA5/PPM1A/IKBKB/CUL1/TFG/NFKBIA/TMEM9B/BCL10/ADAM8/NFAT5/APOL3/UFL1/PPM1B/NFKB1/CARD8/C18orf32/TFRC	45
BP	GO:0006913	nucleocytoplasmic transport	47/1122	333/18888	0.141141141141141	2.37600167011932	6.36639657511128	2.96155729800623e-08	2.41391194847328e-06	2.02786183925604e-06	SQSTM1/TGFB1/TXN/WNK1/UBR5/SUPT6H/PPP3CA/CHTOP/NF1/GSK3B/NUP50/ING1/HTATIP2/PPP1CC/PABPN1/TNPO3/AKT1/DESI1/SARNP/IPO7/AHCTF1/FMR1/ATXN1/PPM1A/UBE2I/TARDBP/ELAVL1/ALYREF/ALKBH5/POM121/KPNA3/KPNA1/RBM22/EIF4E/UPF1/NFKBIA/SMG1/KPNA6/CASC3/KPNB1/NCBP3/TNPO1/PTPN11/SIRT7/FYTTD1/MED1/KPNA4	47
BP	GO:0051169	nuclear transport	47/1122	333/18888	0.141141141141141	2.37600167011932	6.36639657511128	2.96155729800623e-08	2.41391194847328e-06	2.02786183925604e-06	SQSTM1/TGFB1/TXN/WNK1/UBR5/SUPT6H/PPP3CA/CHTOP/NF1/GSK3B/NUP50/ING1/HTATIP2/PPP1CC/PABPN1/TNPO3/AKT1/DESI1/SARNP/IPO7/AHCTF1/FMR1/ATXN1/PPM1A/UBE2I/TARDBP/ELAVL1/ALYREF/ALKBH5/POM121/KPNA3/KPNA1/RBM22/EIF4E/UPF1/NFKBIA/SMG1/KPNA6/CASC3/KPNB1/NCBP3/TNPO1/PTPN11/SIRT7/FYTTD1/MED1/KPNA4	47
BP	GO:0036503	ERAD pathway	24/1122	113/18888	0.212389380530973	3.57541053428612	6.90047213388548	3.90492714663666e-08	3.13149964081895e-06	2.6306877619447e-06	DNAJC10/STT3B/CCDC47/SEC61B/NFE2L2/UBXN6/BCAP31/NPLOC4/UBE4B/UGGT1/EDEM1/UBE4A/VCP/UBAC2/HERPUD1/AUP1/DERL1/PSMC6/UBQLN1/UBE2G2/SELENOS/UBXN4/MAN1A2/UBQLN2	24
BP	GO:0016050	vesicle organization	50/1122	371/18888	0.134770889487871	2.26876342303645	6.20248012356592	4.88543546840559e-08	3.85561669030359e-06	3.23899882015596e-06	BLOC1S1/SQSTM1/VTI1B/EPS15/RAB8B/SEC31A/CHMP2B/YIPF4/AP3B1/AP2M1/PPP6C/USP8/HGS/ATP6V1D/STX4/SEC22B/CHMP1B/VPS28/SNAPIN/CSNK1D/PIKFYVE/SNF8/HPS3/AP1M1/EEA1/CHMP1A/SEC16A/IST1/ARFGAP3/HPS1/AP3D1/INSIG1/PLEKHM1/USO1/AP1G1/TRAPPC1/CREB1/DNM2/UVRAG/BLOC1S2/RAB14/RAB5B/TFG/MFSD14A/SAR1B/CHMP3/PLEKHF2/ARFGAP2/VPS36/TRAPPC3	50
BP	GO:0043484	regulation of RNA splicing	32/1122	186/18888	0.172043010752688	2.89621068368696	6.53103670700293	5.01618207929996e-08	3.89694645285616e-06	3.27371883070103e-06	TMBIM6/DDX17/HNRNPU/SETX/PTBP1/HNRNPK/SF3B4/CELF2/USP22/RBM42/SRSF9/FAM50A/RBM5/RBM3/SRSF4/FMR1/SF3B5/HNRNPF/RBM22/UPF1/SRSF6/FASTK/DAZAP1/TIA1/U2AF2/DYRK1A/JMJD6/TAF9/PQBP1/CLK3/TAF10/HNRNPL	32
BP	GO:0006417	regulation of translation	57/1122	451/18888	0.126385809312639	2.12760710008656	6.09093597759207	5.61756654693758e-08	4.29700628790364e-06	3.60979822805641e-06	SERP1/PABPC1/ZFP36/YBX1/HNRNPU/EIF4G2/CSDE1/CAPRIN1/PPP1CA/SYNCRIP/RPS6KA3/PUM1/COA3/PPP1R15B/EIF4H/CNBP/SAMD4B/HNRNPD/EIF4G3/LARP1/IREB2/DNAJC3/AGO3/AKT1/SELENOT/SARNP/EIF3B/CSNK2A1/ATF4/TCOF1/RBM3/NIBAN1/ATXN2/FMR1/EEF2/ELAVL1/EIF5/PUM2/ALKBH5/DHX29/EIF2AK2/GIGYF2/EIF4E/UPF1/TIA1/ZNF706/CNOT8/OGT/CASC3/MKNK2/POLR2G/EIF2AK1/MIF4GD/SECISBP2L/EIF2S1/EIF4B/AKT2	57
BP	GO:0097193	intrinsic apoptotic signaling pathway	45/1122	319/18888	0.141065830721003	2.37473387759207	6.22304309160284	5.91292367736672e-08	4.45440250361626e-06	3.74202251224739e-06	TMBIM6/P4HB/DNAJC10/CASP4/BCL2L11/HNRNPK/FBXW7/IFI16/SERINC3/TXNDC12/HIPK1/HIPK2/NFE2L2/BECN1/PARL/BCAP31/STK24/NBN/ERO1A/SIRT1/CDKN2D/AKT1/IVNS1ABP/ATF4/SHISA5/NONO/CUL4A/TP53BP2/OPA1/CUL1/SFPQ/ARMC10/HERPUD1/NDUFA13/COA8/FBXO7/UBQLN1/QRICH1/NDUFS3/TAF9/PTPN2/SELENOS/DNM1L/CUL5/PDCD10	45
BP	GO:2001233	regulation of apoptotic signaling pathway	52/1122	396/18888	0.131313131313131	2.2105547453141	6.11819302787405	6.24601267720143e-08	4.63510075090232e-06	3.89382220002125e-06	TMBIM6/PAK2/P4HB/SLC25A6/CTSC/CX3CR1/PPP1CA/PPP2R1A/BCL2L11/SLC25A5/HNRNPK/CFLAR/FBXW7/PHIP/GHITM/SERINC3/TXNDC12/STX4/PSME3/NFE2L2/BECN1/NF1/PARL/BCAP31/GSK3B/HMGB2/TMBIM1/SIRT1/CDKN2D/RELA/AKT1/IVNS1ABP/CSNK2A1/ATF4/NONO/OPA1/SFPQ/ARMC10/HERPUD1/NDUFA13/RB1CC1/HTT/BCL10/DEDD2/FBXO7/UBQLN1/NDUFS3/TAF9/PTPN2/SELENOS/DNM1L/TNFSF12	52
BP	GO:0030968	endoplasmic reticulum unfolded protein response	19/1122	76/18888	0.25	4.20855614973262	7.04339499965463	6.49448164945265e-08	4.74861217074685e-06	3.98918005960188e-06	SERP1/DNAJC10/BCL2L11/CDK5RAP3/PPP1R15B/NFE2L2/ERO1A/VCP/ATF4/PIGBOS1/EIF2AK2/HERPUD1/DERL1/QRICH1/UFL1/PTPN2/SELENOS/EIF2S1/BFAR	19
BP	GO:0009895	negative regulation of catabolic process	48/1122	353/18888	0.135977337110482	2.28907303328233	6.14400655733758	6.8572369791227e-08	4.94118583481131e-06	4.15095596234308e-06	PABPC1/ZFP36/YBX1/ROCK1/HNRNPU/EIF4G2/PHF20L1/CSDE1/PPP2CA/SYNCRIP/SLIRP/CDK5RAP3/MAPKAPK2/WNK1/USP8/SEC22B/GSK3A/HIPK2/HNRNPD/BECN1/HNRNPC/VHL/LARP1/WAC/MDM4/HDAC4/IREB2/RELA/WASHC1/AKT1/CSNK2A1/SIRT2/GOLGA2/FMR1/TENT2/TARDBP/ELAVL1/HNRNPAB/PSMF1/OGT/SCFD1/USP7/TAF9/NCOR1/SMARCC1/USP36/SORL1/TLK2	48
BP	GO:1902600	proton transmembrane transport	29/1122	161/18888	0.180124223602484	3.0322516358322	6.50787802209172	7.54179096864933e-08	5.31267816576676e-06	4.46303657572141e-06	ATP5F1E/ATP6V0E1/COX5B/ACTN4/ATP5F1C/COX8A/COX6B1/ATP5MC2/NDUFS7/SLC25A5/COX5A/COX7B/ATP5MF/GHITM/CYC1/ATP5MC3/ATP6V1D/UQCRFS1/NNT/ATP5ME/UQCR10/UQCRH/ATP5F1A/SLC25A3/COA8/ATP5PD/ATP1A1/COX7A2L/COX17	29
BP	GO:0034504	protein localization to nucleus	44/1122	311/18888	0.141479099678457	2.38169094004161	6.17428117954779	7.6013999017455e-08	5.31267816576676e-06	4.46303657572141e-06	HNRNPU/SQSTM1/TGFB1/TXN/CCT5/CTDNEP1/SUMO3/TOR1AIP1/CDK5RAP3/LAMTOR5/OSBPL8/UBR5/CREBBP/PPP3CA/NF1/PIKFYVE/GSK3B/NUP50/ING1/TBRG1/PPP3CB/CCT6A/RRP7A/TNPO3/AKT1/RASSF5/IPO7/CCT8/TARDBP/ELAVL1/POM121/KPNA3/TOR1AIP2/KPNA1/RBM22/NFKBIA/CHCHD10/KPNA6/TMEM147/KPNB1/TNPO1/MED1/KPNA4/TFRC	44
BP	GO:0035966	response to topologically incorrect protein	28/1122	152/18888	0.184210526315789	3.10104137348719	6.53583454406061	7.69333925855202e-08	5.31267816576676e-06	4.46303657572141e-06	SERP1/TMBIM6/DNAJC10/STT3B/ERP44/BCL2L11/CDK5RAP3/PPP1R15B/NFE2L2/CREB3L2/ERO1A/DNAJC3/EDEM1/VCP/ATF4/PIGBOS1/HSPA4/EIF2AK2/HERPUD1/TRAM1/DERL1/QRICH1/UFL1/PTPN2/SELENOS/UBXN4/EIF2S1/BFAR	28
BP	GO:0032527	protein exit from endoplasmic reticulum	15/1122	49/18888	0.306122448979592	5.15333406089709	7.31558516189922	8.58520193048653e-08	5.84734575320261e-06	4.91219628841681e-06	SEC61B/BCAP31/SEC16A/NPLOC4/INSIG1/EDEM1/VCP/UBAC2/HERPUD1/AUP1/DERL1/SAR1B/UBE2G2/SELENOS/SORL1	15
BP	GO:0000422	autophagy of mitochondrion	22/1122	102/18888	0.215686274509804	3.63091118800461	6.69533334531888	1.06888726401716e-07	7.18176686039635e-06	6.03320720287351e-06	SQSTM1/MARK2/SLC25A5/FBXW7/VDAC1/GSK3A/BECN1/PARL/VPS13C/MAP1LC3B/ATG4B/WDR45B/WDR45/WIPI2/FKBP8/RB1CC1/HTT/FBXO7/OGT/DNM1L/VPS13D/USP36	22
BP	GO:0031330	negative regulation of cellular catabolic process	35/1122	224/18888	0.15625	2.63034759358289	6.16857632611965	1.44051721983489e-07	9.54966882269212e-06	8.02241730288401e-06	PABPC1/ZFP36/YBX1/ROCK1/HNRNPU/EIF4G2/CSDE1/PPP2CA/SYNCRIP/SLIRP/MAPKAPK2/WNK1/SEC22B/GSK3A/HNRNPD/BECN1/HNRNPC/VHL/LARP1/HDAC4/IREB2/WASHC1/AKT1/SIRT2/GOLGA2/FMR1/TENT2/TARDBP/ELAVL1/HNRNPAB/SCFD1/NCOR1/USP36/SORL1/TLK2	35
BP	GO:2000058	regulation of ubiquitin-dependent protein catabolic process	29/1122	166/18888	0.174698795180723	2.94091875523484	6.31202005347706	1.49794167091695e-07	9.7996920892093e-06	8.23245505567653e-06	RBX1/PHF20L1/CSNK1A1/PIAS1/FBXW7/UBE2K/CHFR/GSK3A/HIPK2/NFE2L2/CSNK1D/BCAP31/GSK3B/IKBKG/WAC/AKT1/DESI1/VCP/CSNK2A1/SIRT2/SUMO2/HERPUD1/COMMD1/OGT/USP7/TAF9/UFL1/SMARCC1/TLK2	29
BP	GO:0019058	viral life cycle	44/1122	319/18888	0.137931034482759	2.32196201364558	5.98415934201603	1.59360263055009e-07	1.02804705768189e-05	8.63634399983435e-06	PABPC1/PCBP2/BSG/P4HB/TNIP1/EPS15/CHMP2B/CSNK2B/FAM111A/DEK/STAU1/LAMTOR5/SELPLG/IFI16/ADAR/CHMP1B/VPS28/PIKFYVE/TRIM26/TRIM22/LARP1/CHMP1A/IST1/ZNFX1/INPP5K/ITCH/VCP/FMR1/UVRAG/EIF2AK2/TASOR/KPNA3/APOBEC3C/DDB1/CCNK/CTBP1/KPNA6/CHMP3/TOP2B/TNFRSF14/PIK3C3/LY6E/TFRC/STOM	44
BP	GO:0051648	vesicle localization	34/1122	215/18888	0.158139534883721	2.66215644820296	6.1598079195901	1.61278500601745e-07	1.02804705768189e-05	8.63634399983435e-06	BLOC1S1/ACTN4/AP3B1/PPP6C/EXOC1/HGS/DCTN2/SNAPIN/CSNK1D/RAB11B/KIF5B/SNF8/IKBKG/SEC16A/ARFGAP3/AP3D1/CLASP2/NDEL1/EXOC7/USO1/STARD3NL/AP1G1/TRAPPC1/DNM2/BLOC1S2/TPGS1/TFG/HTT/CTBP1/EXOC4/SAR1B/ARFGAP2/DCTN1/TRAPPC3	34
BP	GO:0002758	innate immune response-activating signaling pathway	40/1122	278/18888	0.143884892086331	2.42219058977417	6.00330076238954	1.87261306878387e-07	1.17856103518904e-05	9.90077102856016e-06	PCBP2/PAK2/SQSTM1/CSNK1A1/TNIP1/PPP2CA/NLRP1/RPS6KA3/AP3B1/GPR108/TAX1BP1/LRCH4/PUM1/MAPKAPK2/PPP6C/PJA2/TBK1/ERBIN/CREBBP/BECN1/XIAP/EPG5/NEK7/ZDHHC5/FLOT1/NPLOC4/ITCH/RELA/AKT1/PLCG2/IRF1/SIRT2/IKBKB/PUM2/EIF2AK2/NFKBIA/BCL10/UBQLN1/CARD8/OTUD4	40
BP	GO:0002221	pattern recognition receptor signaling pathway	38/1122	259/18888	0.146718146718147	2.46988623459212	5.98579615838575	2.27483966392017e-07	1.41381285112638e-05	1.18770576137305e-05	PCBP2/SQSTM1/CSNK1A1/TNIP1/PPP2CA/NLRP1/RPS6KA3/AP3B1/GPR108/TAX1BP1/LRCH4/PUM1/MAPKAPK2/PPP6C/PJA2/TBK1/ERBIN/BECN1/XIAP/EPG5/NEK7/ZDHHC5/FLOT1/NPLOC4/ITCH/RELA/AKT1/PLCG2/IRF1/SIRT2/IKBKB/PUM2/EIF2AK2/NFKBIA/BCL10/UBQLN1/CARD8/OTUD4	38
BP	GO:0070936	protein K48-linked ubiquitination	19/1122	82/18888	0.231707317073171	3.90061301682536	6.61502655026238	2.38176231840825e-07	1.45552131790531e-05	1.22274391104888e-05	UBE2D3/RBX1/TRIM44/UBE2K/UBR5/FBXO9/ITCH/UBE2E3/CUL1/UBE2A/RNF187/UBE3C/ZNRF2/FBXO7/TCF25/UBE2G2/BFAR/UBE2G1/UBE2H	19
BP	GO:0034620	cellular response to unfolded protein	20/1122	90/18888	0.222222222222222	3.74093879976233	6.55009894517364	2.40049774875776e-07	1.45552131790531e-05	1.22274391104888e-05	SERP1/TMBIM6/DNAJC10/BCL2L11/CDK5RAP3/PPP1R15B/NFE2L2/ERO1A/VCP/ATF4/PIGBOS1/EIF2AK2/HERPUD1/DERL1/QRICH1/UFL1/PTPN2/SELENOS/EIF2S1/BFAR	20
BP	GO:0010257	NADH dehydrogenase complex assembly	16/1122	60/18888	0.266666666666667	4.4891265597148	6.80257506510859	2.70318467474569e-07	1.60002788128995e-05	1.34413994854522e-05	NDUFB1/NDUFS2/NDUFS7/NDUFS1/NDUFB5/NDUFA2/NDUFA11/NDUFA10/NDUFB7/NDUFB10/NDUFA13/NDUFB3/NDUFAB1/NDUFS3/NDUFS4/NDUFS8	16
BP	GO:0032981	mitochondrial respiratory chain complex I assembly	16/1122	60/18888	0.266666666666667	4.4891265597148	6.80257506510859	2.70318467474569e-07	1.60002788128995e-05	1.34413994854522e-05	NDUFB1/NDUFS2/NDUFS7/NDUFS1/NDUFB5/NDUFA2/NDUFA11/NDUFA10/NDUFB7/NDUFB10/NDUFA13/NDUFB3/NDUFAB1/NDUFS3/NDUFS4/NDUFS8	16
BP	GO:0009165	nucleotide biosynthetic process	41/1122	293/18888	0.139931740614334	2.35564235002099	5.87711158166432	2.83733218168439e-07	1.65967242439233e-05	1.39424570859736e-05	ATP5F1E/NDUFB1/ATP5F1C/TGFB1/SDHD/ATP5MC2/SDHB/NDUFS2/NDUFS7/ELOVL5/NDUFS1/ATP5MF/SDHC/NDUFB5/NDUFA2/ATP5MC3/NDUFS6/PPCS/HSD17B12/NDUFA11/VCP/ATP5ME/NDUFA10/DLD/NDUFB7/ATP5F1A/NDUFB10/ACSF3/PDHB/NDUFA13/NDUFB3/PNP/NDUFAB1/ATP5PD/NDUFS3/ACSL3/NDUFS4/NDUFV1/NDUFS8/NME2/NDUFA7	41
BP	GO:1903311	regulation of mRNA metabolic process	51/1122	404/18888	0.126237623762376	2.12511251125113	5.74475810362892	2.91209013309027e-07	1.68359443508428e-05	1.41434193979219e-05	PABPC1/ZFP36/YBX1/DDX17/ROCK1/HNRNPU/CSDE1/PTBP1/CAPRIN1/SYNCRIP/HNRNPK/SF3B4/PUM1/MAPKAPK2/CELF2/SUPT6H/SAMD4B/HNRNPD/HNRNPC/LARP1/RBM42/SRSF9/IREB2/AKT1/RBM5/KAT8/RBM3/SRSF4/FMR1/TARDBP/ELAVL1/HNRNPAB/PAN3/PUM2/ALKBH5/KHSRP/GIGYF2/UPF1/SRSF6/FASTK/DAZAP1/TIA1/U2AF2/CNOT8/DYRK1A/JMJD6/CASC3/POLR2G/SAFB/HNRNPL/RC3H2	51
BP	GO:0006605	protein targeting	44/1122	327/18888	0.134556574923547	2.26515560352581	5.79962915043539	3.23590258279197e-07	1.84929972892433e-05	1.55354645475119e-05	YWHAB/UBE2D3/GOLGA7/SQSTM1/TIMM13/AP3B1/M6PR/FBXW7/HGS/SEC61B/GSK3A/ERBIN/BECN1/PARL/PIKFYVE/BCAP31/ZFAND6/VPS13C/SPCS3/SRP72/MON1B/VPS53/MTCH1/INPP5K/AP3D1/EDEM1/SEC63/TIMM17A/HSPA4/HERPUD1/NDUFA13/TIMM17B/TRAM1/FBXO7/ZDHHC2/DNAJC15/GNPTG/ROMO1/PIK3C3/VPS13D/USP36/SORL1/AKT2/STOM	44
BP	GO:1901293	nucleoside phosphate biosynthetic process	41/1122	295/18888	0.138983050847458	2.33967189341068	5.82797672877512	3.41248745340231e-07	1.9280554111723e-05	1.61970696352875e-05	ATP5F1E/NDUFB1/ATP5F1C/TGFB1/SDHD/ATP5MC2/SDHB/NDUFS2/NDUFS7/ELOVL5/NDUFS1/ATP5MF/SDHC/NDUFB5/NDUFA2/ATP5MC3/NDUFS6/PPCS/HSD17B12/NDUFA11/VCP/ATP5ME/NDUFA10/DLD/NDUFB7/ATP5F1A/NDUFB10/ACSF3/PDHB/NDUFA13/NDUFB3/PNP/NDUFAB1/ATP5PD/NDUFS3/ACSL3/NDUFS4/NDUFV1/NDUFS8/NME2/NDUFA7	41
BP	GO:0000423	mitophagy	16/1122	61/18888	0.262295081967213	4.41553432103095	6.71453743787297	3.46382035692619e-07	1.93506908029629e-05	1.62559895639067e-05	SQSTM1/SLC25A5/FBXW7/VDAC1/GSK3A/BECN1/PARL/VPS13C/MAP1LC3B/ATG4B/HTT/FBXO7/OGT/DNM1L/VPS13D/USP36	16
BP	GO:0006446	regulation of translational initiation	19/1122	84/18888	0.226190476190476	3.80774127832951	6.48118918120745	3.56404376733008e-07	1.96893617901835e-05	1.65404978582055e-05	EIF4G2/CSDE1/PPP1CA/EIF4H/EIF4G3/LARP1/DNAJC3/EIF3B/ATF4/FMR1/EIF5/DHX29/EIF2AK2/GIGYF2/POLR2G/EIF2AK1/MIF4GD/EIF2S1/EIF4B	19
BP	GO:0030970	retrograde protein transport, ER to cytosol	11/1122	29/18888	0.379310344827586	6.38539553752535	7.2935735119267	3.96889649000031e-07	2.11919660216552e-05	1.78027948456468e-05	SEC61B/BCAP31/NPLOC4/EDEM1/VCP/UBAC2/HERPUD1/AUP1/DERL1/UBE2G2/SELENOS	11
BP	GO:1903513	endoplasmic reticulum to cytosol transport	11/1122	29/18888	0.379310344827586	6.38539553752535	7.2935735119267	3.96889649000031e-07	2.11919660216552e-05	1.78027948456468e-05	SEC61B/BCAP31/NPLOC4/EDEM1/VCP/UBAC2/HERPUD1/AUP1/DERL1/UBE2G2/SELENOS	11
BP	GO:0033108	mitochondrial respiratory chain complex assembly	21/1122	101/18888	0.207920792079208	3.50018531264891	6.33121786698166	3.9825514373654e-07	2.11919660216552e-05	1.78027948456468e-05	NDUFB1/NDUFS2/NDUFS7/NDUFS1/COA3/NDUFB5/NDUFA2/UQCRFS1/NDUFA11/NDUFA10/NDUFB7/NDUFB10/NDUFA13/NDUFB3/COA8/NDUFAB1/NDUFS3/PET100/NDUFS4/NDUFS8/COX17	21
BP	GO:0043122	regulation of canonical NF-kappaB signal transduction	40/1122	286/18888	0.13986013986014	2.35443700684342	5.80022842918542	4.00652615855912e-07	2.11919660216552e-05	1.78027948456468e-05	RBX1/SQSTM1/TGFB1/CX3CR1/TANK/TNIP1/MTDH/AKAP13/SLC20A1/BRD4/CFLAR/LAMTOR5/REL/TBK1/ZFAND6/DHX15/XIAP/TRIM22/IKBKG/FLOT1/SIRT1/USP10/RELA/DDX21/PLCG2/SHISA5/PPM1A/IKBKB/CUL1/TFG/NFKBIA/TMEM9B/BCL10/NFAT5/APOL3/UFL1/PPM1B/CARD8/C18orf32/TFRC	40
BP	GO:0019080	viral gene expression	21/1122	102/18888	0.205882352941176	3.46586977036804	6.27532399194389	4.73794585267794e-07	2.47969123994892e-05	2.08312123472865e-05	PCBP2/ZFP36/EIF3A/CSNK1A1/CSDE1/PTBP1/CHD1/EIF3L/UBP1/GSK3A/MAN2A1/GSK3B/SPCS3/MON1B/INPP5K/EIF3B/MCTS1/TARDBP/TRIM14/SMARCA4/USF2	21
BP	GO:0000209	protein polyubiquitination	38/1122	267/18888	0.142322097378277	2.39588215265677	5.77279286682505	4.98912207884774e-07	2.58394947666989e-05	2.17070574658638e-05	UBE2D3/RNF166/RBX1/RNF114/TRIM44/TNKS2/UBE2K/CHFR/RMND5A/UBR5/FBXO9/TRIM26/XIAP/TRIM22/SPOP/ZFP91/UBE4B/ITCH/UBE4A/CEP63/UBE2E3/ANAPC13/CBFB/ANAPC11/CUL1/UBE2A/RNF187/UBE3C/ANKIB1/ZNRF2/FBXO7/TCF25/UBE2G2/TRIM56/RC3H2/BFAR/UBE2G1/UBE2H	38
BP	GO:0009150	purine ribonucleotide metabolic process	54/1122	446/18888	0.121076233183857	2.03822450300952	5.57619284256929	5.04231710982092e-07	2.58457738866285e-05	2.17123323839061e-05	ATP5F1E/NDUFB1/ATP5F1C/TGFB1/SDHD/PPP2CA/ATP5MC2/SDHB/NDUFS2/NDUFS7/ELOVL5/NDUFS1/ATP5MF/SDHC/NDUFB5/NDUFA2/ATP5MC3/NDUFS6/OGDH/PPCS/GPI/HSD17B12/HDAC4/NDUFA11/VCP/ATP5ME/NDUFA10/DLD/NDUFB7/ATP5F1A/OPA1/TPST2/NDUFB10/ACSF3/PDHB/NDUFA13/NDUFB3/ENTPD4/SUCLG1/PNP/NDUFAB1/ATP5PD/NDUFS3/ACSL3/OGT/CLPX/NUDT4/NDUFS4/DNM1L/NDUFV1/NDUFS8/NME2/NCOR1/NDUFA7	54
BP	GO:0019079	viral genome replication	24/1122	129/18888	0.186046511627907	3.13194876259172	6.10590251503342	5.32982153255351e-07	2.70406863876082e-05	2.27161459088854e-05	PABPC1/PCBP2/TNIP1/FAM111A/DEK/STAU1/LAMTOR5/IFI16/ADAR/LARP1/ZNFX1/INPP5K/VCP/FMR1/EIF2AK2/TASOR/APOBEC3C/DDB1/CCNK/CTBP1/KPNA6/TOP2B/PIK3C3/STOM	24
BP	GO:0051650	establishment of vesicle localization	31/1122	196/18888	0.158163265306122	2.66255593146349	5.87975870731165	5.59245178859833e-07	2.8086535649405e-05	2.35947354568402e-05	BLOC1S1/ACTN4/AP3B1/PPP6C/EXOC1/HGS/DCTN2/SNAPIN/CSNK1D/RAB11B/KIF5B/SNF8/IKBKG/SEC16A/ARFGAP3/AP3D1/CLASP2/NDEL1/EXOC7/STARD3NL/AP1G1/TRAPPC1/DNM2/BLOC1S2/TFG/HTT/EXOC4/SAR1B/ARFGAP2/DCTN1/TRAPPC3	31
BP	GO:0072665	protein localization to vacuole	19/1122	88/18888	0.215909090909091	3.63466212931454	6.22544542281856	7.66471582354517e-07	3.81089670746666e-05	3.20143077766602e-05	SQSTM1/AP3B1/M6PR/LAMTOR5/HGS/VPS28/BECN1/VPS13C/SNF8/MON1B/VPS53/AP3D1/AKT1/LMBRD1/GNPTG/PIK3C3/VPS13D/VPS36/SORL1	19
BP	GO:0006403	RNA localization	31/1122	200/18888	0.155	2.60930481283422	5.74983	8.76828187586171e-07	4.30847385928165e-05	3.61943182318448e-05	ZFP36/YBX1/HNRNPU/CCT5/WNK1/STAU1/SUPT6H/CHTOP/NUP50/FLOT1/CCT6A/PABPN1/SARNP/AHCTF1/ATXN2/FMR1/CCT8/YY1/PUM2/ALYREF/ALKBH5/POM121/KHSRP/EIF4E/UPF1/SLBP/SMG1/CASC3/KPNB1/NCBP3/FYTTD1	31
BP	GO:0072666	establishment of protein localization to vacuole	16/1122	65/18888	0.246153846153846	4.14380913204443	6.38045306141892	8.83878386256493e-07	4.30847385928165e-05	3.61943182318448e-05	SQSTM1/AP3B1/M6PR/HGS/VPS28/BECN1/VPS13C/SNF8/MON1B/VPS53/AP3D1/GNPTG/PIK3C3/VPS13D/VPS36/SORL1	16
BP	GO:0031331	positive regulation of cellular catabolic process	52/1122	432/18888	0.12037037037037	2.02634184987126	5.42310746227772	9.78425385439847e-07	4.71597969997713e-05	3.96176640756854e-05	PABPC1/ZFP36/YBX1/ROCK1/HNRNPU/SQSTM1/CSDE1/CAPRIN1/MTDH/SYNCRIP/SLC25A5/PUM1/SAMD4B/VDAC1/GSK3A/TBK1/HNRNPD/BECN1/GSK3B/TRIM22/LARP1/IKBKG/PHKG2/WAC/XIST/SIRT1/NNT/ITCH/CSNK2A1/WDR45/TARDBP/ELAVL1/NRDC/UVRAG/PAN3/PUM2/ALKBH5/KHSRP/PIK3C2A/GIGYF2/UPF1/RB1CC1/HTT/ADAM8/FBXO7/CNOT8/SUPT5H/POLR2G/UFL1/VPS13D/RC3H2/AKT2	52
BP	GO:0090148	membrane fission	13/1122	44/18888	0.295454545454545	4.97374817695673	6.63167480726843	9.86447885755474e-07	4.71597969997713e-05	3.96176640756854e-05	CHMP2B/EXOC1/HGS/CHMP1B/VPS28/SNF8/CHMP1A/EXOC7/DNM2/EXOC4/CHMP3/DNM1L/VPS36	13
BP	GO:1905897	regulation of response to endoplasmic reticulum stress	18/1122	84/18888	0.214285714285714	3.60733384262796	6.01858298806304	1.67337569177292e-06	7.92383232332855e-05	6.65659623554382e-05	TMBIM6/BCL2L11/PPP1R15B/SERINC3/TXNDC12/NFE2L2/BCAP31/SIRT1/PIGBOS1/OPA1/HERPUD1/UBQLN1/NR1H2/UFL1/PTPN2/SELENOS/UBQLN2/BFAR	18
BP	GO:0071763	nuclear membrane organization	13/1122	46/18888	0.282608695652174	4.75749825621948	6.41205580697112	1.73018749145567e-06	8.11555868633735e-05	6.81766034369027e-05	CTDNEP1/CHMP2B/TOR1AIP1/NSFL1C/CHMP1B/BROX/CHMP1A/TMEM43/SIRT2/UBE2I/TARDBP/CHMP3/DCTN1	13
BP	GO:1901524	regulation of mitophagy	11/1122	33/18888	0.333333333333333	5.61140819964349	6.66285494936392	1.78148037889574e-06	8.27805648959779e-05	6.95417033296439e-05	SLC25A5/FBXW7/VDAC1/GSK3A/PARL/VPS13C/HTT/FBXO7/DNM1L/VPS13D/USP36	11
BP	GO:0009259	ribonucleotide metabolic process	54/1122	466/18888	0.11587982832618	1.95074705652842	5.2224302536599	1.97235525600938e-06	8.95743243401677e-05	7.52489560447528e-05	ATP5F1E/NDUFB1/ATP5F1C/TGFB1/SDHD/PPP2CA/ATP5MC2/SDHB/NDUFS2/NDUFS7/ELOVL5/NDUFS1/ATP5MF/SDHC/NDUFB5/NDUFA2/ATP5MC3/NDUFS6/OGDH/PPCS/GPI/HSD17B12/HDAC4/NDUFA11/VCP/ATP5ME/NDUFA10/DLD/NDUFB7/ATP5F1A/OPA1/TPST2/NDUFB10/ACSF3/PDHB/NDUFA13/NDUFB3/ENTPD4/SUCLG1/PNP/NDUFAB1/ATP5PD/NDUFS3/ACSL3/OGT/CLPX/NUDT4/NDUFS4/DNM1L/NDUFV1/NDUFS8/NME2/NCOR1/NDUFA7	54
BP	GO:0006892	post-Golgi vesicle-mediated transport	20/1122	102/18888	0.196078431372549	3.30082835273147	5.8553146385689	1.98173283938424e-06	8.95743243401677e-05	7.52489560447528e-05	GOLGA7/VTI1B/EPS15/EXOC1/MON2/NSF/VPS13C/SEC16A/SCAMP2/AP3D1/AP1G1/DNM2/GGA1/SCAMP1/RAB14/COMMD1/EXOC4/ACSL3/SCFD1/SORL1	20
BP	GO:0035967	cellular response to topologically incorrect protein	20/1122	102/18888	0.196078431372549	3.30082835273147	5.8553146385689	1.98173283938424e-06	8.95743243401677e-05	7.52489560447528e-05	SERP1/TMBIM6/DNAJC10/BCL2L11/CDK5RAP3/PPP1R15B/NFE2L2/ERO1A/VCP/ATF4/PIGBOS1/EIF2AK2/HERPUD1/DERL1/QRICH1/UFL1/PTPN2/SELENOS/EIF2S1/BFAR	20
BP	GO:0006099	tricarboxylic acid cycle	11/1122	34/18888	0.323529411764706	5.44636678200692	6.5211784063078	2.49261613970998e-06	0.000111651238258	9.37951715729654e-05	SDHD/SDHB/SDHC/OGDH/IREB2/NNT/ACO2/PDHB/IDH3B/SUCLG1/MDH2	11
BP	GO:2001242	regulation of intrinsic apoptotic signaling pathway	29/1122	190/18888	0.152631578947368	2.56943428088939	5.46393402911339	2.68820206695594e-06	0.000119336970329508	0.000100251746256402	TMBIM6/P4HB/BCL2L11/HNRNPK/FBXW7/SERINC3/TXNDC12/NFE2L2/BECN1/PARL/BCAP31/SIRT1/CDKN2D/AKT1/IVNS1ABP/ATF4/NONO/OPA1/SFPQ/ARMC10/HERPUD1/NDUFA13/FBXO7/UBQLN1/NDUFS3/TAF9/PTPN2/SELENOS/DNM1L	29
BP	GO:1903146	regulation of autophagy of mitochondrion	12/1122	41/18888	0.292682926829268	4.92709012651624	6.32593567118596	2.88015641884612e-06	0.000126726882429229	0.000106459810619296	SLC25A5/FBXW7/VDAC1/GSK3A/PARL/VPS13C/FKBP8/HTT/FBXO7/DNM1L/VPS13D/USP36	12
BP	GO:0006623	protein targeting to vacuole	13/1122	48/18888	0.270833333333333	4.55926916221034	6.20474719006621	2.93514872511911e-06	0.000128013679485019	0.000107540813862166	SQSTM1/AP3B1/M6PR/HGS/BECN1/VPS13C/MON1B/VPS53/AP3D1/GNPTG/PIK3C3/VPS13D/SORL1	13
BP	GO:0051036	regulation of endosome size	7/1122	13/18888	0.538461538461538	9.06458247634718	7.30959262172719	3.20294151801348e-06	0.000138478480239679	0.00011633200863595	BLOC1S1/SNAPIN/BORCS7/KXD1/BLOC1S2/RAB5A/CHMP3	7
BP	GO:0002753	cytoplasmic pattern recognition receptor signaling pathway	26/1122	163/18888	0.159509202453988	2.6852137397067	5.43026432655943	3.81786012375397e-06	0.000163641383925041	0.00013747068031811	PCBP2/CSNK1A1/PPP2CA/NLRP1/TAX1BP1/PUM1/PPP6C/TBK1/ERBIN/BECN1/XIAP/EPG5/NEK7/FLOT1/NPLOC4/ITCH/RELA/AKT1/PLCG2/SIRT2/IKBKB/PUM2/EIF2AK2/NFKBIA/UBQLN1/CARD8	26
BP	GO:0050684	regulation of mRNA processing	23/1122	134/18888	0.171641791044776	2.88945646101046	5.51601478964384	3.86873920683579e-06	0.000164404883216988	0.000138112075328155	DDX17/HNRNPU/PTBP1/HNRNPK/SF3B4/CELF2/SUPT6H/RBM42/SRSF9/RBM5/KAT8/RBM3/SRSF4/FMR1/UPF1/SRSF6/DAZAP1/TIA1/U2AF2/DYRK1A/JMJD6/SAFB/HNRNPL	23
BP	GO:0032434	regulation of proteasomal ubiquitin-dependent protein catabolic process	22/1122	125/18888	0.176	2.96282352941176	5.53309608997953	4.08695011703006e-06	0.000172206067642995	0.000144665638397638	RBX1/PHF20L1/CSNK1A1/PIAS1/UBE2K/CHFR/GSK3A/CSNK1D/GSK3B/WAC/AKT1/DESI1/VCP/SIRT2/SUMO2/COMMD1/OGT/USP7/TAF9/UFL1/SMARCC1/TLK2	22
BP	GO:0019693	ribose phosphate metabolic process	54/1122	480/18888	0.1125	1.89385026737968	4.98500019897881	4.79054290030531e-06	0.000200156128574101	0.000168145725151804	ATP5F1E/NDUFB1/ATP5F1C/TGFB1/SDHD/PPP2CA/ATP5MC2/SDHB/NDUFS2/NDUFS7/ELOVL5/NDUFS1/ATP5MF/SDHC/NDUFB5/NDUFA2/ATP5MC3/NDUFS6/OGDH/PPCS/GPI/HSD17B12/HDAC4/NDUFA11/VCP/ATP5ME/NDUFA10/DLD/NDUFB7/ATP5F1A/OPA1/TPST2/NDUFB10/ACSF3/PDHB/NDUFA13/NDUFB3/ENTPD4/SUCLG1/PNP/NDUFAB1/ATP5PD/NDUFS3/ACSL3/OGT/CLPX/NUDT4/NDUFS4/DNM1L/NDUFV1/NDUFS8/NME2/NCOR1/NDUFA7	54
BP	GO:0062207	regulation of pattern recognition receptor signaling pathway	26/1122	166/18888	0.156626506024096	2.63668578055538	5.32263055331047	5.38104703147406e-06	0.000222954715337409	0.000187298198428852	PCBP2/SQSTM1/CSNK1A1/PPP2CA/GPR108/TAX1BP1/LRCH4/PUM1/PPP6C/PJA2/ERBIN/XIAP/NEK7/ZDHHC5/FLOT1/NPLOC4/ITCH/AKT1/PLCG2/IRF1/SIRT2/PUM2/EIF2AK2/UBQLN1/CARD8/OTUD4	26
BP	GO:0007051	spindle organization	29/1122	197/18888	0.147208121827411	2.47813458562936	5.24099702132991	5.59430623976776e-06	0.000229875129125003	0.000193111850016516	ZNF207/HNRNPU/TUBGCP2/PPP2R1A/DYNC1H1/TUBB/MAPRE1/CHMP2B/SENP6/DCTN2/CHMP1B/SMC1A/TUBGCP3/CSNK1D/MYH9/NEK7/CHMP1A/CLASP2/VCP/CEP63/GOLGA2/UVRAG/RMDN1/DDB1/STAG2/CHMP3/KPNB1/NCOR1/DCTN1	29
BP	GO:1901800	positive regulation of proteasomal protein catabolic process	20/1122	109/18888	0.18348623853211	3.08884855026247	5.49625736767678	5.76494880900878e-06	0.000234945290806489	0.000197371155083234	RBX1/CSNK1A1/PIAS1/FBXW7/CHFR/PSMC1/GSK3A/NFE2L2/CSNK1D/BCAP31/GSK3B/AKT1/VCP/SIRT2/FMR1/SUMO2/HERPUD1/PSMC6/UBQLN1/UBQLN2	20
BP	GO:0006122	mitochondrial electron transport, ubiquinol to cytochrome c	7/1122	14/18888	0.5	8.41711229946524	6.97669900646501	6.07654249421931e-06	0.000245630644563076	0.000206347630441268	UQCR11/CYC1/UQCRFS1/UQCRC2/UQCRQ/UQCR10/UQCRH	7
BP	GO:0031396	regulation of protein ubiquitination	29/1122	198/18888	0.146464646464646	2.46561875438881	5.20993191526462	6.1897887267352e-06	0.000248190560881673	0.000208498146584764	RBX1/SQSTM1/CDK5RAP3/TRIM44/WNK1/FBXW7/GNL3L/CHFR/GSK3A/VPS28/GSK3B/XIAP/SVBP/WASHC1/AKT1/IVNS1ABP/CEP63/RASSF5/DCUN1D1/HERPUD1/COMMD1/BCL10/DERL1/TCF25/UBQLN1/U2AF2/OGT/UFL1/SIRT7	29
BP	GO:0032984	protein-containing complex disassembly	34/1122	252/18888	0.134920634920635	2.27128427128427	5.10563404791108	6.50729177024792e-06	0.000258834037453381	0.000217439442057631	CAPZB/TWF2/SETX/ARID1A/TMOD3/CFL1/CHMP2B/SH3BP1/WNK1/SNX14/CHMP1B/SNAPIN/BECN1/KIF5B/GSK3B/NSF/EPG5/APC/SWAP70/MAP1LC3B/CHMP1A/IST1/APEH/CLASP2/DHX8/VCP/UVRAG/UPF1/SMARCA4/UBQLN1/CHMP3/HMGA1/PIK3C3/SMARCC1	34
BP	GO:0051225	spindle assembly	22/1122	129/18888	0.170542635658915	2.87095303237574	5.35841058957015	6.94705051192175e-06	0.000274132818613293	0.000230291532425276	ZNF207/HNRNPU/TUBGCP2/DYNC1H1/TUBB/MAPRE1/CHMP2B/SENP6/CHMP1B/SMC1A/TUBGCP3/CSNK1D/NEK7/CHMP1A/CLASP2/CEP63/GOLGA2/DDB1/STAG2/CHMP3/KPNB1/NCOR1	22
BP	GO:0031400	negative regulation of protein modification process	49/1122	426/18888	0.115023474178404	1.93633099846853	4.91222122704234	7.15954497780303e-06	0.000280293367162493	0.000235466841872544	YWHAB/DUSP1/ROCK1/PAK2/SQSTM1/TGFB1/PKN1/PPP2CA/DNAJC10/PPP2R1A/CDK5RAP3/TRIM44/WNK1/GNL3L/PPP1R15B/ADAR/VPS28/HMG20B/SAMSN1/NF1/GSK3B/APC/SWAP70/STK38/SVBP/SIRT1/INPP5K/NNT/DNAJC3/RELA/AKT1/IVNS1ABP/CEP63/IPO7/NIBAN1/SIRT2/TARDBP/FKBP8/IKBKB/CALM3/CDYL/IBTK/U2AF2/OGT/UFL1/GGNBP2/PTPN2/TIPRL/SIRT7	49
BP	GO:0034063	stress granule assembly	10/1122	31/18888	0.32258064516129	5.43039503191306	6.2039756919077	7.39467313654855e-06	0.000287236834647808	0.000241299860245269	CSDE1/CAPRIN1/DYNC1H1/USP10/UBAP2L/ATXN2/FMR1/PUM2/TIA1/EIF2S1	10
BP	GO:0006890	retrograde vesicle-mediated transport, Golgi to endoplasmic reticulum	13/1122	52/18888	0.25	4.20855614973262	5.82237353911071	7.73759016159622e-06	0.000298227118476406	0.000250532499071512	ERGIC3/ARF5/KDELR2/ARF4/SEC22B/COPE/COPZ1/TAPBP/UVRAG/RAB6A/HTT/SCFD1/ARCN1	13
BP	GO:0044403	biological process involved in symbiotic interaction	39/1122	311/18888	0.12540192926045	2.11104424230961	4.96485817206745	8.35723417024912e-06	0.000318620717763327	0.000267664607715815	CDC42/BSG/P4HB/CX3CR1/EPS15/CFL1/CHMP2B/CHD1/SELPLG/CHMP1B/BECN1/PIKFYVE/TRIM26/TRIM22/IGF2R/EEA1/CHMP1A/IST1/INPP5K/ITCH/AKT1/EXOC7/PI4KA/FMR1/TARDBP/UVRAG/KPNA3/RAB5A/DDB1/CCNK/SMARCA4/CHMP3/SAP30BP/TNFRSF14/ROMO1/PIK3C3/LY6E/TFRC/STOM	39
BP	GO:0030522	intracellular receptor signaling pathway	44/1122	369/18888	0.119241192411924	2.00733301450662	4.91089416581617	8.39487410036119e-06	0.000318620717763327	0.000267664607715815	PCBP2/DDX17/ACTN4/CSNK1A1/ARID1A/PKN1/PPP2CA/NCOA1/NLRP1/TAX1BP1/PUM1/STRN3/PPP6C/UBR5/TBK1/ERBIN/BECN1/XIAP/EPG5/NEK7/FLOT1/SIRT1/NPLOC4/ITCH/RELA/AKT1/PLCG2/SIRT2/IKBKB/PUM2/EIF2AK2/ASXL2/NR3C1/NFKBIA/SMARCA4/PAGR1/UBQLN1/NR1H2/UFL1/EGLN2/CARD8/SAFB/MED1/NCOR1	44
BP	GO:0048024	regulation of mRNA splicing, via spliceosome	20/1122	112/18888	0.178571428571429	3.0061115355233	5.3511316775845	8.82933359492974e-06	0.00033257156540902	0.000279384335763008	DDX17/HNRNPU/PTBP1/HNRNPK/SF3B4/CELF2/RBM42/SRSF9/RBM5/RBM3/SRSF4/FMR1/UPF1/SRSF6/DAZAP1/TIA1/U2AF2/DYRK1A/JMJD6/HNRNPL	20
BP	GO:1903052	positive regulation of proteolysis involved in protein catabolic process	22/1122	131/18888	0.16793893129771	2.82712	5.27356764522475	8.97132107574298e-06	0.000335379010440557	0.000281742794052617	RBX1/CTSC/CSNK1A1/PIAS1/FBXW7/CHFR/PSMC1/GSK3A/NFE2L2/CSNK1D/BCAP31/GSK3B/IKBKG/AKT1/VCP/SIRT2/FMR1/SUMO2/HERPUD1/PSMC6/UBQLN1/UBQLN2	22
BP	GO:0032386	regulation of intracellular transport	35/1122	267/18888	0.131086142322097	2.20673356165755	4.99055230675193	9.11583992007869e-06	0.000338238478228591	0.000284144955246443	CDC42/TGFB1/TXN/SCP2/DYNC1H1/ERGIC3/ARHGAP1/WNK1/UBR5/SUPT6H/SNAPIN/NF1/RAB11B/BCAP31/GSK3B/NUS1/PPP1CC/RAB21/INSIG1/EDEM1/NDEL1/PPM1A/TARDBP/UBAC2/RBM22/ZDHHC2/SAR1B/CHMP3/SCFD1/USP7/UBE2G2/PTPN11/SIRT7/SORL1/PDCD10	35
BP	GO:0098876	vesicle-mediated transport to the plasma membrane	24/1122	151/18888	0.158940397350993	2.67563834684988	5.19519466837161	9.47089049389343e-06	0.000348809389152875	0.000293025290290598	GOLGA7/VPS29/EPS15/RAB8B/ARHGAP1/EHD4/EXOC1/HGS/RAB11B/NSF/EPG5/SNF8/SEC16A/VPS53/WASHC1/GGA1/RAB14/ARF6/COMMD1/EXOC4/ZDHHC2/ACSL3/VPS26A/SORL1	24
BP	GO:0097494	regulation of vesicle size	8/1122	20/18888	0.4	6.73368983957219	6.44717338801213	1.00183320279703e-05	0.000366258432669621	0.000307683757639212	BLOC1S1/AP2M1/SNAPIN/BORCS7/KXD1/BLOC1S2/RAB5A/CHMP3	8
BP	GO:0010508	positive regulation of autophagy	24/1122	152/18888	0.157894736842105	2.65803546298902	5.15774967167596	1.06245470312833e-05	0.00038558575065358	0.00032392011233294	ROCK1/SQSTM1/MTDH/SLC25A5/VDAC1/GSK3A/TBK1/BECN1/GSK3B/TRIM22/LARP1/IKBKG/WAC/SIRT1/CSNK2A1/WDR45/UVRAG/PIK3C2A/RB1CC1/HTT/FBXO7/SUPT5H/UFL1/VPS13D	24
BP	GO:2000767	positive regulation of cytoplasmic translation	7/1122	15/18888	0.466666666666667	7.85597147950089	6.67539934197914	1.08082628258273e-05	0.000389410744710241	0.000327133385910623	PABPC1/YBX1/HNRNPU/CSDE1/SYNCRIP/CNBP/HNRNPD	7
BP	GO:0034250	positive regulation of amide metabolic process	25/1122	163/18888	0.153374233128834	2.58193628817952	5.09747338879765	1.17987178534026e-05	0.000422037591130344	0.000354542313080663	SERP1/PABPC1/YBX1/HNRNPU/EIF4G2/CSDE1/SYNCRIP/COA3/CNBP/GSK3A/HNRNPD/NFE2L2/EIF4G3/LARP1/DNAJC3/RELA/RBM3/NIBAN1/FMR1/EEF2/ELAVL1/DHX29/OGT/POLR2G/MIF4GD	25
BP	GO:0045727	positive regulation of translation	22/1122	134/18888	0.164179104477612	2.76382791922739	5.1492591068449	1.30172219089805e-05	0.000461889286357774	0.00038802063942661	SERP1/PABPC1/YBX1/HNRNPU/EIF4G2/CSDE1/SYNCRIP/COA3/CNBP/HNRNPD/EIF4G3/LARP1/DNAJC3/RBM3/NIBAN1/FMR1/EEF2/ELAVL1/DHX29/OGT/POLR2G/MIF4GD	22
BP	GO:0098813	nuclear chromosome segregation	39/1122	317/18888	0.123028391167192	2.07108756895359	4.83303627448621	1.30986302044341e-05	0.000461889286357774	0.00038802063942661	ACTR3/DUSP1/CDC42/ZNF207/HNRNPU/ARID1A/DYNC1LI1/PPP2R1A/DYNC1H1/MAPRE1/CHMP2B/RCC2/CHFR/DCTN2/CHMP1B/SMC1A/BECN1/APC/CHMP1A/PBRM1/NIPBL/WAPL/PSMG2/CLASP2/ANAPC15/SIRT2/ANAPC11/GOLGA2/RMDN1/DDB1/SMARCA4/STAG2/CHMP3/TOP2B/KPNB1/SIRT7/PMF1/SMARCC1/NSL1	39
BP	GO:1902369	negative regulation of RNA catabolic process	17/1122	88/18888	0.193181818181818	3.25206611570248	5.32140897153003	1.40710005929811e-05	0.000492683203861283	0.000413889772816524	PABPC1/ZFP36/YBX1/HNRNPU/CSDE1/SYNCRIP/SLIRP/MAPKAPK2/HNRNPD/HNRNPC/LARP1/IREB2/FMR1/TENT2/TARDBP/ELAVL1/HNRNPAB	17
BP	GO:0140694	non-membrane-bounded organelle assembly	47/1122	413/18888	0.113801452784504	1.91575921585892	4.72875909900227	1.44874258961635e-05	0.000503716654235839	0.000423158674685144	ACTG1/ZNF207/HNRNPU/SQSTM1/TMOD3/CSDE1/CAPRIN1/TUBGCP2/AKAP13/DYNC1H1/TUBB/MAPRE1/CHMP2B/CFLAR/WNK1/SENP6/CHMP1B/SMC1A/TUBGCP3/CSNK1D/NEK7/CHMP1A/RRP7A/USP10/CLASP2/CEP63/UBAP2L/ATXN2/GOLGA2/FMR1/PAN3/EIF5/PUM2/ALKBH5/DHX29/DDB1/AUP1/TIA1/STAG2/CHMP3/JMJD6/KPNB1/RBM14/NCOR1/EIF2S1/POGZ/MRPL20	47
BP	GO:0006998	nuclear envelope organization	13/1122	55/18888	0.236363636363636	3.97899854156539	5.56000230817856	1.49735534211336e-05	0.000517003525068586	0.000434320613852765	CTDNEP1/CHMP2B/TOR1AIP1/NSFL1C/CHMP1B/BROX/CHMP1A/TMEM43/SIRT2/UBE2I/TARDBP/CHMP3/DCTN1	13
BP	GO:0033059	cellular pigmentation	14/1122	63/18888	0.222222222222222	3.74093879976233	5.47627451890835	1.51589256630975e-05	0.000519564387500701	0.000436471924800521	BLOC1S1/CD63/AP3B1/DCTN2/SNAPIN/RAB11B/PIKFYVE/HPS3/AP1M1/HPS1/AP3D1/AP1G1/BLOC1S2/DCTN1	14
BP	GO:0000819	sister chromatid segregation	31/1122	229/18888	0.135371179039301	2.27886883216963	4.89308377790456	1.53303778652416e-05	0.000519564387500701	0.000436471924800521	DUSP1/ZNF207/HNRNPU/ARID1A/DYNC1LI1/PPP2R1A/MAPRE1/CHMP2B/CHFR/DCTN2/CHMP1B/SMC1A/BECN1/APC/CHMP1A/PBRM1/NIPBL/WAPL/PSMG2/CLASP2/ANAPC15/ANAPC11/GOLGA2/RMDN1/SMARCA4/STAG2/CHMP3/TOP2B/KPNB1/SMARCC1/NSL1	31
BP	GO:0070934	CRD-mediated mRNA stabilization	6/1122	11/18888	0.545454545454545	9.18230432668935	6.82163648383399	1.54657138676797e-05	0.000519564387500701	0.000436471924800521	PABPC1/YBX1/HNRNPU/CSDE1/SYNCRIP/HNRNPD	6
BP	GO:0075522	IRES-dependent viral translational initiation	6/1122	11/18888	0.545454545454545	9.18230432668935	6.82163648383399	1.54657138676797e-05	0.000519564387500701	0.000436471924800521	PCBP2/EIF3A/CSDE1/PTBP1/EIF3B/MCTS1	6
BP	GO:0033119	negative regulation of RNA splicing	9/1122	27/18888	0.333333333333333	5.61140819964349	6.02582037759754	1.5770280565748e-05	0.00052624050317382	0.000442080348180065	TMBIM6/PTBP1/HNRNPK/RBM42/SRSF9/SRSF4/SRSF6/U2AF2/DYRK1A	9
BP	GO:0043123	positive regulation of canonical NF-kappaB signal transduction	29/1122	208/18888	0.139423076923077	2.34707939119704	4.90929933574151	1.62613021424919e-05	0.000539007961683133	0.000452805943167776	RBX1/TGFB1/CX3CR1/MTDH/AKAP13/SLC20A1/BRD4/CFLAR/LAMTOR5/REL/TBK1/DHX15/XIAP/TRIM22/IKBKG/FLOT1/RELA/DDX21/SHISA5/PPM1A/IKBKB/CUL1/TFG/TMEM9B/BCL10/NFAT5/APOL3/C18orf32/TFRC	29
BP	GO:0007041	lysosomal transport	22/1122	136/18888	0.161764705882353	2.72318339100346	5.06827588083196	1.65629149342029e-05	0.000545369622866601	0.000458150201874639	CHMP2B/AP3B1/M6PR/HGS/CHMP1B/SNAPIN/UBXN6/BECN1/EPG5/IGF2R/CHMP1A/VPS53/AP3D1/PLEKHM1/VCP/AP1G1/HMGXB4/CHMP3/PLEKHF2/GNPTG/PIK3C3/SORL1	22
BP	GO:0071985	multivesicular body sorting pathway	12/1122	48/18888	0.25	4.20855614973262	5.59336168379576	1.72624591504697e-05	0.00056466412431668	0.000474358988289916	TMEM50A/CHMP2B/HGS/CHMP1B/VPS28/UBXN6/SNF8/CHMP1A/VCP/UVRAG/CHMP3/VPS36	12
BP	GO:0039531	regulation of cytoplasmic pattern recognition receptor signaling pathway	19/1122	108/18888	0.175925925925926	2.96157654981184	5.13750709308663	1.83236936219115e-05	0.00059546016136042	0.000500229902247988	PCBP2/CSNK1A1/PPP2CA/TAX1BP1/PUM1/PPP6C/ERBIN/XIAP/NEK7/FLOT1/NPLOC4/ITCH/AKT1/PLCG2/SIRT2/PUM2/EIF2AK2/UBQLN1/CARD8	19
BP	GO:0032509	endosome transport via multivesicular body sorting pathway	11/1122	41/18888	0.268292682926829	4.51649928263989	5.6645372357383	1.87463218084371e-05	0.000599820514879768	0.000503892916763967	TMEM50A/CHMP2B/HGS/CHMP1B/VPS28/UBXN6/SNF8/CHMP1A/VCP/CHMP3/VPS36	11
BP	GO:0045454	cell redox homeostasis	11/1122	41/18888	0.268292682926829	4.51649928263989	5.6645372357383	1.87463218084371e-05	0.000599820514879768	0.000503892916763967	TXN/ERP44/NFE2L2/PRDX5/ERO1A/NNT/SELENOT/TXN2/SELENOS/EGLN2/GLRX3	11
BP	GO:0048872	homeostasis of number of cells	39/1122	322/18888	0.12111801242236	2.03892782409406	4.72538534452141	1.8819790893251e-05	0.000599820514879768	0.000503892916763967	ZFP36/CX3CR1/TMOD3/PKN1/PPP2CA/SP3/PPP2R1A/BCL2L11/SLC25A5/ZNHIT1/INPP5D/AP3B1/CFLAR/CDK5RAP3/SASH3/DOCK11/ADAR/PPP2R3C/HIPK2/GPI/NF1/TMEM14C/HMGB2/XIAP/PPP3CB/IREB2/AKT1/UBAP2L/ID2/PIK3CD/GIGYF2/BCL10/JMJD6/TUBA1A/UFL1/PTPN2/PTPN11/MED1/RC3H2	39
BP	GO:0006470	protein dephosphorylation	29/1122	210/18888	0.138095238095238	2.32472625413802	4.85125043899023	1.95399885344989e-05	0.000618807789767699	0.000519843610492067	YWHAB/DUSP1/ROCK1/TGFB1/PPP1CB/PTBP1/PPP1CA/PPP2CA/CTDNEP1/PPP2R1A/PPP1R15B/PPP6C/SPPL3/PPP3CA/PHPT1/GSK3B/SWAP70/PPP3CB/PPP1CC/CAMTA1/PPM1A/IKBKB/CALM3/PPP2R2A/HTT/PTPN2/PPM1B/PTPN11/TIPRL	29
BP	GO:0050792	regulation of viral process	25/1122	168/18888	0.148809523809524	2.50509294626942	4.92434110812965	2.00749917061562e-05	0.000631726954196257	0.000530696649500518	PABPC1/ZFP36/P4HB/TNIP1/CSNK2B/FAM111A/STAU1/IFI16/ADAR/UBP1/TRIM26/TRIM22/LARP1/ZNFX1/INPP5K/FMR1/EIF2AK2/TRIM14/TASOR/APOBEC3C/DDB1/KPNA6/TOP2B/LY6E/STOM	25
BP	GO:0071826	protein-RNA complex organization	32/1122	244/18888	0.131147540983607	2.20776716051547	4.77190372064945	2.15342069566968e-05	0.000669175481179353	0.000562156139501138	EIF3A/SETX/SF3B4/CELF2/EIF3L/ADAR/KIF5B/SRSF9/RRP7A/NUDT21/EIF3M/AGO3/EIF2S3/DHX8/EIF3B/VCP/RBM5/DDX42/SCAF11/MCTS1/EIF5/SF3B5/DHX29/SRSF6/EIF2S2/U2AF2/TSSC4/TAF9/LUC7L2/TXNL4A/RBMX2/MRPL20	32
BP	GO:2001234	negative regulation of apoptotic signaling pathway	32/1122	244/18888	0.131147540983607	2.20776716051547	4.77190372064945	2.15342069566968e-05	0.000669175481179353	0.000562156139501138	TMBIM6/SLC25A6/CX3CR1/SLC25A5/CFLAR/PHIP/GHITM/TXNDC12/PSME3/NFE2L2/PARL/GSK3B/HMGB2/TMBIM1/SIRT1/CDKN2D/RELA/AKT1/IVNS1ABP/CSNK2A1/ATF4/NONO/OPA1/ARMC10/HERPUD1/NDUFA13/RB1CC1/HTT/FBXO7/NDUFS3/TAF9/SELENOS	32
BP	GO:0051310	metaphase chromosome alignment	18/1122	100/18888	0.18	3.03016042780749	5.11532429948547	2.18975285195981e-05	0.000674931502501711	0.000566991616616587	CDC42/ZNF207/HNRNPU/DYNC1H1/MAPRE1/CHMP2B/RCC2/DCTN2/CHMP1B/BECN1/APC/CHMP1A/SIRT2/RMDN1/CHMP3/KPNB1/PMF1/NSL1	18
BP	GO:0045862	positive regulation of proteolysis	40/1122	336/18888	0.119047619047619	2.00407435701553	4.66684349044035	2.21180981288777e-05	0.000674931502501711	0.000566991616616587	RBX1/CTSC/CSNK1A1/PIAS1/TANK/NLRP1/FBXW7/PSME2/IFI16/CHFR/PSME3/PSMC1/GSK3A/NFE2L2/CSNK1D/BCAP31/GSK3B/MYH9/IKBKG/IST1/MTCH1/APH1A/SIRT1/AKT1/VCP/SIRT2/FMR1/SUMO2/NRDC/HERPUD1/NDUFA13/BCL10/ADAM8/PSMC6/UBQLN1/OGT/PSENEN/CARD8/AURKAIP1/UBQLN2	40
BP	GO:0070059	intrinsic apoptotic signaling pathway in response to endoplasmic reticulum stress	14/1122	65/18888	0.215384615384615	3.62583299053887	5.32920525374369	2.21266763692234e-05	0.000674931502501711	0.000566991616616587	TMBIM6/DNAJC10/CASP4/BCL2L11/SERINC3/TXNDC12/ERO1A/SIRT1/ATF4/OPA1/HERPUD1/QRICH1/PTPN2/SELENOS	14
BP	GO:0048025	negative regulation of mRNA splicing, via spliceosome	8/1122	22/18888	0.363636363636364	6.1215362177929	6.04024790442855	2.28550129402588e-05	0.000692897099627845	0.000582084026617117	PTBP1/HNRNPK/RBM42/SRSF9/SRSF4/SRSF6/U2AF2/DYRK1A	8
BP	GO:0010821	regulation of mitochondrion organization	23/1122	149/18888	0.154362416107383	2.59857158238524	4.9230597489493	2.34280202512268e-05	0.000705964343570302	0.00059306146320171	SLC25A6/SQSTM1/BCL2L11/SLC25A5/FBXW7/GHITM/VDAC1/GSK3A/PARL/GSK3B/VPS13C/AKT1/FKBP8/OPA1/HTT/CHCHD10/RALBP1/FBXO7/SIRT7/DNM1L/VPS13D/USP36/TFRC	23
BP	GO:0050000	chromosome localization	20/1122	120/18888	0.166666666666667	2.80570409982175	4.98667769726822	2.53633311573877e-05	0.000759677605509228	0.000638184515107892	ACTR3/CDC42/ZNF207/HNRNPU/DYNC1H1/MAPRE1/CHMP2B/RCC2/DCTN2/CHMP1B/BECN1/APC/CHMP1A/NDEL1/SIRT2/RMDN1/CHMP3/KPNB1/PMF1/NSL1	20
BP	GO:0051168	nuclear export	25/1122	171/18888	0.146198830409357	2.46114394721206	4.82343053182589	2.72739727087158e-05	0.000808786874657138	0.000679439877765915	TGFB1/TXN/WNK1/SUPT6H/CHTOP/GSK3B/PABPN1/DESI1/SARNP/FMR1/ATXN1/PPM1A/UBE2I/ALYREF/ALKBH5/POM121/RBM22/EIF4E/UPF1/SMG1/CASC3/NCBP3/PTPN11/SIRT7/FYTTD1	25
BP	GO:0120034	positive regulation of plasma membrane bounded cell projection assembly	19/1122	111/18888	0.171171171171171	2.88153394035747	4.9962427700231	2.73282773415928e-05	0.000808786874657138	0.000679439877765915	ARPC2/ACTR3/BRK1/CDC42/TWF2/DYNLL1/DOCK11/GSK3B/APC/WASF2/IFT20/WASHC1/PLEKHM1/NDEL1/FMR1/MIEN1/HTT/SEPTIN9/ATMIN	19
BP	GO:0050657	nucleic acid transport	24/1122	161/18888	0.149068322981366	2.50944962965423	4.83370951563223	2.83578112401881e-05	0.000829382573448323	0.000696741764712484	ZFP36/YBX1/WNK1/SUPT6H/CHTOP/NUP50/FLOT1/PABPN1/SARNP/AHCTF1/ATXN2/FMR1/ALYREF/ALKBH5/POM121/KHSRP/EIF4E/UPF1/SLBP/SMG1/CASC3/KPNB1/NCBP3/FYTTD1	24
BP	GO:0050658	RNA transport	24/1122	161/18888	0.149068322981366	2.50944962965423	4.83370951563223	2.83578112401881e-05	0.000829382573448323	0.000696741764712484	ZFP36/YBX1/WNK1/SUPT6H/CHTOP/NUP50/FLOT1/PABPN1/SARNP/AHCTF1/ATXN2/FMR1/ALYREF/ALKBH5/POM121/KHSRP/EIF4E/UPF1/SLBP/SMG1/CASC3/KPNB1/NCBP3/FYTTD1	24
BP	GO:0060148	positive regulation of post-transcriptional gene silencing	6/1122	12/18888	0.5	8.41711229946524	6.45882597172794	2.93729531654628e-05	0.000839323696199316	0.000705093031824297	ZFP36/TGFB1/PUM1/FMR1/PUM2/TIAL1	6
BP	GO:1900152	negative regulation of nuclear-transcribed mRNA catabolic process, deadenylation-dependent decay	6/1122	12/18888	0.5	8.41711229946524	6.45882597172794	2.93729531654628e-05	0.000839323696199316	0.000705093031824297	PABPC1/YBX1/HNRNPU/CSDE1/SYNCRIP/HNRNPD	6
BP	GO:1900370	positive regulation of post-transcriptional gene silencing by RNA	6/1122	12/18888	0.5	8.41711229946524	6.45882597172794	2.93729531654628e-05	0.000839323696199316	0.000705093031824297	ZFP36/TGFB1/PUM1/FMR1/PUM2/TIAL1	6
BP	GO:2000637	positive regulation of miRNA-mediated gene silencing	6/1122	12/18888	0.5	8.41711229946524	6.45882597172794	2.93729531654628e-05	0.000839323696199316	0.000705093031824297	ZFP36/TGFB1/PUM1/FMR1/PUM2/TIAL1	6
BP	GO:0018105	peptidyl-serine phosphorylation	35/1122	282/18888	0.124113475177305	2.08935411688853	4.63180443903739	2.97200039712229e-05	0.000844387769970973	0.000709347222603383	ROCK1/PAK2/CSNK1A1/PKN1/MARK2/TXN/RPS6KA3/MAPKAPK2/WNK1/GSK3A/HIPK1/HIPK2/TBK1/PRKX/CSNK1D/PIKFYVE/GSK3B/NEK7/STK38/INPP5K/AKT1/CSNK2A1/IKBKB/TOP1/FNIP1/SMG1/DYRK1A/MKNK2/GGNBP2/NSD1/MAPKAP1/TLK2/AKT2/PDCD10/TFRC	35
BP	GO:0051303	establishment of chromosome localization	19/1122	112/18888	0.169642857142857	2.85580595874714	4.95020435177919	3.11076314403734e-05	0.000873869177268114	0.000734113751831282	CDC42/ZNF207/HNRNPU/DYNC1H1/MAPRE1/CHMP2B/RCC2/DCTN2/CHMP1B/BECN1/APC/CHMP1A/NDEL1/SIRT2/RMDN1/CHMP3/KPNB1/PMF1/NSL1	19
BP	GO:0002757	immune response-activating signaling pathway	53/1122	500/18888	0.106	1.78442780748663	4.46738956154216	3.11091802848866e-05	0.000873869177268114	0.000734113751831282	PCBP2/HLA-DPB1/FYB1/PAK2/SQSTM1/CSNK1A1/TNIP1/PPP2CA/NLRP1/RPS6KA3/INPP5D/AP3B1/GPR108/TAX1BP1/LRCH4/PUM1/MAPKAPK2/WNK1/VAV1/PPP6C/SPPL3/PJA2/TBK1/ERBIN/CREBBP/BECN1/PHPT1/LCP2/XIAP/EPG5/NEK7/IKBKG/ZDHHC5/FLOT1/NPLOC4/ITCH/RELA/AKT1/PLCG2/IRF1/SIRT2/IKBKB/PUM2/EIF2AK2/PIK3CD/NFKBIA/BCL10/UBQLN1/PTPN2/NFKB1/CARD8/OTUD4/RC3H2	53
BP	GO:0006903	vesicle targeting	14/1122	67/18888	0.208955223880597	3.51759916992577	5.18782993070486	3.17674207022333e-05	0.000887346155794967	0.000745435395307285	PPP6C/EXOC1/CSNK1D/SEC16A/ARFGAP3/CLASP2/EXOC7/STARD3NL/TRAPPC1/TFG/EXOC4/SAR1B/ARFGAP2/TRAPPC3	14
BP	GO:1902373	negative regulation of mRNA catabolic process	15/1122	76/18888	0.197368421052632	3.32254432873628	5.09842943308333	3.41574601901296e-05	0.000948775933325835	0.000797040882295997	PABPC1/ZFP36/YBX1/HNRNPU/CSDE1/SYNCRIP/MAPKAPK2/HNRNPD/HNRNPC/LARP1/IREB2/FMR1/TARDBP/ELAVL1/HNRNPAB	15
BP	GO:0051236	establishment of RNA localization	24/1122	164/18888	0.146341463414634	2.46354506325812	4.73055173714716	3.85625589388978e-05	0.00106066156617489	0.000891032962396144	ZFP36/YBX1/WNK1/SUPT6H/CHTOP/NUP50/FLOT1/PABPN1/SARNP/AHCTF1/ATXN2/FMR1/ALYREF/ALKBH5/POM121/KHSRP/EIF4E/UPF1/SLBP/SMG1/CASC3/KPNB1/NCBP3/FYTTD1	24
BP	GO:0002183	cytoplasmic translational initiation	11/1122	44/18888	0.25	4.20855614973262	5.35466769365936	3.8612176886093e-05	0.00106066156617489	0.000891032962396144	EIF3A/EIF3L/EIF3M/EIF2S3/EIF3B/MCTS1/EIF5/DHX29/EIF2S2/SLBP/MIF4GD	11
BP	GO:0051851	modulation by host of symbiont process	16/1122	86/18888	0.186046511627907	3.13194876259172	4.97974442650763	4.06179936479307e-05	0.00110963002427204	0.000932170033516421	CDC42/CX3CR1/CFL1/CHD1/IGF2R/EEA1/INPP5K/PI4KA/FMR1/TARDBP/RAB5A/CCNK/SMARCA4/SAP30BP/PIK3C3/STOM	16
BP	GO:1904263	positive regulation of TORC1 signaling	12/1122	52/18888	0.230769230769231	3.88482106129165	5.23491097817736	4.10263061758476e-05	0.00111466007817658	0.000936395645129497	RBX1/CSNK1A1/SIK3/LAMTOR5/OTUB1/TBK1/WAC/RHEB/AKT1/FNIP1/OGT/GPR155	12
BP	GO:0045324	late endosome to vacuole transport	10/1122	37/18888	0.27027027027027	4.54979043214337	5.43149606904648	4.18993802065101e-05	0.00113219412166722	0.000951125518646636	TMEM50A/CHMP2B/HGS/CHMP1B/VPS28/BECN1/SNF8/CHMP1A/CHMP3/VPS36	10
BP	GO:0050686	negative regulation of mRNA processing	8/1122	24/18888	0.333333333333333	5.61140819964349	5.68074616778654	4.72492546058037e-05	0.001269855642703	0.00106677122205308	PTBP1/HNRNPK/RBM42/SRSF9/SRSF4/SRSF6/U2AF2/DYRK1A	8
BP	GO:0140014	mitotic nuclear division	34/1122	277/18888	0.122743682310469	2.06629471611421	4.49278231736331	4.81811571790791e-05	0.00128793931986226	0.00108196282788107	DUSP1/CDC42/ZNF207/HNRNPU/DYNC1LI1/PPP2R1A/MAPRE1/CHMP2B/PHIP/NSFL1C/DCTN2/CHMP1B/SMC1A/BROX/BECN1/APC/CHMP1A/NIPBL/WAPL/PSMG2/CLASP2/NDEL1/ANAPC15/SIRT2/ANAPC11/GOLGA2/UBE2I/RMDN1/STAG2/CHMP3/KPNB1/FBXW5/AURKAIP1/NSL1	34
BP	GO:0009615	response to virus	45/1122	409/18888	0.110024449877751	1.85217630061582	4.37859687855175	5.00866108830333e-05	0.00133112142702021	0.00111823894279887	PCBP2/DDX17/ARF1/IFNAR1/TANK/CCT5/NLRP1/CFL1/TRIM44/LAMTOR5/IFI16/SERINC3/EXOC1/ADAR/TBK1/BECN1/DHX15/TRIM26/TRIM22/IKBKG/ZNFX1/DNAJC3/ITCH/RELA/IVNS1ABP/DDX21/PSMA2/IRF1/FMR1/IFNAR2/IKBKB/EIF2AK2/APOBEC3C/AUP1/CHMP3/NCBP3/SAP30BP/PPM1B/NFKB1/CARD8/TRIM56/SPN/PQBP1/IRF2/NT5C3A	45
BP	GO:0000910	cytokinesis	26/1122	188/18888	0.138297872340426	2.32813744453294	4.59922050778254	5.03320249959372e-05	0.00133112142702021	0.00111823894279887	ACTR3/CDC42/ROCK1/ARF1/IQGAP2/CFL1/CHMP2B/WNK1/USP8/EXOC1/CHMP1B/PRPF40A/BECN1/APC/MYH9/ANXA11/CHMP1A/IST1/EXOC7/AHCTF1/UVRAG/CALM3/EXOC4/CHMP3/PIK3C3/SEPTIN9	26
BP	GO:0036258	multivesicular body assembly	9/1122	31/18888	0.290322580645161	4.88735552872175	5.44354601164739	5.46786137574155e-05	0.00142782664351197	0.00119947836758595	CHMP2B/HGS/CHMP1B/VPS28/SNF8/CHMP1A/IST1/CHMP3/VPS36	9
BP	GO:0016239	positive regulation of macroautophagy	15/1122	79/18888	0.189873417721519	3.1963717592906	4.91608782774306	5.48501385580825e-05	0.00142782664351197	0.00119947836758595	SLC25A5/VDAC1/TBK1/BECN1/LARP1/IKBKG/WAC/SIRT1/CSNK2A1/WDR45/UVRAG/HTT/FBXO7/SUPT5H/VPS13D	15
BP	GO:0070972	protein localization to endoplasmic reticulum	15/1122	79/18888	0.189873417721519	3.1963717592906	4.91608782774306	5.48501385580825e-05	0.00142782664351197	0.00119947836758595	KDELR2/SEC61B/BCAP31/SPCS3/SRP72/SEC16A/INSIG1/EDEM1/AKT1/SEC63/GPAA1/BCAP29/UBAC2/HERPUD1/TRAM1	15
BP	GO:0031647	regulation of protein stability	38/1122	326/18888	0.116564417177914	1.96227157901644	4.40430275009489	5.57306640555192e-05	0.00144319198793772	0.00121238637594463	SERF2/ZNF207/GOLGA7/CCT5/BAG1/ATP1B3/TRIM44/FBXW7/GNL3L/USP8/CHFR/TMEM183A/CREBBP/VHL/TBRG1/SEC16A/MDM4/FLOT1/CCT6A/SIRT1/HCFC1/RAB21/CSNK2A1/CEP63/CCT8/CREB1/TARDBP/ZSWIM7/COA8/HTT/FBXL3/FBXO7/DERL1/USP7/TAF9/PFDN2/USP36/PDCD10	38
BP	GO:0016482	cytosolic transport	21/1122	138/18888	0.152173913043478	2.56172983027203	4.62730261875875	6.4695384972297e-05	0.00166666038384591	0.00140011610346373	RCSD1/VTI1B/VPS29/EPS15/SNX5/MON2/PIKFYVE/KIF5B/VPS13C/VPS53/WASHC1/WASHC2A/TBC1D5/AP1G1/RAB6A/GGA1/RAB14/USP7/VPS26A/VPS26B/DCTN1	21
BP	GO:0044772	mitotic cell cycle phase transition	48/1122	451/18888	0.106430155210643	1.79167	4.27631754714445	6.56723201627118e-05	0.00167120862740364	0.00140393695929577	DUSP1/ZNF207/PIAS1/ARID1A/TMOD3/DYNC1LI1/PPP2CA/RCC2/BRD4/CDK5RAP3/PSME2/PPP6C/CCNI/CHFR/PSME3/PPP3CA/APC/WAC/NBN/LSM10/TAOK3/BABAM2/PBRM1/PSMG2/CDKN2D/CLASP2/AKT1/ANAPC15/SIRT2/ANAPC11/ZNF655/CUL4A/DNM2/ID2/CALM3/CUL1/UBE2A/GIGYF2/BABAM1/DDB1/TFDP1/EIF4E/SMARCA4/FBXO7/FOXN3/SMARCC1/TAF10/CUL5	48
BP	GO:0072659	protein localization to plasma membrane	35/1122	293/18888	0.119453924914676	2.01091420123743	4.38261283300086	6.58008763857681e-05	0.00167120862740364	0.00140393695929577	FYB1/ROCK1/BSG/GOLGA7/SQSTM1/TSPAN14/TGFB1/VTI1B/RAB8B/EFR3A/ATP1B3/AP2M1/WNK1/EHD4/ABI3/SLMAP/STX4/KIF5B/NSF/RHBDF2/SEC16A/IFT20/ZDHHC5/FLOT1/TMBIM1/INPP5K/CLASP2/AKT1/IKBKB/GGA1/ARF6/ZDHHC2/ACSL3/SORL1/AKT2	35
BP	GO:0060155	platelet dense granule organization	8/1122	25/18888	0.32	5.38695187165775	5.51582630392546	6.58803079185667e-05	0.00167120862740364	0.00140393695929577	BLOC1S1/AP3B1/HPS3/AP1M1/HPS1/AP3D1/AP1G1/BLOC1S2	8
BP	GO:0033044	regulation of chromosome organization	31/1122	247/18888	0.125506072874494	2.11279741929897	4.42397916478871	6.72066034455617e-05	0.00169619914889001	0.00142493081737638	DUSP1/ZNF207/HNRNPU/ARID1A/DYNC1LI1/CCT5/GNL3L/TNKS2/CHFR/SENP6/HNRNPD/BECN1/HNRNPC/APC/NEK7/CCT6A/NBN/PBRM1/WAPL/SETDB2/PSMG2/ANAPC15/ANAPC11/CCT8/YY1/TASOR/UPF1/SMARCA4/SMG1/USP7/SMARCC1	31
BP	GO:0061158	3'-UTR-mediated mRNA destabilization	7/1122	19/18888	0.368421052631579	6.20208274697439	5.70115310255896	6.85703630221909e-05	0.00171403236990133	0.00143991202179965	ZFP36/PUM1/HNRNPD/TARDBP/PUM2/KHSRP/UPF1	7
BP	GO:0032438	melanosome organization	10/1122	39/18888	0.256410256410256	4.31646784587961	5.21011161360869	6.86026632361955e-05	0.00171403236990133	0.00143991202179965	BLOC1S1/AP3B1/SNAPIN/PIKFYVE/HPS3/AP1M1/HPS1/AP3D1/AP1G1/BLOC1S2	10
BP	GO:0097352	autophagosome maturation	13/1122	63/18888	0.206349206349206	3.47372888549359	4.94240092609538	6.93880986680724e-05	0.00172394591759012	0.00144824012385095	CHMP2B/SNX14/CHMP1B/SNAPIN/BECN1/EPG5/MAP1LC3B/CHMP1A/VCP/UVRAG/UBQLN1/CHMP3/PIK3C3	13
BP	GO:0033157	regulation of intracellular protein transport	22/1122	149/18888	0.147651006711409	2.48559020923806	4.57511533616799	6.96929061616279e-05	0.00172394591759012	0.00144824012385095	CDC42/TGFB1/TXN/ERGIC3/UBR5/NF1/BCAP31/GSK3B/INSIG1/EDEM1/NDEL1/PPM1A/TARDBP/UBAC2/RBM22/ZDHHC2/SAR1B/UBE2G2/PTPN11/SIRT7/SORL1/PDCD10	22
BP	GO:0018209	peptidyl-serine modification	35/1122	294/18888	0.119047619047619	2.00407435701553	4.36049926307807	7.05327262830668e-05	0.00173091923002151	0.00145409821415196	ROCK1/PAK2/CSNK1A1/PKN1/MARK2/TXN/RPS6KA3/MAPKAPK2/WNK1/GSK3A/HIPK1/HIPK2/TBK1/PRKX/CSNK1D/PIKFYVE/GSK3B/NEK7/STK38/INPP5K/AKT1/CSNK2A1/IKBKB/TOP1/FNIP1/SMG1/DYRK1A/MKNK2/GGNBP2/NSD1/MAPKAP1/TLK2/AKT2/PDCD10/TFRC	35
BP	GO:0006457	protein folding	29/1122	225/18888	0.128888888888889	2.16974450386215	4.43582734733052	7.06710787800415e-05	0.00173091923002151	0.00145409821415196	P4HB/WDR83OS/DNAJC10/CCT5/DNAJC7/ERP44/BAG1/CCDC47/PFDN5/FKBP5/CCT6A/ERO1A/DNAJC3/WIPF1/UGGT1/TAPBP/CSNK2A1/DNAJB11/CCT8/HSPA4/PDIA4/FKBP8/KHSRP/PDIA6/CLPX/DNAJA2/SELENOF/SDF2/PFDN2	29
BP	GO:0036257	multivesicular body organization	9/1122	32/18888	0.28125	4.7346256684492	5.31349617114861	7.20889542408021e-05	0.0017409737418319	0.00146254473633166	CHMP2B/HGS/CHMP1B/VPS28/SNF8/CHMP1A/IST1/CHMP3/VPS36	9
BP	GO:1902235	regulation of endoplasmic reticulum stress-induced intrinsic apoptotic signaling pathway	9/1122	32/18888	0.28125	4.7346256684492	5.31349617114861	7.20889542408021e-05	0.0017409737418319	0.00146254473633166	TMBIM6/BCL2L11/SERINC3/TXNDC12/SIRT1/OPA1/HERPUD1/PTPN2/SELENOS	9
BP	GO:0032456	endocytic recycling	16/1122	90/18888	0.177777777777778	2.99275103980986	4.76213350147916	7.21320576865188e-05	0.0017409737418319	0.00146254473633166	VPS29/EPS15/RAB8B/ARHGAP1/EHD4/HGS/RAB11B/EPG5/SNF8/VPS53/WASHC1/RAB14/ARF6/ZDHHC2/VPS26A/SORL1	16
BP	GO:0006406	mRNA export from nucleus	14/1122	72/18888	0.194444444444444	3.27332144979204	4.85675879682511	7.34918153121059e-05	0.00176522369918739	0.00148291646660786	WNK1/SUPT6H/CHTOP/PABPN1/SARNP/FMR1/ALYREF/ALKBH5/EIF4E/UPF1/SMG1/CASC3/NCBP3/FYTTD1	14
BP	GO:0006984	ER-nucleus signaling pathway	11/1122	47/18888	0.234042553191489	3.93992490613267	5.07126472081832	7.44233983587203e-05	0.00177900546461326	0.00149449415327633	CCDC47/FBXW7/PPP1R15B/NFE2L2/GSK3B/INSIG1/ATF4/QRICH1/PTPN2/SELENOS/EIF2S1	11
BP	GO:0006901	vesicle coating	10/1122	40/18888	0.25	4.20855614973262	5.10493354252497	8.66403690721592e-05	0.00205131388107988	0.00172325305502921	PPP6C/CSNK1D/SEC16A/ARFGAP3/AP3D1/TRAPPC1/TFG/SAR1B/ARFGAP2/TRAPPC3	10
BP	GO:0048753	pigment granule organization	10/1122	40/18888	0.25	4.20855614973262	5.10493354252497	8.66403690721592e-05	0.00205131388107988	0.00172325305502921	BLOC1S1/AP3B1/SNAPIN/PIKFYVE/HPS3/AP1M1/HPS1/AP3D1/AP1G1/BLOC1S2	10
BP	GO:0043255	regulation of carbohydrate biosynthetic process	17/1122	101/18888	0.168316831683168	2.83348334833483	4.64292885613833	8.85126860448714e-05	0.00208571125599574	0.00175214935508132	TGFB1/PPP1CA/GSK3A/GSK3B/SIRT1/INPP5K/AKT1/PGP/DDB1/NR3C1/OGT/USP7/PTPN2/SELENOS/NFKB1/SIRT7/AKT2	17
BP	GO:0031468	nuclear membrane reassembly	8/1122	26/18888	0.307692307692308	5.17976141505553	5.35953838864725	9.02285738689736e-05	0.0021061806069321	0.00176934510062806	CHMP2B/NSFL1C/CHMP1B/BROX/CHMP1A/SIRT2/UBE2I/CHMP3	8
BP	GO:1900368	regulation of post-transcriptional gene silencing by regulatory ncRNA	8/1122	26/18888	0.307692307692308	5.17976141505553	5.35953838864725	9.02285738689736e-05	0.0021061806069321	0.00176934510062806	ZFP36/TGFB1/PUM1/ADAR/FMR1/ELAVL1/PUM2/TIAL1	8
BP	GO:0051028	mRNA transport	20/1122	131/18888	0.152671755725191	2.57011062579091	4.53176416672132	9.14011428199701e-05	0.00212358169206024	0.00178396327943749	ZFP36/WNK1/SUPT6H/CHTOP/NUP50/PABPN1/SARNP/AHCTF1/FMR1/ALYREF/ALKBH5/POM121/KHSRP/EIF4E/UPF1/SLBP/SMG1/CASC3/NCBP3/FYTTD1	20
BP	GO:0006997	nucleus organization	21/1122	143/18888	0.146853146853147	2.4721588571856	4.44081889627952	0.000109258352208601	0.0025149654036165	0.00211275410118776	BAZ2A/CTDNEP1/CHMP2B/TOR1AIP1/NSFL1C/CHMP1B/HIPK2/BROX/HMGB2/CHMP1A/SIRT1/TMEM43/AHCTF1/SIRT2/UBE2I/TARDBP/MFSD14A/CHMP3/SELENOF/DCTN1/USP36	21
BP	GO:1903900	regulation of viral life cycle	21/1122	143/18888	0.146853146853147	2.4721588571856	4.44081889627952	0.000109258352208601	0.0025149654036165	0.00211275410118776	PABPC1/P4HB/TNIP1/CSNK2B/FAM111A/STAU1/IFI16/ADAR/TRIM26/TRIM22/LARP1/ZNFX1/INPP5K/FMR1/EIF2AK2/TASOR/APOBEC3C/DDB1/KPNA6/TOP2B/LY6E	21
BP	GO:0015931	nucleobase-containing compound transport	29/1122	231/18888	0.125541125541126	2.11338750376184	4.27872639825501	0.000113312794956703	0.00259627288721073	0.00218105830894105	ZFP36/YBX1/SLC25A6/SLC25A5/WNK1/SUPT6H/CHTOP/SLC35A4/NUP50/EPG5/SLC35B1/FLOT1/PABPN1/SARNP/AHCTF1/ATXN2/FMR1/ALYREF/ALKBH5/POM121/KHSRP/EIF4E/UPF1/SLBP/SMG1/CASC3/KPNB1/NCBP3/FYTTD1	29
BP	GO:0048255	mRNA stabilization	13/1122	66/18888	0.196969696969697	3.31583211797115	4.73619140981602	0.000114854776725801	0.00261953188018662	0.00220059755696755	PABPC1/ZFP36/YBX1/HNRNPU/CSDE1/SYNCRIP/MAPKAPK2/HNRNPD/HNRNPC/LARP1/IREB2/TARDBP/ELAVL1	13
BP	GO:0048199	vesicle targeting, to, from or within Golgi	9/1122	34/18888	0.264705882352941	4.45611827618748	5.0688494623349	0.000121063995510866	0.00274769521308213	0.00230826409059362	PPP6C/CSNK1D/SEC16A/ARFGAP3/TRAPPC1/TFG/SAR1B/ARFGAP2/TRAPPC3	9
BP	GO:0060147	regulation of post-transcriptional gene silencing	8/1122	27/18888	0.296296296296296	4.98791839968311	5.21109364355652	0.000121579434207174	0.00274769521308213	0.00230826409059362	ZFP36/TGFB1/PUM1/ADAR/FMR1/ELAVL1/PUM2/TIAL1	8
BP	GO:0051170	import into nucleus	23/1122	166/18888	0.13855421686747	2.33245280587591	4.33324105314387	0.000130001501929082	0.00291803732745238	0.00245136387249249	SQSTM1/TGFB1/UBR5/PPP3CA/NF1/NUP50/ING1/HTATIP2/TNPO3/AKT1/IPO7/TARDBP/ELAVL1/POM121/KPNA3/KPNA1/RBM22/NFKBIA/KPNA6/KPNB1/TNPO1/MED1/KPNA4	23
BP	GO:2001243	negative regulation of intrinsic apoptotic signaling pathway	18/1122	114/18888	0.157894736842105	2.65803546298902	4.46221943970003	0.000130290484049563	0.00291803732745238	0.00245136387249249	TMBIM6/TXNDC12/NFE2L2/PARL/SIRT1/CDKN2D/AKT1/IVNS1ABP/ATF4/NONO/OPA1/ARMC10/HERPUD1/NDUFA13/FBXO7/NDUFS3/TAF9/SELENOS	18
BP	GO:0000070	mitotic sister chromatid segregation	25/1122	188/18888	0.132978723404255	2.23859369666629	4.28913856315606	0.000132144339007078	0.00294628544189771	0.00247509434590552	DUSP1/ZNF207/HNRNPU/DYNC1LI1/PPP2R1A/MAPRE1/CHMP2B/DCTN2/CHMP1B/SMC1A/BECN1/APC/CHMP1A/NIPBL/WAPL/PSMG2/CLASP2/ANAPC15/ANAPC11/GOLGA2/RMDN1/STAG2/CHMP3/KPNB1/NSL1	25
BP	GO:0000288	nuclear-transcribed mRNA catabolic process, deadenylation-dependent decay	13/1122	67/18888	0.194029850746269	3.26634208635965	4.67008308919141	0.000134857288361105	0.00299232339935829	0.00251376958306595	PABPC1/ZFP36/YBX1/HNRNPU/CSDE1/CAPRIN1/SYNCRIP/SAMD4B/HNRNPD/PAN3/CNOT8/POLR2G/RC3H2	13
BP	GO:0008088	axo-dendritic transport	14/1122	76/18888	0.184210526315789	3.10104137348719	4.61218804144051	0.000135412865015208	0.00299232339935829	0.00251376958306595	BLOC1S1/HNRNPU/DYNC1H1/AP3B1/STAU1/SNAPIN/KIF5B/AP3D1/RAB21/NDEL1/OPA1/BLOC1S2/ACTR10/SPG7	14
BP	GO:0007033	vacuole organization	29/1122	234/18888	0.123931623931624	2.08629279217514	4.20196015710257	0.000142289726102929	0.00309342585275851	0.00259870300710204	CHMP2B/AP3B1/ATP6V1D/NSFL1C/SEC22B/CHMP1B/MAN2A1/SNAPIN/BECN1/PIKFYVE/MAP1LC3B/CHMP1A/ATG4B/IFT20/PPP3CB/PI4KB/WDR45B/HPS1/WDR45/WIPI2/RAB14/FNIP1/RAB5A/RB1CC1/UBQLN1/CHMP3/SCFD1/PIK3C3/UBQLN2	29
BP	GO:0022618	protein-RNA complex assembly	29/1122	234/18888	0.123931623931624	2.08629279217514	4.20196015710257	0.000142289726102929	0.00309342585275851	0.00259870300710204	EIF3A/SETX/SF3B4/CELF2/EIF3L/ADAR/SRSF9/RRP7A/NUDT21/EIF3M/AGO3/EIF2S3/EIF3B/RBM5/DDX42/SCAF11/MCTS1/EIF5/SF3B5/DHX29/SRSF6/EIF2S2/U2AF2/TSSC4/TAF9/LUC7L2/TXNL4A/RBMX2/MRPL20	29
BP	GO:0030705	cytoskeleton-dependent intracellular transport	26/1122	200/18888	0.13	2.18844919786096	4.24616920882738	0.000142407353338062	0.00309342585275851	0.00259870300710204	BLOC1S1/CDC42/HNRNPU/ACTN4/DYNLL1/DYNC1H1/TUBB/AP3B1/DYNC1I2/STAU1/SNAPIN/KIF5B/BORCS7/IFT20/KXD1/AP3D1/RAB21/NDEL1/OPA1/RAB6A/BLOC1S2/ACTR10/TUBA1C/SPG7/HTT/TUBA1A	26
BP	GO:0019081	viral translation	7/1122	21/18888	0.333333333333333	5.61140819964349	5.31342897658354	0.000142476773990688	0.00309342585275851	0.00259870300710204	PCBP2/EIF3A/CSDE1/PTBP1/EIF3L/EIF3B/MCTS1	7
BP	GO:0090085	regulation of protein deubiquitination	5/1122	10/18888	0.5	8.41711229946524	5.89576213275499	0.000143663136944549	0.00310562224734043	0.00260894886680078	TANK/TNIP1/ITCH/VCP/OTUD4	5
BP	GO:1902115	regulation of organelle assembly	28/1122	223/18888	0.125560538116592	2.11371429941728	4.20431570349515	0.000147181790896039	0.00316791283261952	0.00266127749498968	HNRNPU/DYNLL1/CAPRIN1/DYNC1H1/CHMP2B/ABI3/ARF4/SENP6/SEC22B/CHMP1B/BECN1/PIKFYVE/GSK3B/CHMP1A/IFT20/USP10/AKT1/WDR45/UBAP2L/PAN3/RAB5A/HTT/CHMP3/SCFD1/RBM14/UBQLN2/SEPTIN9/ATMIN	28
BP	GO:0006900	vesicle budding from membrane	15/1122	86/18888	0.174418604651163	2.93620196492973	4.52252470257815	0.000150120595743526	0.00321723966395178	0.00270271562572737	SEC31A/AP2M1/PPP6C/CSNK1D/SEC16A/ARFGAP3/AP3D1/INSIG1/AP1G1/TRAPPC1/DNM2/TFG/SAR1B/ARFGAP2/TRAPPC3	15
BP	GO:0010563	negative regulation of phosphorus metabolic process	41/1122	379/18888	0.108179419525066	1.82111664526689	4.05803765911562	0.000153855460153419	0.00328313024842403	0.00275806851542248	YWHAB/DUSP1/ROCK1/PAK2/HNRNPU/DYNLL1/TGFB1/PKN1/PPP2CA/DNAJC10/PPP2R1A/CDK5RAP3/PPP1R15B/ADAR/GSK3A/SAMSN1/NF1/GSK3B/APC/SWAP70/STK38/HDAC4/SIRT1/INPP5K/NNT/DNAJC3/CDKN2D/AKT1/IPO7/NIBAN1/SIRT2/LPCAT1/TARDBP/FKBP8/IKBKB/CALM3/IBTK/GGNBP2/PTPN2/TIPRL/NCOR1	41
BP	GO:0018107	peptidyl-threonine phosphorylation	16/1122	96/18888	0.166666666666667	2.80570409982175	4.45737105423437	0.000159211806729115	0.00338291069682547	0.00284189135897944	ROCK1/MARK2/CSNK2B/WNK1/UBE2K/GSK3A/HIPK1/HIPK2/TBK1/GSK3B/INPP5K/AKT1/CSNK2A1/SIRT2/CALM3/DYRK1A	16
BP	GO:0060966	regulation of gene silencing by regulatory ncRNA	8/1122	28/18888	0.285714285714286	4.80977845683728	5.0698018188482	0.000161403304620713	0.00341488183223058	0.00286874944114217	ZFP36/TGFB1/PUM1/ADAR/FMR1/ELAVL1/PUM2/TIAL1	8
BP	GO:0039532	negative regulation of cytoplasmic pattern recognition receptor signaling pathway	11/1122	51/18888	0.215686274509804	3.63091118800461	4.72790233516436	0.00016359276329735	0.00344653906404417	0.00289534382142678	PCBP2/CSNK1A1/TAX1BP1/PPP6C/ERBIN/NPLOC4/ITCH/AKT1/SIRT2/UBQLN1/CARD8	11
BP	GO:0070585	protein localization to mitochondrion	19/1122	127/18888	0.149606299212598	2.51850604235968	4.31492729957532	0.000178210367355121	0.00373865800206608	0.00314074500406449	UBE2D3/TIMM13/AP3B1/FBXW7/GSK3A/PARL/BCAP31/MTCH1/AKT1/TIMM17A/HSPA4/FKBP8/NDUFA13/TIMM17B/FBXO7/DNAJC15/DNM1L/ROMO1/USP36	19
BP	GO:0061462	protein localization to lysosome	12/1122	60/18888	0.2	3.3668449197861	4.61451883695268	0.000179257841272968	0.00374483187734957	0.00314593150893913	AP3B1/M6PR/LAMTOR5/HGS/BECN1/VPS53/AP3D1/AKT1/LMBRD1/GNPTG/PIK3C3/SORL1	12
BP	GO:0007006	mitochondrial membrane organization	18/1122	117/18888	0.153846153846154	2.58988070752777	4.33507739241825	0.000182631529450258	0.00379934713149239	0.00319172829270479	SLC25A6/BCL2L11/TIMM13/SLC25A5/AP3B1/GHITM/GSK3A/GSK3B/MTCH1/IMMT/HSPA4/OPA1/BLOC1S2/MICOS10/NDUFA13/SPG7/CHCHD10/ROMO1	18
BP	GO:0008608	attachment of spindle microtubules to kinetochore	11/1122	52/18888	0.211538461538462	3.56108597285068	4.64744841724401	0.000196476446915314	0.00404925136537363	0.0034016660494141	CDC42/ZNF207/HNRNPU/MAPRE1/RCC2/BECN1/APC/SIRT2/RMDN1/PMF1/NSL1	11
BP	GO:0120032	regulation of plasma membrane bounded cell projection assembly	26/1122	204/18888	0.127450980392157	2.14553842927545	4.13402317717405	0.000196590667715149	0.00404925136537363	0.0034016660494141	ARPC2/ACTR3/BRK1/CAPZB/CDC42/TWF2/DYNLL1/RCC2/DOCK11/ABI3/ARF4/GSK3B/APC/WASF2/IFT20/WASHC1/PLEKHM1/AKT1/NDEL1/FMR1/RAB5A/MIEN1/ARF6/HTT/SEPTIN9/ATMIN	26
BP	GO:0006367	transcription initiation at RNA polymerase II promoter	21/1122	149/18888	0.140939597315436	2.37260883609087	4.22717092338668	0.00019708745583677	0.00404925136537363	0.0034016660494141	ARID1A/ZNHIT1/DR1/GTF2A1/MED13/KAT8/MED28/GTF2F2/PWWP2A/NFKBIA/SMARCA4/PSMC6/ELOC/POLR2G/TAF9/NFKB1/SIRT7/RBM14/MED1/TAF10/MED15	21
BP	GO:0030242	autophagy of peroxisome	6/1122	16/18888	0.375	6.31283422459893	5.34269499800583	0.00020713479714737	0.00423816547908116	0.00356036766333448	SQSTM1/WDR45B/WDR45/WIPI2/RB1CC1/PIK3C3	6
BP	GO:0018205	peptidyl-lysine modification	21/1122	150/18888	0.14	2.35679144385027	4.19256880038195	0.000216607615223537	0.00441382402824356	0.00370793363764882	BLOC1S1/PIAS1/SUMO3/GNL3L/SETD3/SENP6/CREBBP/HMG20B/DIP2B/HDAC4/CBX4/SIRT1/RELA/DESI1/SIRT2/UBE2I/SUMO2/NFATC2IP/NDUFAB1/JMJD6/SIRT7	21
BP	GO:0006606	protein import into nucleus	22/1122	161/18888	0.136645962732919	2.30032882718305	4.16404211304844	0.000220802427293628	0.00446272222969072	0.00374901168806638	SQSTM1/TGFB1/UBR5/PPP3CA/NF1/NUP50/ING1/TNPO3/AKT1/IPO7/TARDBP/ELAVL1/POM121/KPNA3/KPNA1/RBM22/NFKBIA/KPNA6/KPNB1/TNPO1/MED1/KPNA4	22
BP	GO:0036294	cellular response to decreased oxygen levels	22/1122	161/18888	0.136645962732919	2.30032882718305	4.16404211304844	0.000220802427293628	0.00446272222969072	0.00374901168806638	TMBIM6/FOS/P4HB/TGFB1/SDHD/CFLAR/NDRG1/HIPK2/NFE2L2/BECN1/VHL/MDM4/ERO1A/SIRT1/AKT1/ATF4/SIRT2/NONO/ADAM8/UBQLN1/EGLN1/EGLN2	22
BP	GO:0010970	transport along microtubule	23/1122	172/18888	0.133720930232558	2.2510881731128	4.14217757867904	0.000222087481296933	0.00446320662742694	0.00374941861744296	BLOC1S1/CDC42/HNRNPU/DYNLL1/DYNC1H1/AP3B1/DYNC1I2/STAU1/SNAPIN/KIF5B/BORCS7/IFT20/KXD1/AP3D1/RAB21/NDEL1/OPA1/RAB6A/BLOC1S2/ACTR10/SPG7/HTT/TUBA1A	23
BP	GO:0072384	organelle transport along microtubule	15/1122	89/18888	0.168539325842697	2.83722886498828	4.36590196149725	0.000222621730410676	0.00446320662742694	0.00374941861744296	BLOC1S1/CDC42/AP3B1/SNAPIN/KIF5B/BORCS7/KXD1/AP3D1/NDEL1/OPA1/RAB6A/BLOC1S2/ACTR10/HTT/TUBA1A	15
BP	GO:0051702	biological process involved in interaction with symbiont	18/1122	119/18888	0.151260504201681	2.54635330067856	4.25250398198632	0.000226995373776269	0.00453261445146831	0.00380772624453281	CDC42/CX3CR1/CFL1/CHD1/IGF2R/EEA1/INPP5K/PI4KA/FMR1/TARDBP/RAB5A/DDB1/CCNK/SMARCA4/SAP30BP/ROMO1/PIK3C3/STOM	18
BP	GO:0060491	regulation of cell projection assembly	26/1122	206/18888	0.12621359223301	2.12470795908831	4.07891621453946	0.000230001155015649	0.00457426297095122	0.00384271403411408	ARPC2/ACTR3/BRK1/CAPZB/CDC42/TWF2/DYNLL1/RCC2/DOCK11/ABI3/ARF4/GSK3B/APC/WASF2/IFT20/WASHC1/PLEKHM1/AKT1/NDEL1/FMR1/RAB5A/MIEN1/ARF6/HTT/SEPTIN9/ATMIN	26
BP	GO:0032543	mitochondrial translation	19/1122	130/18888	0.146153846153846	2.46038667215138	4.19884033946292	0.000242866615322588	0.00481088769475661	0.00404149603522764	COA3/CHCHD1/MRPL23/MTIF3/MRPL16/MRPL14/IARS2/MRPL33/MRPL36/MRPS12/MRPS5/MRPS11/MRPS34/AURKAIP1/MRPS16/MRPL52/NDUFA7/MRPL20/MRPS35	19
BP	GO:1905898	positive regulation of response to endoplasmic reticulum stress	9/1122	37/18888	0.243243243243243	4.09481138892904	4.73533754026677	0.000244437339803956	0.00482278751390981	0.004051492749967	BCL2L11/SERINC3/NFE2L2/BCAP31/SIRT1/HERPUD1/UBQLN1/PTPN2/UBQLN2	9
BP	GO:0032881	regulation of polysaccharide metabolic process	10/1122	45/18888	0.222222222222222	3.74093879976233	4.62608556377813	0.000248726505822254	0.00488801654920256	0.00410628989017143	TGFB1/PPP1CA/GSK3A/GSK3B/PHKG2/INPP5K/AKT1/SELENOS/NFKB1/AKT2	10
BP	GO:1903321	negative regulation of protein modification by small protein conjugation or removal	15/1122	90/18888	0.166666666666667	2.80570409982175	4.31514214055554	0.000252719664955508	0.00494693769353852	0.00415578794257545	SQSTM1/TRIM44/WNK1/GNL3L/VPS28/HMG20B/SVBP/RELA/AKT1/IVNS1ABP/CEP63/U2AF2/OGT/UFL1/SIRT7	15
BP	GO:0030099	myeloid cell differentiation	45/1122	439/18888	0.10250569476082	1.72560388827306	3.86570345728655	0.000257611898465025	0.00502292689869845	0.00421962440911959	ZFP36/FOS/CDC42/FLI1/TGFB1/TMOD3/SP3/LBR/ABI1/SLC25A5/INPP5D/AP3B1/CFLAR/OSTM1/CDK5RAP3/FBXW7/IFI16/ADAR/HIPK2/PRKX/PPP3CA/NEDD9/NF1/TMEM14C/HMGB2/WASF2/MYH9/SIRT1/IREB2/KAT8/CBFB/CUL4A/CREB1/ID2/PIK3CD/NR3C1/NFKBIA/JMJD6/EIF2AK1/UFL1/PTPN2/PTPN11/NME2/MED1/TFRC	45
BP	GO:0051983	regulation of chromosome segregation	19/1122	131/18888	0.145038167938931	2.44160509450137	4.1608624274696	0.000268561650836425	0.0052159708123387	0.0043817953557522	DUSP1/ZNF207/HNRNPU/ARID1A/DYNC1LI1/RCC2/PUM1/CHFR/BECN1/APC/PBRM1/PSMG2/CSNK2A1/ANAPC15/SIRT2/ANAPC11/PUM2/SMARCA4/SMARCC1	19
BP	GO:0040029	epigenetic regulation of gene expression	27/1122	220/18888	0.122727272727273	2.0660184735051	3.99678019691324	0.000278760863249919	0.00539299226489726	0.00453050626817808	HNRNPU/ARID1A/BAZ2A/IFI16/BAZ1A/UBR5/GSK3A/HIPK2/XIST/ZNFX1/HDAC4/SIRT1/RLIM/SETDB2/KAT8/UBR2/SIRT2/CDYL/CBX3/TASOR/CGGBP1/DDB1/SMARCA4/DYRK1A/USP7/SIRT7/RBM14	27
BP	GO:0010639	negative regulation of organelle organization	39/1122	365/18888	0.106849315068493	1.7987253681049	3.87232086936508	0.000283739588290736	0.00546803578675015	0.00459354829187124	DUSP1/CAPZB/ZNF207/PAK2/HNRNPU/TWF2/SLC25A6/TMOD3/DYNC1LI1/SLC25A5/MAPRE1/GMFG/GNL3L/GHITM/TNKS2/SEC22B/BECN1/PARL/HNRNPC/APC/WASF2/SWAP70/NUBP1/NBN/INPP5K/WAPL/PSMG2/USP10/CLASP2/AKT1/ANAPC15/OPA1/FNIP1/ARFGEF1/DYRK1A/SCFD1/RBM14/AURKAIP1/TFRC	39
BP	GO:0140053	mitochondrial gene expression	22/1122	164/18888	0.134146341463415	2.25824964131994	4.06698445844922	0.000287977696509013	0.00552828226657456	0.00464415972260826	COA3/CHCHD1/MRPL23/MTIF3/MRPL16/MRPL14/IARS2/MRPL33/HSD17B10/FASTK/CHCHD10/MRPL36/MRPS12/MRPS5/MRPS11/MRPS34/AURKAIP1/MRPS16/MRPL52/NDUFA7/MRPL20/MRPS35	22
BP	GO:0045936	negative regulation of phosphate metabolic process	40/1122	378/18888	0.105820105820106	1.78139942845825	3.85654914008323	0.000291313543173218	0.00557081129483553	0.00467988720368958	YWHAB/DUSP1/ROCK1/PAK2/HNRNPU/DYNLL1/TGFB1/PKN1/PPP2CA/DNAJC10/PPP2R1A/CDK5RAP3/PPP1R15B/ADAR/SAMSN1/NF1/GSK3B/APC/SWAP70/STK38/HDAC4/SIRT1/INPP5K/NNT/DNAJC3/CDKN2D/AKT1/IPO7/NIBAN1/SIRT2/LPCAT1/TARDBP/FKBP8/IKBKB/CALM3/IBTK/GGNBP2/PTPN2/TIPRL/NCOR1	40
BP	GO:0006401	RNA catabolic process	42/1122	404/18888	0.103960396039604	1.75009265632446	3.82992884960522	0.000303452560493802	0.00572686422324534	0.00481098302871608	PABPC1/ZFP36/YBX1/ROCK1/RNASET2/HNRNPU/CSDE1/CAPRIN1/SYNCRIP/SLIRP/LSM6/PUM1/MAPKAPK2/SAMD4B/HNRNPD/HNRNPC/DDX49/LARP1/XIST/IREB2/AGO3/AKT1/FMR1/TENT2/TARDBP/ELAVL1/HNRNPAB/PAN3/PUM2/ALKBH5/KHSRP/GIGYF2/UPF1/FASTK/DEDD2/RNASEH2C/SMG1/CNOT8/ELOC/CASC3/POLR2G/RC3H2	42
BP	GO:0032885	regulation of polysaccharide biosynthetic process	9/1122	38/18888	0.236842105263158	3.98705319448353	4.63193191991847	0.000303582770570558	0.00572686422324534	0.00481098302871608	TGFB1/PPP1CA/GSK3A/GSK3B/INPP5K/AKT1/SELENOS/NFKB1/AKT2	9
BP	GO:0006491	N-glycan processing	6/1122	17/18888	0.352941176470588	5.94149103491664	5.12233649828082	0.000304081286190018	0.00572686422324534	0.00481098302871608	ST8SIA4/PRKCSH/MAN2A1/GNPTG/GANAB/MAN1A2	6
BP	GO:0032510	endosome to lysosome transport via multivesicular body sorting pathway	6/1122	17/18888	0.352941176470588	5.94149103491664	5.12233649828082	0.000304081286190018	0.00572686422324534	0.00481098302871608	CHMP2B/CHMP1B/UBXN6/CHMP1A/VCP/CHMP3	6
BP	GO:0031929	TOR signaling	22/1122	165/18888	0.133333333333333	2.2445632798574	4.03510022580259	0.000314049105295479	0.00589227226992121	0.00494993783440898	RBX1/CSNK1A1/SIK3/LAMTOR5/FBXO9/OTUB1/GSK3A/TBK1/VHL/GSK3B/LARP1/WAC/SIRT1/RHEB/AKT1/UBR2/FNIP1/OGT/USP7/TIPRL/GPR155/MAPKAP1	22
BP	GO:2000060	positive regulation of ubiquitin-dependent protein catabolic process	16/1122	102/18888	0.156862745098039	2.64066268218517	4.17527722506893	0.000326441997277106	0.0061017654528638	0.00512592736523766	RBX1/CSNK1A1/PIAS1/FBXW7/CHFR/GSK3A/NFE2L2/CSNK1D/BCAP31/GSK3B/IKBKG/AKT1/VCP/SIRT2/SUMO2/HERPUD1	16
BP	GO:0000380	alternative mRNA splicing, via spliceosome	13/1122	73/18888	0.178082191780822	2.99787561350817	4.29794500680365	0.000329501586480531	0.00613588722090338	0.00515459213544155	DDX17/HNRNPU/PTBP1/CELF2/SRSF9/RBM5/HNRNPUL2/FMR1/SFPQ/SRSF6/TIA1/PQBP1/HNRNPL	13
BP	GO:0008631	intrinsic apoptotic signaling pathway in response to oxidative stress	12/1122	64/18888	0.1875	3.15641711229947	4.34260061132458	0.000337920860635723	0.00625940199620358	0.00525835354213825	P4HB/FBXW7/NFE2L2/STK24/SIRT1/AKT1/ATF4/NONO/SFPQ/FBXO7/UBQLN1/PDCD10	12
BP	GO:0071453	cellular response to oxygen levels	23/1122	177/18888	0.129943502824859	2.18749811172543	3.98890920656816	0.000338652280164675	0.00625940199620358	0.00525835354213825	TMBIM6/FOS/P4HB/TGFB1/SDHD/NDUFS2/CFLAR/NDRG1/HIPK2/NFE2L2/BECN1/VHL/MDM4/ERO1A/SIRT1/AKT1/ATF4/SIRT2/NONO/ADAM8/UBQLN1/EGLN1/EGLN2	23
BP	GO:1990778	protein localization to cell periphery	38/1122	356/18888	0.106741573033708	1.79691161449258	3.81467110224935	0.000344328893940861	0.00634075281731097	0.00532669415655882	FYB1/ROCK1/BSG/GOLGA7/SQSTM1/TSPAN14/TGFB1/PIAS1/VTI1B/RAB8B/EFR3A/ATP1B3/AP2M1/WNK1/EHD4/ABI3/SLMAP/STX4/KIF5B/NSF/NUBP1/RHBDF2/SEC16A/IFT20/ZDHHC5/FLOT1/TMBIM1/INPP5K/CLASP2/AKT1/IKBKB/GGA1/ARF6/ZDHHC2/ACSL3/OGT/SORL1/AKT2	38
BP	GO:0045048	protein insertion into ER membrane	8/1122	31/18888	0.258064516129032	4.34431602553045	4.68311633138709	0.000349388479552046	0.00641018273185525	0.00538502034127993	WDR83OS/CCDC47/WNK1/EMC3/EMC10/GET3/TRAM1/TMEM147	8
BP	GO:1902175	regulation of oxidative stress-induced intrinsic apoptotic signaling pathway	10/1122	47/18888	0.212765957446809	3.58174991466606	4.45342574325974	0.000362355097071757	0.00662363802441461	0.00556433833274276	P4HB/FBXW7/NFE2L2/SIRT1/AKT1/ATF4/NONO/SFPQ/FBXO7/UBQLN1	10
BP	GO:0006405	RNA export from nucleus	15/1122	93/18888	0.161290322580645	2.71519751595653	4.16694279165777	0.000364982633641441	0.00664722950353569	0.00558415689334581	WNK1/SUPT6H/CHTOP/PABPN1/SARNP/FMR1/ALYREF/ALKBH5/POM121/EIF4E/UPF1/SMG1/CASC3/NCBP3/FYTTD1	15
BP	GO:0044091	membrane biogenesis	12/1122	65/18888	0.184615384615385	3.10785684903332	4.27795744606846	0.000392363823900013	0.00709393793611223	0.00595942450999139	SERINC1/CHMP2B/LRCH4/NSFL1C/STX4/CHMP1B/BROX/CHMP1A/FLOT1/SIRT2/UBE2I/CHMP3	12
BP	GO:0098930	axonal transport	12/1122	65/18888	0.184615384615385	3.10785684903332	4.27795744606846	0.000392363823900013	0.00709393793611223	0.00595942450999139	BLOC1S1/DYNC1H1/AP3B1/SNAPIN/KIF5B/AP3D1/RAB21/NDEL1/OPA1/BLOC1S2/ACTR10/SPG7	12
BP	GO:0038061	non-canonical NF-kappaB signal transduction	19/1122	135/18888	0.140740740740741	2.36926123984948	4.01236941972237	0.000396569856852582	0.00710537450438323	0.00596903206025165	ACTN4/TRIM44/REL/CREBBP/TRIM26/ZFP91/NFKB2/AGO3/RELA/AKT1/VCP/PPM1A/EIF2AK2/NFKBIA/BCL10/PPM1B/NFKB1/TRIM56/RC3H2	19
BP	GO:0045814	negative regulation of gene expression, epigenetic	19/1122	135/18888	0.140740740740741	2.36926123984948	4.01236941972237	0.000396569856852582	0.00710537450438323	0.00596903206025165	HNRNPU/BAZ2A/IFI16/BAZ1A/UBR5/XIST/ZNFX1/HDAC4/SIRT1/RLIM/SETDB2/UBR2/SIRT2/CDYL/CBX3/TASOR/DYRK1A/USP7/SIRT7	19
BP	GO:0043473	pigmentation	17/1122	114/18888	0.149122807017544	2.5103668261563	4.06480341536416	0.000397946040459389	0.00710537450438323	0.00596903206025165	BLOC1S1/CD63/BCL2L11/AP3B1/DCTN2/SNAPIN/NF1/RAB11B/PIKFYVE/HPS3/AP1M1/HPS1/AP3D1/AP1G1/BLOC1S2/DCTN1/ARCN1	17
BP	GO:0016311	dephosphorylation	34/1122	309/18888	0.110032362459547	1.85230950279494	3.79619482405447	0.000398712688399622	0.00710537450438323	0.00596903206025165	YWHAB/PTP4A2/DUSP1/ROCK1/TGFB1/PPP1CB/PTBP1/PPP1CA/PPP2CA/CTDNEP1/PPP2R1A/INPP5D/CDK5RAP3/PPP1R15B/PPP6C/SPPL3/PPP2R3C/PPP3CA/PHPT1/GSK3B/SWAP70/PPP3CB/PPP1CC/INPP5K/CAMTA1/PPM1A/IKBKB/CALM3/PPP2R2A/HTT/PTPN2/PPM1B/PTPN11/TIPRL	34
BP	GO:1901874	negative regulation of post-translational protein modification	15/1122	94/18888	0.159574468085106	2.68631243599954	4.11884499187404	0.000410862234758067	0.00729573939720396	0.00612895243428575	SQSTM1/TRIM44/WNK1/GNL3L/VPS28/HMG20B/SVBP/RELA/AKT1/IVNS1ABP/CEP63/U2AF2/OGT/UFL1/SIRT7	15
BP	GO:0043489	RNA stabilization	13/1122	75/18888	0.173333333333333	2.91793226381462	4.18232674057762	0.000433177086199833	0.0076646137814433	0.00643883378176039	PABPC1/ZFP36/YBX1/HNRNPU/CSDE1/SYNCRIP/MAPKAPK2/HNRNPD/HNRNPC/LARP1/IREB2/TARDBP/ELAVL1	13
BP	GO:0045069	regulation of viral genome replication	14/1122	85/18888	0.164705882352941	2.77269581629443	4.11635857758122	0.00045514041105315	0.00802467419771723	0.00674131075423254	PABPC1/TNIP1/FAM111A/STAU1/IFI16/ADAR/LARP1/ZNFX1/INPP5K/EIF2AK2/TASOR/APOBEC3C/DDB1/TOP2B	14
BP	GO:0000956	nuclear-transcribed mRNA catabolic process	18/1122	126/18888	0.142857142857143	2.40488922841864	3.97622433724768	0.000464563312089539	0.00813312953418729	0.00683242113554964	PABPC1/ZFP36/YBX1/HNRNPU/CSDE1/CAPRIN1/SYNCRIP/SAMD4B/HNRNPD/TENT2/HNRNPAB/PAN3/UPF1/SMG1/CNOT8/CASC3/POLR2G/RC3H2	18
BP	GO:0008286	insulin receptor signaling pathway	18/1122	126/18888	0.142857142857143	2.40488922841864	3.97622433724768	0.000464563312089539	0.00813312953418729	0.00683242113554964	PHIP/OSBPL8/SNX5/GSK3A/GSK3B/APC/SIRT1/INPP5K/RELA/AKT1/NDEL1/PIK3C2A/OGT/PTPN2/PTPN11/SMARCC1/SORL1/AKT2	18
BP	GO:0060964	regulation of miRNA-mediated gene silencing	7/1122	25/18888	0.28	4.71358288770054	4.66918233275391	0.00047779182417196	0.00833537175362452	0.00700231932895416	ZFP36/TGFB1/PUM1/FMR1/ELAVL1/PUM2/TIAL1	7
BP	GO:0018210	peptidyl-threonine modification	16/1122	106/18888	0.150943396226415	2.54101503380083	3.99826872534022	0.000508067565920545	0.0088017837552507	0.00739413937859059	ROCK1/MARK2/CSNK2B/WNK1/UBE2K/GSK3A/HIPK1/HIPK2/TBK1/GSK3B/INPP5K/AKT1/CSNK2A1/SIRT2/CALM3/DYRK1A	16
BP	GO:0035303	regulation of dephosphorylation	16/1122	106/18888	0.150943396226415	2.54101503380083	3.99826872534022	0.000508067565920545	0.0088017837552507	0.00739413937859059	YWHAB/ROCK1/TGFB1/PTBP1/CDK5RAP3/PPP1R15B/SPPL3/PPP2R3C/GSK3B/SWAP70/INPP5K/CAMTA1/IKBKB/CALM3/HTT/TIPRL	16
BP	GO:0031623	receptor internalization	18/1122	127/18888	0.141732283464567	2.3859530927618	3.93827002926882	0.000511850954339259	0.00883653800338471	0.00742333547813663	CD63/ARF1/EPS15/MKLN1/AP2M1/HGS/FLOT1/ITCH/PLCG2/TBC1D5/ATXN2/FMR1/DNM2/RAB5A/LMBRD1/AP2A2/UBQLN2/TFRC	18
BP	GO:0044788	modulation by host of viral process	10/1122	49/18888	0.204081632653061	3.43555604059806	4.28993126253002	0.000516228227595183	0.00888126902284862	0.007460912792197	CDC42/CFL1/IGF2R/EEA1/PI4KA/FMR1/RAB5A/CCNK/PIK3C3/STOM	10
BP	GO:0002181	cytoplasmic translation	21/1122	160/18888	0.13125	2.20949197860963	3.86100508119934	0.00052652160314625	0.0090271221063557	0.00758344000466177	PABPC1/YBX1/EIF3A/HNRNPU/CSDE1/SYNCRIP/RPL26L1/CNBP/EIF3L/HNRNPD/EIF3M/EIF2S3/EIF3B/FMR1/MCTS1/EIF5/DHX29/EIF2S2/SLBP/MIF4GD/ZC3H15	21
BP	GO:0048285	organelle fission	48/1122	493/18888	0.0973630831643002	1.63903200963218	3.61309404679271	0.000528689998436698	0.00903315007638234	0.00758850393849455	ACTR3/DUSP1/CDC42/ZNF207/HNRNPU/DYNC1LI1/PPP2R1A/BCL2L11/MAPRE1/CHMP2B/AP3B1/PHIP/MARF1/CHFR/NSFL1C/DCTN2/CHMP1B/SMC1A/BROX/BECN1/APC/CHMP1A/NIPBL/WAPL/PSMG2/CLASP2/NDEL1/ANAPC15/UBR2/SIRT2/ANAPC11/GOLGA2/UBE2I/OPA1/KLHDC3/RMDN1/DDB1/RALBP1/STAG2/PSMD13/CHMP3/TOP2B/KPNB1/FBXW5/SIRT7/DNM1L/AURKAIP1/NSL1	48
BP	GO:0061640	cytoskeleton-dependent cytokinesis	17/1122	117/18888	0.145299145299145	2.44599844599845	3.94275818496295	0.000541568188197958	0.00922149668397345	0.00774672880594628	ACTR3/ROCK1/ARF1/IQGAP2/CFL1/CHMP2B/WNK1/USP8/EXOC1/CHMP1B/APC/CHMP1A/IST1/EXOC7/EXOC4/CHMP3/SEPTIN9	17
BP	GO:0006622	protein targeting to lysosome	8/1122	33/18888	0.242424242424242	4.08102414519527	4.45165903476319	0.000553146178555033	0.00935456734617559	0.00785851785358529	AP3B1/M6PR/HGS/BECN1/VPS53/GNPTG/PIK3C3/SORL1	8
BP	GO:2000765	regulation of cytoplasmic translation	8/1122	33/18888	0.242424242424242	4.08102414519527	4.45165903476319	0.000553146178555033	0.00935456734617559	0.00785851785358529	PABPC1/YBX1/HNRNPU/CSDE1/SYNCRIP/CNBP/HNRNPD/FMR1	8
BP	GO:0050821	protein stabilization	26/1122	218/18888	0.119266055045872	2.00775155767061	3.76090753156721	0.000557744661145102	0.00940036086513033	0.00789698774459863	ZNF207/GOLGA7/CCT5/BAG1/ATP1B3/TRIM44/FBXW7/VHL/TBRG1/SEC16A/MDM4/FLOT1/CCT6A/HCFC1/RAB21/CSNK2A1/CEP63/CCT8/CREB1/ZSWIM7/COA8/USP7/TAF9/PFDN2/USP36/PDCD10	26
BP	GO:0007032	endosome organization	15/1122	97/18888	0.154639175257732	2.60323060808203	3.97823108174395	0.000579288001140598	0.00973047277591572	0.00817430579134385	SQSTM1/CHMP2B/USP8/HGS/ATP6V1D/CHMP1B/VPS28/SNF8/EEA1/CHMP1A/IST1/RAB5B/CHMP3/PLEKHF2/VPS36	15
BP	GO:0036499	PERK-mediated unfolded protein response	6/1122	19/18888	0.315789473684211	5.31607092597805	4.73014028175846	0.000601636802904301	0.0100117476699531	0.00841059718727482	PPP1R15B/NFE2L2/ATF4/QRICH1/PTPN2/EIF2S1	6
BP	GO:1903232	melanosome assembly	6/1122	19/18888	0.315789473684211	5.31607092597805	4.73014028175846	0.000601636802904301	0.0100117476699531	0.00841059718727482	AP3B1/HPS3/AP1M1/HPS1/AP3D1/AP1G1	6
BP	GO:2000144	positive regulation of DNA-templated transcription initiation	12/1122	68/18888	0.176470588235294	2.97074551745832	4.09127134340692	0.000602074125767493	0.0100117476699531	0.00841059718727482	SETX/ZNHIT1/GTF2A1/MED13/MED28/NFKBIA/PSMC6/TAF9/NFKB1/MED1/TAF10/MED15	12
BP	GO:1900151	regulation of nuclear-transcribed mRNA catabolic process, deadenylation-dependent decay	7/1122	26/18888	0.269230769230769	4.53229123817359	4.52931366433559	0.0006205782848099	0.0102850507735827	0.00864019169868661	PABPC1/ZFP36/YBX1/HNRNPU/CSDE1/SYNCRIP/HNRNPD	7
BP	GO:0010586	miRNA metabolic process	16/1122	108/18888	0.148148148148148	2.49395919984155	3.91278432988211	0.000627535927982772	0.010348288356623	0.00869331587396366	FOS/DDX17/TGFB1/XIST/RELA/TENT2/YY1/KHSRP/NR3C1/SMARCA4/NR1H2/ELOC/NFKB1/POU2F1/NCOR1/RC3H2	16
BP	GO:0043467	regulation of generation of precursor metabolites and energy	19/1122	140/18888	0.135714285714286	2.28464476699771	3.83400510918072	0.000628556533326657	0.010348288356623	0.00869331587396366	IFNAR1/PPP1CA/PPP2CA/GHITM/GSK3A/GSK3B/PHKG2/HDAC4/INPP5K/AKT1/VCP/COA8/OGT/DNAJC15/SELENOS/COX7A2L/NCOR1/COX17/AKT2	19
BP	GO:1901526	positive regulation of mitophagy	5/1122	13/18888	0.384615384615385	6.47470176881942	4.96217129316844	0.000631334262453089	0.0103597160162269	0.0087029159402948	SLC25A5/VDAC1/HTT/FBXO7/VPS13D	5
BP	GO:0031397	negative regulation of protein ubiquitination	13/1122	78/18888	0.166666666666667	2.80570409982175	4.01589711042712	0.000639826749470954	0.0104645348630578	0.00879097140547349	SQSTM1/TRIM44/WNK1/GNL3L/VPS28/SVBP/AKT1/IVNS1ABP/CEP63/U2AF2/OGT/UFL1/SIRT7	13
BP	GO:0042147	retrograde transport, endosome to Golgi	15/1122	98/18888	0.153061224489796	2.57666703044854	3.93254	0.000647142436867244	0.0105494826101768	0.00886233369970396	RCSD1/VTI1B/VPS29/SNX5/PIKFYVE/VPS53/WASHC1/WASHC2A/TBC1D5/RAB6A/GGA1/USP7/VPS26A/VPS26B/DCTN1	15
BP	GO:0000281	mitotic cytokinesis	14/1122	88/18888	0.159090909090909	2.6781720952844	3.96535429459723	0.000652953032515103	0.0106094198616506	0.0089126853561057	ROCK1/ARF1/IQGAP2/CFL1/CHMP2B/WNK1/USP8/EXOC1/CHMP1B/APC/CHMP1A/EXOC7/EXOC4/CHMP3	14
BP	GO:0000280	nuclear division	44/1122	446/18888	0.0986547085201794	1.66077552097072	3.54895470093537	0.000675711627233086	0.0109434469400746	0.00919329242880468	ACTR3/DUSP1/CDC42/ZNF207/HNRNPU/DYNC1LI1/PPP2R1A/BCL2L11/MAPRE1/CHMP2B/PHIP/MARF1/CHFR/NSFL1C/DCTN2/CHMP1B/SMC1A/BROX/BECN1/APC/CHMP1A/NIPBL/WAPL/PSMG2/CLASP2/NDEL1/ANAPC15/UBR2/SIRT2/ANAPC11/GOLGA2/UBE2I/KLHDC3/RMDN1/DDB1/STAG2/PSMD13/CHMP3/TOP2B/KPNB1/FBXW5/SIRT7/AURKAIP1/NSL1	44
BP	GO:1903322	positive regulation of protein modification by small protein conjugation or removal	18/1122	130/18888	0.138461538461538	2.33089263677499	3.8265247124946	0.000679449474170919	0.0109682557973305	0.00921413367570132	RBX1/PIAS1/TANK/TNIP1/CDK5RAP3/FBXW7/CHFR/GSK3A/GSK3B/XIAP/HDAC4/VCP/RASSF5/DCUN1D1/COMMD1/BCL10/DERL1/UBQLN1	18
BP	GO:0038202	TORC1 signaling	15/1122	99/18888	0.151515151515152	2.55064009074704	3.88740565403818	0.000721642081258587	0.0116116648155912	0.00975464410980778	RBX1/CSNK1A1/SIK3/LAMTOR5/OTUB1/TBK1/VHL/LARP1/WAC/RHEB/AKT1/FNIP1/OGT/USP7/GPR155	15
BP	GO:0035304	regulation of protein dephosphorylation	13/1122	79/18888	0.164556962025316	2.77018885805185	3.96217255164758	0.000724953945413588	0.0116273258599883	0.00976780052767782	YWHAB/ROCK1/TGFB1/PTBP1/PPP1R15B/SPPL3/GSK3B/SWAP70/CAMTA1/IKBKB/CALM3/HTT/TIPRL	13
BP	GO:0072655	establishment of protein localization to mitochondrion	17/1122	120/18888	0.141666666666667	2.38484848484848	3.82443228332446	0.000727642871678374	0.0116329271960929	0.0097725060579448	UBE2D3/TIMM13/AP3B1/FBXW7/GSK3A/PARL/BCAP31/MTCH1/AKT1/TIMM17A/HSPA4/NDUFA13/TIMM17B/FBXO7/DNAJC15/ROMO1/USP36	17
BP	GO:0070646	protein modification by small protein removal	18/1122	131/18888	0.137404580152672	2.31309956321182	3.78996068821789	0.000744900631870216	0.0118327346378873	0.00994035886080719	TANK/TNIP1/USP8/SENP6/OTUB1/GPS1/USP48/USP22/ZRANB1/BABAM2/ITCH/USP10/DESI1/VCP/USP7/OTUD4/VCPIP1/USP36	18
BP	GO:1901875	positive regulation of post-translational protein modification	18/1122	131/18888	0.137404580152672	2.31309956321182	3.78996068821789	0.000744900631870216	0.0118327346378873	0.00994035886080719	RBX1/PIAS1/TANK/TNIP1/CDK5RAP3/FBXW7/CHFR/GSK3A/GSK3B/XIAP/HDAC4/VCP/RASSF5/DCUN1D1/COMMD1/BCL10/DERL1/UBQLN1	18
BP	GO:0006898	receptor-mediated endocytosis	29/1122	259/18888	0.111969111969112	1.88491317903083	3.60361896240051	0.000780758710944159	0.0123628417541859	0.0103856874456132	CD63/ARF1/EPS15/HNRNPK/MKLN1/M6PR/AP2M1/ITSN2/HGS/PIKFYVE/TNK2/IGF2R/FLOT1/PI4KB/CLTB/RAB21/ITCH/PLCG2/TBC1D5/ATXN2/FMR1/DNM2/RAB5A/ARF6/LMBRD1/AP2A2/UBQLN2/SORL1/TFRC	29
BP	GO:0035458	cellular response to interferon-beta	7/1122	27/18888	0.259259259259259	4.36442859972272	4.3963669095155	0.000795227882520856	0.0124335629933764	0.0104450984370829	IFNAR1/IFI16/UBE2K/IRF1/IFNAR2/NDUFA13/UBE2G2	7
BP	GO:0048207	vesicle targeting, rough ER to cis-Golgi	7/1122	27/18888	0.259259259259259	4.36442859972272	4.3963669095155	0.000795227882520856	0.0124335629933764	0.0104450984370829	PPP6C/CSNK1D/SEC16A/TRAPPC1/TFG/SAR1B/TRAPPC3	7
BP	GO:0048208	COPII vesicle coating	7/1122	27/18888	0.259259259259259	4.36442859972272	4.3963669095155	0.000795227882520856	0.0124335629933764	0.0104450984370829	PPP6C/CSNK1D/SEC16A/TRAPPC1/TFG/SAR1B/TRAPPC3	7
BP	GO:0070861	regulation of protein exit from endoplasmic reticulum	7/1122	27/18888	0.259259259259259	4.36442859972272	4.3963669095155	0.000795227882520856	0.0124335629933764	0.0104450984370829	BCAP31/INSIG1/EDEM1/UBAC2/SAR1B/UBE2G2/SORL1	7
BP	GO:0007029	endoplasmic reticulum organization	15/1122	100/18888	0.15	2.52513368983957	3.84282607263001	0.00080329997777541	0.0125203996536029	0.0105180475558912	WDR83OS/SEC31A/CCDC47/WNK1/EMC3/EMC10/GET3/SEC16A/ATL3/TOR1AIP2/TRAM1/RAB18/TMEM147/RETREG2/VCPIP1	15
BP	GO:0071456	cellular response to hypoxia	20/1122	154/18888	0.12987012987013	2.18626293492604	3.7145751854605	0.000809098074590939	0.0125713613339567	0.0105608590788712	TMBIM6/FOS/P4HB/TGFB1/SDHD/CFLAR/NDRG1/HIPK2/NFE2L2/VHL/MDM4/ERO1A/SIRT1/ATF4/SIRT2/NONO/ADAM8/UBQLN1/EGLN1/EGLN2	20
BP	GO:0048511	rhythmic process	32/1122	297/18888	0.107744107744108	1.81378850897567	3.55239697935071	0.000833541551479861	0.0128737203126539	0.010814862641447	HNRNPU/SETX/PPP1CB/PPP1CA/NCOA1/BHLHE40/FBXW7/HNRNPD/CREBBP/CSNK1D/GSK3B/PPP1CC/SIRT1/NFKB2/CSNK2A1/ATF4/NONO/CUL4A/CREB1/TARDBP/TOP1/KDM5C/ID2/CBX3/SFPQ/DDB1/FBXL3/DYRK1A/OGT/USP7/DNM1L/NCOR1	32
BP	GO:0071709	membrane assembly	11/1122	61/18888	0.180327868852459	3.03567984570878	4.00190636392413	0.000833736512605501	0.0128737203126539	0.010814862641447	CHMP2B/LRCH4/NSFL1C/STX4/CHMP1B/BROX/CHMP1A/FLOT1/SIRT2/UBE2I/CHMP3	11
BP	GO:0006352	DNA-templated transcription initiation	23/1122	189/18888	0.121693121693122	2.04860934272699	3.64098193214274	0.000858619208672696	0.0132168876331908	0.0111031481831946	SETX/ARID1A/BAZ2A/ZNHIT1/DR1/GTF2A1/MED13/KAT8/MED28/GTF2F2/PWWP2A/NFKBIA/SMARCA4/PSMC6/ELOC/POLR2G/TAF9/NFKB1/SIRT7/RBM14/MED1/TAF10/MED15	23
BP	GO:0035973	aggrephagy	5/1122	14/18888	0.357142857142857	6.0122230710466	4.71460729028911	0.0009342420312381	0.0142924657825103	0.0120067121617904	SQSTM1/ATG4B/CSNK2A1/HTT/UBQLN1	5
BP	GO:0070262	peptidyl-serine dephosphorylation	5/1122	14/18888	0.357142857142857	6.0122230710466	4.71460729028911	0.0009342420312381	0.0142924657825103	0.0120067121617904	DUSP1/PPP2CA/PPP1R15B/PPP3CA/SWAP70	5
BP	GO:0090114	COPII-coated vesicle budding	9/1122	44/18888	0.204545454545455	3.44336412250851	4.0776605800503	0.000957975369311439	0.0145533270083305	0.0122258545897141	SEC31A/PPP6C/CSNK1D/SEC16A/INSIG1/TRAPPC1/TFG/SAR1B/TRAPPC3	9
BP	GO:0051653	spindle localization	11/1122	62/18888	0.17741935483871	2.98671726755218	3.93763968871908	0.000960074669897909	0.0145533270083305	0.0122258545897141	ACTR3/DYNC1H1/CFL1/MAPRE1/NSFL1C/MYH9/CLASP2/NDEL1/HTT/KPNB1/DCTN1	11
BP	GO:0060261	positive regulation of transcription initiation by RNA polymerase II	11/1122	62/18888	0.17741935483871	2.98671726755218	3.93763968871908	0.000960074669897909	0.0145533270083305	0.0122258545897141	ZNHIT1/GTF2A1/MED13/MED28/NFKBIA/PSMC6/TAF9/NFKB1/MED1/TAF10/MED15	11
BP	GO:0032006	regulation of TOR signaling	19/1122	145/18888	0.131034482758621	2.2058639129633	3.66307521952785	0.000969243288705789	0.0146476523752133	0.0123050947675078	RBX1/CSNK1A1/SIK3/LAMTOR5/FBXO9/OTUB1/GSK3A/TBK1/VHL/GSK3B/WAC/SIRT1/RHEB/AKT1/UBR2/FNIP1/OGT/USP7/GPR155	19
BP	GO:1901987	regulation of cell cycle phase transition	44/1122	455/18888	0.0967032967032967	1.62792501616031	3.40720733456304	0.00101569092087283	0.0152923880177528	0.012846719662625	DUSP1/ZNF207/ARID1A/TMOD3/DYNC1LI1/PPP2CA/RCC2/BRD4/CDK5RAP3/FBXW7/PSME2/CHFR/PSME3/APC/WAC/NBN/LSM10/TAOK3/BABAM2/PBRM1/PSMG2/CDKN2D/AKT1/CEP63/PLCG2/ANAPC15/SIRT2/ANAPC11/ZNF655/CUL4A/ID2/GIGYF2/BABAM1/DDB1/TFDP1/SMARCA4/PAGR1/FBXO7/UFL1/PTPN11/TIPRL/FOXN3/SMARCC1/CDC5L	44
BP	GO:0032008	positive regulation of TOR signaling	12/1122	72/18888	0.166666666666667	2.80570409982175	3.85773392147191	0.00102113290866732	0.0152923880177528	0.012846719662625	RBX1/CSNK1A1/SIK3/LAMTOR5/OTUB1/TBK1/WAC/RHEB/AKT1/FNIP1/OGT/GPR155	12
BP	GO:1900076	regulation of cellular response to insulin stimulus	12/1122	72/18888	0.166666666666667	2.80570409982175	3.85773392147191	0.00102113290866732	0.0152923880177528	0.012846719662625	NCOA1/OSBPL8/SNX5/GSK3A/GSK3B/SIRT1/INPP5K/RELA/USO1/PTPN2/PTPN11/SORL1	12
BP	GO:2000142	regulation of DNA-templated transcription initiation	13/1122	82/18888	0.158536585365854	2.6688404851963	3.8058934624132	0.00103950130959195	0.0155207222561297	0.0130385370521918	SETX/ZNHIT1/GTF2A1/MED13/MED28/PWWP2A/NFKBIA/PSMC6/TAF9/NFKB1/MED1/TAF10/MED15	13
BP	GO:1903829	positive regulation of protein localization	46/1122	483/18888	0.0952380952380952	1.60325948561243	3.3751486396245	0.00108461327172541	0.0161215076824259	0.013543240564819	SERP1/UBE2D3/CDC42/SQSTM1/DYNLL1/TGFB1/PIAS1/CCT5/ERGIC3/CDK5RAP3/FBXW7/LAMTOR5/GNL3L/STX4/UBR5/GSK3A/CREBBP/VPS28/NEDD9/BCAP31/KIF5B/GSK3B/APC/ZDHHC5/PPP3CB/CCT6A/EDEM1/AKT1/IPO7/CCT8/PPM1A/TARDBP/RBM22/ARF6/ADAM8/ZDHHC2/NR1H2/ACSL3/SAR1B/DNM1L/USP36/SORL1/AKT2/PDCD10/TFRC/STOM	46
BP	GO:0051988	regulation of attachment of spindle microtubules to kinetochore	6/1122	21/18888	0.285714285714286	4.80977845683728	4.3897625997386	0.0010862238683855	0.0161215076824259	0.013543240564819	CDC42/HNRNPU/RCC2/BECN1/APC/SIRT2	6
BP	GO:0061013	regulation of mRNA catabolic process	31/1122	290/18888	0.106896551724138	1.79952056057533	3.44809008413341	0.00113366824998584	0.0167181765905681	0.0140444859023953	PABPC1/ZFP36/YBX1/ROCK1/HNRNPU/CSDE1/CAPRIN1/SYNCRIP/PUM1/MAPKAPK2/SAMD4B/HNRNPD/HNRNPC/LARP1/IREB2/AKT1/FMR1/TARDBP/ELAVL1/HNRNPAB/PAN3/PUM2/ALKBH5/KHSRP/GIGYF2/UPF1/FASTK/CNOT8/CASC3/POLR2G/RC3H2	31
BP	GO:1903573	negative regulation of response to endoplasmic reticulum stress	9/1122	45/18888	0.2	3.3668449197861	3.99469959565441	0.00113528758518373	0.0167181765905681	0.0140444859023953	TMBIM6/PPP1R15B/TXNDC12/OPA1/HERPUD1/NR1H2/UFL1/SELENOS/BFAR	9
BP	GO:0000045	autophagosome assembly	16/1122	114/18888	0.140350877192982	2.36269818932358	3.66738739102829	0.00113969330441379	0.0167181765905681	0.0140444859023953	NSFL1C/SEC22B/BECN1/PIKFYVE/MAP1LC3B/ATG4B/IFT20/WDR45B/WDR45/WIPI2/RAB5A/RB1CC1/UBQLN1/SCFD1/PIK3C3/UBQLN2	16
BP	GO:0048525	negative regulation of viral process	14/1122	93/18888	0.150537634408602	2.53418434822609	3.72718497516581	0.00114323814175244	0.0167181765905681	0.0140444859023953	ZFP36/TNIP1/CSNK2B/FAM111A/IFI16/UBP1/TRIM26/ZNFX1/INPP5K/EIF2AK2/TRIM14/TASOR/APOBEC3C/LY6E	14
BP	GO:1903432	regulation of TORC1 signaling	14/1122	93/18888	0.150537634408602	2.53418434822609	3.72718497516581	0.00114323814175244	0.0167181765905681	0.0140444859023953	RBX1/CSNK1A1/SIK3/LAMTOR5/OTUB1/TBK1/VHL/WAC/RHEB/AKT1/FNIP1/OGT/USP7/GPR155	14
BP	GO:0008333	endosome to lysosome transport	12/1122	73/18888	0.164383561643836	2.76726979708446	3.80185250207671	0.00115719152942538	0.0168408438846522	0.0141475353631495	CHMP2B/M6PR/CHMP1B/SNAPIN/UBXN6/EPG5/CHMP1A/AP3D1/VCP/HMGXB4/CHMP3/PLEKHF2	12
BP	GO:0007623	circadian rhythm	24/1122	205/18888	0.117073170731707	1.9708360506065	3.5122272510262	0.00115840076599981	0.0168408438846522	0.0141475353631495	HNRNPU/SETX/PPP1CB/PPP1CA/BHLHE40/FBXW7/HNRNPD/CSNK1D/GSK3B/PPP1CC/SIRT1/ATF4/NONO/CREB1/TARDBP/TOP1/ID2/SFPQ/DDB1/FBXL3/DYRK1A/OGT/USP7/NCOR1	24
BP	GO:0043162	ubiquitin-dependent protein catabolic process via the multivesicular body sorting pathway	8/1122	37/18888	0.216216216216216	3.6398323457147	4.03917901148707	0.001245290585209	0.0179987929931952	0.015120296946479	CHMP2B/HGS/CHMP1B/VPS28/SNF8/CHMP1A/CHMP3/VPS36	8
BP	GO:0070873	regulation of glycogen metabolic process	8/1122	37/18888	0.216216216216216	3.6398323457147	4.03917901148707	0.001245290585209	0.0179987929931952	0.015120296946479	PPP1CA/GSK3A/GSK3B/PHKG2/INPP5K/AKT1/SELENOS/AKT2	8
BP	GO:1900182	positive regulation of protein localization to nucleus	14/1122	94/18888	0.148936170212766	2.50722494026624	3.68142093025811	0.00127140392547646	0.018322957441939	0.0153926186919622	TGFB1/CCT5/CDK5RAP3/LAMTOR5/UBR5/CREBBP/PPP3CB/CCT6A/AKT1/IPO7/CCT8/TARDBP/RBM22/TFRC	14
BP	GO:1901990	regulation of mitotic cell cycle phase transition	36/1122	356/18888	0.101123595505618	1.70233731899297	3.3619611335439	0.00129915532438414	0.0186687869157167	0.0156831406363136	DUSP1/ZNF207/ARID1A/TMOD3/DYNC1LI1/PPP2CA/RCC2/BRD4/CDK5RAP3/PSME2/CHFR/PSME3/APC/WAC/NBN/LSM10/TAOK3/BABAM2/PBRM1/PSMG2/CDKN2D/AKT1/ANAPC15/SIRT2/ANAPC11/ZNF655/CUL4A/ID2/GIGYF2/BABAM1/DDB1/TFDP1/SMARCA4/FBXO7/FOXN3/SMARCC1	36
BP	GO:0060260	regulation of transcription initiation by RNA polymerase II	12/1122	74/18888	0.162162162162162	2.72987425928602	3.74690701981165	0.00130793862146593	0.018740838115068	0.0157436688911779	ZNHIT1/GTF2A1/MED13/MED28/PWWP2A/NFKBIA/PSMC6/TAF9/NFKB1/MED1/TAF10/MED15	12
BP	GO:0001732	formation of cytoplasmic translation initiation complex	5/1122	15/18888	0.333333333333333	5.61140819964349	4.48995322596329	0.00133321556893237	0.018965244576798	0.0159321866623056	EIF3A/EIF3L/EIF3M/EIF3B/EIF5	5
BP	GO:0034314	Arp2/3 complex-mediated actin nucleation	9/1122	46/18888	0.195652173913043	3.29365263892118	3.91404804998268	0.00133819977342729	0.018965244576798	0.0159321866623056	ARPC2/ACTR3/BRK1/ARF1/IQGAP2/GMFG/WASF2/WASHC1/WASHC2A	9
BP	GO:0042789	mRNA transcription by RNA polymerase II	9/1122	46/18888	0.195652173913043	3.29365263892118	3.91404804998268	0.00133819977342729	0.018965244576798	0.0159321866623056	NCOA1/AP3B1/ATF4/CREB1/NR1H2/NCBP3/TAF9/MED1/TAF10	9
BP	GO:0031507	heterochromatin formation	15/1122	105/18888	0.142857142857143	2.40488922841864	3.62774993253048	0.001338857772819	0.018965244576798	0.0159321866623056	HNRNPU/BAZ2A/BAZ1A/UBR5/XIST/ZNFX1/SIRT1/RLIM/SETDB2/UBR2/SIRT2/CDYL/CBX3/TASOR/DYRK1A	15
BP	GO:0090316	positive regulation of intracellular protein transport	14/1122	95/18888	0.147368421052632	2.48083309878975	3.63624342079867	0.00141137082112916	0.0198767285544277	0.016697899585885	CDC42/TGFB1/ERGIC3/UBR5/BCAP31/GSK3B/EDEM1/PPM1A/TARDBP/RBM22/ZDHHC2/SAR1B/SORL1/PDCD10	14
BP	GO:0036092	phosphatidylinositol-3-phosphate biosynthetic process	6/1122	22/18888	0.272727272727273	4.59115216334468	4.23534041480908	0.00141919522059972	0.0198767285544277	0.016697899585885	BECN1/PIKFYVE/UVRAG/PIK3C2A/PIK3CD/PIK3C3	6
BP	GO:0045947	negative regulation of translational initiation	6/1122	22/18888	0.272727272727273	4.59115216334468	4.23534041480908	0.00141919522059972	0.0198767285544277	0.016697899585885	LARP1/ATF4/FMR1/GIGYF2/EIF2AK1/EIF2S1	6
BP	GO:1902774	late endosome to lysosome transport	6/1122	22/18888	0.272727272727273	4.59115216334468	4.23534041480908	0.00141919522059972	0.0198767285544277	0.016697899585885	CHMP2B/CHMP1B/SNAPIN/CHMP1A/PLEKHM1/CHMP3	6
BP	GO:0051607	defense response to virus	32/1122	307/18888	0.104234527687296	1.75470745005139	3.35039778541219	0.00144305061379025	0.0201540664375424	0.0169308836059128	PCBP2/DDX17/TANK/NLRP1/TRIM44/IFI16/SERINC3/EXOC1/ADAR/TBK1/BECN1/DHX15/TRIM26/TRIM22/ZNFX1/DNAJC3/ITCH/RELA/DDX21/IRF1/IFNAR2/EIF2AK2/APOBEC3C/CHMP3/NCBP3/PPM1B/CARD8/TRIM56/SPN/PQBP1/IRF2/NT5C3A	32
BP	GO:0061077	chaperone-mediated protein folding	12/1122	75/18888	0.16	2.69347593582888	3.69286748263724	0.00147455986627851	0.0204963229988948	0.0172184040436157	CCT5/DNAJC7/BAG1/PFDN5/FKBP5/CCT6A/ERO1A/CSNK2A1/CCT8/PDIA4/SDF2/PFDN2	12
BP	GO:0006626	protein targeting to mitochondrion	15/1122	106/18888	0.141509433962264	2.38220159418828	3.58621641252116	0.00147580121351656	0.0204963229988948	0.0172184040436157	UBE2D3/TIMM13/FBXW7/GSK3A/PARL/BCAP31/MTCH1/TIMM17A/HSPA4/NDUFA13/TIMM17B/FBXO7/DNAJC15/ROMO1/USP36	15
BP	GO:0045912	negative regulation of carbohydrate metabolic process	10/1122	56/18888	0.178571428571429	3.0061115355233	3.77819140480953	0.00153462498333129	0.0212539148109281	0.0178548363402978	TGFB1/PPP2CA/GSK3A/GSK3B/HDAC4/INPP5K/PGP/USP7/SELENOS/NCOR1	10
BP	GO:0005979	regulation of glycogen biosynthetic process	7/1122	30/18888	0.233333333333333	3.92798573975045	4.03334023393494	0.00155963865141239	0.0214213352895647	0.0179954817354009	PPP1CA/GSK3A/GSK3B/INPP5K/AKT1/SELENOS/AKT2	7
BP	GO:0010962	regulation of glucan biosynthetic process	7/1122	30/18888	0.233333333333333	3.92798573975045	4.03334023393494	0.00155963865141239	0.0214213352895647	0.0179954817354009	PPP1CA/GSK3A/GSK3B/INPP5K/AKT1/SELENOS/AKT2	7
BP	GO:0034067	protein localization to Golgi apparatus	7/1122	30/18888	0.233333333333333	3.92798573975045	4.03334023393494	0.00155963865141239	0.0214213352895647	0.0179954817354009	ARL5A/CSNK1D/VPS13C/IFT20/RAB6A/VPS13D/SORL1	7
BP	GO:0006497	protein lipidation	14/1122	96/18888	0.145833333333333	2.45499108734403	3.59163783121304	0.00156396713177784	0.0214216104110177	0.0179957128574582	GOLGA7/ATG4B/PIGT/ZDHHC5/WDR45B/MPPE1/WDR45/GPAA1/WIPI2/PPM1A/RB1CC1/ZDHHC2/PPM1B/PIK3C3	14
BP	GO:0032388	positive regulation of intracellular transport	18/1122	140/18888	0.128571428571429	2.16440030557678	3.47513712381854	0.00161916912130431	0.0221167826129808	0.0185797081357302	CDC42/TGFB1/SCP2/DYNC1H1/ERGIC3/UBR5/SNAPIN/BCAP31/GSK3B/RAB21/EDEM1/PPM1A/TARDBP/RBM22/ZDHHC2/SAR1B/SORL1/PDCD10	18
BP	GO:0034243	regulation of transcription elongation by RNA polymerase II	13/1122	86/18888	0.151162790697674	2.54470836960577	3.6080852547192	0.00162924135105607	0.0221933917738378	0.0186440654102105	HNRNPU/BRD4/SUPT6H/NELFE/VHL/MED28/PWWP2A/TCERG1/CCNK/SUPT5H/INTS11/MED1/MED15	13
BP	GO:0032507	maintenance of protein location in cell	11/1122	66/18888	0.166666666666667	2.80570409982175	3.69291028476523	0.00163380813706535	0.0221947925068004	0.0186452421279129	HNRNPU/TWF2/TXN/KDELR2/VPS13C/INSIG1/AKT1/GPAA1/CHCHD10/VPS13D/SORL1	11
BP	GO:0006402	mRNA catabolic process	35/1122	348/18888	0.100574712643678	1.69309730161657	3.27953337408327	0.0016513218156982	0.022371586015399	0.0187937615508115	PABPC1/ZFP36/YBX1/ROCK1/HNRNPU/CSDE1/CAPRIN1/SYNCRIP/LSM6/PUM1/MAPKAPK2/SAMD4B/HNRNPD/HNRNPC/LARP1/IREB2/AGO3/AKT1/FMR1/TENT2/TARDBP/ELAVL1/HNRNPAB/PAN3/PUM2/ALKBH5/KHSRP/GIGYF2/UPF1/FASTK/SMG1/CNOT8/CASC3/POLR2G/RC3H2	35
BP	GO:0043487	regulation of RNA stability	30/1122	285/18888	0.105263157894737	1.77202364199268	3.30023318390806	0.00171702842064941	0.0231985470311655	0.0194884690307119	PABPC1/ZFP36/YBX1/ROCK1/HNRNPU/CSDE1/CAPRIN1/SYNCRIP/PUM1/MAPKAPK2/SAMD4B/HNRNPD/HNRNPC/DDX49/LARP1/IREB2/AKT1/FMR1/TARDBP/ELAVL1/PAN3/PUM2/ALKBH5/KHSRP/GIGYF2/UPF1/FASTK/CNOT8/POLR2G/RC3H2	30
BP	GO:0044088	regulation of vacuole organization	10/1122	57/18888	0.175438596491228	2.95337273665447	3.71166650585393	0.00176386889549479	0.0236589736354402	0.0198752609106632	SEC22B/BECN1/PIKFYVE/IFT20/PPP3CB/WDR45/FNIP1/RAB5A/SCFD1/UBQLN2	10
BP	GO:0051293	establishment of spindle localization	10/1122	57/18888	0.175438596491228	2.95337273665447	3.71166650585393	0.00176386889549479	0.0236589736354402	0.0198752609106632	DYNC1H1/CFL1/MAPRE1/NSFL1C/MYH9/CLASP2/NDEL1/HTT/KPNB1/DCTN1	10
BP	GO:1902850	microtubule cytoskeleton organization involved in mitosis	20/1122	164/18888	0.121951219512195	2.05295421938177	3.40341717975127	0.00176538198285364	0.0236589736354402	0.0198752609106632	ZNF207/HNRNPU/DYNC1H1/MAPRE1/CHMP2B/NSFL1C/DCTN2/CHMP1B/SMC1A/CHMP1A/CLASP2/NDEL1/VCP/GOLGA2/RMDN1/HTT/STAG2/CHMP3/KPNB1/DCTN1	20
BP	GO:0043488	regulation of mRNA stability	29/1122	273/18888	0.106227106227106	1.78825096472155	3.29683645602129	0.00177015867590886	0.023659217571556	0.0198754658347661	PABPC1/ZFP36/YBX1/ROCK1/HNRNPU/CSDE1/CAPRIN1/SYNCRIP/PUM1/MAPKAPK2/SAMD4B/HNRNPD/HNRNPC/LARP1/IREB2/AKT1/FMR1/TARDBP/ELAVL1/PAN3/PUM2/ALKBH5/KHSRP/GIGYF2/UPF1/FASTK/CNOT8/POLR2G/RC3H2	29
BP	GO:0140632	canonical inflammasome complex assembly	8/1122	39/18888	0.205128205128205	3.45317427670369	3.85389287133886	0.00178604773139432	0.0238075853096315	0.0200001055402078	CSNK1A1/PPP2CA/NLRP1/NEK7/PLCG2/SIRT2/EIF2AK2/CARD8	8
BP	GO:0048015	phosphatidylinositol-mediated signaling	6/1122	23/18888	0.260869565217391	4.39153685189491	4.08992310969437	0.00182460960763789	0.024256574783892	0.0203772893979937	PI4KB/PI4KA/PLCG2/PIK3C2A/PIK3CD/PIK3C3	6
BP	GO:0006356	regulation of transcription by RNA polymerase I	9/1122	48/18888	0.1875	3.15641711229947	3.7592051649844	0.00183139772751729	0.0242690220977932	0.0203877460481948	BAZ2A/DEK/CREBBP/ATF4/DDX21/POLR2L/SMARCA4/SIRT7/MAF1	9
BP	GO:0034497	protein localization to phagophore assembly site	5/1122	16/18888	0.3125	5.26069518716578	4.28464241536099	0.00184507046519828	0.0242690220977932	0.0203877460481948	ATG4B/WDR45B/WDR45/WIPI2/PIK3C3	5
BP	GO:1900034	regulation of cellular response to heat	5/1122	16/18888	0.3125	5.26069518716578	4.28464241536099	0.00184507046519828	0.0242690220977932	0.0203877460481948	DNAJC7/MAPKAPK2/CREBBP/GSK3B/SIRT1	5
BP	GO:1903599	positive regulation of autophagy of mitochondrion	5/1122	16/18888	0.3125	5.26069518716578	4.28464241536099	0.00184507046519828	0.0242690220977932	0.0203877460481948	SLC25A5/VDAC1/HTT/FBXO7/VPS13D	5
BP	GO:0007064	mitotic sister chromatid cohesion	7/1122	31/18888	0.225806451612903	3.80127652233914	3.92268665112678	0.00191262828487166	0.0248289208888801	0.0208581018095177	PDS5B/NAA50/MAU2/SMC1A/NIPBL/STAG2/POGZ	7
BP	GO:0070979	protein K11-linked ubiquitination	7/1122	31/18888	0.225806451612903	3.80127652233914	3.92268665112678	0.00191262828487166	0.0248289208888801	0.0208581018095177	UBE2D3/TRIM26/UBE2E3/ANAPC13/ANAPC11/UBE2A/UBE2H	7
BP	GO:0044843	cell cycle G1/S phase transition	28/1122	262/18888	0.106870229007634	1.79907743805364	3.27312660813848	0.00192503944326344	0.0248289208888801	0.0208581018095177	PIAS1/ARID1A/PPP2CA/FBXW7/PSME2/PPP6C/PSME3/PPP3CA/APC/WAC/LSM10/PBRM1/CDKN2D/AKT1/PLCG2/ZNF655/CUL4A/ID2/CUL1/GIGYF2/TFDP1/EIF4E/SMARCA4/PAGR1/FBXO7/SMARCC1/TAF10/CUL5	28
BP	GO:0002262	myeloid cell homeostasis	21/1122	177/18888	0.11864406779661	1.99728088461887	3.34995303395518	0.0019383788182633	0.0248289208888801	0.0208581018095177	ZFP36/TMOD3/SP3/BCL2L11/SLC25A5/INPP5D/CFLAR/CDK5RAP3/ADAR/HIPK2/GPI/NF1/TMEM14C/HMGB2/IREB2/ID2/PIK3CD/JMJD6/UFL1/PTPN2/MED1	21
BP	GO:0006661	phosphatidylinositol biosynthetic process	17/1122	131/18888	0.129770992366412	2.18459403192228	3.41905894896617	0.00194644557574107	0.0248289208888801	0.0208581018095177	INPP5D/EFR3A/BECN1/PIKFYVE/PIGT/PI4KB/INPP5K/MPPE1/PI4KA/PLCG2/GPAA1/UVRAG/PIK3C2A/PIK3CD/CDIPT/SMG1/PIK3C3	17
BP	GO:0033572	transferrin transport	4/1122	10/18888	0.4	6.73368983957219	4.55763241437628	0.0019475621775268	0.0248289208888801	0.0208581018095177	ARHGAP1/RAB11B/DNM2/TFRC	4
BP	GO:0035646	endosome to melanosome transport	4/1122	10/18888	0.4	6.73368983957219	4.55763241437628	0.0019475621775268	0.0248289208888801	0.0208581018095177	CD63/AP1M1/AP3D1/AP1G1	4
BP	GO:0043485	endosome to pigment granule transport	4/1122	10/18888	0.4	6.73368983957219	4.55763241437628	0.0019475621775268	0.0248289208888801	0.0208581018095177	CD63/AP1M1/AP3D1/AP1G1	4
BP	GO:0048757	pigment granule maturation	4/1122	10/18888	0.4	6.73368983957219	4.55763241437628	0.0019475621775268	0.0248289208888801	0.0208581018095177	CD63/AP1M1/AP3D1/AP1G1	4
BP	GO:0070874	negative regulation of glycogen metabolic process	4/1122	10/18888	0.4	6.73368983957219	4.55763241437628	0.0019475621775268	0.0248289208888801	0.0208581018095177	GSK3A/GSK3B/INPP5K/SELENOS	4
BP	GO:1904896	ESCRT complex disassembly	4/1122	10/18888	0.4	6.73368983957219	4.55763241437628	0.0019475621775268	0.0248289208888801	0.0208581018095177	CHMP2B/CHMP1B/CHMP1A/IST1	4
BP	GO:1904903	ESCRT III complex disassembly	4/1122	10/18888	0.4	6.73368983957219	4.55763241437628	0.0019475621775268	0.0248289208888801	0.0208581018095177	CHMP2B/CHMP1B/CHMP1A/IST1	4
BP	GO:1904951	positive regulation of establishment of protein localization	33/1122	326/18888	0.101226993865031	1.70407795019848	3.22255433908787	0.00198754840044845	0.0252738891228381	0.021231907532587	SERP1/UBE2D3/CDC42/DYNLL1/TGFB1/CCT5/ERGIC3/FBXW7/STX4/UBR5/GSK3A/VPS28/BCAP31/GSK3B/PPP3CB/CCT6A/EDEM1/CCT8/PPM1A/TARDBP/RBM22/ARF6/ADAM8/ZDHHC2/NR1H2/ACSL3/SAR1B/DNM1L/USP36/SORL1/AKT2/PDCD10/STOM	33
BP	GO:0045185	maintenance of protein location	13/1122	88/18888	0.147727272727273	2.48687408847837	3.51333606895296	0.00201469873391438	0.025553780880159	0.0214670369929438	YWHAB/HNRNPU/TWF2/TXN/KDELR2/VPS13C/INSIG1/AKT1/GPAA1/NFKBIA/CHCHD10/VPS13D/SORL1	13
BP	GO:0016925	protein sumoylation	11/1122	68/18888	0.161764705882353	2.72318339100346	3.57733191048413	0.00209305968217447	0.0264801341978918	0.0222452412451274	PIAS1/SUMO3/GNL3L/SENP6/HMG20B/HDAC4/CBX4/RELA/UBE2I/SUMO2/NFATC2IP	11
BP	GO:0070884	regulation of calcineurin-NFAT signaling cascade	8/1122	40/18888	0.2	3.3668449197861	3.76573930986925	0.00211817814174947	0.0266622322045022	0.0223982168326766	PTBP1/SPPL3/PPP3CA/GSK3B/PPP3CB/CAMTA1/PLCG2/NFAT5	8
BP	GO:1902686	mitochondrial outer membrane permeabilization involved in programmed cell death	8/1122	40/18888	0.2	3.3668449197861	3.76573930986925	0.00211817814174947	0.0266622322045022	0.0223982168326766	SLC25A6/BCL2L11/SLC25A5/GSK3A/GSK3B/BLOC1S2/SPG7/CHCHD10	8
BP	GO:0002573	myeloid leukocyte differentiation	26/1122	239/18888	0.108786610878661	1.83133824088783	3.25036418449005	0.00214002545498512	0.0267398155415429	0.0224633924860994	FOS/CDC42/TGFB1/SP3/LBR/INPP5D/AP3B1/OSTM1/FBXW7/IFI16/PPP3CA/NEDD9/NF1/MYH9/SIRT1/IREB2/CUL4A/CREB1/ID2/PIK3CD/NR3C1/EIF2AK1/PTPN2/NME2/MED1/TFRC	26
BP	GO:0031669	cellular response to nutrient levels	26/1122	239/18888	0.108786610878661	1.83133824088783	3.25036418449005	0.00214002545498512	0.0267398155415429	0.0224633924860994	FOS/CSNK1A1/NCOA1/IFI16/CREBBP/NFE2L2/BECN1/STK24/MAP1LC3B/WDR45B/SIRT1/RHEB/ATF4/WDR45/TXN2/WIPI2/EIF2AK2/FNIP1/OGT/DNAJC15/USF2/PIK3C3/MED1/GPR155/EIF2S1/MAPKAP1	26
BP	GO:0090174	organelle membrane fusion	16/1122	121/18888	0.132231404958678	2.22601317010651	3.39995746133427	0.00214585406296774	0.0267398155415429	0.0224633924860994	VTI1B/RAB8B/CHMP2B/YIPF4/STX4/SEC22B/CHMP1B/SNAPIN/PIKFYVE/EEA1/CHMP1A/PLEKHM1/USO1/UVRAG/CHMP3/VCPIP1	16
BP	GO:1905037	autophagosome organization	16/1122	121/18888	0.132231404958678	2.22601317010651	3.39995746133427	0.00214585406296774	0.0267398155415429	0.0224633924860994	NSFL1C/SEC22B/BECN1/PIKFYVE/MAP1LC3B/ATG4B/IFT20/WDR45B/WDR45/WIPI2/RAB5A/RB1CC1/UBQLN1/SCFD1/PIK3C3/UBQLN2	16
BP	GO:0090150	establishment of protein localization to membrane	29/1122	277/18888	0.104693140794224	1.76242784609741	3.21245364292414	0.00220167055908418	0.0273667650494163	0.0229900757327527	GOLGA7/WDR83OS/RAB8B/TIMM13/AP3B1/CCDC47/WNK1/SEC61B/EMC3/EMC10/GET3/RAB11B/PIKFYVE/NSF/SRP72/MTCH1/INPP5K/SEC63/HSPA4/GGA1/NDUFA13/TRAM1/ZDHHC2/TMEM147/ACSL3/ROMO1/SORL1/AKT2/STOM	29
BP	GO:0034101	erythrocyte homeostasis	18/1122	144/18888	0.125	2.10427807486631	3.3428096517471	0.0022244015783385	0.0275117528544752	0.0231118760483037	ZFP36/TMOD3/SP3/SLC25A5/INPP5D/CFLAR/CDK5RAP3/ADAR/HIPK2/GPI/TMEM14C/HMGB2/IREB2/ID2/JMJD6/UFL1/PTPN2/MED1	18
BP	GO:1900180	regulation of protein localization to nucleus	18/1122	144/18888	0.125	2.10427807486631	3.3428096517471	0.0022244015783385	0.0275117528544752	0.0231118760483037	TGFB1/CCT5/SUMO3/CDK5RAP3/LAMTOR5/UBR5/CREBBP/NF1/GSK3B/PPP3CB/CCT6A/AKT1/RASSF5/IPO7/CCT8/TARDBP/RBM22/TFRC	18
BP	GO:0006094	gluconeogenesis	13/1122	89/18888	0.146067415730337	2.45893168298985	3.46693480482437	0.00223388851670057	0.0275605302854472	0.0231528526427266	SLC25A11/GPI/SIRT1/ATF4/PGP/DDB1/NR3C1/MDH2/OGT/USP7/PTPN2/SELENOS/SIRT7	13
BP	GO:0042326	negative regulation of phosphorylation	32/1122	316/18888	0.10126582278481	1.70473160495499	3.17483414314646	0.00229089933656166	0.0281057063271285	0.0236108402223072	DUSP1/ROCK1/PAK2/HNRNPU/DYNLL1/TGFB1/PKN1/PPP2CA/DNAJC10/PPP2R1A/CDK5RAP3/PPP1R15B/ADAR/SAMSN1/NF1/APC/STK38/SIRT1/INPP5K/NNT/DNAJC3/CDKN2D/AKT1/IPO7/NIBAN1/SIRT2/TARDBP/FKBP8/CALM3/IBTK/GGNBP2/PTPN2	32
BP	GO:0007030	Golgi organization	19/1122	156/18888	0.121794871794872	2.05032222679282	3.31036491470872	0.00230373229705109	0.0281057063271285	0.0236108402223072	CDC42/CSNK1A1/VTI1B/YIPF4/NSFL1C/SEC22B/CSNK1D/SEC16A/NPLOC4/CLASP2/RAB2A/USO1/ATL3/GOLGA2/SURF4/HTT/ARFGEF1/VCPIP1/PDCD10	19
BP	GO:0007062	sister chromatid cohesion	10/1122	59/18888	0.169491525423729	2.85325840659839	3.58287326719234	0.00230531519838739	0.0281057063271285	0.0236108402223072	PPP2R1A/PDS5B/FBXW7/NAA50/MAU2/SMC1A/NIPBL/WAPL/STAG2/POGZ	10
BP	GO:0033233	regulation of protein sumoylation	6/1122	24/18888	0.25	4.20855614973262	3.95258720603625	0.00231199394364352	0.0281057063271285	0.0236108402223072	PIAS1/GNL3L/HMG20B/HDAC4/RELA/UBE2I	6
BP	GO:0046426	negative regulation of receptor signaling pathway via JAK-STAT	6/1122	24/18888	0.25	4.20855614973262	3.95258720603625	0.00231199394364352	0.0281057063271285	0.0236108402223072	PPP2CA/PPP2R1A/HGS/VHL/GGNBP2/PTPN2	6
BP	GO:0046628	positive regulation of insulin receptor signaling pathway	6/1122	24/18888	0.25	4.20855614973262	3.95258720603625	0.00231199394364352	0.0281057063271285	0.0236108402223072	OSBPL8/SNX5/SIRT1/PTPN2/PTPN11/SORL1	6
BP	GO:0090169	regulation of spindle assembly	7/1122	32/18888	0.21875	3.68248663101604	3.81654915604428	0.00232445414133211	0.0281882585139104	0.0236801900713885	HNRNPU/DYNC1H1/CHMP2B/SENP6/CHMP1B/CHMP1A/CHMP3	7
BP	GO:0009299	mRNA transcription	9/1122	50/18888	0.18	3.03016042780749	3.61227706583539	0.00246006952661858	0.029760257144398	0.0250007834079204	NCOA1/AP3B1/ATF4/CREB1/NR1H2/NCBP3/TAF9/MED1/TAF10	9
BP	GO:2000628	regulation of miRNA metabolic process	13/1122	90/18888	0.144444444444444	2.43161021984551	3.4211594187083	0.00247229204183724	0.0298355243495504	0.0250640133418757	FOS/TGFB1/XIST/RELA/TENT2/YY1/NR3C1/SMARCA4/NR1H2/NFKB1/POU2F1/NCOR1/RC3H2	13
BP	GO:1904294	positive regulation of ERAD pathway	5/1122	17/18888	0.294117647058824	4.9512425290972	4.09584752402479	0.00248714928978505	0.0298435463390729	0.0250707523973073	NFE2L2/BCAP31/HERPUD1/UBQLN1/UBQLN2	5
BP	GO:0010591	regulation of lamellipodium assembly	8/1122	41/18888	0.195121951219512	3.28472675101083	3.68034192939534	0.00249696606537698	0.0298435463390729	0.0250707523973073	ARPC2/ACTR3/BRK1/CAPZB/CDC42/TWF2/ABI3/WASF2	8
BP	GO:0048489	synaptic vesicle transport	8/1122	41/18888	0.195121951219512	3.28472675101083	3.68034192939534	0.00249696606537698	0.0298435463390729	0.0250707523973073	BLOC1S1/AP3B1/SNAPIN/KIF5B/AP3D1/AP1G1/DNM2/BLOC1S2	8
BP	GO:0106056	regulation of calcineurin-mediated signaling	8/1122	41/18888	0.195121951219512	3.28472675101083	3.68034192939534	0.00249696606537698	0.0298435463390729	0.0250707523973073	PTBP1/SPPL3/PPP3CA/GSK3B/PPP3CB/CAMTA1/PLCG2/NFAT5	8
BP	GO:0043543	protein acylation	14/1122	101/18888	0.138613861386139	2.33345687509927	3.37671209800583	0.00254793326106354	0.0303796742781965	0.0255211389117762	BLOC1S1/GOLGA7/NAA50/OGDH/CREBBP/DIP2B/GSK3B/ZDHHC5/SIRT1/DLD/PPM1A/CDYL/ZDHHC2/PPM1B	14
BP	GO:0016579	protein deubiquitination	15/1122	112/18888	0.133928571428571	2.25458365164247	3.34649504855794	0.00256685584174143	0.0305320747491349	0.0256491664065223	TANK/TNIP1/USP8/OTUB1/USP48/USP22/ZRANB1/BABAM2/ITCH/USP10/VCP/USP7/OTUD4/VCPIP1/USP36	15
BP	GO:0097191	extrinsic apoptotic signaling pathway	25/1122	230/18888	0.108695652173913	1.82980702162288	3.18193694202839	0.00260534383798705	0.0309159178101948	0.0259716225326783	PAK2/TGFB1/PPP1CA/PPP2R1A/BCL2L11/CFLAR/PHIP/STX4/PSME3/GSK3A/HIPK1/NF1/GSK3B/HMGB2/TMBIM1/RELA/AKT1/BLOC1S2/NDUFA13/RB1CC1/HTT/BCL10/DEDD2/MKNK2/TNFSF12	25
BP	GO:0007080	mitotic metaphase chromosome alignment	10/1122	60/18888	0.166666666666667	2.80570409982175	3.52049072287473	0.00262208114131396	0.0310404462728881	0.026076235510611	HNRNPU/MAPRE1/CHMP2B/DCTN2/CHMP1B/BECN1/CHMP1A/RMDN1/CHMP3/KPNB1	10
BP	GO:0032922	circadian regulation of gene expression	11/1122	70/18888	0.157142857142857	2.6453781512605	3.46586070133818	0.00265194764502747	0.0312452220167692	0.0262482620490621	HNRNPU/PPP1CB/PPP1CA/BHLHE40/CSNK1D/PPP1CC/SIRT1/ATF4/TOP1/ID2/OGT	11
BP	GO:0046626	regulation of insulin receptor signaling pathway	11/1122	70/18888	0.157142857142857	2.6453781512605	3.46586070133818	0.00265194764502747	0.0312452220167692	0.0262482620490621	OSBPL8/SNX5/GSK3A/GSK3B/SIRT1/INPP5K/RELA/OGT/PTPN2/PTPN11/SORL1	11
BP	GO:0016051	carbohydrate biosynthetic process	23/1122	206/18888	0.111650485436893	1.87954934842428	3.18981302638199	0.0026951685703323	0.0316046654049345	0.0265502206729856	TGFB1/PPP1CA/SLC25A11/GSK3A/GPI/GSK3B/PHKG2/SIRT1/INPP5K/AKT1/ATF4/CHST11/PGP/DDB1/NR3C1/MDH2/OGT/USP7/PTPN2/SELENOS/NFKB1/SIRT7/AKT2	23
BP	GO:0032869	cellular response to insulin stimulus	23/1122	206/18888	0.111650485436893	1.87954934842428	3.18981302638199	0.0026951685703323	0.0316046654049345	0.0265502206729856	NCOA1/CFLAR/PHIP/OSBPL8/SNX5/GSK3A/GSK3B/APC/SIRT1/INPP5K/INSIG1/RELA/AKT1/NDEL1/USO1/PIK3C2A/OGT/PTPN2/SELENOS/PTPN11/SMARCC1/SORL1/AKT2	23
BP	GO:0006109	regulation of carbohydrate metabolic process	21/1122	182/18888	0.115384615384615	1.94241053064583	3.21046876568215	0.00272416889260591	0.031794759939053	0.0267099139260199	TGFB1/PPP1CA/PPP2CA/GSK3A/GSK3B/PHKG2/HDAC4/SIRT1/INPP5K/AKT1/PGP/DDB1/NR3C1/OGT/USP7/PTPN2/SELENOS/NFKB1/SIRT7/NCOR1/AKT2	21
BP	GO:0006839	mitochondrial transport	21/1122	182/18888	0.115384615384615	1.94241053064583	3.21046876568215	0.00272416889260591	0.031794759939053	0.0267099139260199	SLC25A6/BCL2L11/TIMM13/SLC25A5/GHITM/VDAC1/GSK3A/TMEM14C/GSK3B/MTCH1/TIMM17A/HSPA4/BLOC1S2/NDUFA13/TIMM17B/SPG7/SLC25A3/CHCHD10/MPC1/DNAJC15/ROMO1	21
BP	GO:0032479	regulation of type I interferon production	16/1122	124/18888	0.129032258064516	2.17215801276522	3.29092042322316	0.00276167174611372	0.032081850284293	0.0269510907244939	RBX1/TANK/REL/TBK1/HMGB2/XIAP/FLOT1/NPLOC4/ITCH/PLCG2/IRF1/YY1/PPM1B/PTPN11/TRIM56/PQBP1	16
BP	GO:0032606	type I interferon production	16/1122	124/18888	0.129032258064516	2.17215801276522	3.29092042322316	0.00276167174611372	0.032081850284293	0.0269510907244939	RBX1/TANK/REL/TBK1/HMGB2/XIAP/FLOT1/NPLOC4/ITCH/PLCG2/IRF1/YY1/PPM1B/PTPN11/TRIM56/PQBP1	16
BP	GO:0042158	lipoprotein biosynthetic process	14/1122	102/18888	0.137254901960784	2.31057984691203	3.33525851831895	0.00279574179322155	0.032391362978066	0.0272111039287305	GOLGA7/ATG4B/PIGT/ZDHHC5/WDR45B/MPPE1/WDR45/GPAA1/WIPI2/PPM1A/RB1CC1/ZDHHC2/PPM1B/PIK3C3	14
BP	GO:0035305	negative regulation of dephosphorylation	7/1122	33/18888	0.212121212121212	3.57089612704586	3.71459372989629	0.00280134474669517	0.032391362978066	0.0272111039287305	YWHAB/ROCK1/GSK3B/SWAP70/INPP5K/IKBKB/TIPRL	7
BP	GO:0032868	response to insulin	28/1122	269/18888	0.104089219330855	1.75226129654295	3.12284027605692	0.00282181486862994	0.0325523515703667	0.0273463460708843	FOS/NCOA1/CFLAR/PHIP/OSBPL8/SNX5/GSK3A/GSK3B/STXBP3/VPS13C/APC/SIRT1/INPP5K/INSIG1/RELA/AKT1/NDEL1/USO1/SRSF4/PIK3C2A/SRSF6/OGT/PTPN2/SELENOS/PTPN11/SMARCC1/SORL1/AKT2	28
BP	GO:0019083	viral transcription	9/1122	51/18888	0.176470588235294	2.97074551745832	3.54154574905003	0.00283280569295368	0.0326034951513095	0.0273893104036067	ZFP36/CHD1/UBP1/MON1B/INPP5K/TARDBP/TRIM14/SMARCA4/USF2	9
BP	GO:0048284	organelle fusion	19/1122	159/18888	0.119496855345912	2.01163690175899	3.21920786368424	0.00286258122233952	0.0327005754580268	0.0274708649315007	VTI1B/RAB8B/CHMP2B/YIPF4/STX4/SEC22B/CHMP1B/SNAPIN/PARL/PIKFYVE/EEA1/CHMP1A/PLEKHM1/USO1/UVRAG/OPA1/CHMP3/VCPIP1/TFRC	19
BP	GO:0006123	mitochondrial electron transport, cytochrome c to oxygen	6/1122	25/18888	0.24	4.04021390374332	3.82253836158236	0.00289121566558191	0.0327005754580268	0.0274708649315007	COX5B/COX8A/COX6B1/COX5A/COX7B/COX7A2L	6
BP	GO:0043153	entrainment of circadian clock by photoperiod	6/1122	25/18888	0.24	4.04021390374332	3.82253836158236	0.00289121566558191	0.0327005754580268	0.0274708649315007	PPP1CB/PPP1CA/BHLHE40/PPP1CC/ID2/FBXL3	6
BP	GO:0031346	positive regulation of cell projection organization	35/1122	360/18888	0.0972222222222222	1.63666072489602	3.06498341256461	0.00290195423006142	0.0327005754580268	0.0274708649315007	ARPC2/ACTR3/BRK1/CDC42/TWF2/EIF4G2/DYNLL1/SETX/CAPRIN1/MARK2/RAB8B/KIDINS220/CFLAR/DOCK11/NFE2L2/NEDD9/GSK3B/STK24/APC/WASF2/IST1/IFT20/RAB21/WASHC1/PLEKHM1/NDEL1/FMR1/NRDC/PUM2/MIEN1/ARF6/HTT/NME2/SEPTIN9/ATMIN	35
BP	GO:0006983	ER overload response	4/1122	11/18888	0.363636363636364	6.1215362177929	4.26986	0.00291731523734672	0.0327005754580268	0.0274708649315007	CCDC47/PPP1R15B/GSK3B/SELENOS	4
BP	GO:0034085	establishment of sister chromatid cohesion	4/1122	11/18888	0.363636363636364	6.1215362177929	4.26986	0.00291731523734672	0.0327005754580268	0.0274708649315007	NAA50/SMC1A/NIPBL/STAG2	4
BP	GO:0034975	protein folding in endoplasmic reticulum	4/1122	11/18888	0.363636363636364	6.1215362177929	4.26986	0.00291731523734672	0.0327005754580268	0.0274708649315007	P4HB/DNAJC10/ERO1A/DNAJC3	4
BP	GO:0051469	vesicle fusion with vacuole	4/1122	11/18888	0.363636363636364	6.1215362177929	4.26986	0.00291731523734672	0.0327005754580268	0.0274708649315007	CHMP2B/CHMP1B/CHMP1A/CHMP3	4
BP	GO:0051987	positive regulation of attachment of spindle microtubules to kinetochore	4/1122	11/18888	0.363636363636364	6.1215362177929	4.26986	0.00291731523734672	0.0327005754580268	0.0274708649315007	HNRNPU/RCC2/BECN1/SIRT2	4
BP	GO:0061763	multivesicular body-lysosome fusion	4/1122	11/18888	0.363636363636364	6.1215362177929	4.26986	0.00291731523734672	0.0327005754580268	0.0274708649315007	CHMP2B/CHMP1B/CHMP1A/CHMP3	4
BP	GO:0035794	positive regulation of mitochondrial membrane permeability	8/1122	42/18888	0.19047619047619	3.20651897122485	3.59754145701967	0.00292674096516934	0.0327005754580268	0.0274708649315007	SLC25A6/BCL2L11/SLC25A5/GSK3A/GSK3B/BLOC1S2/SPG7/CHCHD10	8
BP	GO:0071364	cellular response to epidermal growth factor stimulus	8/1122	42/18888	0.19047619047619	3.20651897122485	3.59754145701967	0.00292674096516934	0.0327005754580268	0.0274708649315007	ZFP36/FOS/CFLAR/BECN1/INPP5K/AKT1/PTPN11/MED1	8
BP	GO:0141084	inflammasome-mediated signaling pathway	8/1122	42/18888	0.19047619047619	3.20651897122485	3.59754145701967	0.00292674096516934	0.0327005754580268	0.0274708649315007	CSNK1A1/PPP2CA/NLRP1/NEK7/PLCG2/SIRT2/EIF2AK2/CARD8	8
BP	GO:0019319	hexose biosynthetic process	13/1122	92/18888	0.141304347826087	2.37874912810974	3.33142113042014	0.00301172445032677	0.0335746501502796	0.0282051513308865	SLC25A11/GPI/SIRT1/ATF4/PGP/DDB1/NR3C1/MDH2/OGT/USP7/PTPN2/SELENOS/SIRT7	13
BP	GO:0042752	regulation of circadian rhythm	15/1122	114/18888	0.131578947368421	2.21502955249085	3.26997136669242	0.00305298202315257	0.0339584488123368	0.0285275701586468	PPP1CB/PPP1CA/BHLHE40/FBXW7/HNRNPD/CSNK1D/GSK3B/PPP1CC/NONO/TARDBP/ID2/SFPQ/DDB1/FBXL3/USP7	15
BP	GO:0006111	regulation of gluconeogenesis	9/1122	52/18888	0.173076923076923	2.91361579596874	3.47252329537731	0.00324876731032756	0.0360555157744389	0.030289259133881	SIRT1/PGP/DDB1/NR3C1/OGT/USP7/PTPN2/SELENOS/SIRT7	9
BP	GO:0048490	anterograde synaptic vesicle transport	5/1122	18/18888	0.277777777777778	4.67617349970291	3.9212938861252	0.00327709131185037	0.036059261896739	0.030292406149439	BLOC1S1/AP3B1/SNAPIN/AP3D1/BLOC1S2	5
BP	GO:0099514	synaptic vesicle cytoskeletal transport	5/1122	18/18888	0.277777777777778	4.67617349970291	3.9212938861252	0.00327709131185037	0.036059261896739	0.030292406149439	BLOC1S1/AP3B1/SNAPIN/AP3D1/BLOC1S2	5
BP	GO:0099517	synaptic vesicle transport along microtubule	5/1122	18/18888	0.277777777777778	4.67617349970291	3.9212938861252	0.00327709131185037	0.036059261896739	0.030292406149439	BLOC1S1/AP3B1/SNAPIN/AP3D1/BLOC1S2	5
BP	GO:0000082	G1/S transition of mitotic cell cycle	25/1122	234/18888	0.106837606837607	1.7985282691165	3.08883939515879	0.00327811471788536	0.036059261896739	0.030292406149439	PIAS1/ARID1A/PPP2CA/PSME2/PPP6C/PSME3/PPP3CA/APC/WAC/LSM10/PBRM1/CDKN2D/AKT1/ZNF655/CUL4A/ID2/CUL1/GIGYF2/TFDP1/EIF4E/SMARCA4/FBXO7/SMARCC1/TAF10/CUL5	25
BP	GO:0010822	positive regulation of mitochondrion organization	11/1122	72/18888	0.152777777777778	2.5718954248366	3.3582214837953	0.0033254344461863	0.0364556831097968	0.0306254288393262	BCL2L11/SLC25A5/VDAC1/GSK3A/GSK3B/HTT/CHCHD10/RALBP1/FBXO7/DNM1L/VPS13D	11
BP	GO:0001782	B cell homeostasis	7/1122	34/18888	0.205882352941176	3.46586977036804	3.61652	0.00334974294776502	0.0364556831097968	0.0306254288393262	PKN1/BCL2L11/SASH3/DOCK11/PPP2R3C/BCL10/RC3H2	7
BP	GO:0035456	response to interferon-beta	7/1122	34/18888	0.205882352941176	3.46586977036804	3.61652	0.00334974294776502	0.0364556831097968	0.0306254288393262	IFNAR1/IFI16/UBE2K/IRF1/IFNAR2/NDUFA13/UBE2G2	7
BP	GO:1900225	regulation of NLRP3 inflammasome complex assembly	7/1122	34/18888	0.205882352941176	3.46586977036804	3.61652	0.00334974294776502	0.0364556831097968	0.0306254288393262	CSNK1A1/PPP2CA/NEK7/PLCG2/SIRT2/EIF2AK2/CARD8	7
BP	GO:0033045	regulation of sister chromatid segregation	14/1122	104/18888	0.134615384615385	2.2661456190868	3.25378892236228	0.00335081399460521	0.0364556831097968	0.0306254288393262	DUSP1/ZNF207/HNRNPU/ARID1A/DYNC1LI1/CHFR/BECN1/APC/PBRM1/PSMG2/ANAPC15/ANAPC11/SMARCA4/SMARCC1	14
BP	GO:0002090	regulation of receptor internalization	10/1122	62/18888	0.161290322580645	2.71519751595653	3.3994921789471	0.00335978738951208	0.0364734997830875	0.0306403961424591	CD63/ARF1/MKLN1/AP2M1/FLOT1/PLCG2/TBC1D5/ATXN2/FMR1/UBQLN2	10
BP	GO:0007007	inner mitochondrial membrane organization	8/1122	43/18888	0.186046511627907	3.13194876259172	3.5171914572845	0.00341198569761876	0.0368791149751315	0.030981142444282	TIMM13/GHITM/IMMT/OPA1/MICOS10/NDUFA13/CHCHD10/ROMO1	8
BP	GO:0032506	cytokinetic process	8/1122	43/18888	0.186046511627907	3.13194876259172	3.5171914572845	0.00341198569761876	0.0368791149751315	0.030981142444282	ARF1/IQGAP2/CHMP2B/CHMP1B/MYH9/ANXA11/CHMP1A/CHMP3	8
BP	GO:0061157	mRNA destabilization	22/1122	198/18888	0.111111111111111	1.87046939988116	3.0943151444547	0.00349380672719098	0.0376815771097475	0.0316552690797895	PABPC1/ZFP36/YBX1/ROCK1/HNRNPU/CSDE1/CAPRIN1/SYNCRIP/PUM1/SAMD4B/HNRNPD/TARDBP/ELAVL1/PAN3/PUM2/ALKBH5/KHSRP/GIGYF2/UPF1/CNOT8/POLR2G/RC3H2	22
BP	GO:1900078	positive regulation of cellular response to insulin stimulus	6/1122	26/18888	0.230769230769231	3.88482106129165	3.69908894002393	0.00357240687981351	0.0383628661046064	0.0322276014529953	OSBPL8/SNX5/SIRT1/PTPN2/PTPN11/SORL1	6
BP	GO:2000108	positive regulation of leukocyte apoptotic process	6/1122	26/18888	0.230769230769231	3.88482106129165	3.69908894002393	0.00357240687981351	0.0383628661046064	0.0322276014529953	BCL2L11/NF1/SIRT1/PIK3CD/FNIP1/ADAM8	6
BP	GO:0006368	transcription elongation by RNA polymerase II	15/1122	116/18888	0.129310344827586	2.17683938779273	3.19502313344316	0.00361242642058562	0.0387090175929993	0.0325183939130756	HNRNPU/BRD4/SUPT6H/NELFE/VHL/PBRM1/MED28/GTF2F2/PWWP2A/TCERG1/CCNK/SUPT5H/INTS11/MED1/MED15	15
BP	GO:0042157	lipoprotein metabolic process	17/1122	139/18888	0.122302158273381	2.05886200130804	3.14876898239792	0.00365285129997915	0.0390580143300996	0.0328115765892864	GOLGA7/LYPLA2/ATG4B/PIGT/ZDHHC5/WDR45B/MPPE1/WDR45/GPAA1/WIPI2/PPM1A/APOL6/RB1CC1/ZDHHC2/APOL3/PPM1B/PIK3C3	17
BP	GO:0006360	transcription by RNA polymerase I	11/1122	73/18888	0.150684931506849	2.53666398066076	3.30575999734977	0.00371012270561163	0.0394287111383598	0.0331229889056637	BAZ2A/DEK/CREBBP/ATF4/TCOF1/DDX21/POLR2L/POLR1D/SMARCA4/SIRT7/MAF1	11
BP	GO:0090307	mitotic spindle assembly	11/1122	73/18888	0.150684931506849	2.53666398066076	3.30575999734977	0.00371012270561163	0.0394287111383598	0.0331229889056637	ZNF207/HNRNPU/CHMP2B/CHMP1B/SMC1A/CHMP1A/CLASP2/GOLGA2/STAG2/CHMP3/KPNB1	11
BP	GO:2000059	negative regulation of ubiquitin-dependent protein catabolic process	9/1122	53/18888	0.169811320754717	2.85864191302593	3.40513189550679	0.00371131070248439	0.0394287111383598	0.0331229889056637	PHF20L1/HIPK2/WAC/CSNK2A1/OGT/USP7/TAF9/SMARCC1/TLK2	9
BP	GO:2000117	negative regulation of cysteine-type endopeptidase activity	10/1122	63/18888	0.158730158730159	2.67209914268738	3.34078014765649	0.00378581914322128	0.040134526183574	0.033715924947373	PAK2/RPS6KA3/LAMTOR5/IFI16/XIAP/CDKN2D/AKT1/CSNK2A1/FNIP1/CARD8	10
BP	GO:1902117	positive regulation of organelle assembly	12/1122	84/18888	0.142857142857143	2.40488922841864	3.24294582919658	0.00391230970488908	0.0413872422398054	0.0347682976685328	DYNLL1/CAPRIN1/DYNC1H1/BECN1/GSK3B/IFT20/WDR45/UBAP2L/PAN3/HTT/SEPTIN9/ATMIN	12
BP	GO:0021762	substantia nigra development	8/1122	44/18888	0.181818181818182	3.06076810889645	3.43915702324576	0.00395732132613151	0.0417745257612014	0.0350936440319361	CDC42/DYNLL1/COX6B1/SEC16A/SIRT2/CALM3/NDUFS3/MAPKAP1	8
BP	GO:0032204	regulation of telomere maintenance	14/1122	106/18888	0.132075471698113	2.22338815457572	3.1741640997021	0.00399277640696041	0.0420595006258626	0.0353330436726559	HNRNPU/CCT5/GNL3L/TNKS2/HNRNPD/HNRNPC/NEK7/CCT6A/NBN/CCT8/YY1/UPF1/SMG1/USP7	14
BP	GO:0042770	signal transduction in response to DNA damage	21/1122	188/18888	0.111702127659574	1.88041870519968	3.04881078465016	0.00400516670588243	0.0421008221176479	0.0353677567351541	ZNHIT1/CDK5RAP3/NDRG1/HIPK2/WAC/MDM4/NBN/TAOK3/BABAM2/SIRT1/USP10/CEP63/CUL4A/GIGYF2/BABAM1/DYRK1A/UFL1/PTPN11/TIPRL/FOXN3/CDC5L	21
BP	GO:0071383	cellular response to steroid hormone stimulus	23/1122	213/18888	0.107981220657277	1.81778012101127	3.01633195832375	0.00409855647936187	0.0427669273784237	0.0359273336659155	ZFP36/DDX17/HNRNPU/ARID1A/PKN1/BCL2L11/CFLAR/STRN3/USP8/UBR5/GSK3A/SIRT1/ATP5F1A/NR3C1/EIF4E/SMARCA4/PAGR1/UFL1/EGLN2/ATP1A1/SAFB/MED1/NCOR1	23
BP	GO:0099111	microtubule-based transport	23/1122	213/18888	0.107981220657277	1.81778012101127	3.01633195832375	0.00409855647936187	0.0427669273784237	0.0359273336659155	BLOC1S1/CDC42/HNRNPU/DYNLL1/DYNC1H1/AP3B1/DYNC1I2/STAU1/SNAPIN/KIF5B/BORCS7/IFT20/KXD1/AP3D1/RAB21/NDEL1/OPA1/RAB6A/BLOC1S2/ACTR10/SPG7/HTT/TUBA1A	23
BP	GO:0016479	negative regulation of transcription by RNA polymerase I	4/1122	12/18888	0.333333333333333	5.61140819964349	4.01561710859413	0.0041717537768575	0.0427669273784237	0.0359273336659155	BAZ2A/CREBBP/DDX21/MAF1	4
BP	GO:0042532	negative regulation of tyrosine phosphorylation of STAT protein	4/1122	12/18888	0.333333333333333	5.61140819964349	4.01561710859413	0.0041717537768575	0.0427669273784237	0.0359273336659155	PPP2CA/PPP2R1A/GGNBP2/PTPN2	4
BP	GO:0043476	pigment accumulation	4/1122	12/18888	0.333333333333333	5.61140819964349	4.01561710859413	0.0041717537768575	0.0427669273784237	0.0359273336659155	CD63/AP1M1/AP3D1/AP1G1	4
BP	GO:0043482	cellular pigment accumulation	4/1122	12/18888	0.333333333333333	5.61140819964349	4.01561710859413	0.0041717537768575	0.0427669273784237	0.0359273336659155	CD63/AP1M1/AP3D1/AP1G1	4
BP	GO:0061723	glycophagy	4/1122	12/18888	0.333333333333333	5.61140819964349	4.01561710859413	0.0041717537768575	0.0427669273784237	0.0359273336659155	WDR45B/WDR45/WIPI2/RB1CC1	4
BP	GO:0090435	protein localization to nuclear envelope	4/1122	12/18888	0.333333333333333	5.61140819964349	4.01561710859413	0.0041717537768575	0.0427669273784237	0.0359273336659155	TOR1AIP1/OSBPL8/TOR1AIP2/TMEM147	4
BP	GO:0097264	self proteolysis	4/1122	12/18888	0.333333333333333	5.61140819964349	4.01561710859413	0.0041717537768575	0.0427669273784237	0.0359273336659155	NLRP1/CAPN1/CARD8/CAPN7	4
BP	GO:0097576	vacuole fusion	4/1122	12/18888	0.333333333333333	5.61140819964349	4.01561710859413	0.0041717537768575	0.0427669273784237	0.0359273336659155	CHMP2B/CHMP1B/CHMP1A/CHMP3	4
BP	GO:0140627	ubiquitin-dependent protein catabolic process via the C-end degron rule pathway	4/1122	12/18888	0.333333333333333	5.61140819964349	4.01561710859413	0.0041717537768575	0.0427669273784237	0.0359273336659155	RBX1/CUL4A/TRPC4AP/KLHDC3	4
BP	GO:1904816	positive regulation of protein localization to chromosome, telomeric region	4/1122	12/18888	0.333333333333333	5.61140819964349	4.01561710859413	0.0041717537768575	0.0427669273784237	0.0359273336659155	CCT5/GNL3L/CCT6A/CCT8	4
BP	GO:0071385	cellular response to glucocorticoid stimulus	9/1122	54/18888	0.166666666666667	2.80570409982175	3.33929871775041	0.00422389222244141	0.0432123294855528	0.036301503874047	ZFP36/HNRNPU/BCL2L11/CFLAR/USP8/GSK3A/ATP5F1A/NR3C1/EIF4E	9
BP	GO:0048524	positive regulation of viral process	10/1122	64/18888	0.15625	2.63034759358289	3.28319990422215	0.0042534960194865	0.0434258361578786	0.0364808650282555	PABPC1/P4HB/STAU1/ADAR/LARP1/FMR1/DDB1/KPNA6/TOP2B/STOM	10
BP	GO:1902410	mitotic cytokinetic process	6/1122	27/18888	0.222222222222222	3.74093879976233	3.58164017547448	0.00436588659332569	0.0444270437622403	0.0373219523327623	ARF1/IQGAP2/CHMP2B/CHMP1B/CHMP1A/CHMP3	6
BP	GO:0000245	spliceosomal complex assembly	13/1122	96/18888	0.135416666666667	2.27963458110517	3.15877121970237	0.004378369155973	0.0444270437622403	0.0373219523327623	SETX/SF3B4/CELF2/SRSF9/RBM5/DDX42/SCAF11/SF3B5/SRSF6/U2AF2/LUC7L2/TXNL4A/RBMX2	13
BP	GO:0046364	monosaccharide biosynthetic process	13/1122	96/18888	0.135416666666667	2.27963458110517	3.15877121970237	0.004378369155973	0.0444270437622403	0.0373219523327623	SLC25A11/GPI/SIRT1/ATF4/PGP/DDB1/NR3C1/MDH2/OGT/USP7/PTPN2/SELENOS/SIRT7	13
BP	GO:0050779	RNA destabilization	22/1122	202/18888	0.108910891089109	1.83343040186372	2.99274656360134	0.00444578365548154	0.0449277161281589	0.0377425535835489	PABPC1/ZFP36/YBX1/ROCK1/HNRNPU/CSDE1/CAPRIN1/SYNCRIP/PUM1/SAMD4B/HNRNPD/TARDBP/ELAVL1/PAN3/PUM2/ALKBH5/KHSRP/GIGYF2/UPF1/CNOT8/POLR2G/RC3H2	22
BP	GO:0051701	biological process involved in interaction with host	22/1122	202/18888	0.108910891089109	1.83343040186372	2.99274656360134	0.00444578365548154	0.0449277161281589	0.0377425535835489	BSG/P4HB/EPS15/CHMP2B/SELPLG/CHMP1B/BECN1/PIKFYVE/TRIM26/TRIM22/CHMP1A/IST1/ITCH/AKT1/EXOC7/UVRAG/KPNA3/DDB1/CHMP3/TNFRSF14/LY6E/TFRC	22
BP	GO:1903313	positive regulation of mRNA metabolic process	25/1122	240/18888	0.104166666666667	1.75356506238859	2.95252331215878	0.00455852529629074	0.0458779074267209	0.0385407834757227	PABPC1/ZFP36/YBX1/ROCK1/HNRNPU/CSDE1/CAPRIN1/SYNCRIP/SF3B4/PUM1/SAMD4B/HNRNPD/RBM3/TARDBP/ELAVL1/PAN3/PUM2/ALKBH5/KHSRP/GIGYF2/UPF1/DAZAP1/CNOT8/POLR2G/RC3H2	25
BP	GO:0007020	microtubule nucleation	8/1122	45/18888	0.177777777777778	2.99275103980986	3.36331362753069	0.00456749078363372	0.0458779074267209	0.0385407834757227	TUBGCP2/TUBGCP3/CSNK1D/CLASP2/NDEL1/GOLGA2/SLAIN2/DCTN1	8
BP	GO:0033173	calcineurin-NFAT signaling cascade	8/1122	45/18888	0.177777777777778	2.99275103980986	3.36331362753069	0.00456749078363372	0.0458779074267209	0.0385407834757227	PTBP1/SPPL3/PPP3CA/GSK3B/PPP3CB/CAMTA1/PLCG2/NFAT5	8
BP	GO:0005977	glycogen metabolic process	11/1122	75/18888	0.146666666666667	2.46901960784314	3.20340822469686	0.00458587838941075	0.0459697325648191	0.0386179232792484	PPP1CB/PPP1CA/PHKB/GSK3A/GSK3B/PHKG2/PPP1CC/INPP5K/AKT1/SELENOS/AKT2	11
BP	GO:0006906	vesicle fusion	15/1122	119/18888	0.126050420168067	2.1219610838988	3.0854164923499	0.00460658563306061	0.0460626301036473	0.0386959639774892	VTI1B/RAB8B/CHMP2B/YIPF4/STX4/SEC22B/CHMP1B/SNAPIN/PIKFYVE/EEA1/CHMP1A/PLEKHM1/USO1/UVRAG/CHMP3	15
BP	GO:0043434	response to peptide hormone	40/1122	438/18888	0.091324200913242	1.53737210949137	2.8595459644972	0.00461367453572333	0.0460626301036473	0.0386959639774892	FOS/ROCK1/BSG/NCOA1/CFLAR/PXN/TRIM44/PHIP/OSBPL8/SNX5/CYC1/GSK3A/NFE2L2/PPP3CA/GSK3B/STXBP3/VPS13C/APC/SIRT1/INPP5K/INSIG1/RELA/AKT1/NDEL1/USO1/SRSF4/NONO/TCF12/CREB1/PIK3C2A/SRSF6/OGT/PTPN2/SELENOS/PTPN11/NFKB1/NME2/SMARCC1/SORL1/AKT2	40
BP	GO:0032435	negative regulation of proteasomal ubiquitin-dependent protein catabolic process	7/1122	36/18888	0.194444444444444	3.27332144979204	3.43096647367981	0.00468771143383328	0.0466146024980381	0.0391596609883167	PHF20L1/WAC/OGT/USP7/TAF9/SMARCC1/TLK2	7
BP	GO:0071539	protein localization to centrosome	7/1122	36/18888	0.194444444444444	3.27332144979204	3.43096647367981	0.00468771143383328	0.0466146024980381	0.0391596609883167	MAPRE1/NSFL1C/DCTN2/CSNK1D/GSK3B/APC/CEP350	7
BP	GO:0061014	positive regulation of mRNA catabolic process	22/1122	203/18888	0.108374384236453	1.82439872500724	2.96771279443124	0.00471482782023302	0.0467668167086068	0.0392875320107871	PABPC1/ZFP36/YBX1/ROCK1/HNRNPU/CSDE1/CAPRIN1/SYNCRIP/PUM1/SAMD4B/HNRNPD/TARDBP/ELAVL1/PAN3/PUM2/ALKBH5/KHSRP/GIGYF2/UPF1/CNOT8/POLR2G/RC3H2	22
BP	GO:0140888	interferon-mediated signaling pathway	14/1122	108/18888	0.12962962962963	2.18221429986136	3.09630248774577	0.00473123668632929	0.0467668167086068	0.0392875320107871	IFNAR1/TANK/UBE2K/ADAR/TBK1/HDAC4/IRF1/IFNAR2/GIGYF2/NR1H2/PTPN2/PTPN11/TRIM56/MED1	14
BP	GO:1903076	regulation of protein localization to plasma membrane	14/1122	108/18888	0.12962962962963	2.18221429986136	3.09630248774577	0.00473123668632929	0.0467668167086068	0.0392875320107871	SQSTM1/TGFB1/VTI1B/AP2M1/WNK1/ABI3/STX4/KIF5B/ZDHHC5/TMBIM1/AKT1/ARF6/ZDHHC2/ACSL3	14
BP	GO:0033363	secretory granule organization	10/1122	65/18888	0.153846153846154	2.58988070752777	3.22670963839323	0.00476555368404839	0.0469747028095744	0.0394621714757148	BLOC1S1/AP3B1/HPS3/AP1M1/HPS1/AP3D1/AP1G1/CREB1/BLOC1S2/MFSD14A	10
BP	GO:0007052	mitotic spindle organization	16/1122	131/18888	0.122137404580153	2.05608850063273	3.04815720971446	0.004781294329075	0.0469747028095744	0.0394621714757148	ZNF207/HNRNPU/DYNC1H1/CHMP2B/DCTN2/CHMP1B/SMC1A/CHMP1A/CLASP2/VCP/GOLGA2/RMDN1/STAG2/CHMP3/KPNB1/DCTN1	16
BP	GO:0000381	regulation of alternative mRNA splicing, via spliceosome	9/1122	55/18888	0.163636363636364	2.75469129800681	3.27495550297655	0.00479005919639063	0.0469747028095744	0.0394621714757148	DDX17/HNRNPU/PTBP1/CELF2/RBM5/FMR1/SRSF6/TIA1/HNRNPL	9
BP	GO:0097479	synaptic vesicle localization	9/1122	55/18888	0.163636363636364	2.75469129800681	3.27495550297655	0.00479005919639063	0.0469747028095744	0.0394621714757148	BLOC1S1/AP3B1/SNAPIN/KIF5B/AP3D1/AP1G1/DNM2/BLOC1S2/CTBP1	9
BP	GO:0000075	cell cycle checkpoint signaling	21/1122	191/18888	0.109947643979058	1.8508833328667	2.97018722691902	0.00481345826900065	0.0471112490422663	0.0395768802556871	DUSP1/ZNF207/DYNC1LI1/CDK5RAP3/CHFR/APC/WAC/NBN/TAOK3/BABAM2/PSMG2/CEP63/ANAPC15/CUL4A/GIGYF2/BABAM1/UFL1/PTPN11/TIPRL/FOXN3/CDC5L	21
BP	GO:0045017	glycerolipid biosynthetic process	26/1122	254/18888	0.102362204724409	1.72318834477241	2.91607252287003	0.00487385849743482	0.0476086924346679	0.0399947689335568	CTDNEP1/INPP5D/EFR3A/FBXW7/ABHD3/BECN1/PIKFYVE/PIGT/PI4KB/CEPT1/SIRT1/INPP5K/MPPE1/PI4KA/PLCG2/GPAA1/LPCAT1/UVRAG/PIK3C2A/PIK3CD/CDIPT/SMG1/NR1H2/ACSL3/CHKB/PIK3C3	26
BP	GO:2001235	positive regulation of apoptotic signaling pathway	17/1122	143/18888	0.118881118881119	2.00127145581691	3.0203705120503	0.0048857915083018	0.0476316772142678	0.0400140778223768	PAK2/CTSC/PPP1CA/PPP2R1A/BCL2L11/FBXW7/SERINC3/BECN1/NF1/BCAP31/SIRT1/SFPQ/BCL10/DEDD2/PTPN2/DNM1L/TNFSF12	17
BP	GO:0002200	somatic diversification of immune receptors	11/1122	76/18888	0.144736842105263	2.43653250773994	3.15346386651204	0.00508131498641311	0.0492481444687056	0.0413720280416276	TGFB1/DCLRE1C/ADAR/SUPT6H/HMGB2/SWAP70/NBN/YY1/KMT5B/IL27RA/TFRC	11
BP	GO:0002224	toll-like receptor signaling pathway	11/1122	76/18888	0.144736842105263	2.43653250773994	3.15346386651204	0.00508131498641311	0.0492481444687056	0.0413720280416276	TNIP1/RPS6KA3/AP3B1/GPR108/LRCH4/MAPKAPK2/PLCG2/IRF1/IKBKB/BCL10/OTUD4	11
BP	GO:0002260	lymphocyte homeostasis	11/1122	76/18888	0.144736842105263	2.43653250773994	3.15346386651204	0.00508131498641311	0.0492481444687056	0.0413720280416276	PKN1/PPP2CA/PPP2R1A/BCL2L11/SASH3/DOCK11/PPP2R3C/PPP3CB/AKT1/BCL10/RC3H2	11
BP	GO:0046777	protein autophosphorylation	21/1122	192/18888	0.109375	1.84124331550802	2.94429269025742	0.00511116636242598	0.0494410878482139	0.0415341145322676	PAK2/MARK2/STK17B/MAPKAPK2/SLK/PRKX/PIKFYVE/GSK3B/STK24/HTATIP2/NBN/TAOK3/AKT1/CALM3/EIF2AK2/RAP2C/SMG1/DYRK1A/MKNK2/STK10/EIF2AK1	21
BP	GO:0005978	glycogen biosynthetic process	8/1122	46/18888	0.173913043478261	2.92769123459661	3.28954611073557	0.00524734152262455	0.0497896604016971	0.0418269408633472	PPP1CA/GSK3A/GSK3B/PHKG2/INPP5K/AKT1/SELENOS/AKT2	8
BP	GO:0009250	glucan biosynthetic process	8/1122	46/18888	0.173913043478261	2.92769123459661	3.28954611073557	0.00524734152262455	0.0497896604016971	0.0418269408633472	PPP1CA/GSK3A/GSK3B/PHKG2/INPP5K/AKT1/SELENOS/AKT2	8
BP	GO:0031146	SCF-dependent proteasomal ubiquitin-dependent protein catabolic process	8/1122	46/18888	0.173913043478261	2.92769123459661	3.28954611073557	0.00524734152262455	0.0497896604016971	0.0418269408633472	RBX1/FBXW7/FBXL20/FBXO9/CUL1/FBXL3/FBXW5/CUL5	8
BP	GO:0047496	vesicle transport along microtubule	8/1122	46/18888	0.173913043478261	2.92769123459661	3.28954611073557	0.00524734152262455	0.0497896604016971	0.0418269408633472	BLOC1S1/AP3B1/SNAPIN/KIF5B/AP3D1/NDEL1/BLOC1S2/HTT	8
BP	GO:0051205	protein insertion into membrane	8/1122	46/18888	0.173913043478261	2.92769123459661	3.28954611073557	0.00524734152262455	0.0497896604016971	0.0418269408633472	WDR83OS/CCDC47/WNK1/EMC3/EMC10/GET3/TRAM1/TMEM147	8
BP	GO:0070849	response to epidermal growth factor	8/1122	46/18888	0.173913043478261	2.92769123459661	3.28954611073557	0.00524734152262455	0.0497896604016971	0.0418269408633472	ZFP36/FOS/CFLAR/BECN1/INPP5K/AKT1/PTPN11/MED1	8
BP	GO:0090224	regulation of spindle organization	8/1122	46/18888	0.173913043478261	2.92769123459661	3.28954611073557	0.00524734152262455	0.0497896604016971	0.0418269408633472	HNRNPU/DYNC1H1/CHMP2B/SENP6/CHMP1B/CHMP1A/CHMP3/DCTN1	8
BP	GO:0140467	integrated stress response signaling	8/1122	46/18888	0.173913043478261	2.92769123459661	3.28954611073557	0.00524734152262455	0.0497896604016971	0.0418269408633472	FOS/PPP1R15B/NFE2L2/ATF4/QRICH1/EIF2AK1/PTPN2/EIF2S1	8
BP	GO:1905710	positive regulation of membrane permeability	8/1122	46/18888	0.173913043478261	2.92769123459661	3.28954611073557	0.00524734152262455	0.0497896604016971	0.0418269408633472	SLC25A6/BCL2L11/SLC25A5/GSK3A/GSK3B/BLOC1S2/SPG7/CHCHD10	8
BP	GO:2000785	regulation of autophagosome assembly	8/1122	46/18888	0.173913043478261	2.92769123459661	3.28954611073557	0.00524734152262455	0.0497896604016971	0.0418269408633472	SEC22B/BECN1/PIKFYVE/IFT20/WDR45/RAB5A/SCFD1/UBQLN2	8
BP	GO:0009648	photoperiodism	6/1122	28/18888	0.214285714285714	3.60733384262796	3.46966785797652	0.00528208218919064	0.0498339898380566	0.041864180818353	PPP1CB/PPP1CA/BHLHE40/PPP1CC/ID2/FBXL3	6
BP	GO:0010592	positive regulation of lamellipodium assembly	6/1122	28/18888	0.214285714285714	3.60733384262796	3.46966785797652	0.00528208218919064	0.0498339898380566	0.041864180818353	ARPC2/ACTR3/BRK1/CDC42/TWF2/WASF2	6
BP	GO:0035308	negative regulation of protein dephosphorylation	6/1122	28/18888	0.214285714285714	3.60733384262796	3.46966785797652	0.00528208218919064	0.0498339898380566	0.041864180818353	YWHAB/ROCK1/GSK3B/SWAP70/IKBKB/TIPRL	6
CC	GO:0098798	mitochondrial protein-containing complex	77/1156	305/19894	0.252459016393443	4.34465369561518	14.6205053932765	7.12455180782804e-29	4.61670957147257e-26	3.03730892860038e-26	ATP5F1E/NDUFB1/COX5B/SLC25A6/ATP5F1C/COX8A/COX6B1/SDHD/ATP5MC2/SDHB/NDUFS2/NDUFS7/TIMM13/SLC25A5/COX5A/COX7B/NDUFS1/ATP5MF/SDHC/NDUFB5/UQCR11/NDUFA2/CYC1/ATP5MC3/CHCHD1/NDUFS6/VDAC1/UQCRFS1/IMMT/NDUFA11/MRPL23/UQCRC2/ATP5ME/UQCRQ/NDUFA10/DLD/MRPL16/MRPL14/NDUFB7/UQCR10/UQCRH/TIMM17A/ATP5F1A/NDUFB10/MICOS10/PDHB/MRPL33/NDUFA13/NDUFB3/IDH3B/TIMM17B/HSD17B10/SPG7/CHCHD10/MRPL36/SUCLG1/MRPS12/MPC1/ND…	77
CC	GO:0098800	inner mitochondrial membrane protein complex	53/1156	162/19894	0.327160493827161	5.6302170105515	14.6974076860776	4.44710659209932e-26	1.44086253584018e-23	9.47935878842223e-24	ATP5F1E/NDUFB1/COX5B/SLC25A6/ATP5F1C/COX8A/COX6B1/SDHD/ATP5MC2/SDHB/NDUFS2/NDUFS7/COX5A/COX7B/NDUFS1/ATP5MF/SDHC/NDUFB5/UQCR11/NDUFA2/CYC1/ATP5MC3/NDUFS6/UQCRFS1/IMMT/NDUFA11/UQCRC2/ATP5ME/UQCRQ/NDUFA10/NDUFB7/UQCR10/UQCRH/TIMM17A/ATP5F1A/NDUFB10/MICOS10/NDUFA13/NDUFB3/TIMM17B/SPG7/CHCHD10/MPC1/NDUFAB1/ATP5PD/NDUFS3/DNAJC15/NDUFS4/NDUFV1/NDUFS8/ROMO1/COX7A2L/NDUFA7	53
CC	GO:0070469	respirasome	38/1156	105/19894	0.361904761904762	6.22814302191465	13.3412839019346	7.95332539460833e-21	1.47730920240059e-18	9.71913948947755e-19	NDUFB1/COX5B/COX8A/COX6B1/SDHD/SDHB/NDUFS2/NDUFS7/COX5A/COX7B/NDUFS1/SDHC/NDUFB5/UQCR11/NDUFA2/CYC1/NDUFS6/UQCRFS1/HIGD2A/NDUFA11/NNT/UQCRC2/UQCRQ/NDUFA10/NDUFB7/UQCR10/UQCRH/NDUFB10/COA6/NDUFA13/NDUFB3/NDUFAB1/NDUFS3/NDUFS4/NDUFV1/NDUFS8/COX7A2L/NDUFA7	38
CC	GO:0098803	respiratory chain complex	36/1156	94/19894	0.382978723404255	6.59081204446735	13.4950241110806	9.11919260741104e-21	1.47730920240059e-18	9.71913948947755e-19	NDUFB1/COX5B/COX8A/COX6B1/SDHD/SDHB/NDUFS2/NDUFS7/COX5A/COX7B/NDUFS1/SDHC/NDUFB5/UQCR11/NDUFA2/CYC1/NDUFS6/UQCRFS1/NDUFA11/UQCRC2/UQCRQ/NDUFA10/NDUFB7/UQCR10/UQCRH/NDUFB10/COA6/NDUFA13/NDUFB3/NDUFAB1/NDUFS3/NDUFS4/NDUFV1/NDUFS8/COX7A2L/NDUFA7	36
CC	GO:0005746	mitochondrial respirasome	36/1156	97/19894	0.371134020618557	6.38697249670032	13.2098648658455	3.15388207462569e-20	4.0874311687149e-18	2.68909945310191e-18	NDUFB1/COX5B/COX8A/COX6B1/SDHD/SDHB/NDUFS2/NDUFS7/COX5A/COX7B/NDUFS1/SDHC/NDUFB5/UQCR11/NDUFA2/CYC1/NDUFS6/UQCRFS1/NDUFA11/NNT/UQCRC2/UQCRQ/NDUFA10/NDUFB7/UQCR10/UQCRH/NDUFB10/NDUFA13/NDUFB3/NDUFAB1/NDUFS3/NDUFS4/NDUFV1/NDUFS8/COX7A2L/NDUFA7	36
CC	GO:0005743	mitochondrial inner membrane	83/1156	499/19894	0.166332665330661	2.86247581668527	10.4655839138642	2.39761331269767e-18	2.58942237771348e-16	1.70356735375887e-16	ATP5F1E/NDUFB1/COX5B/SLC25A6/ATP5F1C/COX8A/COX6B1/SDHD/ATP5MC2/SDHB/NDUFS2/NDUFS7/TIMM13/SLC25A5/COX5A/COX7B/NDUFS1/ATP5MF/SDHC/SLC25A11/COA3/NDUFB5/UQCR11/NDUFA2/GHITM/CYC1/ATP5MC3/CHCHD1/NDUFS6/PARL/TMEM14C/UQCRFS1/HIGD2A/IMMT/NDUFA11/MRPL23/NNT/UQCRC2/ATP5ME/UQCRQ/NDUFA10/MRPL16/MRPL14/NDUFB7/UQCR10/UQCRH/TIMM17A/ATP5F1A/OPA1/NDUFB10/MICOS10/MRPL33/NDUFA13/NDUFB3/TIMM17B/SPG7/SLC25A3/COA8/CHCH…	83
CC	GO:0000502	proteasome complex	27/1156	62/19894	0.435483870967742	7.49439111507981	12.7209184571521	1.25781090395662e-17	1.16437352251984e-15	7.66035212184108e-16	PSMB10/PSMB4/PSMA6/PSMB2/PSMD1/PSMA7/PSME2/PSME3/PSMC1/PSMA1/PSMD2/PSMD4/PSMD11/VCP/PSMA2/PSMF1/PSMB7/UBE3C/PSMC6/UBQLN1/PSMD7/PSMD13/PSMB6/TXNL1/PSMA5/PSMD3/PSMD8	27
CC	GO:1905368	peptidase complex	36/1156	122/19894	0.295081967213115	5.07816665721255	11.2224330979907	1.6542775698368e-16	1.33996483156781e-14	8.8155581024198e-15	PSMB10/PSMB4/PSMA6/PSMB2/PSMD1/PSMA7/PSME2/PSME3/PSMC1/CAPN1/USP22/SPCS3/PIGT/PSMA1/PSMD2/PSMD4/PSMD11/VCP/PSMA2/GPAA1/PSMF1/SF3B5/PSMB7/UBE3C/SPG7/PSMC6/UBQLN1/PSMD7/PSMD13/TAF9/PSMB6/TXNL1/PSMA5/PSMD3/TAF10/PSMD8	36
CC	GO:0010494	cytoplasmic stress granule	31/1156	92/19894	0.33695652173913	5.79880021062133	11.458809405953	3.19929798250459e-16	2.09205216391839e-14	1.37635010784104e-14	PABPC1/ZFP36/YBX1/ROCK1/CSDE1/CAPRIN1/HNRNPK/PUM1/STAU1/HIPK2/LARP1/ZNFX1/MCRIP2/EIF3B/VCP/UBAP2L/ATXN2/FMR1/TARDBP/ELAVL1/PUM2/GIGYF2/NUFIP2/EIF4E/TIA1/CASC3/KPNB1/PQBP1/EIF2S1/RC3H2/TIAL1	31
CC	GO:1905369	endopeptidase complex	30/1156	86/19894	0.348837209302326	6.00325903275127	11.5491318935836	3.22847556160245e-16	2.09205216391839e-14	1.37635010784104e-14	PSMB10/PSMB4/PSMA6/PSMB2/PSMD1/PSMA7/PSME2/PSME3/PSMC1/CAPN1/PIGT/PSMA1/PSMD2/PSMD4/PSMD11/VCP/PSMA2/GPAA1/PSMF1/PSMB7/UBE3C/PSMC6/UBQLN1/PSMD7/PSMD13/PSMB6/TXNL1/PSMA5/PSMD3/PSMD8	30
CC	GO:0035770	ribonucleoprotein granule	53/1156	272/19894	0.194852941176471	3.35329101363729	9.70634880092853	5.02226996479215e-15	2.95857357925938e-13	1.94642998635485e-13	PABPC1/ZFP36/YBX1/CDC42/ROCK1/HNRNPU/SQSTM1/CSDE1/HELZ/CAPRIN1/PSMA6/TUBB/HNRNPK/LSM6/PUM1/STAU1/SAMD4B/HIPK2/LARP1/ZNFX1/MCRIP2/AGO3/SARNP/EIF3B/VCP/UBAP2L/PSMA2/ATXN2/FMR1/TARDBP/ELAVL1/EID1/PAN3/TOP1/PUM2/GIGYF2/NUFIP2/APOBEC3C/EIF4E/UPF1/FASTK/TIA1/SMG1/CNOT8/CASC3/KPNB1/TUBA1A/POLR2G/PQBP1/EIF2S1/HNRNPL/RC3H2/TIAL1	53
CC	GO:0036464	cytoplasmic ribonucleoprotein granule	51/1156	255/19894	0.2	3.44186851211073	9.74765435210888	5.51013128393639e-15	2.97547089332565e-13	1.95754664034582e-13	PABPC1/ZFP36/YBX1/CDC42/ROCK1/HNRNPU/SQSTM1/CSDE1/HELZ/CAPRIN1/PSMA6/TUBB/HNRNPK/LSM6/PUM1/STAU1/SAMD4B/HIPK2/LARP1/ZNFX1/MCRIP2/AGO3/SARNP/EIF3B/VCP/UBAP2L/PSMA2/ATXN2/FMR1/TARDBP/ELAVL1/EID1/PAN3/TOP1/PUM2/GIGYF2/NUFIP2/APOBEC3C/EIF4E/UPF1/TIA1/SMG1/CNOT8/CASC3/KPNB1/TUBA1A/POLR2G/PQBP1/EIF2S1/RC3H2/TIAL1	51
CC	GO:1990204	oxidoreductase complex	34/1156	131/19894	0.259541984732824	4.46654692411316	9.88720950780806	7.59883422549235e-14	3.78772659855311e-12	2.49192539378494e-12	NDUFB1/P4HB/SDHD/SDHB/NDUFS2/NDUFS7/NDUFS1/SDHC/NDUFB5/UQCR11/NDUFA2/CYC1/NDUFS6/OGDH/UQCRFS1/NDUFA11/UQCRC2/UQCRQ/NDUFA10/DLD/NDUFB7/UQCR10/UQCRH/NDUFB10/PDHB/NDUFA13/NDUFB3/IDH3B/NDUFAB1/NDUFS3/NDUFS4/NDUFV1/NDUFS8/NDUFA7	34
CC	GO:0016607	nuclear speck	61/1156	416/19894	0.146634615384615	2.52348532738887	7.79974135701782	2.23191360233212e-11	8.92963548317728e-10	5.87476018630084e-10	NDUFB1/DDX17/HNRNPU/CSNK1A1/PIAS1/BAZ2A/MSL1/TMEM179B/IFI16/POMP/HIPK1/ERBIN/PRPF40A/CHTOP/DHX15/ZNF217/TRIM22/FIBP/WAC/HDAC4/CBX4/SPOP/SRSF9/SREK1/PPP1CC/PABPN1/SARNP/DDX42/ATF4/SRSF4/NONO/TCF12/TARDBP/ALYREF/ALKBH5/HBP1/CDYL/SFPQ/SMNDC1/TCERG1/NR3C1/EIF4E/GATAD2B/SRSF6/U2AF2/DYRK1A/MORF4L1/CASC3/NCBP3/CDC40/SIRT7/LUC7L2/CWC25/FYTTD1/RBM14/PQBP1/CLK3/USP36/CDC5L/NSL1/API5	61
CC	GO:0005747	mitochondrial respiratory chain complex I	19/1156	51/19894	0.372549019607843	6.41132369902979	9.61064148402773	2.34265128416688e-11	8.92963548317728e-10	5.87476018630084e-10	NDUFB1/NDUFS2/NDUFS7/NDUFS1/NDUFB5/NDUFA2/NDUFS6/NDUFA11/NDUFA10/NDUFB7/NDUFB10/NDUFA13/NDUFB3/NDUFAB1/NDUFS3/NDUFS4/NDUFV1/NDUFS8/NDUFA7	19
CC	GO:0030964	NADH dehydrogenase complex	19/1156	51/19894	0.372549019607843	6.41132369902979	9.61064148402773	2.34265128416688e-11	8.92963548317728e-10	5.87476018630084e-10	NDUFB1/NDUFS2/NDUFS7/NDUFS1/NDUFB5/NDUFA2/NDUFS6/NDUFA11/NDUFA10/NDUFB7/NDUFB10/NDUFA13/NDUFB3/NDUFAB1/NDUFS3/NDUFS4/NDUFV1/NDUFS8/NDUFA7	19
CC	GO:0045271	respiratory chain complex I	19/1156	51/19894	0.372549019607843	6.41132369902979	9.61064148402773	2.34265128416688e-11	8.92963548317728e-10	5.87476018630084e-10	NDUFB1/NDUFS2/NDUFS7/NDUFS1/NDUFB5/NDUFA2/NDUFS6/NDUFA11/NDUFA10/NDUFB7/NDUFB10/NDUFA13/NDUFB3/NDUFAB1/NDUFS3/NDUFS4/NDUFV1/NDUFS8/NDUFA7	19
CC	GO:0005681	spliceosomal complex	37/1156	208/19894	0.177884615384615	3.06127728240618	7.42261243790957	9.93058028296749e-10	3.5750089018683e-08	2.35197954070283e-08	PABPC1/YBX1/HNRNPU/ZMAT2/SYNCRIP/HNRNPK/SF3B4/LSM6/ADAR/PRPF40A/HNRNPC/DHX15/WAC/SREK1/RHEB/IVNS1ABP/DHX8/RBM5/DDX42/RBM3/SF3B5/ALYREF/HNRNPF/SMNDC1/RBM22/UPF1/HNRNPA3/U2AF2/TSSC4/CASC3/CDC40/LUC7L2/CWC25/TXNL4A/CDC5L/RBMX2/API5	37
CC	GO:0022624	proteasome accessory complex	12/1156	24/19894	0.5	8.60467128027682	9.25879725727704	1.97457784782943e-09	6.73434971259721e-08	4.43049323197185e-08	PSMD1/PSME2/PSME3/PSMC1/PSMD2/PSMD4/PSMD11/PSMC6/PSMD7/PSMD13/PSMD3/PSMD8	12
CC	GO:0005839	proteasome core complex	11/1156	20/19894	0.55	9.4651384083045	9.40749204015364	2.515383090357e-09	8.14984121275668e-08	5.3617376399715e-08	PSMB10/PSMB4/PSMA6/PSMB2/PSMA7/PSMA1/PSMA2/PSMF1/PSMB7/PSMB6/PSMA5	11
CC	GO:0140534	endoplasmic reticulum protein-containing complex	26/1156	126/19894	0.206349206349206	3.55113417916186	7.13517531995235	1.29701851673308e-08	4.00222856591922e-07	2.63304510915738e-07	P4HB/DNAJC10/STT3B/PRKCSH/MAGT1/SEC61B/EMC3/EMC10/GET3/HSD17B12/UBXN7/SPCS3/RPN2/PIGT/NPLOC4/INSIG1/TAPBP/VCP/SEC63/GPAA1/DNAJB11/MLEC/PDIA6/DERL1/SELENOS/GANAB	26
CC	GO:0101002	ficolin-1-rich granule	32/1156	185/19894	0.172972972972973	2.97675114560928	6.70923508916803	2.66277573421426e-08	7.53245373006282e-07	4.95556166451501e-07	DYNLL1/DYNC1LI1/CSNK2B/GMFG/TMEM179B/OSTF1/GPI/CAPN1/DIAPH1/APEH/PSMD2/PSMD11/UBR4/VCP/COMMD3/PSMA2/CCT8/KCMF1/EEF2/ACTR10/PSMB7/ADAM8/PNP/PSMD7/PSMD13/A1BG/KPNB1/XRCC6/NME2/PSMA5/AP2A2/PSMD3	32
CC	GO:0005769	early endosome	55/1156	428/19894	0.128504672897196	2.21148093651974	6.29314227908244	2.67355610789267e-08	7.53245373006282e-07	4.95556166451501e-07	PTP4A2/BLOC1S1/RCSD1/VTI1B/VPS29/EPS15/AP3B1/RCC2/EHD4/SNX5/USP8/HGS/MON2/VPS28/UBXN6/SNX13/PIKFYVE/WASF2/IGF2R/HPS3/AP1M1/EEA1/CHMP1A/FLOT1/APH1A/RABGAP1L/SAMD9L/SNX20/AP3D1/RAB21/ITCH/USP10/WASHC1/WASHC2A/AP1G1/UVRAG/GGA1/RAB14/RAB5B/NIPA2/RAB5A/ARF6/COMMD1/TMEM9B/HTT/RAB4A/DERL1/CHMP3/PLEKHF2/ATP11B/VPS26A/VPS26B/SORL1/AKT2/TFRC	55
CC	GO:0005774	vacuolar membrane	60/1156	487/19894	0.123203285420945	2.1202475433947	6.21679746618853	2.97056177385778e-08	8.02051678941601e-07	5.27665578251053e-07	YWHAB/ATP6V0E1/HLA-DPB1/BLOC1S1/CD63/HLA-DQA2/VTI1B/CD164/CHMP2B/AP3B1/OSTM1/TMEM179B/M6PR/AP2M1/LAMTOR5/SNX14/MAGT1/ATP6V1D/CHMP1B/SNAPIN/UBXN6/DRAM2/KIF5B/NSF/VPS13C/BORCS7/MAP1LC3B/AP1M1/CHMP1A/ATG4B/FLOT1/TMBIM1/RHEB/KXD1/AP3D1/PLAAT3/PLEKHM1/RAB2A/STARD3NL/AP1G1/NEU1/LPCAT1/UVRAG/BLOC1S2/RAB14/CPNE3/SURF4/FNIP1/RB1CC1/TMEM9B/ZNRF2/ENTPD4/CHMP3/CCZ1/LMBRD1/ATP11B/RAP1B/AP2A2/GPR155/STOM	60
CC	GO:1904813	ficolin-1-rich granule lumen	25/1156	124/19894	0.201612903225806	3.46962551624065	6.85182169220918	4.00157052605893e-08	1.03720708035448e-06	6.82373079180576e-07	CSNK2B/GMFG/OSTF1/GPI/CAPN1/APEH/PSMD2/PSMD11/VCP/COMMD3/PSMA2/CCT8/KCMF1/EEF2/ACTR10/PSMB7/PNP/PSMD7/PSMD13/A1BG/KPNB1/XRCC6/NME2/PSMA5/PSMD3	25
CC	GO:0070069	cytochrome complex	14/1156	43/19894	0.325581395348837	5.60304176390118	7.50508109786173	7.4019029574271e-08	1.84478196785106e-06	1.21367234727043e-06	COX5B/COX8A/COX6B1/COX5A/COX7B/UQCR11/CYC1/UQCRFS1/UQCRC2/UQCRQ/UQCR10/UQCRH/COA6/COX7A2L	14
CC	GO:0005838	proteasome regulatory particle	10/1156	21/19894	0.476190476190476	8.19492502883506	8.19354126142049	8.26564618975579e-08	1.935860325105e-06	1.27359231914802e-06	PSMD1/PSMC1/PSMD2/PSMD4/PSMD11/PSMC6/PSMD7/PSMD13/PSMD3/PSMD8	10
CC	GO:0005765	lysosomal membrane	55/1156	443/19894	0.124153498871332	2.13660009216806	6.00905285670895	8.66357244259952e-08	1.935860325105e-06	1.27359231914802e-06	ATP6V0E1/HLA-DPB1/BLOC1S1/CD63/HLA-DQA2/VTI1B/CD164/CHMP2B/AP3B1/OSTM1/TMEM179B/M6PR/AP2M1/LAMTOR5/SNX14/MAGT1/ATP6V1D/CHMP1B/SNAPIN/UBXN6/DRAM2/KIF5B/NSF/VPS13C/BORCS7/AP1M1/CHMP1A/FLOT1/TMBIM1/RHEB/KXD1/AP3D1/PLAAT3/PLEKHM1/RAB2A/STARD3NL/AP1G1/NEU1/LPCAT1/BLOC1S2/RAB14/CPNE3/SURF4/FNIP1/TMEM9B/ZNRF2/ENTPD4/CHMP3/CCZ1/LMBRD1/ATP11B/RAP1B/AP2A2/GPR155/STOM	55
CC	GO:0098852	lytic vacuole membrane	55/1156	443/19894	0.124153498871332	2.13660009216806	6.00905285670895	8.66357244259952e-08	1.935860325105e-06	1.27359231914802e-06	ATP6V0E1/HLA-DPB1/BLOC1S1/CD63/HLA-DQA2/VTI1B/CD164/CHMP2B/AP3B1/OSTM1/TMEM179B/M6PR/AP2M1/LAMTOR5/SNX14/MAGT1/ATP6V1D/CHMP1B/SNAPIN/UBXN6/DRAM2/KIF5B/NSF/VPS13C/BORCS7/AP1M1/CHMP1A/FLOT1/TMBIM1/RHEB/KXD1/AP3D1/PLAAT3/PLEKHM1/RAB2A/STARD3NL/AP1G1/NEU1/LPCAT1/BLOC1S2/RAB14/CPNE3/SURF4/FNIP1/TMEM9B/ZNRF2/ENTPD4/CHMP3/CCZ1/LMBRD1/ATP11B/RAP1B/AP2A2/GPR155/STOM	55
CC	GO:0000775	chromosome, centromeric region	38/1156	257/19894	0.147859922178988	2.54457205175501	6.1901989162516	1.07428014252867e-07	2.32044510786192e-06	1.52660862359337e-06	ZNF207/HNRNPU/DYNLL1/CSNK1A1/DYNC1LI1/PPP2CA/PPP2R1A/SUMO3/CHMP2B/RCC2/PDS5B/BAZ1A/DCTN2/CHMP1B/SMC1A/CENPB/APC/CHMP1A/PBRM1/PPP1CC/WAPL/CLASP2/NDEL1/KAT8/AHCTF1/FMR1/CBX1/UVRAG/CBX3/SMARCA4/STAG2/KMT5B/CHMP3/PMF1/CHRAC1/SMARCC1/DCTN1/NSL1	38
CC	GO:1904949	ATPase complex	27/1156	149/19894	0.181208053691275	3.11847147070435	6.44695480935402	1.20154310525763e-07	2.51161268453854e-06	1.65237676614378e-06	ATP5F1E/ATP6V0E1/ATP5F1C/ARID1A/BAZ2A/ATP5MC2/ZNHIT1/DEK/ATP5MF/ATP5MC3/BAZ1A/YY1AP1/ATP6V1D/RBBP4/PBRM1/CHD4/VCP/ATP5ME/DDX21/ATP5F1A/YY1/GATAD2B/SMARCA4/HMGXB4/ATP5PD/CHRAC1/SMARCC1	27
CC	GO:0098687	chromosomal region	51/1156	402/19894	0.126865671641791	2.1832748024583	5.95302741612981	1.29042538232154e-07	2.61311139920112e-06	1.71915223631652e-06	ZNF207/HNRNPU/DYNLL1/SETX/CSNK1A1/PPP1CB/DYNC1LI1/PPP1CA/PPP2CA/PPP2R1A/SUMO3/CHMP2B/RCC2/PDS5B/TNKS2/BAZ1A/RBBP4/DCTN2/CHMP1B/SMC1A/CENPB/APC/CHMP1A/NBN/PBRM1/PPP1CC/WAPL/CHD4/CLASP2/NDEL1/KAT8/AHCTF1/SIRT2/FMR1/CBX1/UVRAG/ALYREF/CBX3/DDB1/UPF1/GATAD2B/SMARCA4/STAG2/KMT5B/CHMP3/XRCC6/PMF1/CHRAC1/SMARCC1/DCTN1/NSL1	51
CC	GO:0000151	ubiquitin ligase complex	42/1156	318/19894	0.132075471698113	2.27293203629954	5.6836096051002	5.61175160781063e-07	1.10194395207918e-05	7.2496312636788e-06	UBE2D3/RBX1/MKLN1/FBXW7/FBXL20/TMEM183A/RMND5A/FBXO9/RNF7/IKBKG/GID8/CBX4/SPOP/BABAM2/UBE4B/UBE4A/ANAPC13/ANAPC15/UBR2/ANAPC11/CUL4A/TRPC4AP/KLHDC3/CBX6/CUL1/UBE2A/DCUN1D1/UBR3/DDB1/COMMD1/ANKIB1/FBXL3/FBXO7/DERL1/DCAF11/FBXO11/ELOC/DCAF8/FBXW5/ARMC8/MED1/CUL5	42
CC	GO:0000932	P-body	20/1156	100/19894	0.2	3.44186851211073	6.08027094944854	1.02214043036883e-06	1.94807940846766e-05	1.28163118978135e-05	ZFP36/YBX1/SQSTM1/CSDE1/CAPRIN1/PSMA6/LSM6/PUM1/SAMD4B/AGO3/PSMA2/ELAVL1/PAN3/TOP1/APOBEC3C/EIF4E/UPF1/CNOT8/POLR2G/RC3H2	20
CC	GO:0031252	cell leading edge	50/1156	426/19894	0.117370892018779	2.01987588738892	5.28516920503363	1.78262841514702e-06	3.30040918004363e-05	2.17132182897607e-05	PABPC1/ARPC2/ACTR3/BRK1/CAPZB/CDC42/ROCK1/TWF2/ARF1/P4HB/CAPRIN1/IQGAP2/ABI1/CFL1/MKLN1/SH3BP1/PXN/SNX5/ABI3/ARF4/ARHGEF6/PIEZO1/STX4/SLK/NEDD9/SAMSN1/PHPT1/APC/WASF2/SWAP70/MYH9/FLOT1/DIAPH1/INPP5K/WIPF1/CLASP2/AKT1/NDEL1/ATF4/PLCG2/NRBP1/RAB5A/DPP9/ARF6/PHACTR4/NME2/MTSS1/APBB1IP/DCTN1/AKT2	50
CC	GO:0005819	spindle	50/1156	433/19894	0.115473441108545	1.98722200468287	5.15873999858868	2.85297751580289e-06	5.13535952844521e-05	3.37852600555606e-05	CDC42/ZNF207/HNRNPU/DYNLL1/CSNK1A1/DYNC1LI1/TUBGCP2/PPP2CA/TUBB/SLC25A5/MAPRE1/CHMP2B/RCC2/WNK1/MAP7D1/DR1/CHMP1B/SMC1A/TUBGCP3/CSNK1D/NEDD9/MYH9/NEK7/ANXA11/IKBKG/CHMP1A/DIAPH1/PARP4/WAPL/CLASP2/AKT1/NDEL1/CEP63/CIAO1/CEP350/SIRT2/GOLGA2/CBX1/CALM3/RMDN1/CBX3/NR3C1/RALBP1/STAG2/CHMP3/CNTRL/PMF1/NCOR1/DCTN1/NSL1	50
CC	GO:0005635	nuclear envelope	55/1156	498/19894	0.110441767068273	1.90063020247078	5.05559797904728	3.6194456873025e-06	6.33892109560006e-05	4.17034282605267e-05	CLIC1/GPX4/CTDNEP1/LBR/MTDH/TUBB/CHMP2B/TOR1AIP1/ATP5MF/OSBPL8/TNKS2/CCNI/CHMP1B/ERBIN/BROX/NUP50/ANXA11/RTCB/IGF2R/CHMP1A/IST1/HTATIP2/APEH/CEPT1/TMPO/SIRT1/TNPO3/PLAAT3/IPO7/TMEM43/AHCTF1/TMX4/SHISA5/UBE2I/PUM2/POM121/CBX3/SURF4/KPNA3/TOR1AIP2/CCAR1/KPNA1/RB1CC1/CUEDC2/TMEM147/CHMP3/CASC3/KPNB1/UTP18/UBXN4/ATP11B/DCTN1/KPNA4/SORL1/RBMX2	55
CC	GO:0000779	condensed chromosome, centromeric region	27/1156	181/19894	0.149171270718232	2.56713949798314	5.26063323278908	6.11964750479309e-06	0.000104356094292261	6.86553251922771e-05	ZNF207/HNRNPU/DYNLL1/CSNK1A1/DYNC1LI1/SUMO3/CHMP2B/DCTN2/CHMP1B/SMC1A/CENPB/APC/CHMP1A/PBRM1/PPP1CC/CLASP2/NDEL1/KAT8/AHCTF1/CBX3/SMARCA4/KMT5B/CHMP3/PMF1/SMARCC1/DCTN1/NSL1	27
CC	GO:0030027	lamellipodium	29/1156	203/19894	0.142857142857143	2.45847750865052	5.18777712832118	6.71235620617411e-06	0.000111528380041047	7.33739342375307e-05	PABPC1/ARPC2/ACTR3/BRK1/CAPZB/ROCK1/TWF2/P4HB/CAPRIN1/IQGAP2/ABI1/CFL1/SH3BP1/PXN/ABI3/ARHGEF6/PIEZO1/STX4/NEDD9/PHPT1/APC/WASF2/SWAP70/FLOT1/AKT1/NRBP1/PHACTR4/NME2/APBB1IP	29
CC	GO:0045335	phagocytic vesicle	23/1156	142/19894	0.161971830985915	2.78742872459672	5.30926995095911	7.38091326003766e-06	0.00011957079481261	7.86649965872435e-05	ATP6V0E1/ACTG1/CDC42/RAB8B/HGS/STX4/SEC22B/BECN1/RAB11B/PIKFYVE/KIF5B/STXBP3/ANXA11/ZDHHC5/TAPBP/DNM2/UVRAG/RAB14/TRIM14/RAB5A/ADAM8/VPS26B/PIK3C3	23
CC	GO:0030667	secretory granule membrane	39/1156	317/19894	0.123028391167192	2.11723772827001	4.98046158667903	7.98249690951733e-06	0.000126162390179689	8.30015724866372e-05	ADGRE5/CD63/BSG/DYNLL1/TSPAN14/DYNC1LI1/LAIR1/IQGAP2/CD53/TMEM179B/KCNAB2/MAGT1/ANXA7/ATP6V1D/VPS13C/IGF2R/AP1M1/DIAPH1/TMBIM1/UBR4/PHACTR2/LPCAT1/TMX3/RAB6A/SCAMP1/MLEC/RAB14/RAB5B/CPNE3/SURF4/ADAM8/RAB18/RAP2C/STK10/DEGS1/ATP11B/RAP1B/AP2A2/STOM	39
CC	GO:0005793	endoplasmic reticulum-Golgi intermediate compartment	22/1156	133/19894	0.165413533834586	2.84665816791113	5.30732048802903	8.1881169092404e-06	0.000126330946599709	8.31124648682296e-05	P4HB/CTSC/CNIH1/NUCB1/ERP44/STK17B/ERGIC3/SPPL3/PIEZO1/SEC22B/CSNK1D/BCAP31/IST1/MPPE1/UGGT1/TAPBP/RAB2A/GOLGA2/UVRAG/SURF4/PDIA6/PTPN2	22
CC	GO:0005750	mitochondrial respiratory chain complex III	7/1156	15/19894	0.466666666666667	8.03102652825836	6.76603967767464	9.35496830437166e-06	0.000137773169573473	9.06402431404431e-05	UQCR11/CYC1/UQCRFS1/UQCRC2/UQCRQ/UQCR10/UQCRH	7
CC	GO:0045275	respiratory chain complex III	7/1156	15/19894	0.466666666666667	8.03102652825836	6.76603967767464	9.35496830437166e-06	0.000137773169573473	9.06402431404431e-05	UQCR11/CYC1/UQCRFS1/UQCRC2/UQCRQ/UQCR10/UQCRH	7
CC	GO:0030117	membrane coat	18/1156	97/19894	0.185567010309278	3.19348624835016	5.37883884566784	1.0571352793873e-05	0.000148918187183254	9.79724915679304e-05	EPS15/SEC31A/AP3B1/AP2M1/CHMP1B/COPE/COPZ1/IGF2R/AP1M1/CLTB/AP3D1/CLINT1/TBC1D5/AP1G1/SAR1B/AP2A2/ARCN1/NECAP2	18
CC	GO:0048475	coated membrane	18/1156	97/19894	0.185567010309278	3.19348624835016	5.37883884566784	1.0571352793873e-05	0.000148918187183254	9.79724915679304e-05	EPS15/SEC31A/AP3B1/AP2M1/CHMP1B/COPE/COPZ1/IGF2R/AP1M1/CLTB/AP3D1/CLINT1/TBC1D5/AP1G1/SAR1B/AP2A2/ARCN1/NECAP2	18
CC	GO:0034774	secretory granule lumen	39/1156	322/19894	0.12111801242236	2.08436136602979	4.87249956882034	1.15404053805491e-05	0.000159110269927571	0.000104677809162876	ROCK1/RNASET2/ACTN4/HEBP2/CTSC/TGFB1/VTI1B/ERP44/DYNC1H1/TUBB/PSMD1/CSNK2B/GMFG/OSTF1/GPI/IST1/PSMD2/DNAJC3/PSMD11/VCP/PSMA2/NEU1/CCT8/TRAPPC1/EEF2/ACTR10/PSMB7/PNP/PSMD7/PSMD13/A1BG/KPNB1/ARMC8/NFKB1/XRCC6/NME2/PSMA5/PSMD3/DPP7	39
CC	GO:0120111	neuron projection cytoplasm	17/1156	89/19894	0.191011235955056	3.2871777924653	5.37124480387481	1.23997508210468e-05	0.000167396636084132	0.000110129365844824	BLOC1S1/HNRNPU/DYNLL1/DYNC1H1/AP3B1/STAU1/SNAPIN/KIF5B/AP3D1/RAB21/NDEL1/FMR1/OPA1/BLOC1S2/ACTR10/SPG7/PQBP1	17
CC	GO:0016605	PML body	19/1156	108/19894	0.175925925925926	3.02756952454184	5.24778545328872	1.35188587567502e-05	0.000178780009681105	0.00011761842742178	SQSTM1/PIAS1/SP3/SUMO3/CSNK2B/LRCH4/CHFR/HIPK1/HIPK2/NBN/SIRT1/ZMYM2/CSNK2A1/UBE2I/SUMO2/UBN1/MKNK2/USP7/SPN	19
CC	GO:0060205	cytoplasmic vesicle lumen	39/1156	325/19894	0.12	2.06512110726644	4.80865695479443	1.432357437774e-05	0.00018563352393551	0.000122127318378625	ROCK1/RNASET2/ACTN4/HEBP2/CTSC/TGFB1/VTI1B/ERP44/DYNC1H1/TUBB/PSMD1/CSNK2B/GMFG/OSTF1/GPI/IST1/PSMD2/DNAJC3/PSMD11/VCP/PSMA2/NEU1/CCT8/TRAPPC1/EEF2/ACTR10/PSMB7/PNP/PSMD7/PSMD13/A1BG/KPNB1/ARMC8/NFKB1/XRCC6/NME2/PSMA5/PSMD3/DPP7	39
CC	GO:0031983	vesicle lumen	39/1156	326/19894	0.119631901840491	2.05878637994353	4.78752844361657	1.53803330485016e-05	0.000195420702263314	0.000128566251489023	ROCK1/RNASET2/ACTN4/HEBP2/CTSC/TGFB1/VTI1B/ERP44/DYNC1H1/TUBB/PSMD1/CSNK2B/GMFG/OSTF1/GPI/IST1/PSMD2/DNAJC3/PSMD11/VCP/PSMA2/NEU1/CCT8/TRAPPC1/EEF2/ACTR10/PSMB7/PNP/PSMD7/PSMD13/A1BG/KPNB1/ARMC8/NFKB1/XRCC6/NME2/PSMA5/PSMD3/DPP7	39
CC	GO:0005776	autophagosome	20/1156	119/19894	0.168067226890756	2.89232648076532	5.14255259960596	1.63515540584802e-05	0.000203765519805677	0.000134056263030051	SQSTM1/CHMP2B/TAX1BP1/CHMP1B/BECN1/MAP1LC3B/CHMP1A/ATG4B/WASHC1/PLEKHM1/TBC1D5/UVRAG/AUP1/RB1CC1/HTT/ENTPD4/UBQLN1/CHMP3/PIK3C3/UBQLN2	20
CC	GO:0045277	respiratory chain complex IV	9/1156	28/19894	0.321428571428571	5.53157439446367	5.95991897174315	1.84891855899504e-05	0.000225680269141213	0.000148473861277114	COX5B/COX8A/COX6B1/COX5A/COX7B/UQCRFS1/UQCRC2/COA6/COX7A2L	9
CC	GO:0030135	coated vesicle	38/1156	317/19894	0.1198738170347	2.06294958139129	4.73845397871889	1.88066890951011e-05	0.000225680269141213	0.000148473861277114	HLA-DPB1/HLA-DQA2/CTSC/CNIH1/VTI1B/RAB8B/SEC31A/ERGIC3/AP3B1/M6PR/AP2M1/KDELR2/ATP6V1D/SEC22B/COPE/COPZ1/BCAP31/TNK2/IGF2R/AP1M1/SEC16A/CLTB/CLINT1/USO1/TBC1D5/AP1G1/GOLGA2/DNM2/SCAMP1/RAB14/PIK3C2A/RAB5A/SAR1B/LMBRD1/AP2A2/ARCN1/NECAP2/TFRC	38
CC	GO:0005753	mitochondrial proton-transporting ATP synthase complex	8/1156	22/19894	0.363636363636364	6.25794274929223	6.12877736279537	1.94941453717283e-05	0.000229676476379635	0.000151102944986602	ATP5F1E/ATP5F1C/ATP5MC2/ATP5MF/ATP5MC3/ATP5ME/ATP5F1A/ATP5PD	8
CC	GO:0042470	melanosome	19/1156	112/19894	0.169642857142857	2.91944204152249	5.05960201128315	2.30630561248921e-05	0.000262190532788247	0.000172493771571215	YWHAB/CD63/BSG/P4HB/ATP1B3/SEC22B/ANXA11/FLOT1/RAB2A/PDIA4/RAB5B/RAB5A/PDIA6/SYPL1/ATP1A1/GANAB/NAP1L1/TFRC/STOM	19
CC	GO:0048770	pigment granule	19/1156	112/19894	0.169642857142857	2.91944204152249	5.05960201128315	2.30630561248921e-05	0.000262190532788247	0.000172493771571215	YWHAB/CD63/BSG/P4HB/ATP1B3/SEC22B/ANXA11/FLOT1/RAB2A/PDIA4/RAB5B/RAB5A/PDIA6/SYPL1/ATP1A1/GANAB/NAP1L1/TFRC/STOM	19
CC	GO:0045259	proton-transporting ATP synthase complex	8/1156	23/19894	0.347826086956522	5.9858582819317	5.94239377809239	2.83715886018126e-05	0.000316979127827148	0.000208538899886282	ATP5F1E/ATP5F1C/ATP5MC2/ATP5MF/ATP5MC3/ATP5ME/ATP5F1A/ATP5PD	8
CC	GO:0005684	U2-type spliceosomal complex	17/1156	95/19894	0.178947368421053	3.07956656346749	5.04638570995063	3.01823510320323e-05	0.000331494296080626	0.000218088352684622	ZMAT2/SF3B4/LSM6/PRPF40A/DHX15/DHX8/DDX42/SF3B5/RBM22/U2AF2/CASC3/CDC40/LUC7L2/CWC25/TXNL4A/CDC5L/RBMX2	17
CC	GO:0005766	primary lysosome	23/1156	155/19894	0.148387096774194	2.55364437995312	4.82305633879794	3.17548334296126e-05	0.000337330033809655	0.000221927653822141	CD63/RNASET2/HEBP2/CTSC/DYNC1H1/TUBB/PSMD1/TMEM179B/MAGT1/ANXA11/IST1/DNAJC3/VCP/CCT8/TRAPPC1/LPCAT1/ACTR10/CPNE3/SURF4/ATP11B/RAP1B/DPP7/STOM	23
CC	GO:0042582	azurophil granule	23/1156	155/19894	0.148387096774194	2.55364437995312	4.82305633879794	3.17548334296126e-05	0.000337330033809655	0.000221927653822141	CD63/RNASET2/HEBP2/CTSC/DYNC1H1/TUBB/PSMD1/TMEM179B/MAGT1/ANXA11/IST1/DNAJC3/VCP/CCT8/TRAPPC1/LPCAT1/ACTR10/CPNE3/SURF4/ATP11B/RAP1B/DPP7/STOM	23
CC	GO:1902493	acetyltransferase complex	18/1156	105/19894	0.171428571428571	2.95017301038062	4.97649197436265	3.2476752126442e-05	0.000339434441579587	0.00022331213261815	ACTG1/PHF20L1/NAA38/MSL1/NAA50/MSL3/DR1/CREBBP/USP22/HCFC1/DLD/KAT8/SF3B5/MORF4L2/MORF4L1/OGT/TAF9/TAF10	18
CC	GO:0005759	mitochondrial matrix	51/1156	491/19894	0.103869653767821	1.78752845333653	4.38874147673156	4.26143489620577e-05	0.00043831901789545	0.000288367774931217	ATP5F1E/BLOC1S1/ATP5F1C/NDUFS2/NDUFS7/SLC25A5/SLIRP/NDUFS1/CHCHD1/OGDH/VDAC1/MTHFS/PRDX5/ECI1/ECHS1/MRPL23/DECR1/NDUFA10/DLD/MRPL16/MRPL14/ACO2/TXN2/ETHE1/IARS2/ATP5F1A/ACSF3/PDHB/MRPL33/NR3C1/IDH3B/HSD17B10/FASTK/MRPL36/SUCLG1/MRPS12/NDUFAB1/NDUFS3/MDH2/CLPX/DNAJC15/MRPS5/MRPS11/NDUFS8/MRPS34/AURKAIP1/MRPS16/MRPL52/NDUFA7/MRPL20/MRPS35	51
CC	GO:0000313	organellar ribosome	16/1156	89/19894	0.179775280898876	3.09381439290852	4.91714711258451	4.83705072860718e-05	0.000482216749559608	0.000317247861552373	CHCHD1/MRPL23/MRPL16/MRPL14/MRPL33/MRPL36/MRPS12/MRPS5/MRPS11/MRPS34/AURKAIP1/MRPS16/MRPL52/NDUFA7/MRPL20/MRPS35	16
CC	GO:0005761	mitochondrial ribosome	16/1156	89/19894	0.179775280898876	3.09381439290852	4.91714711258451	4.83705072860718e-05	0.000482216749559608	0.000317247861552373	CHCHD1/MRPL23/MRPL16/MRPL14/MRPL33/MRPL36/MRPS12/MRPS5/MRPS11/MRPS34/AURKAIP1/MRPS16/MRPL52/NDUFA7/MRPL20/MRPS35	16
CC	GO:0000776	kinetochore	24/1156	170/19894	0.141176470588235	2.42955424384287	4.64938000902603	4.93570608732643e-05	0.000484596597664777	0.000318813551095248	ZNF207/HNRNPU/DYNLL1/CSNK1A1/DYNC1LI1/SUMO3/CHMP2B/DCTN2/CHMP1B/SMC1A/APC/CHMP1A/PBRM1/PPP1CC/CLASP2/NDEL1/KAT8/AHCTF1/SMARCA4/CHMP3/PMF1/SMARCC1/DCTN1/NSL1	24
CC	GO:0098791	Golgi apparatus subcompartment	42/1156	382/19894	0.109947643979058	1.89212666896139	4.37295241056977	5.53184187143947e-05	0.000528774618792587	0.000347878038679333	HLA-DPB1/GOLGA7/HLA-DQA2/TMBIM4/YIPF4/GPR108/M6PR/NSFL1C/STX4/ARL5A/LYPLA2/MAN2A1/SLC30A7/BECN1/BCAP31/NSF/IGF2R/AP1M1/SCAMP2/VPS53/RELCH/APH1A/INPP5K/CLTB/RAB21/CLASP2/USO1/AP1G1/ATXN2/GOLGA2/RAB6A/GGA1/SCAMP1/RAB14/PIK3C2A/ARFGEF1/SAR1B/GOLGA3/SCFD1/PSENEN/VCPIP1/SORL1	42
CC	GO:0030120	vesicle coat	13/1156	63/19894	0.206349206349206	3.55113417916186	5.03731036329425	5.54886945646542e-05	0.000528774618792587	0.000347878038679333	SEC31A/AP2M1/COPE/COPZ1/AP1M1/CLTB/CLINT1/TBC1D5/AP1G1/SAR1B/AP2A2/ARCN1/NECAP2	13
CC	GO:0005751	mitochondrial respiratory chain complex IV	8/1156	25/19894	0.32	5.50698961937716	5.60061859884697	5.63900657284117e-05	0.000529576269449432	0.000348405440427258	COX5B/COX8A/COX6B1/COX5A/COX7B/UQCRFS1/UQCRC2/COX7A2L	8
CC	GO:0030496	midbody	27/1156	205/19894	0.131707317073171	2.26659633724365	4.52762834239069	5.94259068442023e-05	0.000542366023028776	0.000356819751992616	CDC42/HNRNPU/PKN1/STK17B/CHMP2B/RCC2/CELF2/SPART/USP8/EXOC1/CHMP1B/ANXA11/CHMP1A/IST1/PPP1CC/EXOC7/SIRT2/DNM2/UVRAG/MPLKIP/ARF6/EXOC4/CHMP3/CNTRL/CCDC124/SAFB/PIK3C3	27
CC	GO:0030662	coated vesicle membrane	27/1156	205/19894	0.131707317073171	2.26659633724365	4.52762834239069	5.94259068442023e-05	0.000542366023028776	0.000356819751992616	HLA-DPB1/HLA-DQA2/CNIH1/VTI1B/SEC31A/AP3B1/M6PR/AP2M1/KDELR2/ATP6V1D/SEC22B/COPE/COPZ1/IGF2R/AP1M1/SEC16A/CLTB/CLINT1/USO1/TBC1D5/AP1G1/RAB5A/SAR1B/AP2A2/ARCN1/NECAP2/TFRC	27
CC	GO:0055037	recycling endosome	27/1156	206/19894	0.131067961165049	2.25559344240266	4.49934494332493	6.46837598047893e-05	0.000577689749848222	0.000380059045952777	DYNC1LI1/VTI1B/RAB8B/EHD4/NDRG1/RAB11B/AVL9/SNF8/EEA1/SCAMP2/VPS53/RELCH/WASHC1/AP1G1/DNM2/SCAMP1/RAB14/ARF6/COMMD1/RAB4A/RAP2C/ZDHHC2/TUBA1A/ATP11B/DENND6A/SORL1/TFRC	27
CC	GO:0031901	early endosome membrane	26/1156	195/19894	0.133333333333333	2.29457900807382	4.51222988081674	6.56543590852727e-05	0.000577689749848222	0.000380059045952777	VTI1B/EPS15/RCC2/EHD4/SNX5/HGS/MON2/UBXN6/SNX13/PIKFYVE/EEA1/SNX20/RAB21/ITCH/WASHC1/WASHC2A/GGA1/RAB14/RAB5B/RAB5A/ARF6/TMEM9B/RAB4A/PLEKHF2/ATP11B/SORL1	26
CC	GO:1904115	axon cytoplasm	13/1156	64/19894	0.203125	3.49564770761246	4.96683062291758	6.59707430382228e-05	0.000577689749848222	0.000380059045952777	BLOC1S1/DYNLL1/DYNC1H1/AP3B1/SNAPIN/KIF5B/AP3D1/RAB21/NDEL1/OPA1/BLOC1S2/ACTR10/SPG7	13
CC	GO:0030139	endocytic vesicle	39/1156	350/19894	0.111428571428571	1.91761245674741	4.30183785381054	7.5462543266719e-05	0.000651996373824452	0.000428944982779245	ATP6V0E1/HLA-DPB1/ACTG1/CDC42/HLA-DQA2/DYNC1LI1/SH3KBP1/RAB8B/M6PR/AP2M1/EHD4/HGS/STX4/SEC22B/BECN1/RAB11B/PIKFYVE/KIF5B/STXBP3/ANXA11/IGF2R/ZDHHC5/CLTB/TAPBP/TBC1D5/DNM2/UVRAG/RAB14/RAB5B/TRIM14/RAB5A/ARF6/ADAM8/LMBRD1/VPS26B/MTSS1/PIK3C3/AP2A2/TFRC	39
CC	GO:0005770	late endosome	36/1156	314/19894	0.114649681528662	1.97304564388513	4.3167722293855	7.87092654806067e-05	0.000671100053045173	0.000441513192792877	HLA-DPB1/CD63/SQSTM1/IFNAR1/HLA-DQA2/VTI1B/VPS29/CHMP2B/KIDINS220/M6PR/LAMTOR5/SNX14/HGS/CHMP1B/VPS28/UBXN6/PIKFYVE/VPS13C/SNF8/IGF2R/CHMP1A/MON1B/WASHC1/PLEKHM1/STARD3NL/UVRAG/RAB14/HTT/DERL1/CHMP3/OSBPL9/CCZ1/VPS26B/PIK3C3/VPS36/SORL1	36
CC	GO:0070603	SWI/SNF superfamily-type complex	16/1156	93/19894	0.172043010752688	2.96074710719202	4.70746322952832	8.38767262229954e-05	0.000705871670032481	0.000464389256600316	ARID1A/BAZ2A/ZNHIT1/DEK/BAZ1A/YY1AP1/RBBP4/PBRM1/CHD4/DDX21/YY1/GATAD2B/SMARCA4/HMGXB4/CHRAC1/SMARCC1	16
CC	GO:0005874	microtubule	48/1156	468/19894	0.102564102564103	1.7650607754414	4.16001227116048	9.65441033468199e-05	0.000802058704727427	0.00052767020047857	SERP1/ZNF207/HNRNPU/DYNLL1/DYNC1LI1/TUBGCP2/CCT5/DYNC1H1/TUBB/MAPRE1/CHMP2B/RCC2/DYNC1I2/CDK5RAP3/KCNAB2/DCTN2/NDRG1/CHMP1B/TUBGCP3/CSNK1D/KIF5B/APC/NEK7/MAP1LC3B/CHMP1A/CCT6A/PARP4/CLASP2/NDEL1/RASSF5/SIRT2/GOLGA2/CCT8/DNM2/OPA1/SLAIN2/CALM3/RMDN1/TPGS1/TUBA1C/DPP9/BCL10/CHMP3/TUBA1A/SELENOS/DNM1L/DCTN1/SEPTIN9	48
CC	GO:0031248	protein acetyltransferase complex	17/1156	104/19894	0.163461538461538	2.81306561085973	4.60441790572875	9.87314751201679e-05	0.000809848049086947	0.000532794769136149	ACTG1/PHF20L1/NAA38/MSL1/NAA50/MSL3/DR1/CREBBP/USP22/HCFC1/KAT8/SF3B5/MORF4L2/MORF4L1/OGT/TAF9/TAF10	17
CC	GO:0042564	NLS-dependent protein nuclear import complex	5/1156	10/19894	0.5	8.60467128027682	5.97442357217561	0.000129424751680212	0.00104834048860972	0.000689697689874815	KPNA3/KPNA1/KPNA6/KPNB1/KPNA4	5
CC	GO:0030118	clathrin coat	11/1156	51/19894	0.215686274509804	3.71181898364882	4.81625596082934	0.000134908548013045	0.00107926838410436	0.000710044989542341	EPS15/AP3B1/AP2M1/IGF2R/AP1M1/CLTB/CLINT1/TBC1D5/AP1G1/AP2A2/NECAP2	11
CC	GO:0042581	specific granule	22/1156	160/19894	0.1375	2.36628460207612	4.30983897569047	0.000148240618659968	0.00117146244989829	0.000770698980196241	TSPAN14/LAIR1/ERP44/CD53/KCNAB2/ATP6V1D/STX4/STXBP3/ANXA11/AP1M1/TMBIM1/UBR4/NEU1/SCAMP1/MLEC/ADAM8/KPNB1/STK10/DEGS1/ARMC8/NFKB1/STOM	22
CC	GO:0055038	recycling endosome membrane	17/1156	108/19894	0.157407407407407	2.7088779956427	4.42294332126804	0.000159062484749651	0.00124183723033462	0.000816998177851724	DYNC1LI1/VTI1B/RAB8B/EHD4/NDRG1/RAB11B/SCAMP2/WASHC1/SCAMP1/RAB14/ARF6/RAB4A/RAP2C/ZDHHC2/ATP11B/SORL1/TFRC	17
CC	GO:0036452	ESCRT complex	8/1156	29/19894	0.275862068965517	4.74740484429066	5.01594503901555	0.000181761301435292	0.00140215861107226	0.000922472770442274	CHMP2B/HGS/CHMP1B/VPS28/SNF8/CHMP1A/CHMP3/VPS36	8
CC	GO:0090575	RNA polymerase II transcription regulator complex	30/1156	255/19894	0.117647058823529	2.02462853653572	4.09019763509875	0.000191302456950297	0.00145839990710344	0.000959473623094368	FOS/HNRNPU/NCOA1/DR1/HIPK2/NFE2L2/USP22/SMAD2/GTF2A1/CHD4/ATF4/MED28/CBFB/RFXANK/NONO/TCF12/CREB1/GTF2F2/HNRNPAB/CBX3/SFPQ/TFDP1/NR1H2/TAF9/POU2F1/MAX/HMGA1/MED1/TAF10/MED15	30
CC	GO:0031970	organelle envelope lumen	15/1156	90/19894	0.166666666666667	2.86822376009227	4.41205713780756	0.00019957726655385	0.00148983899869736	0.000980157235985107	BLOC1S1/RNASET2/TUBB/TIMM13/NDUFS1/IGF2R/CHCHD5/IMMT/NDUFB7/OPA1/CCAR1/COA6/CHCHD10/COX17/SORL1	15
CC	GO:0016234	inclusion body	13/1156	71/19894	0.183098591549296	3.15100638432672	4.5097620153608	0.000200024680380664	0.00148983899869736	0.000980157235985107	SQSTM1/EPS15/NBN/PABPN1/EDEM1/ATF4/ATXN1/EEF2/HERPUD1/HTT/FBXO7/PSMC6/UBQLN1	13
CC	GO:0000793	condensed chromosome	32/1156	281/19894	0.113879003558719	1.9597827826965	4.02458905518707	0.0002170619057756	0.00158467775004035	0.00104255115134234	ZNF207/HNRNPU/DYNLL1/CSNK1A1/DYNC1LI1/SUMO3/CHMP2B/BRD4/DCTN2/CHMP1B/SMC1A/CENPB/HMGB2/APC/CHMP1A/PBRM1/PPP1CC/AGO3/CLASP2/NDEL1/KAT8/AHCTF1/UBE2I/CBX3/SMARCA4/KMT5B/CHMP3/TUBA1A/PMF1/SMARCC1/DCTN1/NSL1	32
CC	GO:0033116	endoplasmic reticulum-Golgi intermediate compartment membrane	14/1156	81/19894	0.172839506172839	2.97445426972532	4.42264326593476	0.000217648641595049	0.00158467775004035	0.00104255115134234	CTSC/CNIH1/ERGIC3/SPPL3/PIEZO1/SEC22B/CSNK1D/BCAP31/MPPE1/TAPBP/RAB2A/GOLGA2/UVRAG/SURF4	14
CC	GO:0019774	proteasome core complex, beta-subunit complex	5/1156	11/19894	0.454545454545455	7.82242843661529	5.62162427962402	0.000225917807198204	0.00162660821182707	0.00107013698146517	PSMB10/PSMB4/PSMB2/PSMB7/PSMB6	5
CC	GO:0061695	transferase complex, transferring phosphorus-containing groups	34/1156	308/19894	0.11038961038961	1.89973262032086	3.95260477146917	0.000253198171014425	0.0018029935694214	0.0011861799798825	TANK/PHKB/CSNK2B/CCNI/TBK1/BECN1/USP22/IKBKG/PHKG2/ZNFX1/GTF2A1/MED13/CDKN2D/CSNK2A1/PIK3R5/POLR2L/TBC1D5/POLR1D/TENT2/UVRAG/GTF2F2/IKBKB/PIK3C2A/PIK3CD/RB1CC1/CCNK/POLD4/POLR2G/TAF9/GNPTG/XRCC6/CHRAC1/PIK3C3/TAF10	34
CC	GO:0034518	RNA cap binding complex	6/1156	17/19894	0.352941176470588	6.07388560960717	5.19824991022441	0.000269880984820116	0.00190090084960256	0.00125059266421221	EIF4G2/EIF4H/EIF4G3/EIF4E/NCBP3/EIF4B	6
CC	GO:0000123	histone acetyltransferase complex	15/1156	94/19894	0.159574468085106	2.74617168519473	4.21488485149643	0.000326021448128978	0.00227163331599546	0.00149449560262859	ACTG1/PHF20L1/MSL1/MSL3/DR1/CREBBP/USP22/HCFC1/KAT8/SF3B5/MORF4L2/MORF4L1/OGT/TAF9/TAF10	15
CC	GO:0008540	proteasome regulatory particle, base subcomplex	5/1156	12/19894	0.416666666666667	7.17055940023068	5.31070975539391	0.000368771983239425	0.00251541310672787	0.00165487704389991	PSMD1/PSMC1/PSMD2/PSMD4/PSMC6	5
CC	GO:0031074	nucleocytoplasmic transport complex	5/1156	12/19894	0.416666666666667	7.17055940023068	5.31070975539391	0.000368771983239425	0.00251541310672787	0.00165487704389991	KPNA3/KPNA1/KPNA6/KPNB1/KPNA4	5
CC	GO:0000314	organellar small ribosomal subunit	8/1156	32/19894	0.25	4.30233564013841	4.64357167146106	0.000381259307249608	0.00254696939276027	0.00167563775839491	CHCHD1/MRPS12/MRPS5/MRPS11/MRPS34/AURKAIP1/MRPS16/MRPS35	8
CC	GO:0005763	mitochondrial small ribosomal subunit	8/1156	32/19894	0.25	4.30233564013841	4.64357167146106	0.000381259307249608	0.00254696939276027	0.00167563775839491	CHCHD1/MRPS12/MRPS5/MRPS11/MRPS34/AURKAIP1/MRPS16/MRPS35	8
CC	GO:0031461	cullin-RING ubiquitin ligase complex	23/1156	185/19894	0.124324324324324	2.13953988590667	3.86768005927983	0.000472236069380802	0.00312254054039551	0.00205430298710231	RBX1/FBXW7/FBXL20/TMEM183A/FBXO9/RNF7/SPOP/ANAPC13/ANAPC15/ANAPC11/CUL4A/TRPC4AP/KLHDC3/CUL1/DDB1/COMMD1/FBXL3/FBXO7/DCAF11/ELOC/DCAF8/FBXW5/CUL5	23
CC	GO:0070993	translation preinitiation complex	6/1156	19/19894	0.315789473684211	5.43452922964852	4.80328321604507	0.00053517177556477	0.0035029425309694	0.00230456745458513	EIF3A/EIF3L/EIF3M/EIF3B/DHX29/EIF2S1	6
CC	GO:0005677	chromatin silencing complex	5/1156	13/19894	0.384615384615385	6.61897790790524	5.03358410036708	0.000570648170601973	0.00363536875205076	0.00239168996845445	BAZ2A/SIRT1/SIRT2/YY1/CBX3	5
CC	GO:0016281	eukaryotic translation initiation factor 4F complex	5/1156	13/19894	0.384615384615385	6.61897790790524	5.03358410036708	0.000570648170601973	0.00363536875205076	0.00239168996845445	EIF4G2/EIF4H/EIF4G3/EIF4E/EIF4B	5
CC	GO:0101031	protein folding chaperone complex	9/1156	42/19894	0.214285714285714	3.68771626297578	4.33085229417666	0.000572233970230213	0.00363536875205076	0.00239168996845445	WDR83OS/CCT5/CCDC47/CCT6A/PSMG2/DNAJB11/CCT8/SDF2/PFDN2	9
CC	GO:0090543	Flemming body	8/1156	34/19894	0.235294117647059	4.04925707307144	4.41988853849387	0.00059341263469843	0.00373331443965614	0.00245612792082641	STK17B/CELF2/EXOC1/IST1/EXOC7/ARF6/EXOC4/CNTRL	8
CC	GO:0016469	proton-transporting two-sector ATPase complex	10/1156	52/19894	0.192307692307692	3.30948895395262	4.14183009696568	0.000713864866908952	0.00442393469321415	0.00291048335079878	ATP5F1E/ATP6V0E1/ATP5F1C/ATP5MC2/ATP5MF/ATP5MC3/ATP6V1D/ATP5ME/ATP5F1A/ATP5PD	10
CC	GO:0005840	ribosome	28/1156	251/19894	0.111553784860558	1.91976729759164	3.64232217259946	0.000724974430028108	0.00442393469321415	0.00291048335079878	SERP1/PSMA6/RPL26L1/CHCHD1/MRPL23/USP10/MRPL16/RBM3/MRPL14/EEF2/MCTS1/DHX29/RNF10/EIF2AK2/MRPL33/NUFIP2/MRPL36/MRPS12/MRPS5/MRPS11/MRPS34/AURKAIP1/MRPS16/LTN1/MRPL52/NDUFA7/MRPL20/MRPS35	28
CC	GO:0031082	BLOC complex	6/1156	20/19894	0.3	5.16280276816609	4.62621306555763	0.000727184618135951	0.00442393469321415	0.00291048335079878	BLOC1S1/SNAPIN/HPS3/HPS1/KXD1/BLOC1S2	6
CC	GO:0030125	clathrin vesicle coat	8/1156	35/19894	0.228571428571429	3.93356401384083	4.31437951077724	0.000730495389157274	0.00442393469321415	0.00291048335079878	AP2M1/AP1M1/CLTB/CLINT1/TBC1D5/AP1G1/AP2A2/NECAP2	8
CC	GO:0035579	specific granule membrane	14/1156	91/19894	0.153846153846154	2.6475911631621	3.91265988248302	0.000743159100755371	0.00445895460453222	0.00293352276613962	TSPAN14/LAIR1/CD53/KCNAB2/ATP6V1D/AP1M1/TMBIM1/UBR4/SCAMP1/MLEC/ADAM8/STK10/DEGS1/STOM	14
CC	GO:0001931	uropod	5/1156	14/19894	0.357142857142857	6.1461937716263	4.78420084796347	0.000845365141360801	0.00484775762479468	0.00318931422683861	SELPLG/MYH9/FLOT1/DNM2/SPN	5
CC	GO:0031010	ISWI-type complex	5/1156	14/19894	0.357142857142857	6.1461937716263	4.78420084796347	0.000845365141360801	0.00484775762479468	0.00318931422683861	BAZ2A/BAZ1A/RBBP4/HMGXB4/CHRAC1	5
CC	GO:0044753	amphisome	5/1156	14/19894	0.357142857142857	6.1461937716263	4.78420084796347	0.000845365141360801	0.00484775762479468	0.00318931422683861	SQSTM1/CHMP2B/CHMP1B/CHMP1A/CHMP3	5
CC	GO:0045263	proton-transporting ATP synthase complex, coupling factor F(o)	5/1156	14/19894	0.357142857142857	6.1461937716263	4.78420084796347	0.000845365141360801	0.00484775762479468	0.00318931422683861	ATP5MC2/ATP5MF/ATP5MC3/ATP5ME/ATP5PD	5
CC	GO:0098574	cytoplasmic side of lysosomal membrane	5/1156	14/19894	0.357142857142857	6.1461937716263	4.78420084796347	0.000845365141360801	0.00484775762479468	0.00318931422683861	BLOC1S1/SNAPIN/BORCS7/KXD1/BLOC1S2	5
CC	GO:0098978	glutamatergic synapse	40/1156	409/19894	0.097799511002445	1.68306528709571	3.46689832669378	0.000911127239244383	0.00517903904412596	0.00340726252903024	ARPC2/CDC42/PAK2/PPP1CA/EPS15/PPP2R1A/CHMP2B/AP2M1/STAU1/FBXL20/ARF4/USP8/STX4/ERBIN/HNRNPD/PPP3CA/NF1/GSK3B/STK38/EEA1/ZDHHC5/FLOT1/PPP3CB/PPP1CC/AP3D1/CHD4/RELA/AKT1/VCP/ELAVL1/RNF10/KPNA1/PPP2R2A/EIF4E/ARF6/DLGAP4/CTBP1/EGLN1/OGT/RAP1B	40
CC	GO:0030904	retromer complex	6/1156	21/19894	0.285714285714286	4.91695501730104	4.46060694514011	0.000968387426783953	0.00543191542007638	0.00357362856583972	VPS29/SNX5/TBC1D5/VPS26A/VPS26B/DCTN1	6
CC	GO:1902562	H4 histone acetyltransferase complex	9/1156	45/19894	0.2	3.44186851211073	4.07311485608951	0.00097237992087787	0.00543191542007638	0.00357362856583972	ACTG1/PHF20L1/MSL1/MSL3/HCFC1/KAT8/MORF4L2/MORF4L1/OGT	9
CC	GO:0005798	Golgi-associated vesicle	14/1156	94/19894	0.148936170212766	2.56309357284841	3.77297345818289	0.0010315830874169	0.00571338325338593	0.00375880477196443	ITM2B/RAB8B/KDELR2/SPPL3/COPE/COPZ1/IGF2R/AP1M1/CLTB/PI4KA/AP1G1/RAB14/SCFD1/ARCN1	14
CC	GO:0032585	multivesicular body membrane	7/1156	29/19894	0.241379310344828	4.15397923875433	4.22163795296646	0.00110778806900509	0.00600694619360581	0.00395193828526698	CD63/CHMP2B/HGS/CHMP1B/CHMP1A/CHMP3/SORL1	7
CC	GO:0008287	protein serine/threonine phosphatase complex	10/1156	55/19894	0.181818181818182	3.12897137464611	3.92698026924379	0.00112706624319457	0.00600694619360581	0.00395193828526698	PPP1CB/PPP1CA/PPP2CA/CTDNEP1/PPP2R1A/PPP1R15B/PPP3CA/PPP3CB/PPP1CC/PPP2R2A	10
CC	GO:1903293	phosphatase complex	10/1156	55/19894	0.181818181818182	3.12897137464611	3.92698026924379	0.00112706624319457	0.00600694619360581	0.00395193828526698	PPP1CB/PPP1CA/PPP2CA/CTDNEP1/PPP2R1A/PPP1R15B/PPP3CA/PPP3CB/PPP1CC/PPP2R2A	10
CC	GO:0005795	Golgi stack	19/1156	150/19894	0.126666666666667	2.17985005767013	3.60265203524862	0.00113093740064801	0.00600694619360581	0.00395193828526698	GOLGA7/TMBIM4/NSFL1C/LYPLA2/MAN2A1/SLC30A7/BCAP31/NSF/APH1A/RAB21/USO1/GOLGA2/RAB14/SAR1B/GOLGA3/SCFD1/PSENEN/VCPIP1/SORL1	19
CC	GO:0034399	nuclear periphery	19/1156	150/19894	0.126666666666667	2.17985005767013	3.60265203524862	0.00113093740064801	0.00600694619360581	0.00395193828526698	HNRNPU/PIAS1/PSMA6/CFL1/SMC1A/PRPF40A/CHMP1A/PBRM1/ATF4/KAT8/AHCTF1/NONO/ATXN1/YY1/SFPQ/SMARCA4/STAG2/ARFGEF1/SMARCC1	19
CC	GO:0016363	nuclear matrix	17/1156	128/19894	0.132812	2.28561580882353	3.62430079687342	0.00119341230724626	0.00625598754007236	0.0041157812763634	HNRNPU/PSMA6/CFL1/SMC1A/PRPF40A/CHMP1A/PBRM1/KAT8/AHCTF1/NONO/ATXN1/YY1/SFPQ/SMARCA4/STAG2/ARFGEF1/SMARCC1	17
CC	GO:0031902	late endosome membrane	21/1156	174/19894	0.120689655172414	2.07698961937716	3.54405	0.001197133418162	0.00625598754007236	0.0041157812763634	HLA-DPB1/CD63/HLA-DQA2/VTI1B/CHMP2B/LAMTOR5/SNX14/HGS/CHMP1B/VPS28/UBXN6/PIKFYVE/VPS13C/SNF8/CHMP1A/PLEKHM1/STARD3NL/CHMP3/OSBPL9/VPS36/SORL1	21
CC	GO:0031254	cell trailing edge	5/1156	15/19894	0.333333333333333	5.73644752018454	4.55793926021931	0.00120770134877926	0.00626072379207169	0.00411889723162611	SELPLG/MYH9/FLOT1/DNM2/SPN	5
CC	GO:0000407	phagophore assembly site	8/1156	38/19894	0.210526315789474	3.62301948643234	4.01989652576524	0.0013002034644273	0.00668676067419757	0.00439918465407735	SQSTM1/TAX1BP1/BECN1/WDR45B/WDR45/WIPI2/RB1CC1/PIK3C3	8
CC	GO:0031965	nuclear membrane	32/1156	313/19894	0.10223642172524	1.75942160363488	3.36360604011059	0.00139624952500316	0.00712417080474052	0.00468695447680297	CLIC1/CTDNEP1/LBR/MTDH/TOR1AIP1/ATP5MF/OSBPL8/CCNI/ERBIN/BROX/NUP50/APEH/CEPT1/SIRT1/TMEM43/AHCTF1/TMX4/SHISA5/PUM2/POM121/CBX3/SURF4/TOR1AIP2/RB1CC1/CUEDC2/TMEM147/CASC3/KPNB1/UTP18/ATP11B/KPNA4/RBMX2	32
CC	GO:0000421	autophagosome membrane	10/1156	57/19894	0.175438596491228	3.01918290536029	3.79177477448831	0.00149802615137461	0.0075249685743469	0.00495063721996507	CHMP2B/CHMP1B/MAP1LC3B/CHMP1A/ATG4B/PLEKHM1/UVRAG/RB1CC1/ENTPD4/CHMP3	10
CC	GO:0030660	Golgi-associated vesicle membrane	10/1156	57/19894	0.175438596491228	3.01918290536029	3.79177477448831	0.00149802615137461	0.0075249685743469	0.00495063721996507	ITM2B/KDELR2/SPPL3/COPE/COPZ1/AP1M1/CLTB/PI4KA/AP1G1/ARCN1	10
CC	GO:0005744	TIM23 mitochondrial import inner membrane translocase complex	5/1156	16/19894	0.3125	5.37791955017301	4.35119819690213	0.00167318793987353	0.00834019834644653	0.0054869725963464	SLC25A6/TIMM17A/TIMM17B/DNAJC15/ROMO1	5
CC	GO:0005641	nuclear envelope lumen	4/1156	10/19894	0.4	6.88373702422145	4.62241376049478	0.00179493509536055	0.00881149955904268	0.00579703918358071	TUBB/IGF2R/CCAR1/SORL1	4
CC	GO:0031466	Cul5-RING ubiquitin ligase complex	4/1156	10/19894	0.4	6.88373702422145	4.62241376049478	0.00179493509536055	0.00881149955904268	0.00579703918358071	RBX1/RNF7/ELOC/CUL5	4
CC	GO:0031519	PcG protein complex	9/1156	49/19894	0.183673469387755	3.16089965397924	3.76161660928873	0.00183044060880937	0.00891823695119152	0.00586726115209969	CSNK2B/RBBP4/CBX4/SIRT1/CSNK2A1/UBAP2L/YY1/CBX6/ASXL2	9
CC	GO:0030136	clathrin-coated vesicle	24/1156	218/19894	0.110091743119266	1.89460652042792	3.29882547831693	0.00200276496913804	0.00968501268657798	0.00637171887274867	HLA-DPB1/HLA-DQA2/RAB8B/AP3B1/M6PR/AP2M1/ATP6V1D/BCAP31/TNK2/IGF2R/AP1M1/CLTB/CLINT1/TBC1D5/AP1G1/DNM2/SCAMP1/RAB14/PIK3C2A/RAB5A/LMBRD1/AP2A2/NECAP2/TFRC	24
CC	GO:0035578	azurophil granule lumen	13/1156	91/19894	0.142857142857143	2.45847750865052	3.46355732246619	0.00225763503985246	0.0106796982693611	0.00702611728247442	RNASET2/HEBP2/CTSC/DYNC1H1/TUBB/PSMD1/IST1/DNAJC3/VCP/CCT8/TRAPPC1/ACTR10/DPP7	13
CC	GO:0000145	exocyst	5/1156	17/19894	0.294117647058824	5.0615713413393	4.16112314800919	0.00225789917114579	0.0106796982693611	0.00702611728247442	SH3BP1/EXOC1/WASHC1/EXOC7/EXOC4	5
CC	GO:0033290	eukaryotic 48S preinitiation complex	5/1156	17/19894	0.294117647058824	5.0615713413393	4.16112314800919	0.00225789917114579	0.0106796982693611	0.00702611728247442	EIF3A/EIF3L/EIF3M/EIF3B/EIF2S1	5
CC	GO:0072686	mitotic spindle	21/1156	184/19894	0.114130434782609	1.96410974875884	3.2633188886915	0.00240208375630574	0.0112201323467419	0.00738166601759334	CDC42/HNRNPU/DYNLL1/TUBB/MAPRE1/RCC2/WNK1/DR1/SMC1A/NEDD9/IKBKG/DIAPH1/WAPL/CLASP2/SIRT2/GOLGA2/RMDN1/STAG2/CNTRL/NCOR1/DCTN1	21
CC	GO:0000792	heterochromatin	12/1156	81/19894	0.148148148148148	2.54953223119313	3.47084680193102	0.00240678764845235	0.0112201323467419	0.00738166601759334	BAZ2A/BAZ1A/CENPB/SIRT1/SIRT2/CBX1/CBX6/CBX3/TASOR/TOP2B/HMGA1/CHRAC1	12
CC	GO:0005876	spindle microtubule	12/1156	82/19894	0.146341463414634	2.51844037471517	3.4222202008402	0.0026736190129312	0.0121118238129685	0.00796830514011083	HNRNPU/MAPRE1/CHMP2B/CHMP1B/TUBGCP3/CSNK1D/CHMP1A/PARP4/CLASP2/CALM3/RMDN1/CHMP3	12
CC	GO:0000276	mitochondrial proton-transporting ATP synthase complex, coupling factor F(o)	4/1156	11/19894	0.363636363636364	6.25794274929223	4.33250108739265	0.00269151640288188	0.0121118238129685	0.00796830514011083	ATP5MC2/ATP5MC3/ATP5ME/ATP5PD	4
CC	GO:0000815	ESCRT III complex	4/1156	11/19894	0.363636363636364	6.25794274929223	4.33250108739265	0.00269151640288188	0.0121118238129685	0.00796830514011083	CHMP2B/CHMP1B/CHMP1A/CHMP3	4
CC	GO:0034663	endoplasmic reticulum chaperone complex	4/1156	11/19894	0.363636363636364	6.25794274929223	4.33250108739265	0.00269151640288188	0.0121118238129685	0.00796830514011083	P4HB/DNAJC10/DNAJB11/PDIA6	4
CC	GO:0044545	NSL complex	4/1156	11/19894	0.363636363636364	6.25794274929223	4.33250108739265	0.00269151640288188	0.0121118238129685	0.00796830514011083	PHF20L1/HCFC1/KAT8/OGT	4
CC	GO:0001650	fibrillar center	18/1156	150/19894	0.12	2.06512110726644	3.25232914126156	0.00276151095150791	0.0123410972177733	0.00811914290642979	KLF6/MTDH/TIMM13/FAM111A/CHCHD1/JAZF1/YY1AP1/EIF3L/SIRT1/MRPL23/USO1/TCOF1/NONO/TOP1/AFF4/SMARCA4/ZNRF2/STAG2	18
CC	GO:0016282	eukaryotic 43S preinitiation complex	5/1156	18/19894	0.277777777777778	4.78037293348712	3.98541769428805	0.00297824523321859	0.0131285912321472	0.00863723107378108	EIF3A/EIF3L/EIF3M/EIF3B/DHX29	5
CC	GO:0030132	clathrin coat of coated pit	5/1156	18/19894	0.277777777777778	4.78037293348712	3.98541769428805	0.00297824523321859	0.0131285912321472	0.00863723107378108	EPS15/AP2M1/CLTB/TBC1D5/AP2A2	5
CC	GO:0033177	proton-transporting two-sector ATPase complex, proton-transporting domain	6/1156	26/19894	0.230769230769231	3.97138674474315	3.76561765105011	0.00320253818338686	0.0139773092636841	0.00919559819979216	ATP6V0E1/ATP5MC2/ATP5MF/ATP5MC3/ATP5ME/ATP5PD	6
CC	GO:0000228	nuclear chromosome	24/1156	226/19894	0.106194690265487	1.82754080289065	3.10764196325593	0.00321391833377921	0.0139773092636841	0.00919559819979216	HNRNPU/SETX/ZNHIT1/CHD1/BRD4/BAZ1A/YY1AP1/RBBP4/SMC1A/CHMP1A/PBRM1/BRMS1/AGO3/CSNK2A1/UBE2I/TARDBP/YY1/TOP1/REPIN1/POLD4/MORF4L1/SIRT7/CHRAC1/CDC5L	24
CC	GO:0000922	spindle pole	20/1156	177/19894	0.112994350282486	1.94455848141849	3.13518020215825	0.00337701022675212	0.0145886841795692	0.00959781853919024	HNRNPU/DYNC1LI1/TUBGCP2/PPP2CA/MAPRE1/SMC1A/TUBGCP3/NEDD9/NEK7/IKBKG/CEP63/GOLGA2/CALM3/RMDN1/RALBP1/STAG2/CNTRL/PMF1/DCTN1/NSL1	20
CC	GO:0030877	beta-catenin destruction complex	4/1156	12/19894	0.333333333333333	5.73644752018454	4.07643722713617	0.00385288861270311	0.0163181164773308	0.0107356029456124	CSNK1A1/GSK3A/GSK3B/APC	4
CC	GO:0031209	SCAR complex	4/1156	12/19894	0.333333333333333	5.73644752018454	4.07643722713617	0.00385288861270311	0.0163181164773308	0.0107356029456124	BRK1/ABI1/ABI3/WASF2	4
CC	GO:1904930	amphisome membrane	4/1156	12/19894	0.333333333333333	5.73644752018454	4.07643722713617	0.00385288861270311	0.0163181164773308	0.0107356029456124	CHMP2B/CHMP1B/CHMP1A/CHMP3	4
CC	GO:0030131	clathrin adaptor complex	6/1156	27/19894	0.222222222222222	3.8242983467897	3.64748696937831	0.00391816129917125	0.0164868085835258	0.0108465845944249	AP3B1/AP2M1/AP1M1/TBC1D5/AP1G1/AP2A2	6
CC	GO:0005643	nuclear pore	13/1156	97/19894	0.134020618556701	2.30640673491956	3.20355384006294	0.00398570819095016	0.016662831662811	0.0109623892518493	CHMP2B/CHMP1B/NUP50/CHMP1A/IPO7/AHCTF1/UBE2I/POM121/KPNA3/KPNA1/CHMP3/KPNB1/KPNA4	13
CC	GO:0019005	SCF ubiquitin ligase complex	10/1156	65/19894	0.153846153846154	2.6475911631621	3.30463247908172	0.00408460305311971	0.0169668126821896	0.0111623767645984	RBX1/FBXW7/FBXL20/TMEM183A/FBXO9/CUL1/FBXL3/FBXO7/FBXW5/CUL5	10
CC	GO:0005938	cell cortex	30/1156	309/19894	0.0970873786407767	1.6708099573353	2.95178276992003	0.00417003148151257	0.0172113401275169	0.0113232500838927	CAPZB/ACTN4/IQGAP2/AKAP13/DYNC1H1/MAPRE1/MKLN1/SH3BP1/PXN/OSBPL8/EXOC1/NEDD9/MYH9/FLOT1/CLTB/ITCH/WASHC1/CLASP2/AKT1/EXOC7/MED28/NRBP1/ARF6/CTBP1/EXOC4/PDLIM2/DCTN1/GLRX3/SEPTIN9/AKT2	30
CC	GO:0000118	histone deacetylase complex	11/1156	77/19894	0.142857142857143	2.45847750865052	3.18488375130215	0.00477546149087218	0.0193406190380323	0.0127240914723897	ZNHIT1/RBBP4/ZNF217/RCOR3/HDAC4/BRMS1/CHD4/CSNK2A1/GATAD2B/MORF4L1/NCOR1	11
CC	GO:0005905	clathrin-coated pit	11/1156	77/19894	0.142857142857143	2.45847750865052	3.18488375130215	0.00477546149087218	0.0193406190380323	0.0127240914723897	EPS15/AP2M1/TNK2/CLTB/TBC1D5/AP1G1/DNM2/DNM1L/AP2A2/NECAP2/TFRC	11
CC	GO:0017053	transcription repressor complex	11/1156	77/19894	0.142857142857143	2.45847750865052	3.18488375130215	0.00477546149087218	0.0193406190380323	0.0127240914723897	SP3/SPEN/JAZF1/DR1/MDM4/HDAC4/RLIM/C1D/CTBP1/MAX/NCOR1	11
CC	GO:0005802	trans-Golgi network	26/1156	260/19894	0.1	1.72093425605536	2.90633307100501	0.00499590267643432	0.020107732511363	0.0132287713890546	HLA-DPB1/HLA-DQA2/YIPF4/GPR108/M6PR/STX4/ARL5A/BECN1/IGF2R/AP1M1/SCAMP2/VPS53/RELCH/INPP5K/CLTB/RAB21/CLASP2/AP1G1/ATXN2/RAB6A/GGA1/SCAMP1/RAB14/PIK3C2A/ARFGEF1/SORL1	26
CC	GO:0070822	Sin3-type complex	4/1156	13/19894	0.307692307692308	5.29518232632419	3.84770358957029	0.00531166214252583	0.0212466485701033	0.0139780582698048	RBBP4/BRMS1/CSNK2A1/MORF4L1	4
CC	GO:1902554	serine/threonine protein kinase complex	16/1156	136/19894	0.117647058823529	2.02462853653572	2.97804908591401	0.00559292423871046	0.0222344472802723	0.0146279258422844	TANK/PHKB/CSNK2B/CCNI/TBK1/IKBKG/PHKG2/MED13/CDKN2D/CSNK2A1/TBC1D5/UVRAG/IKBKB/RB1CC1/CCNK/XRCC6	16
CC	GO:0080008	Cul4-RING E3 ubiquitin ligase complex	7/1156	38/19894	0.184210526315789	3.1701420506283	3.32584128134069	0.00567967679648053	0.0224416497812158	0.0147642432771156	RBX1/CUL4A/TRPC4AP/DDB1/DCAF11/DCAF8/FBXW5	7
CC	GO:0035577	azurophil granule membrane	9/1156	58/19894	0.155172413793103	2.67041522491349	3.16430857192832	0.00595166666466019	0.0233738181739382	0.0153775119565383	CD63/TMEM179B/MAGT1/LPCAT1/CPNE3/SURF4/ATP11B/RAP1B/STOM	9
CC	GO:0005828	kinetochore microtubule	5/1156	21/19894	0.238095238095238	4.09746251441753	3.52737336607001	0.00611808572786171	0.0238826479015324	0.0157122683562713	CHMP2B/CHMP1B/CHMP1A/CLASP2/CHMP3	5
CC	GO:0071013	catalytic step 2 spliceosome	12/1156	91/19894	0.131868131868132	2.26936385413894	3.01445476244936	0.0063226697095233	0.0245334728848569	0.0161404426874059	PABPC1/HNRNPU/SYNCRIP/HNRNPK/HNRNPC/DHX8/ALYREF/HNRNPF/RBM22/HNRNPA3/CDC40/CDC5L	12
CC	GO:0005758	mitochondrial intermembrane space	11/1156	80/19894	0.1375	2.36628460207612	3.04135789431939	0.00639698752671382	0.0246638110799378	0.0162261914999591	BLOC1S1/RNASET2/TIMM13/NDUFS1/CHCHD5/IMMT/NDUFB7/OPA1/COA6/CHCHD10/COX17	11
CC	GO:0030665	clathrin-coated vesicle membrane	16/1156	138/19894	0.115942028985507	1.99528609397723	2.91410644697515	0.00643238282794675	0.0246638110799378	0.0162261914999591	HLA-DPB1/HLA-DQA2/AP3B1/M6PR/AP2M1/ATP6V1D/IGF2R/AP1M1/CLTB/CLINT1/TBC1D5/AP1G1/RAB5A/AP2A2/NECAP2/TFRC	16
CC	GO:0005942	phosphatidylinositol 3-kinase complex	6/1156	30/19894	0.2	3.44186851211073	3.32442844639343	0.00677489346799192	0.0258242998074045	0.016989670925924	BECN1/PIK3R5/UVRAG/PIK3C2A/PIK3CD/PIK3C3	6
CC	GO:0008250	oligosaccharyltransferase complex	4/1156	14/19894	0.285714285714286	4.91695501730104	3.64142905355162	0.00709818094299186	0.0267419840177833	0.0175934105380153	STT3B/MAGT1/RPN2/MLEC	4
CC	GO:0031464	Cul4A-RING E3 ubiquitin ligase complex	4/1156	14/19894	0.285714285714286	4.91695501730104	3.64142905355162	0.00709818094299186	0.0267419840177833	0.0175934105380153	RBX1/CUL4A/TRPC4AP/DDB1	4
CC	GO:0005811	lipid droplet	13/1156	104/19894	0.125	2.1511678200692	2.92347816398767	0.00721105210662536	0.0270101836132557	0.0177698576402998	CTDNEP1/SPART/GIMAP2/BCAP31/VPS13C/VCP/LPCAT1/AUP1/RAB18/ACSL3/UBE2G2/RAP1B/C18orf32	13
CC	GO:0030134	COPII-coated ER to Golgi transport vesicle	12/1156	94/19894	0.127659574468085	2.19693734815578	2.88915067155582	0.00816909916809853	0.030422852074298	0.0200150342594066	HLA-DPB1/HLA-DQA2/CTSC/CNIH1/VTI1B/SEC31A/ERGIC3/SEC22B/SEC16A/USO1/GOLGA2/SAR1B	12
CC	GO:0030119	AP-type membrane coat adaptor complex	7/1156	41/19894	0.170731707317073	2.93818043716769	3.08560623813018	0.00870106957480402	0.03221881762556	0.0211965905431316	AP3B1/AP2M1/AP1M1/AP3D1/TBC1D5/AP1G1/AP2A2	7
CC	GO:0031083	BLOC-1 complex	4/1156	15/19894	0.266666666666667	4.58915801614764	3.45388905149165	0.00924017352270552	0.0338284318797355	0.0222555472892996	BLOC1S1/SNAPIN/KXD1/BLOC1S2	4
CC	GO:0071203	WASH complex	4/1156	15/19894	0.266666666666667	4.58915801614764	3.45388905149165	0.00924017352270552	0.0338284318797355	0.0222555472892996	CAPZB/RCSD1/WASHC1/WASHC2A	4
CC	GO:0070821	tertiary granule membrane	10/1156	73/19894	0.136986301369863	2.35744418637721	2.88594514697075	0.00934675410138778	0.0340263857174117	0.0223857800772445	DYNLL1/TSPAN14/LAIR1/CD53/KCNAB2/UBR4/RAB14/ADAM8/RAP2C/STOM	10
CC	GO:0001726	ruffle	19/1156	182/19894	0.104395604395604	1.79657971785999	2.68143352072085	0.00970929485552014	0.0351487322143969	0.0231241659305243	ROCK1/CFL1/MKLN1/SNX5/ARF4/SAMSN1/APC/WASF2/MYH9/DIAPH1/INPP5K/WIPF1/CLASP2/PLCG2/RAB5A/ARF6/NME2/MTSS1/AKT2	19
CC	GO:0012507	ER to Golgi transport vesicle membrane	9/1156	64/19894	0.140625	2.42006379757785	2.82620673374368	0.0113011202389465	0.0406840328602072	0.0267658110922416	HLA-DPB1/HLA-DQA2/CNIH1/VTI1B/SEC31A/SEC22B/SEC16A/USO1/SAR1B	9
CC	GO:0030055	cell-substrate junction	37/1156	431/19894	0.08584686774942	1.47736815485031	2.48859731795085	0.0115716906127385	0.0414279310334506	0.0272552177851649	YWHAB/PABPC1/ARPC2/ACTR3/PCBP2/ACTG1/CDC42/ADGRE5/BSG/ARF1/P4HB/ACTN4/PPP1CB/SH3KBP1/CFL1/HNRNPK/MAPRE1/PXN/MAP4K4/ERBIN/NEDD9/CAPN1/MYH9/IGF2R/FLOT1/PPP1CC/RAB21/CLASP2/PI4KA/LPP/DNM2/CPNE3/TES/ARF6/HMGA1/APBB1IP/IRF2	37
CC	GO:0005852	eukaryotic translation initiation factor 3 complex	4/1156	16/19894	0.25	4.30233564013841	3.28217929047326	0.0117625020503162	0.0416508269322672	0.02740185982386	EIF3A/EIF3L/EIF3M/EIF3B	4
CC	GO:0044322	endoplasmic reticulum quality control compartment	4/1156	16/19894	0.25	4.30233564013841	3.28217929047326	0.0117625020503162	0.0416508269322672	0.02740185982386	SEC61B/EDEM1/HERPUD1/DERL1	4
CC	GO:0005925	focal adhesion	36/1156	421/19894	0.0855106888361045	1.47158273676943	2.42912551379654	0.0133504833486154	0.0470169196190367	0.0309321839598926	YWHAB/PABPC1/ARPC2/ACTR3/PCBP2/ACTG1/CDC42/ADGRE5/BSG/ARF1/P4HB/ACTN4/PPP1CB/SH3KBP1/CFL1/HNRNPK/MAPRE1/PXN/MAP4K4/NEDD9/CAPN1/MYH9/IGF2R/FLOT1/PPP1CC/RAB21/CLASP2/PI4KA/LPP/DNM2/CPNE3/TES/ARF6/HMGA1/APBB1IP/IRF2	36
CC	GO:1902911	protein kinase complex	16/1156	150/19894	0.106666666666667	1.83566320645905	2.55168335328745	0.0138301802267413	0.0484430096590723	0.0318704010914949	TANK/PHKB/CSNK2B/CCNI/TBK1/IKBKG/PHKG2/MED13/CDKN2D/CSNK2A1/TBC1D5/UVRAG/IKBKB/RB1CC1/CCNK/XRCC6	16
MF	GO:0015453	oxidoreduction-driven active transmembrane transporter activity	26/1145	68/18522	0.382352941176471	6.18510146416645	10.9954755235234	9.99203519858016e-15	8.73303876355906e-12	7.33099845622145e-12	NDUFB1/COX5B/COX8A/COX6B1/NDUFS2/NDUFS7/COX5A/COX7B/NDUFS1/NDUFB5/NDUFA2/CYC1/NDUFS6/UQCRFS1/NDUFA10/NDUFB7/UQCR10/UQCRH/NDUFB10/NDUFB3/NDUFS3/NDUFS4/NDUFV1/NDUFS8/COX7A2L/NDUFA7	26
MF	GO:0009055	electron transfer activity	32/1145	117/18522	0.273504273504274	4.42431978501848	9.5377710624811	4.43798588351329e-13	1.93939983109531e-10	1.62804008463619e-10	NDUFB1/COX5B/COX8A/COX6B1/SDHD/SDHB/NDUFS2/NDUFS7/COX5A/COX7B/NDUFS1/SDHC/NDUFB5/UQCR11/NDUFA2/CYC1/NDUFS6/UQCRFS1/NDUFA10/NDUFB7/UQCR10/UQCRH/NDUFB10/NDUFB3/IDH3B/NDUFS3/DEGS1/NDUFS4/NDUFV1/NDUFS8/COX7A2L/NDUFA7	32
MF	GO:0044389	ubiquitin-like protein ligase binding	53/1145	324/18522	0.16358024691358	2.64614264919942	7.67318555258405	6.93249744433721e-11	2.01966758878357e-08	1.69542130480808e-08	UBE2D3/TMBIM6/PCBP2/ACTG1/RBX1/SQSTM1/PIAS1/SH3KBP1/TANK/SUMO3/TUBB/NDUFS2/PSMD1/SLC25A5/BAG1/CCDC50/CDK5RAP3/FBXW7/SPART/HGS/UBE2K/OTUB1/NFE2L2/GPI/BECN1/TNK2/GSK3B/APC/IKBKG/UBXN7/MAP1LC3B/SMAD2/SPOP/NPLOC4/ITCH/RELA/WASHC1/VCP/CUL4A/SUMO2/CUL1/UBE2A/NFKBIA/AUP1/BCL10/FBXO7/DERL1/CASC3/TNFRSF14/DNM1L/PDLIM2/CUL5/UBE2G1	53
MF	GO:0045296	cadherin binding	52/1145	333/18522	0.156156156156156	2.52604744482474	7.21328845937303	5.84945944930328e-10	1.19973252806075e-07	1.00712221131922e-07	YWHAB/CLIC1/CAPZB/BSG/PAK2/TWF2/EIF4G2/TMOD3/PPP1CA/MARK2/EPS15/ABI1/HNRNPK/MAPRE1/CHMP2B/ARHGAP1/PCMT1/EIF4H/EHD4/SNX5/USP8/SLK/NDRG1/LYPLA2/CSNK1D/RAB11B/KIF5B/STK24/WASF2/SWAP70/MYH9/LARP1/STK38/IST1/TMPO/HCFC1/CLINT1/EIF2S3/USO1/PI4KA/GOLGA2/CCT8/EEF2/EIF5/DHX29/GIGYF2/TES/GOLGA3/PSMB6/PTPN11/ZC3H15/SEPTIN9	52
MF	GO:0031625	ubiquitin protein ligase binding	49/1145	305/18522	0.160655737704918	2.59883456224497	7.2270752556457	6.8634583985169e-10	1.19973252806075e-07	1.00712221131922e-07	UBE2D3/TMBIM6/PCBP2/ACTG1/RBX1/SQSTM1/PIAS1/SH3KBP1/TANK/TUBB/NDUFS2/PSMD1/SLC25A5/BAG1/CCDC50/FBXW7/SPART/UBE2K/OTUB1/NFE2L2/GPI/BECN1/TNK2/GSK3B/APC/IKBKG/UBXN7/MAP1LC3B/SMAD2/SPOP/NPLOC4/RELA/WASHC1/VCP/CUL4A/SUMO2/CUL1/UBE2A/NFKBIA/AUP1/BCL10/FBXO7/DERL1/CASC3/TNFRSF14/DNM1L/PDLIM2/CUL5/UBE2G1	49
MF	GO:0008137	NADH dehydrogenase (ubiquinone) activity	16/1145	41/18522	0.390243902439024	6.31274896155075	8.74170302720372	9.71558049083942e-10	1.41523622483228e-07	1.18802800037107e-07	NDUFB1/NDUFS2/NDUFS7/NDUFS1/NDUFB5/NDUFA2/NDUFS6/NDUFA10/NDUFB7/NDUFB10/NDUFB3/NDUFS3/NDUFS4/NDUFV1/NDUFS8/NDUFA7	16
MF	GO:0050136	NADH dehydrogenase (quinone) activity	16/1145	42/18522	0.380952380952381	6.16244541484716	8.5975892545501	1.47972502489224e-09	1.8475423882226e-07	1.55092983812014e-07	NDUFB1/NDUFS2/NDUFS7/NDUFS1/NDUFB5/NDUFA2/NDUFS6/NDUFA10/NDUFB7/NDUFB10/NDUFB3/NDUFS3/NDUFS4/NDUFV1/NDUFS8/NDUFA7	16
MF	GO:0003954	NADH dehydrogenase activity	16/1145	44/18522	0.363636363636364	5.88233425962684	8.32288559129559	3.29206719179844e-09	3.5965834070398e-07	3.01917214826778e-07	NDUFB1/NDUFS2/NDUFS7/NDUFS1/NDUFB5/NDUFA2/NDUFS6/NDUFA10/NDUFB7/NDUFB10/NDUFB3/NDUFS3/NDUFS4/NDUFV1/NDUFS8/NDUFA7	16
MF	GO:0003955	NAD(P)H dehydrogenase (quinone) activity	16/1145	45/18522	0.355555555555556	5.75161572052402	8.19180105684671	4.816541494444e-09	4.67739696238228e-07	3.92646715979821e-07	NDUFB1/NDUFS2/NDUFS7/NDUFS1/NDUFB5/NDUFA2/NDUFS6/NDUFA10/NDUFB7/NDUFB10/NDUFB3/NDUFS3/NDUFS4/NDUFV1/NDUFS8/NDUFA7	16
MF	GO:0140297	DNA-binding transcription factor binding	63/1145	478/18522	0.131799163179916	2.13203851564927	6.4365967402651	9.87287383753666e-09	8.62889173400704e-07	7.243571647119e-07	FOS/RBX1/ACTN4/PIAS1/ARID1A/BAZ2A/PKN1/NCOA1/BHLHE40/SP3/PSMA6/MTDH/CSNK2B/CDK5RAP3/SPEN/SETD3/HIPK2/CREBBP/NFE2L2/VHL/GSK3B/HMGB2/UBXN7/SMAD2/HDAC4/NBN/GTF2A1/SIRT1/HCFC1/MED13/BRMS1/CHD4/RELA/LCOR/NCOA3/ATF4/KAT8/C1D/SIRT2/TCF12/TP53BP2/CREB1/YY1/ID2/TCERG1/CGGBP1/TFDP1/EIF4E/NFKBIA/SMARCA4/BCL10/PAGR1/CTBP1/NR1H2/TAF9/PTPN2/USF2/MAX/NSD1/HMGA1/MED1/NCOR1/TAF10	63
MF	GO:0019787	ubiquitin-like protein transferase activity	63/1145	481/18522	0.130977130977131	2.11874097812962	6.38144954208134	1.25710998827411e-08	9.98831027046883e-07	8.38474317537851e-07	UBE2D3/CDC42/RNF166/RBX1/PIAS1/RNF114/TRIM44/UBE2K/CHFR/RMND5A/PJA2/UBR5/FBXO9/RNF138/RNF7/VHL/TRIM26/TRIM33/XIAP/TRIM22/MDM4/HDAC4/CBX4/ZFP91/RLIM/RNF38/UBE4B/RNF44/ITCH/UBE4A/UBR4/UBE2E3/UBR2/ANAPC11/CUL4A/KCMF1/UBE2F/UBE2I/SUMO2/RNF10/UBE2A/RNF187/UBR3/TRIM14/UBE3C/CCAR1/ANKIB1/FBXL3/ZNRF2/FBXO7/FBXO11/UFL1/UBE2G2/RNF169/TRIM56/MED1/PPP1R11/RC3H2/BFAR/LTN1/CUL5/UBE2G1/UBE2H	63
MF	GO:0061629	RNA polymerase II-specific DNA-binding transcription factor binding	49/1145	343/18522	0.142857142857143	2.31091703056769	6.29049511482763	3.53742572219737e-08	2.52504518625277e-06	2.11966336844295e-06	FOS/RBX1/ACTN4/ARID1A/BAZ2A/PKN1/NCOA1/BHLHE40/SP3/PSMA6/MTDH/CSNK2B/CDK5RAP3/SPEN/SETD3/HIPK2/CREBBP/NFE2L2/GSK3B/UBXN7/SMAD2/HDAC4/GTF2A1/SIRT1/MED13/BRMS1/CHD4/RELA/LCOR/NCOA3/ATF4/KAT8/C1D/TP53BP2/CREB1/ID2/TCERG1/NFKBIA/SMARCA4/BCL10/PAGR1/CTBP1/NR1H2/PTPN2/NSD1/HMGA1/MED1/NCOR1/TAF10	49
MF	GO:0003743	translation initiation factor activity	16/1145	51/18522	0.313725490196078	5.07495504752119	7.48014927445938	3.75578803447209e-08	2.52504518625277e-06	2.11966336844295e-06	EIF3A/EIF4G2/EIF4H/EIF3L/EIF4G3/EIF3M/MTIF3/EIF2S3/EIF3B/MCTS1/EIF5/DHX29/EIF4E/EIF2S2/EIF2S1/EIF4B	16
MF	GO:0016755	aminoacyltransferase activity	63/1145	498/18522	0.126506024096386	2.0464144788762	6.07631641313619	4.69144326928205e-08	2.92880101239465e-06	2.45859846518014e-06	UBE2D3/CDC42/RNF166/RBX1/PIAS1/RNF114/TRIM44/UBE2K/CHFR/RMND5A/PJA2/UBR5/FBXO9/RNF138/RNF7/VHL/TRIM26/TRIM33/XIAP/TRIM22/MDM4/HDAC4/CBX4/ZFP91/RLIM/RNF38/UBE4B/RNF44/ITCH/UBE4A/UBR4/UBE2E3/UBR2/ANAPC11/CUL4A/KCMF1/UBE2F/UBE2I/SUMO2/RNF10/UBE2A/RNF187/UBR3/TRIM14/UBE3C/CCAR1/ANKIB1/FBXL3/ZNRF2/FBXO7/FBXO11/UFL1/UBE2G2/RNF169/TRIM56/MED1/PPP1R11/RC3H2/BFAR/LTN1/CUL5/UBE2G1/UBE2H	63
MF	GO:0015399	primary active transmembrane transporter activity	30/1145	165/18522	0.181818181818182	2.94116712981342	6.42912108848957	8.69706511141515e-08	5.06748993825123e-06	4.25393290010973e-06	ATP6V0E1/NDUFB1/COX5B/COX8A/COX6B1/NDUFS2/NDUFS7/COX5A/COX7B/NDUFS1/NDUFB5/NDUFA2/CYC1/NDUFS6/ATP6V1D/UQCRFS1/NDUFA10/NDUFB7/UQCR10/UQCRH/NDUFB10/NDUFB3/RALBP1/NDUFS3/NDUFS4/ATP1A1/NDUFV1/NDUFS8/COX7A2L/NDUFA7	30
MF	GO:0140030	modification-dependent protein binding	32/1145	187/18522	0.171122994652406	2.76815729864792	6.23804930169616	1.41480612133942e-07	7.72837843781658e-06	6.48763070114194e-06	SQSTM1/PHF20L1/BAZ2A/EPS15/CHD1/BRD4/PHIP/VAV1/ATAD2B/MSL3/ZFAND6/ING1/IKBKG/ZRANB1/ZZEF1/CBX4/BABAM2/SIRT1/NPLOC4/PSMD4/VCP/PLCG2/FMR1/CBX1/CBX6/CDYL/CBX3/PWWP2A/SMARCA4/UBQLN1/RNF169/UBQLN2	32
MF	GO:0016655	oxidoreductase activity, acting on NAD(P)H, quinone or similar compound as acceptor	16/1145	57/18522	0.280701754385965	4.54074925304528	6.87235369093942	2.13123785759649e-07	1.09570699267019e-05	9.19797391173222e-06	NDUFB1/NDUFS2/NDUFS7/NDUFS1/NDUFB5/NDUFA2/NDUFS6/NDUFA10/NDUFB7/NDUFB10/NDUFB3/NDUFS3/NDUFS4/NDUFV1/NDUFS8/NDUFA7	16
MF	GO:0003727	single-stranded RNA binding	20/1145	87/18522	0.229885057471264	3.71871706068363	6.5245359213097	2.51527313615293e-07	1.2213048449987e-05	1.02523121397578e-05	PABPC1/HNRNPU/RBMS1/PTBP1/CNBP/ZFR/HNRNPC/CBX4/PABPN1/AGO3/FMR1/ATXN1/PAN3/CBX6/HNRNPF/DAZAP1/TIA1/U2AF2/JMJD6/POLR2G	20
MF	GO:0004842	ubiquitin-protein transferase activity	56/1145	450/18522	0.124444444444444	2.01306550218341	5.58455063719674	4.50797621174278e-07	2.07366905740168e-05	1.74075314104416e-05	UBE2D3/CDC42/RNF166/RBX1/RNF114/TRIM44/UBE2K/CHFR/RMND5A/PJA2/UBR5/FBXO9/RNF138/RNF7/VHL/TRIM26/TRIM33/XIAP/TRIM22/MDM4/ZFP91/RLIM/RNF38/UBE4B/RNF44/ITCH/UBE4A/UBR4/UBE2E3/UBR2/ANAPC11/CUL4A/KCMF1/RNF10/UBE2A/RNF187/UBR3/TRIM14/UBE3C/CCAR1/ANKIB1/FBXL3/ZNRF2/FBXO7/FBXO11/UBE2G2/RNF169/TRIM56/MED1/PPP1R11/RC3H2/BFAR/LTN1/CUL5/UBE2G1/UBE2H	56
MF	GO:0003713	transcription coactivator activity	38/1145	271/18522	0.140221402214022	2.26828018498526	5.39888502528351	1.89655834292965e-06	8.28795995860257e-05	6.95737455274719e-05	DDX17/ACTN4/ARID1A/PKN1/NCOA1/MTDH/BRD4/SETD3/HIPK2/CREBBP/HMGB2/USP22/TRIM22/HTATIP2/SIRT1/HCFC1/MED13/NCOA3/KAT8/CBFB/TRIM14/TCERG1/CCAR1/SMARCA4/BCL10/RAP2C/CTBP1/DYRK1A/TAF9/CCDC124/PMF1/HMGA1/NME2/RBM14/MED1/PQBP1/SMARCC1/YAF2	38
MF	GO:0015036	disulfide oxidoreductase activity	12/1145	39/18522	0.307692307692308	4.97735975814579	6.3824659382735	2.41619347967358e-06	0.000100559671487367	8.44153812196736e-05	P4HB/TXN/DNAJC10/TXNDC12/ERO1A/SELENOT/TMX4/TXN2/PDIA4/TMX3/PDIA6/TXNL1	12
MF	GO:0015035	protein-disulfide reductase activity	11/1145	33/18522	0.333333333333333	5.39213973799127	6.48222298286422	2.62756361748145e-06	0.000104385936439945	8.76273608317975e-05	P4HB/TXN/DNAJC10/TXNDC12/ERO1A/SELENOT/TXN2/PDIA4/TMX3/PDIA6/TXNL1	11
MF	GO:0015078	proton transmembrane transporter activity	24/1145	143/18522	0.167832167832168	2.71492350444316	5.28444511057613	7.08341121515909e-06	0.000269169626176045	0.00022595595500988	ATP5F1E/ATP6V0E1/COX5B/ATP5F1C/COX8A/COX6B1/ATP5MC2/SLC25A5/COX5A/COX7B/ATP5MF/GHITM/CYC1/ATP5MC3/ATP6V1D/UQCRFS1/NNT/ATP5ME/UQCR10/UQCRH/ATP5F1A/SLC25A3/ATP5PD/COX7A2L	24
MF	GO:0090079	translation regulator activity, nucleic acid binding	20/1145	108/18522	0.185185185185185	2.99563318777293	5.33907577592135	8.9899451816119e-06	0.000327383837030367	0.000274824201385241	PABPC1/EIF3A/EIF4G2/EIF4H/EIF3L/EIF4G3/LARP1/EIF3M/MTIF3/EIF2S3/EIF3B/EEF2/MCTS1/EIF5/DHX29/EIF4E/EIF2S2/MIF4GD/EIF2S1/EIF4B	20
MF	GO:0061659	ubiquitin-like protein ligase activity	45/1145	371/18522	0.121293800539084	1.96209936557634	4.80511917459906	1.16770147902339e-05	0.000408228437066578	0.000342689655107075	UBE2D3/CDC42/RNF166/RBX1/PIAS1/RNF114/TRIM44/UBE2K/CHFR/RMND5A/PJA2/UBR5/RNF138/RNF7/TRIM26/XIAP/TRIM22/CBX4/RLIM/RNF38/UBE4B/RNF44/ITCH/UBE4A/UBR4/UBR2/ANAPC11/CUL4A/KCMF1/UBE2F/RNF10/UBE2A/UBR3/TRIM14/UBE3C/CCAR1/ANKIB1/ZNRF2/UFL1/TRIM56/MED1/PPP1R11/RC3H2/BFAR/LTN1	45
MF	GO:0008135	translation factor activity, RNA binding	17/1145	84/18522	0.202380952380952	3.27379912663755	5.36145162352911	1.23638524849789e-05	0.000415615656610443	0.000348890898057906	EIF3A/EIF4G2/EIF4H/EIF3L/EIF4G3/EIF3M/MTIF3/EIF2S3/EIF3B/EEF2/MCTS1/EIF5/DHX29/EIF4E/EIF2S2/EIF2S1/EIF4B	17
MF	GO:0016651	oxidoreductase activity, acting on NAD(P)H	17/1145	86/18522	0.197674418604651	3.19766426322738	5.24354235762978	1.71343486744836e-05	0.000554645212648098	0.000465600040004485	NDUFB1/NDUFS2/NDUFS7/NDUFS1/NDUFB5/NDUFA2/NDUFS6/NNT/NDUFA10/NDUFB7/NDUFB10/NDUFB3/NDUFS3/NDUFS4/NDUFV1/NDUFS8/NDUFA7	17
MF	GO:0016667	oxidoreductase activity, acting on a sulfur group of donors	13/1145	54/18522	0.240740740740741	3.8943231441048	5.46740849254427	1.84679563683686e-05	0.000576464066641218	0.000483915999577176	P4HB/TXN/DNAJC10/TXNDC12/ERO1A/SELENOT/DLD/TMX4/TXN2/PDIA4/TMX3/PDIA6/TXNL1	13
MF	GO:0004674	protein serine/threonine kinase activity	49/1145	427/18522	0.114754098360656	1.85631040160355	4.59529526708027	2.17206618824233e-05	0.000654615809835793	0.000549520919493614	ROCK1/PAK2/CSNK1A1/PKN1/SIK3/MARK2/STK17B/RPS6KA3/CSNK2B/BRD4/MAPKAPK2/WNK1/MAP4K4/SLK/GSK3A/HIPK1/HIPK2/TBK1/PRKX/CSNK1D/PIKFYVE/TNK2/GSK3B/STK24/NEK7/STK38/PHKG2/HTATIP2/TAOK3/AKT1/CSNK2A1/NRBP1/DSTYK/IKBKB/TOP1/EIF2AK2/CPNE3/FASTK/CCNK/SMG1/DYRK1A/MKNK2/STK10/EIF2AK1/PRKD3/NME2/CLK3/TLK2/AKT2	49
MF	GO:0050321	tau-protein kinase activity	8/1145	22/18522	0.363636363636364	5.88233425962684	5.88166851011562	3.0484481904845e-05	0.000888114572827819	0.000745532767988667	ROCK1/SIK3/MARK2/GSK3A/CSNK1D/GSK3B/PHKG2/DYRK1A	8
MF	GO:0051059	NF-kappaB binding	9/1145	29/18522	0.310344827586207	5.0202680319229	5.5615760638279	4.14184238151537e-05	0.00116773233594982	0.000980259470260175	PSMA6/MTDH/CDK5RAP3/GSK3B/BRMS1/RELA/TP53BP2/NFKBIA/BCL10	9
MF	GO:0019003	GDP binding	15/1145	75/18522	0.2	3.23528384279476	4.97906728744197	4.58695855880477e-05	0.00125281305637355	0.00105168095904175	DYNC1LI1/RAB8B/RAB11B/RHEB/RAB21/RAB2A/RAB14/RAB5B/RAB5A/ARF6/RAB18/RAB4A/RAP2C/RAP1B/NME2	15
MF	GO:0008187	poly-pyrimidine tract binding	9/1145	30/18522	0.3	4.85292576419214	5.4213429963654	5.59403490340791e-05	0.00148157166835713	0.00124371366114045	PABPC1/HNRNPU/RBMS1/PTBP1/HNRNPC/FMR1/ATXN1/DAZAP1/U2AF2	9
MF	GO:0061630	ubiquitin protein ligase activity	41/1145	352/18522	0.116477272727273	1.88418519253672	4.29917045214643	7.13280267404039e-05	0.00183354986385626	0.0015391837349245	UBE2D3/CDC42/RNF166/RBX1/RNF114/TRIM44/UBE2K/CHFR/RMND5A/PJA2/UBR5/RNF138/RNF7/TRIM26/XIAP/TRIM22/RLIM/RNF38/UBE4B/RNF44/ITCH/UBE4A/UBR4/UBR2/ANAPC11/CUL4A/KCMF1/RNF10/UBE2A/UBR3/TRIM14/UBE3C/CCAR1/ANKIB1/ZNRF2/TRIM56/MED1/PPP1R11/RC3H2/BFAR/LTN1	41
MF	GO:0008139	nuclear localization sequence binding	8/1145	25/18522	0.32	5.17645414847162	5.36382540023112	8.7292125385917e-05	0.00217980907392261	0.00182985297425516	POM121/KPNA3/KPNA1/NFKBIA/KPNA6/KPNB1/TNPO1/KPNA4	8
MF	GO:0003714	transcription corepressor activity	27/1145	198/18522	0.136363636363636	2.20587534736006	4.37897	9.13032901362958e-05	0.00221664098830896	0.00186077173172509	HNRNPU/PIAS1/SPEN/JAZF1/HIPK2/CREBBP/PFDN5/TRIM22/RCOR3/CBX4/SIRT1/NIPBL/RLIM/CHD4/LCOR/C1D/EID1/CDYL/TCERG1/CCAR1/SMARCA4/CTBP1/TCF25/NSD1/MED1/NCOR1/YAF2	27
MF	GO:0070717	poly-purine tract binding	9/1145	32/18522	0.28125	4.54961790393013	5.15864566774976	9.80382992888241e-05	0.0023158236102279	0.00194403114094766	PABPC1/HNRNPU/RBMS1/PABPN1/FMR1/ATXN1/PAN3/DAZAP1/TIA1	9
MF	GO:0005048	signal sequence binding	11/1145	47/18522	0.234042553191489	3.78597045433429	4.90886140354808	0.00010633380977017	0.00236322803350436	0.00198382505040653	AP2M1/KDELR2/BABAM2/POM121/KPNA3/KPNA1/NFKBIA/KPNA6/KPNB1/TNPO1/KPNA4	11
MF	GO:0034450	ubiquitin-ubiquitin ligase activity	6/1145	14/18522	0.428571428571429	6.93275109170306	5.70017198015062	0.000107519328377256	0.00236322803350436	0.00198382505040653	RBX1/UBE2K/UBR5/UBE4B/UBE4A/ANAPC11	6
MF	GO:0016504	peptidase activator activity	12/1145	55/18522	0.218181818181818	3.5294005557761	4.82223464022126	0.000108156889405234	0.00236322803350436	0.00198382505040653	CTSC/TGFB1/TANK/NLRP1/PSME2/PSME3/SVBP/APH1A/VCP/CLPX/PSENEN/CARD8	12
MF	GO:0043130	ubiquitin binding	17/1145	99/18522	0.171717171717172	2.77776895593489	4.55260842771928	0.00011117140847034	0.00236984904885555	0.00198938309894293	SQSTM1/FBXW7/HGS/NSFL1C/UBR5/OTUB1/VPS28/IKBKG/UBXN7/NPLOC4/SIRT2/GGA1/UBE2A/AUP1/CUEDC2/FBXO7/VPS36	17
MF	GO:0032182	ubiquitin-like protein binding	19/1145	119/18522	0.159663865546218	2.58278962239918	4.44631186000398	0.000123835398867095	0.0025769556811867	0.00216323992507181	SQSTM1/FBXW7/HGS/NSFL1C/UBR5/OTUB1/VPS28/IKBKG/UBXN7/CBX4/NPLOC4/SIRT2/GGA1/UBE2A/DCUN1D1/AUP1/CUEDC2/FBXO7/VPS36	19
MF	GO:0061608	nuclear import signal receptor activity	7/1145	20/18522	0.35	5.66174672489083	5.35429003366162	0.000128632921435036	0.00261453891474934	0.00219478938164554	TNPO3/KPNA3/KPNA1/KPNA6/KPNB1/TNPO1/KPNA4	7
MF	GO:0031593	polyubiquitin modification-dependent protein binding	12/1145	57/18522	0.210526315789474	3.40556193978396	4.66903225678553	0.000155516011399193	0.00308911349915669	0.00259317368290042	SQSTM1/EPS15/ZFAND6/IKBKG/ZRANB1/BABAM2/NPLOC4/PSMD4/VCP/UBQLN1/RNF169/UBQLN2	12
MF	GO:0140993	histone modifying activity	27/1145	207/18522	0.130434782608696	2.1099677235618	4.12230024476648	0.000193479984029082	0.00375781124536485	0.00315451576300048	PKN1/NCOA1/KDM4B/SETD3/KDM6B/NAA50/KDM6A/MSL3/CREBBP/USP22/HDAC4/SIRT1/SETDB2/NCOA3/KAT8/UBR2/SIRT2/KDM5C/UBE2A/KMT5B/DYRK1A/JMJD6/TAF9/SIRT7/NSD1/TAF10/USP36	27
MF	GO:0140693	molecular condensate scaffold activity	9/1145	35/18522	0.257142857142857	4.15965065502183	4.80272177031432	0.000208652723689917	0.00396440175010843	0.00332793932292614	SQSTM1/CAPRIN1/NLRP1/WNK1/FMR1/TARDBP/ALKBH5/CARD8/UBQLN2	9
MF	GO:0140104	molecular carrier activity	16/1145	95/18522	0.168421052631579	2.72444955182717	4.32546235970128	0.000220982294520549	0.00410933032789276	0.00344960043182133	EMC3/EMC10/GET3/DPH3/NUBP1/MTCH1/TNPO3/KPNA3/KPNA1/KPNA6/NDUFAB1/KPNB1/TNPO1/COX17/KPNA4/NAP1L1	16
MF	GO:0004129	cytochrome-c oxidase activity	6/1145	16/18522	0.375	6.06615720524017	5.20391187069777	0.000257562277061793	0.00459407000310218	0.00385651787566207	COX5B/COX8A/COX6B1/COX5A/COX7B/COX7A2L	6
MF	GO:0061133	endopeptidase activator activity	6/1145	16/18522	0.375	6.06615720524017	5.20391187069777	0.000257562277061793	0.00459407000310218	0.00385651787566207	NLRP1/PSME2/PSME3/APH1A/PSENEN/CARD8	6
MF	GO:0106310	protein serine kinase activity	40/1145	363/18522	0.110192837465565	1.78252553322025	3.86503493732613	0.000282801901026983	0.00494337722995166	0.00414974578980647	ROCK1/PAK2/CSNK1A1/PKN1/SIK3/MARK2/STK17B/RPS6KA3/MAPKAPK2/WNK1/MAP4K4/SLK/GSK3A/HIPK1/HIPK2/TBK1/PRKX/CSNK1D/PIKFYVE/TNK2/GSK3B/STK24/NEK7/STK38/TAOK3/AKT1/CSNK2A1/DSTYK/IKBKB/EIF2AK2/FASTK/SMG1/DYRK1A/MKNK2/STK10/EIF2AK1/PRKD3/CLK3/TLK2/AKT2	40
MF	GO:0016675	oxidoreductase activity, acting on a heme group of donors	6/1145	17/18522	0.352941176470588	5.70932442846134	4.98638818595083	0.000377308208952036	0.00646602695341332	0.00542794265509946	COX5B/COX8A/COX6B1/COX5A/COX7B/COX7A2L	6
MF	GO:0003725	double-stranded RNA binding	13/1145	73/18522	0.178082191780822	2.88073218878985	4.1328489325332	0.000482211616036341	0.00810486446953389	0.00680367401573542	HNRNPU/MTDH/NLRP1/STAU1/ADAR/ZFR/DHX15/AGO3/DDX21/ELAVL1/EIF2AK2/RC3H2/TFRC	13
MF	GO:0046933	proton-transporting ATP synthase activity, rotational mechanism	6/1145	18/18522	0.333333333333333	5.39213973799127	4.78549812344641	0.000536506774675267	0.00884730039747516	0.00742691602678572	ATP5F1E/ATP5F1C/ATP5MF/ATP5ME/ATP5F1A/ATP5PD	6
MF	GO:0031369	translation initiation factor binding	8/1145	32/18522	0.25	4.04410480349345	4.42398547723429	0.000576519047880735	0.00905590376613185	0.00760202929663242	LARP1/EIF3M/EIF3B/FMR1/EIF5/EIF4E/EIF2S2/POLR2G	8
MF	GO:0019001	guanyl nucleotide binding	42/1145	401/18522	0.104738154613466	1.69428829672544	3.60801645379774	0.00058488810523373	0.00905590376613185	0.00760202929663242	CDC42/ARF1/DYNC1LI1/RAB8B/TUBB/RABL6/GNL3L/ARF5/EHD4/ARF4/GIMAP2/ARL5A/RAB11B/RTCB/RHEB/RAB21/RAB2A/EIF2S3/ARL4A/GIMAP4/ATL3/EEF2/DNM2/OPA1/EIF5/RAB6A/RAB14/RAB5B/TUBA1C/RAB5A/ARF6/GBP4/RAB18/RAB4A/RAP2C/SAR1B/TUBA1A/RAP1B/DNM1L/NME2/GIMAP6/SEPTIN9	42
MF	GO:0032561	guanyl ribonucleotide binding	42/1145	401/18522	0.104738154613466	1.69428829672544	3.60801645379774	0.00058488810523373	0.00905590376613185	0.00760202929663242	CDC42/ARF1/DYNC1LI1/RAB8B/TUBB/RABL6/GNL3L/ARF5/EHD4/ARF4/GIMAP2/ARL5A/RAB11B/RTCB/RHEB/RAB21/RAB2A/EIF2S3/ARL4A/GIMAP4/ATL3/EEF2/DNM2/OPA1/EIF5/RAB6A/RAB14/RAB5B/TUBA1C/RAB5A/ARF6/GBP4/RAB18/RAB4A/RAP2C/SAR1B/TUBA1A/RAP1B/DNM1L/NME2/GIMAP6/SEPTIN9	42
MF	GO:0070577	lysine-acetylated histone binding	7/1145	25/18522	0.28	4.52939737991266	4.53281	0.000607400477002797	0.00905590376613185	0.00760202929663242	BAZ2A/BRD4/PHIP/ATAD2B/ZZEF1/SIRT1/SMARCA4	7
MF	GO:0035198	miRNA binding	9/1145	40/18522	0.225	3.6396943231441	4.28999424713137	0.000611325311443683	0.00905590376613185	0.00760202929663242	YBX1/PUM1/ZC3H7A/XIST/AGO3/DDX21/FMR1/ELAVL1/PUM2	9
MF	GO:0061650	ubiquitin-like protein conjugating enzyme activity	9/1145	40/18522	0.225	3.6396943231441	4.28999424713137	0.000611325311443683	0.00905590376613185	0.00760202929663242	UBE2D3/UBE2K/UBE2E3/UBE2F/UBE2I/UBE2A/UBE2G2/UBE2G1/UBE2H	9
MF	GO:0060590	ATPase regulator activity	10/1145	49/18522	0.204081632653061	3.30131004366812	4.14049263453711	0.00070460783657052	0.010152678930931	0.00852272337090078	DNAJC10/DNAJC7/BAG1/TOR1AIP1/ATP1B3/HSPA4/FNIP1/TOR1AIP2/DNAJC15/DNAJA2	10
MF	GO:0005525	GTP binding	40/1145	380/18522	0.105263157894737	1.70278096989198	3.55317639833696	0.000708596584424247	0.010152678930931	0.00852272337090078	CDC42/ARF1/RAB8B/TUBB/RABL6/GNL3L/ARF5/EHD4/ARF4/GIMAP2/ARL5A/RAB11B/RTCB/RHEB/RAB21/RAB2A/EIF2S3/ARL4A/GIMAP4/ATL3/EEF2/DNM2/OPA1/EIF5/RAB6A/RAB14/RAB5B/TUBA1C/RAB5A/ARF6/GBP4/RAB18/RAB4A/RAP2C/SAR1B/TUBA1A/RAP1B/DNM1L/GIMAP6/SEPTIN9	40
MF	GO:0043021	ribonucleoprotein complex binding	22/1145	169/18522	0.130177514792899	2.10580605152322	3.70694669425877	0.000748872140404793	0.0105566814631256	0.00886186556642005	DDX17/HNRNPU/CSDE1/PPP1CA/CCDC47/SEC61B/LARP1/SRP72/MTIF3/ITCH/RBM3/FMR1/EEF2/DHX29/DERL1/TMEM147/NDUFAB1/TOP2B/SECISBP2L/PQBP1/EIF2S1/LTN1	22
MF	GO:0140033	acetylation-dependent protein binding	7/1145	26/18522	0.269230769230769	4.35518978837756	4.39452981782175	0.000787230281921438	0.0109212581968149	0.00916791155387205	BAZ2A/BRD4/PHIP/ATAD2B/ZZEF1/SIRT1/SMARCA4	7
MF	GO:0042393	histone binding	29/1145	252/18522	0.115079365079365	1.86157205240175	3.53484323520471	0.000937701275043469	0.0128054830373124	0.0107496346826529	BAZ2A/PKN1/ZNHIT1/CHD1/BRD4/DEK/PHIP/ATAD2B/MSL3/RBBP4/SUPT6H/ING1/ZZEF1/HDAC4/CBX4/SIRT1/CHD4/IPO7/FMR1/CBX1/CBX6/CDYL/CBX3/PWWP2A/SMARCA4/RNF169/SMARCC1/MLLT10/NAP1L1	29
MF	GO:0044183	protein folding chaperone	12/1145	69/18522	0.173913043478261	2.8132902980824	3.87352132312609	0.000978053254227985	0.0129406597685052	0.0108631095491366	WDR83OS/CCT5/CCDC47/CCT6A/WIPF1/TAPBP/CCT8/HSPA4/FKBP8/KHSRP/CLPX/PFDN2	12
MF	GO:0001671	ATPase activator activity	7/1145	27/18522	0.259259259259259	4.1938864628821	4.26306295896961	0.00100662536625919	0.0129406597685052	0.0108631095491366	DNAJC10/DNAJC7/TOR1AIP1/ATP1B3/TOR1AIP2/DNAJC15/DNAJA2	7
MF	GO:0042288	MHC class I protein binding	6/1145	20/18522	0.3	4.85292576419214	4.42531163469314	0.00100682478748096	0.0129406597685052	0.0108631095491366	TUBB/BCAP31/TAPBP/VCP/ATP5F1A/DERL1	6
MF	GO:0051787	misfolded protein binding	6/1145	20/18522	0.3	4.85292576419214	4.42531163469314	0.00100682478748096	0.0129406597685052	0.0108631095491366	DNAJC10/DNAJC3/EDEM1/DNAJB11/DERL1/SDF2	6
MF	GO:0004402	histone acetyltransferase activity	9/1145	43/18522	0.209302325581395	3.38576216106428	4.02040403291385	0.00106697220181331	0.0135149812229686	0.0113452269208829	NCOA1/NAA50/MSL3/CREBBP/USP22/NCOA3/KAT8/TAF9/TAF10	9
MF	GO:0051539	4 iron, 4 sulfur cluster binding	9/1145	44/18522	0.204545454545455	3.3088130210401	3.93581954941343	0.00126886645095506	0.0156501194314845	0.0131375806861914	SDHB/NDUFS2/NDUFS7/NDUFS1/NUBP1/IREB2/ACO2/NDUFV1/NDUFS8	9
MF	GO:0035925	mRNA 3'-UTR AU-rich region binding	7/1145	28/18522	0.25	4.04410480349345	4.13781193622072	0.00127134837486888	0.0156501194314845	0.0131375806861914	ZFP36/HNRNPD/NUDT21/ELAVL1/KHSRP/TIA1/TIAL1	7
MF	GO:0030742	GTP-dependent protein binding	6/1145	21/18522	0.285714285714286	4.62183406113537	4.26273321638535	0.00133647661690816	0.0162233411552463	0.0136187748828215	CDC42/AP3B1/EEA1/AP1G1/RAB5B/DNM1L	6
MF	GO:0030374	nuclear receptor coactivator activity	10/1145	55/18522	0.181818181818182	2.94116712981342	3.70078331582123	0.00179178480900268	0.0213285655499638	0.017904384184421	ACTN4/PKN1/NCOA1/USP22/MED13/NCOA3/CCAR1/HMGA1/RBM14/MED1	10
MF	GO:0016922	nuclear receptor binding	18/1145	136/18522	0.132352941176471	2.141	3.4281337545095	0.00180585108775437	0.0213285655499638	0.017904384184421	ACTN4/ARID1A/BAZ2A/PKN1/NCOA1/SIRT1/MED13/LCOR/NCOA3/C1D/SMARCA4/PAGR1/NR1H2/NSD1/HMGA1/MED1/NCOR1/TAF10	18
MF	GO:0035091	phosphatidylinositol binding	30/1145	276/18522	0.108695652173913	1.7583064363015	3.25808947262924	0.00191151798420345	0.0222755562425842	0.0186993408419621	RCSD1/TWF2/IQGAP2/SNX14/OSBPL8/SNX5/SNX29/EXOC1/HGS/SNX13/EEA1/WDR45B/SNX20/MPPE1/AKT1/EXOC7/WASHC2A/WDR45/GPAA1/WIPI2/DNM2/GGA1/PIK3C2A/COMMD1/CHMP3/OGT/PLEKHF2/MAPKAP1/VPS36/ZCCHC2	30
MF	GO:0061733	peptide-lysine-N-acetyltransferase activity	9/1145	47/18522	0.191489361702128	3.09761218990988	3.69597872175604	0.00206512313353258	0.0237489160356247	0.0199361609982301	NCOA1/NAA50/MSL3/CREBBP/USP22/NCOA3/KAT8/TAF9/TAF10	9
MF	GO:0048038	quinone binding	5/1145	16/18522	0.3125	5.05513100436681	4.16539469976013	0.00220143790474673	0.0249877497240083	0.0209761068982702	SDHD/SDHB/NDUFS2/NDUFS7/VKORC1	5
MF	GO:0008239	dipeptidyl-peptidase activity	4/1145	10/18522	0.4	6.47056768558952	4.44174153795564	0.00225714269352065	0.0252915732581673	0.0212311532710377	CTSC/DPP9/DPP8/DPP7	4
MF	GO:0002039	p53 binding	11/1145	67/18522	0.164179104477612	2.65583002020465	3.48532825710532	0.00253090299941889	0.0280001167277482	0.0235048553043966	BRD4/PSME3/CREBBP/GSK3B/SIRT1/USP10/TP53BP2/HTT/SMARCA4/USP7/TAF9	11
MF	GO:0070063	RNA polymerase binding	10/1145	58/18522	0.172413793103448	2.78903779551272	3.50282286010183	0.00270335526710324	0.0295341562931029	0.02479261343646	ZFP36/HNRNPU/BRD4/WAC/PABPN1/NCOA3/TCERG1/TAF10/MAF1/STOM	10
MF	GO:0140142	nucleocytoplasmic carrier activity	7/1145	32/18522	0.21875	3.53859170305677	3.68932528671882	0.00291130328136135	0.0314133218260471	0.0263700895010898	TNPO3/KPNA3/KPNA1/KPNA6/KPNB1/TNPO1/KPNA4	7
MF	GO:0017124	SH3 domain binding	16/1145	122/18522	0.131147540983607	2.12149760183263	3.19019266183118	0.00346341759311684	0.0369149631266356	0.0309884732015717	SH3KBP1/EPS15/ABI1/INPP5D/ARHGAP1/SH3BP1/OSTF1/ABI3/USP8/CCDC6/WASF2/WIPF1/TP53BP2/ELMO1/DNM2/UVRAG	16
MF	GO:0061631	ubiquitin conjugating enzyme activity	7/1145	34/18522	0.205882352941176	3.33043924993578	3.49124106413608	0.00417783177587233	0.0432028577487343	0.0362668816703214	UBE2D3/UBE2K/UBE2E3/UBE2A/UBE2G2/UBE2G1/UBE2H	7
MF	GO:0034212	peptide N-acetyltransferase activity	9/1145	52/18522	0.173076923076923	2.79976	3.33604232335369	0.00422939558276716	0.0432028577487343	0.0362668816703214	NCOA1/NAA50/MSL3/CREBBP/USP22/NCOA3/KAT8/TAF9/TAF10	9
MF	GO:0048156	tau protein binding	8/1145	43/18522	0.186046511627907	3.00956636539047	3.38645186501732	0.00434824206099579	0.0432028577487343	0.0362668816703214	ROCK1/MARK2/PPP2CA/GSK3A/GSK3B/SMAD2/DYRK1A/DCTN1	8
MF	GO:0008143	poly(A) binding	6/1145	26/18522	0.230769230769231	3.73301981860934	3.57962972085232	0.00434994448728675	0.0432028577487343	0.0362668816703214	PABPC1/HNRNPU/RBMS1/PABPN1/PAN3/TIA1	6
MF	GO:0042974	nuclear retinoic acid receptor binding	6/1145	26/18522	0.230769230769231	3.73301981860934	3.57962972085232	0.00434994448728675	0.0432028577487343	0.0362668816703214	ACTN4/NCOA1/NR1H2/NSD1/HMGA1/MED1	6
MF	GO:0052742	phosphatidylinositol kinase activity	6/1145	26/18522	0.230769230769231	3.73301981860934	3.57962972085232	0.00434994448728675	0.0432028577487343	0.0362668816703214	PIKFYVE/PI4KB/PI4KA/PIK3C2A/PIK3CD/PIK3C3	6
MF	GO:0140034	methylation-dependent protein binding	12/1145	82/18522	0.146341463414634	2.36728086058153	3.18516372488548	0.00440304823111278	0.0432389230785682	0.0362971569140817	PHF20L1/CHD1/MSL3/ING1/ZZEF1/CBX4/FMR1/CBX1/CBX6/CDYL/CBX3/PWWP2A	12
MF	GO:0051536	iron-sulfur cluster binding	11/1145	72/18522	0.152777777777778	2.47139737991266	3.21103914505392	0.00449554050785978	0.0436566933763272	0.0366478565377575	SDHB/NDUFS2/NDUFS7/NDUFS1/NUBP1/UQCRFS1/IREB2/ACO2/NDUFV1/NDUFS8/GLRX3	11
MF	GO:0051287	NAD binding	9/1145	53/18522	0.169811320754717	2.74693911180687	3.26920060828713	0.00482123174747368	0.0457204957036514	0.0383803269968024	NDUFS2/SIRT1/NNT/SIRT2/GRHPR/IDH3B/CTBP1/SIRT7/NDUFV1	9
MF	GO:0061980	regulatory RNA binding	9/1145	53/18522	0.169811320754717	2.74693911180687	3.26920060828713	0.00482123174747368	0.0457204957036514	0.0383803269968024	YBX1/PUM1/ZC3H7A/XIST/AGO3/DDX21/FMR1/ELAVL1/PUM2	9
MF	GO:0017018	myosin phosphatase activity	12/1145	83/18522	0.144578313253012	2.33875940442995	3.13776531028422	0.00486499553826039	0.0457204957036514	0.0383803269968024	DUSP1/PPP1CB/PPP1CA/PPP2CA/CTDNEP1/PPP6C/PPP3CA/PPP3CB/PPP1CC/PPM1A/PPM1B/SSU72	12
MF	GO:0051540	metal cluster binding	11/1145	73/18522	0.150684931506849	2.43754262128372	3.15895400911185	0.00500472810739788	0.046533323041125	0.0390626594720753	SDHB/NDUFS2/NDUFS7/NDUFS1/NUBP1/UQCRFS1/IREB2/ACO2/NDUFV1/NDUFS8/GLRX3	11
MF	GO:0008266	poly(U) RNA binding	6/1145	27/18522	0.222222222222222	3.59475982532751	3.46337436453342	0.00530517852186605	0.0478012992588756	0.0401270692321285	PABPC1/RBMS1/HNRNPC/FMR1/ATXN1/DAZAP1	6
MF	GO:0015252	proton channel activity	6/1145	27/18522	0.222222222222222	3.59475982532751	3.46337436453342	0.00530517852186605	0.0478012992588756	0.0401270692321285	ATP5F1E/ATP5F1C/ATP5MF/ATP5ME/ATP5F1A/ATP5PD	6
MF	GO:0080025	phosphatidylinositol-3,5-bisphosphate binding	6/1145	27/18522	0.222222222222222	3.59475982532751	3.46337436453342	0.00530517852186605	0.0478012992588756	0.0401270692321285	SNX14/WDR45B/WDR45/WIPI2/COMMD1/MAPKAP1	6

## Sheet: GO_degdown_NK_result
ONTOLOGY	ID	Description	GeneRatio	BgRatio	RichFactor	FoldEnrichment	zScore	pvalue	p.adjust	qvalue	geneID	Count
BP	GO:0008380	RNA splicing	108/963	484/18888	0.223140495867769	4.37661234262764	17.4426643492191	2.77651279950414e-40	1.32606251304318e-36	1.11878852594756e-36	RBM39/DDX5/UBL5/SNRPB/HNRNPA2B1/CELF2/RPS26/BUD31/SON/NCL/RBM8A/SRSF9/PRPF38B/RSRP1/PIK3R1/SRSF3/SF3B2/AHNAK/TMBIM6/SRSF2/LSM3/ZBTB7A/RNPS1/FRG1/RALY/C9orf78/HNRNPK/SNRPD3/SF3B5/FUS/RBM38/LSM1/SRRM1/HNRNPL/THRAP3/DDX46/HNRNPA3/PNN/SYF2/HNRNPF/IVNS1ABP/SAP18/SRRM2/CDK13/SNRPB2/UPF3A/FAM50A/RNF113A/CIRBP/PUF60/DDX39A/SRSF11/CLK1/SCAF11/TXNL4A/ALYREF/HNRNPM/RBM4/IK/LUC7L3/MAGOH/PDCD7/ZMAT2/HNRNPUL1/…	108
BP	GO:0000375	RNA splicing, via transesterification reactions	84/963	341/18888	0.24633431085044	4.83152903773947	16.5492198840528	8.95288160191959e-35	2.1379481265384e-31	1.80377004063938e-31	RBM39/DDX5/UBL5/SNRPB/HNRNPA2B1/CELF2/BUD31/SON/NCL/RBM8A/SRSF9/RSRP1/SRSF3/SF3B2/SRSF2/LSM3/ZBTB7A/RNPS1/FRG1/RALY/C9orf78/HNRNPK/SNRPD3/SF3B5/LSM1/SRRM1/HNRNPL/THRAP3/DDX46/HNRNPA3/PNN/SYF2/HNRNPF/SAP18/SRRM2/CDK13/SNRPB2/UPF3A/RNF113A/CIRBP/PUF60/DDX39A/SCAF11/TXNL4A/HNRNPM/RBM4/IK/LUC7L3/MAGOH/ZMAT2/HNRNPUL1/LSM7/LARP7/RBM22/LUC7L2/RBM5/SETX/PRPF40A/SNRNP27/SRSF10/SNW1/DDX17/RBM25/SNRPD1/SNRP…	84
BP	GO:0000377	RNA splicing, via transesterification reactions with bulged adenosine as nucleophile	83/963	337/18888	0.246290801186944	4.8306756519408	16.4464330162802	2.31643860312185e-34	2.76582769212749e-31	2.33350709809223e-31	RBM39/DDX5/UBL5/SNRPB/HNRNPA2B1/CELF2/BUD31/SON/NCL/RBM8A/SRSF9/RSRP1/SRSF3/SF3B2/SRSF2/LSM3/ZBTB7A/RNPS1/FRG1/RALY/C9orf78/HNRNPK/SNRPD3/SF3B5/SRRM1/HNRNPL/THRAP3/DDX46/HNRNPA3/PNN/SYF2/HNRNPF/SAP18/SRRM2/CDK13/SNRPB2/UPF3A/RNF113A/CIRBP/PUF60/DDX39A/SCAF11/TXNL4A/HNRNPM/RBM4/IK/LUC7L3/MAGOH/ZMAT2/HNRNPUL1/LSM7/LARP7/RBM22/LUC7L2/RBM5/SETX/PRPF40A/SNRNP27/SRSF10/SNW1/DDX17/RBM25/SNRPD1/SNRPG/SRS…	83
BP	GO:0000398	mRNA splicing, via spliceosome	83/963	337/18888	0.246290801186944	4.8306756519408	16.4464330162802	2.31643860312185e-34	2.76582769212749e-31	2.33350709809223e-31	RBM39/DDX5/UBL5/SNRPB/HNRNPA2B1/CELF2/BUD31/SON/NCL/RBM8A/SRSF9/RSRP1/SRSF3/SF3B2/SRSF2/LSM3/ZBTB7A/RNPS1/FRG1/RALY/C9orf78/HNRNPK/SNRPD3/SF3B5/SRRM1/HNRNPL/THRAP3/DDX46/HNRNPA3/PNN/SYF2/HNRNPF/SAP18/SRRM2/CDK13/SNRPB2/UPF3A/RNF113A/CIRBP/PUF60/DDX39A/SCAF11/TXNL4A/HNRNPM/RBM4/IK/LUC7L3/MAGOH/ZMAT2/HNRNPUL1/LSM7/LARP7/RBM22/LUC7L2/RBM5/SETX/PRPF40A/SNRNP27/SRSF10/SNW1/DDX17/RBM25/SNRPD1/SNRPG/SRS…	83
BP	GO:0006119	oxidative phosphorylation	49/963	148/18888	0.331081081081081	6.49372737223204	15.5517125224379	5.1049006061995e-27	4.87620105904176e-24	4.11401253063825e-24	CHCHD2/COX8A/NDUFS6/PARK7/UQCR10/ATP5ME/COX6A1/NDUFC2/COX7B/NDUFA13/ATP5MF/UQCR11/NDUFB8/NDUFA12/UQCRQ/RHOA/COX6B1/COX6C/ATP5PF/NDUFA1/NDUFA3/NDUFA6/CYC1/NDUFA2/DGUOK/VCP/NDUFS8/COX7A2/ATP5F1D/COX5A/NDUFB10/CYCS/NDUFV1/ATP5F1B/NDUFA11/GHITM/UQCRFS1/NDUFA9/NDUFA5/NDUFS2/NDUFA7/NDUFB3/NDUFAB1/ATP5F1C/SDHC/NDUFA10/SDHD/NDUFS7/SDHA	49
BP	GO:0042773	ATP synthesis coupled electron transport	39/963	102/18888	0.382352941176471	7.49935862195345	15.2552201571227	2.01284650917932e-24	1.37333641826292e-21	1.15867314844187e-21	CHCHD2/COX8A/NDUFS6/PARK7/UQCR10/COX6A1/NDUFC2/COX7B/UQCR11/NDUFB8/NDUFA12/UQCRQ/COX6B1/COX6C/NDUFA1/NDUFA3/NDUFA6/CYC1/NDUFA2/DGUOK/NDUFS8/COX7A2/COX5A/NDUFB10/CYCS/NDUFV1/GHITM/UQCRFS1/NDUFA9/NDUFA5/NDUFS2/NDUFA7/NDUFB3/NDUFAB1/SDHC/NDUFA10/SDHD/NDUFS7/SDHA	39
BP	GO:0042775	mitochondrial ATP synthesis coupled electron transport	39/963	102/18888	0.382352941176471	7.49935862195345	15.2552201571227	2.01284650917932e-24	1.37333641826292e-21	1.15867314844187e-21	CHCHD2/COX8A/NDUFS6/PARK7/UQCR10/COX6A1/NDUFC2/COX7B/UQCR11/NDUFB8/NDUFA12/UQCRQ/COX6B1/COX6C/NDUFA1/NDUFA3/NDUFA6/CYC1/NDUFA2/DGUOK/NDUFS8/COX7A2/COX5A/NDUFB10/CYCS/NDUFV1/GHITM/UQCRFS1/NDUFA9/NDUFA5/NDUFS2/NDUFA7/NDUFB3/NDUFAB1/SDHC/NDUFA10/SDHD/NDUFS7/SDHA	39
BP	GO:0009060	aerobic respiration	53/963	199/18888	0.266331658291457	5.22375115452653	13.883433398976	5.01050863050412e-24	2.99127365241096e-21	2.52371408389076e-21	CHCHD2/COX8A/BLOC1S1/NDUFS6/PARK7/UQCR10/ATP5ME/COX6A1/NDUFC2/COX7B/NDUFA13/ATP5MF/UQCR11/NDUFB8/NDUFA12/UQCRQ/RHOA/COX6B1/COX6C/ATP5PF/NDUFA1/NDUFA3/NDUFA6/CYC1/NDUFA2/DGUOK/VCP/NDUFS8/SUCLG1/COX7A2/ATP5F1D/COX5A/NDUFB10/CYCS/NDUFV1/ATP5F1B/MDH1/NDUFA11/GHITM/UQCRFS1/NDUFA9/NDUFA5/NDUFS2/NDUFA7/NDUFB3/NDUFAB1/ATP5F1C/SDHC/IDH3G/NDUFA10/SDHD/NDUFS7/SDHA	53
BP	GO:0043484	regulation of RNA splicing	49/963	186/18888	0.263440860215054	5.16705188758249	13.2375131823178	4.44820107908326e-22	2.36051203930018e-19	1.99154546558254e-19	RBM39/DDX5/HNRNPA2B1/CELF2/RPS26/SON/NCL/RBM8A/SRSF9/PIK3R1/SRSF3/AHNAK/TMBIM6/SRSF2/ZBTB7A/RNPS1/HNRNPK/SF3B5/FUS/RBM38/SRRM1/HNRNPL/THRAP3/HNRNPF/SAP18/UPF3A/FAM50A/CIRBP/PUF60/CLK1/RBM4/MAGOH/LARP7/RBM22/RBM5/SETX/SRSF10/SNW1/DDX17/RBM25/SRSF4/SNRNP70/SFSWAP/TAF10/RBM23/SRSF1/WTAP/YTHDC1/SLC38A2	49
BP	GO:0022904	respiratory electron transport chain	40/963	123/18888	0.32520325203252	6.37844	13.8707441278338	5.88095635961476e-22	2.80874475735201e-19	2.36971588890582e-19	CHCHD2/COX8A/NDUFS6/PARK7/UQCR10/COX6A1/NDUFC2/COX7B/UQCR11/NDUFB8/NDUFA12/UQCRQ/COX6B1/COX6C/NDUFA1/NDUFA3/NDUFA6/CYC1/ETFA/NDUFA2/DGUOK/NDUFS8/COX7A2/COX5A/NDUFB10/CYCS/NDUFV1/GHITM/UQCRFS1/NDUFA9/NDUFA5/NDUFS2/NDUFA7/NDUFB3/NDUFAB1/SDHC/NDUFA10/SDHD/NDUFS7/SDHA	40
BP	GO:0045333	cellular respiration	56/963	245/18888	0.228571428571429	4.48313306631064	12.7192135822062	8.51059247148549e-22	3.69514451307406e-19	3.117564400081e-19	PRELID1/CHCHD2/COX8A/BLOC1S1/NDUFS6/PARK7/UQCR10/ATP5ME/COX6A1/NDUFC2/COX7B/NDUFA13/ATP5MF/UQCR11/NDUFB8/NDUFA12/UQCRQ/RHOA/COX6B1/COX6C/ATP5PF/NDUFA1/NDUFA3/NDUFA6/CYC1/ETFA/NDUFA2/DGUOK/VCP/NDUFS8/SUCLG1/COX7A2/ATP5F1D/COX5A/NDUFB10/CYCS/NDUFV1/ATP5F1B/MDH1/NDUFA11/GHITM/COQ10B/UQCRFS1/NDUFA9/NDUFA5/NDUFS2/NDUFA7/NDUFB3/NDUFAB1/ATP5F1C/SDHC/IDH3G/NDUFA10/SDHD/NDUFS7/SDHA	56
BP	GO:0019646	aerobic electron transport chain	35/963	94/18888	0.372340425531915	7.30297607211507	14.1992375702684	1.33565165544806e-21	5.3158935886833e-19	4.4849776640835e-19	COX8A/NDUFS6/PARK7/UQCR10/COX6A1/NDUFC2/COX7B/UQCR11/NDUFB8/UQCRQ/COX6B1/COX6C/NDUFA1/NDUFA3/NDUFA6/CYC1/NDUFA2/NDUFS8/COX7A2/COX5A/NDUFB10/CYCS/NDUFV1/UQCRFS1/NDUFA9/NDUFA5/NDUFS2/NDUFA7/NDUFB3/NDUFAB1/SDHC/NDUFA10/SDHD/NDUFS7/SDHA	35
BP	GO:0042776	proton motive force-driven mitochondrial ATP synthesis	30/963	67/18888	0.447761194029851	8.78225693960106	14.7906299317287	1.76283227855881e-21	6.47637458645912e-19	5.46406636625353e-19	NDUFS6/ATP5ME/NDUFC2/NDUFA13/ATP5MF/NDUFB8/NDUFA12/ATP5PF/NDUFA1/NDUFA3/NDUFA6/NDUFA2/NDUFS8/ATP5F1D/NDUFB10/NDUFV1/ATP5F1B/NDUFA11/NDUFA9/NDUFA5/NDUFS2/NDUFA7/NDUFB3/NDUFAB1/ATP5F1C/SDHC/NDUFA10/SDHD/NDUFS7/SDHA	30
BP	GO:0015986	proton motive force-driven ATP synthesis	31/963	76/18888	0.407894736842105	8.00032792261026	14.1733576812046	1.13007891344687e-20	3.8551834933016e-18	3.25258803058241e-18	NDUFS6/ATP5ME/NDUFC2/NDUFA13/ATP5MF/ATP5MC3/NDUFB8/NDUFA12/ATP5PF/NDUFA1/NDUFA3/NDUFA6/NDUFA2/NDUFS8/ATP5F1D/NDUFB10/NDUFV1/ATP5F1B/NDUFA11/NDUFA9/NDUFA5/NDUFS2/NDUFA7/NDUFB3/NDUFAB1/ATP5F1C/SDHC/NDUFA10/SDHD/NDUFS7/SDHA	31
BP	GO:0006754	ATP biosynthetic process	33/963	101/18888	0.326732673267327	6.4084389747386	12.631908016101	2.03713485479895e-18	6.48623737767987e-16	5.47238752573361e-16	TMSB4X/NDUFS6/ATP5ME/NDUFC2/NDUFA13/ATP5MF/ATP5MC3/NDUFB8/NDUFA12/ATP5PF/NDUFA1/NDUFA3/NDUFA6/NDUFA2/VCP/NDUFS8/ATP5F1D/NDUFB10/NDUFV1/ATP5F1B/NDUFA11/NDUFA9/NDUFA5/NDUFS2/NDUFA7/NDUFB3/NDUFAB1/ATP5F1C/SDHC/NDUFA10/SDHD/NDUFS7/SDHA	33
BP	GO:0048024	regulation of mRNA splicing, via spliceosome	34/963	112/18888	0.303571428571429	5.95416110369381	12.1882863754422	8.30166242081631e-18	2.47804623261367e-15	2.09070814124242e-15	RBM39/DDX5/HNRNPA2B1/CELF2/SON/NCL/RBM8A/SRSF9/SRSF3/SRSF2/ZBTB7A/RNPS1/HNRNPK/SRRM1/HNRNPL/THRAP3/SAP18/UPF3A/CIRBP/PUF60/RBM4/MAGOH/LARP7/RBM5/SRSF10/SNW1/DDX17/RBM25/SRSF4/SNRNP70/SFSWAP/RBM23/WTAP/YTHDC1	34
BP	GO:0050684	regulation of mRNA processing	37/963	134/18888	0.276119402985075	5.41572511275399	11.8897445736272	9.95302175658327e-18	2.79621364173186e-15	2.35914348508983e-15	RBM39/DDX5/HNRNPA2B1/CELF2/SON/NCL/RBM8A/SRSF9/SRSF3/SRSF2/ZBTB7A/RNPS1/HNRNPK/SRRM1/HNRNPL/THRAP3/SAP18/UPF3A/CIRBP/SLTM/PUF60/RBM4/MAGOH/LARP7/RBM5/SRSF10/SNW1/DDX17/RBM25/DHX36/SRSF4/SNRNP70/SFSWAP/CDK11A/RBM23/WTAP/YTHDC1	37
BP	GO:0009144	purine nucleoside triphosphate metabolic process	51/963	250/18888	0.204	4.00119626168224	11.0720948871927	1.06881888620689e-17	2.83593277806895e-15	2.39265420842104e-15	TMSB4X/UCP2/NDUFS6/GAPDH/TPI1/ATP5ME/DDIT4/NDUFC2/NDUFA13/ATP5MF/ATP5MC3/NDUFB8/NDUFA12/ATP5IF1/GIMAP7/LDHA/ATP5PF/ZBTB7A/NDUFA1/EIF6/NDUFA3/NDUFA6/FIS1/NDUFA2/DGUOK/VCP/NDUFS8/ITPA/PGAM1/PRKAA1/ATP5F1D/NDUFB10/NDUFV1/ATP5F1B/NDUFA11/NCOR1/RAN/NDUFA9/NDUFA5/NDUFS2/NDUFA7/NDUFB3/NDUFAB1/ATP5F1C/PPP2CA/SDHC/NDUFA10/OGT/SDHD/NDUFS7/SDHA	51
BP	GO:0022900	electron transport chain	42/963	175/18888	0.24	4.70728971962617	11.4200733664736	1.73758409720583e-17	4.36773770960792e-15	3.68502599673347e-15	CHCHD2/COX8A/NDUFS6/PARK7/UQCR10/COX6A1/NDUFC2/COX7B/UQCR11/NDUFB8/NDUFA12/UQCRQ/COX6B1/COX6C/NDUFA1/NDUFA3/NDUFA6/CYC1/ETFA/NDUFA2/DGUOK/NDUFS8/COX7A2/ADH5/COX5A/NDUFB10/CYCS/NDUFV1/AKR7A2/GHITM/UQCRFS1/NDUFA9/NDUFA5/NDUFS2/NDUFA7/NDUFB3/NDUFAB1/SDHC/NDUFA10/SDHD/NDUFS7/SDHA	42
BP	GO:0009205	purine ribonucleoside triphosphate metabolic process	50/963	244/18888	0.204918032786885	4.01920228793218	11.0022783858752	1.84414969928254e-17	4.40382948188671e-15	3.71547634150188e-15	TMSB4X/UCP2/NDUFS6/GAPDH/TPI1/ATP5ME/DDIT4/NDUFC2/NDUFA13/ATP5MF/ATP5MC3/NDUFB8/NDUFA12/ATP5IF1/GIMAP7/LDHA/ATP5PF/ZBTB7A/NDUFA1/EIF6/NDUFA3/NDUFA6/FIS1/NDUFA2/VCP/NDUFS8/ITPA/PGAM1/PRKAA1/ATP5F1D/NDUFB10/NDUFV1/ATP5F1B/NDUFA11/NCOR1/RAN/NDUFA9/NDUFA5/NDUFS2/NDUFA7/NDUFB3/NDUFAB1/ATP5F1C/PPP2CA/SDHC/NDUFA10/OGT/SDHD/NDUFS7/SDHA	50
BP	GO:0046034	ATP metabolic process	47/963	220/18888	0.213636363636364	4.19020107618238	11.0317790010221	3.04957542703773e-17	6.93560582834867e-15	5.85151615774458e-15	TMSB4X/UCP2/NDUFS6/GAPDH/TPI1/ATP5ME/DDIT4/NDUFC2/NDUFA13/ATP5MF/ATP5MC3/NDUFB8/NDUFA12/ATP5IF1/LDHA/ATP5PF/ZBTB7A/NDUFA1/EIF6/NDUFA3/NDUFA6/FIS1/NDUFA2/VCP/NDUFS8/PGAM1/PRKAA1/ATP5F1D/NDUFB10/NDUFV1/ATP5F1B/NDUFA11/NCOR1/NDUFA9/NDUFA5/NDUFS2/NDUFA7/NDUFB3/NDUFAB1/ATP5F1C/PPP2CA/SDHC/NDUFA10/OGT/SDHD/NDUFS7/SDHA	47
BP	GO:0009199	ribonucleoside triphosphate metabolic process	50/963	251/18888	0.199203187250996	3.90711298109742	10.7467171876866	6.33161745030599e-17	1.37453658830279e-14	1.1596857224771e-14	TMSB4X/UCP2/NDUFS6/GAPDH/TPI1/ATP5ME/DDIT4/NDUFC2/NDUFA13/ATP5MF/ATP5MC3/NDUFB8/NDUFA12/ATP5IF1/GIMAP7/LDHA/ATP5PF/ZBTB7A/NDUFA1/EIF6/NDUFA3/NDUFA6/FIS1/NDUFA2/VCP/NDUFS8/ITPA/PGAM1/PRKAA1/ATP5F1D/NDUFB10/NDUFV1/ATP5F1B/NDUFA11/NCOR1/RAN/NDUFA9/NDUFA5/NDUFS2/NDUFA7/NDUFB3/NDUFAB1/ATP5F1C/PPP2CA/SDHC/NDUFA10/OGT/SDHD/NDUFS7/SDHA	50
BP	GO:0009206	purine ribonucleoside triphosphate biosynthetic process	33/963	112/18888	0.294642857142857	5.77903871829105	11.757448189246	6.89550913784649e-17	1.43186746271108e-14	1.20805533087764e-14	TMSB4X/NDUFS6/ATP5ME/NDUFC2/NDUFA13/ATP5MF/ATP5MC3/NDUFB8/NDUFA12/ATP5PF/NDUFA1/NDUFA3/NDUFA6/NDUFA2/VCP/NDUFS8/ATP5F1D/NDUFB10/NDUFV1/ATP5F1B/NDUFA11/NDUFA9/NDUFA5/NDUFS2/NDUFA7/NDUFB3/NDUFAB1/ATP5F1C/SDHC/NDUFA10/SDHD/NDUFS7/SDHA	33
BP	GO:0009145	purine nucleoside triphosphate biosynthetic process	33/963	113/18888	0.292035398230089	5.72789678273096	11.6837508452054	9.27353800947003e-17	1.84543406388454e-14	1.55697822369523e-14	TMSB4X/NDUFS6/ATP5ME/NDUFC2/NDUFA13/ATP5MF/ATP5MC3/NDUFB8/NDUFA12/ATP5PF/NDUFA1/NDUFA3/NDUFA6/NDUFA2/VCP/NDUFS8/ATP5F1D/NDUFB10/NDUFV1/ATP5F1B/NDUFA11/NDUFA9/NDUFA5/NDUFS2/NDUFA7/NDUFB3/NDUFAB1/ATP5F1C/SDHC/NDUFA10/SDHD/NDUFS7/SDHA	33
BP	GO:0009141	nucleoside triphosphate metabolic process	51/963	266/18888	0.191729323308271	3.76052280233294	10.5095482291315	1.64611249772035e-16	3.14473331564495e-14	2.65318679632568e-14	TMSB4X/UCP2/NDUFS6/GAPDH/TPI1/ATP5ME/DDIT4/NDUFC2/NDUFA13/ATP5MF/ATP5MC3/NDUFB8/NDUFA12/ATP5IF1/GIMAP7/LDHA/ATP5PF/ZBTB7A/NDUFA1/EIF6/NDUFA3/NDUFA6/FIS1/NDUFA2/DGUOK/VCP/NDUFS8/ITPA/PGAM1/PRKAA1/ATP5F1D/NDUFB10/NDUFV1/ATP5F1B/NDUFA11/NCOR1/RAN/NDUFA9/NDUFA5/NDUFS2/NDUFA7/NDUFB3/NDUFAB1/ATP5F1C/PPP2CA/SDHC/NDUFA10/OGT/SDHD/NDUFS7/SDHA	51
BP	GO:0009201	ribonucleoside triphosphate biosynthetic process	33/963	118/18888	0.279661016949153	5.48518929193727	11.3280379566181	3.8703789299363e-16	7.10958837283684e-14	5.99830386388509e-14	TMSB4X/NDUFS6/ATP5ME/NDUFC2/NDUFA13/ATP5MF/ATP5MC3/NDUFB8/NDUFA12/ATP5PF/NDUFA1/NDUFA3/NDUFA6/NDUFA2/VCP/NDUFS8/ATP5F1D/NDUFB10/NDUFV1/ATP5F1B/NDUFA11/NDUFA9/NDUFA5/NDUFS2/NDUFA7/NDUFB3/NDUFAB1/ATP5F1C/SDHC/NDUFA10/SDHD/NDUFS7/SDHA	33
BP	GO:0015980	energy derivation by oxidation of organic compounds	57/963	338/18888	0.168639053254438	3.30763700713377	9.92245047097096	1.12456458105393e-15	1.98922979226429e-13	1.67829755020447e-13	PPP1CA/PRELID1/CHCHD2/COX8A/BLOC1S1/NDUFS6/PARK7/UQCR10/ATP5ME/COX6A1/NDUFC2/COX7B/NDUFA13/ATP5MF/UQCR11/NDUFB8/NDUFA12/UQCRQ/RHOA/COX6B1/COX6C/ATP5PF/NDUFA1/NDUFA3/NDUFA6/CYC1/ETFA/NDUFA2/DGUOK/VCP/NDUFS8/SUCLG1/COX7A2/ATP5F1D/COX5A/NDUFB10/CYCS/NDUFV1/ATP5F1B/MDH1/NDUFA11/GHITM/COQ10B/UQCRFS1/NDUFA9/NDUFA5/NDUFS2/NDUFA7/NDUFB3/NDUFAB1/ATP5F1C/SDHC/IDH3G/NDUFA10/SDHD/NDUFS7/SDHA	57
BP	GO:0009142	nucleoside triphosphate biosynthetic process	33/963	126/18888	0.261904761904762	5.1369233051476	10.7991165374123	3.22345984448815e-15	5.49830150616979e-13	4.63887379124085e-13	TMSB4X/NDUFS6/ATP5ME/NDUFC2/NDUFA13/ATP5MF/ATP5MC3/NDUFB8/NDUFA12/ATP5PF/NDUFA1/NDUFA3/NDUFA6/NDUFA2/VCP/NDUFS8/ATP5F1D/NDUFB10/NDUFV1/ATP5F1B/NDUFA11/NDUFA9/NDUFA5/NDUFS2/NDUFA7/NDUFB3/NDUFAB1/ATP5F1C/SDHC/NDUFA10/SDHD/NDUFS7/SDHA	33
BP	GO:0000380	alternative mRNA splicing, via spliceosome	24/963	73/18888	0.328767123287671	6.44834208167968	10.8103246791327	7.79478631843771e-14	1.28372067092615e-11	1.08306504635134e-11	DDX5/CELF2/RBM8A/SRSF9/SRSF2/ZBTB7A/RNPS1/HNRNPL/THRAP3/SAP18/CDK13/PUF60/HNRNPM/RBM4/MAGOH/HNRNPUL1/RBM5/DDX17/RBM25/SFSWAP/STRAP/SRSF1/WTAP/YTHDC1	24
BP	GO:0000245	spliceosomal complex assembly	26/963	96/18888	0.270833333333333	5.31204569055036	9.81742337271777	1.19249742441877e-12	1.89845589967467e-10	1.60171233006142e-10	SNRPB/CELF2/SRSF9/RSRP1/SF3B2/SNRPD3/SF3B5/DDX46/SNRPB2/PUF60/SCAF11/TXNL4A/LUC7L3/LUC7L2/RBM5/SETX/SRSF10/SNRPD1/SNRPG/SFSWAP/DDX39B/SNRPC/SF3B6/SNRNP200/SRSF1/YTHDC1	26
BP	GO:0006120	mitochondrial electron transport, NADH to ubiquinone	19/963	51/18888	0.372549019607843	7.3070673752367	10.4537411248477	2.3834375628709e-12	3.67203154847465e-10	3.09806417340231e-10	NDUFS6/PARK7/NDUFC2/NDUFB8/NDUFA1/NDUFA3/NDUFA6/NDUFA2/NDUFS8/NDUFB10/NDUFV1/NDUFA9/NDUFA5/NDUFS2/NDUFA7/NDUFB3/NDUFAB1/NDUFA10/NDUFS7	19
BP	GO:0010257	NADH dehydrogenase complex assembly	20/963	60/18888	0.333333333333333	6.53790238836968	9.9582695711509	6.97089183378475e-12	1.00887816358048e-09	8.51182581809507e-10	NDUFC2/NDUFA13/NDUFB8/NDUFA12/NDUFA1/NDUFA3/NDUFA6/NDUFA2/NDUFS8/NDUFB10/NDUFA11/NDUFA9/NDUFA5/NDUFS2/NDUFB3/NDUFAB1/NDUFAF8/NDUFA10/NDUFS7/NDUFAF3	20
BP	GO:0032981	mitochondrial respiratory chain complex I assembly	20/963	60/18888	0.333333333333333	6.53790238836968	9.9582695711509	6.97089183378475e-12	1.00887816358048e-09	8.51182581809507e-10	NDUFC2/NDUFA13/NDUFB8/NDUFA12/NDUFA1/NDUFA3/NDUFA6/NDUFA2/NDUFS8/NDUFB10/NDUFA11/NDUFA9/NDUFA5/NDUFS2/NDUFB3/NDUFAB1/NDUFAF8/NDUFA10/NDUFS7/NDUFAF3	20
BP	GO:0033108	mitochondrial respiratory chain complex assembly	25/963	101/18888	0.247524752475248	4.8548780111656	9.00342310928781	2.81492052834212e-11	3.95413542451823e-09	3.33607299767605e-09	NDUFC2/NDUFA13/PET100/NDUFB8/NDUFA12/NDUFA1/NDUFA3/NDUFA6/NDUFA2/NDUFS8/COX17/NDUFB10/COX20/NDUFA11/UQCRFS1/NDUFA9/NDUFA5/NDUFS2/COX16/NDUFB3/NDUFAB1/NDUFAF8/NDUFA10/NDUFS7/NDUFAF3	25
BP	GO:0071826	protein-RNA complex organization	39/963	244/18888	0.159836065573771	3.1349777845871	7.7800748984508	2.02376918615232e-10	2.76157760944671e-08	2.32992133671913e-08	SNRPB/EIF3G/CELF2/HSP90AA1/ATM/SRSF9/RSRP1/SF3B2/EIF6/SNRPD3/SF3B5/XRCC5/DDX46/VCP/SNRPB2/ADAR/MRPL20/PUF60/RPS27L/SCAF11/TXNL4A/LUC7L3/LUC7L2/RBM5/SETX/SRSF10/SNRPD1/SNRPG/SFSWAP/DDX39B/SNRPC/SF3B6/STRAP/SNRNP200/PRKDC/SRSF1/EIF3J/YTHDC1/PRPF31	39
BP	GO:0022618	protein-RNA complex assembly	38/963	234/18888	0.162393162393162	3.18513193279548	7.7958712444321	2.15401227390322e-10	2.85765628337827e-08	2.41098215921097e-08	SNRPB/EIF3G/CELF2/HSP90AA1/ATM/SRSF9/RSRP1/SF3B2/EIF6/SNRPD3/SF3B5/XRCC5/DDX46/SNRPB2/ADAR/MRPL20/PUF60/RPS27L/SCAF11/TXNL4A/LUC7L3/LUC7L2/RBM5/SETX/SRSF10/SNRPD1/SNRPG/SFSWAP/DDX39B/SNRPC/SF3B6/STRAP/SNRNP200/PRKDC/SRSF1/EIF3J/YTHDC1/PRPF31	38
BP	GO:0043161	proteasome-mediated ubiquitin-dependent protein catabolic process	51/963	389/18888	0.131105398457584	2.57146289311198	7.25888400442753	5.68246142388872e-10	7.33498263797095e-08	6.18846723489218e-08	PSMA7/PSMB8/PSMB3/PARK7/ELOB/PSMD8/PSMB1/PSMA6/PSMA5/PSMB6/ANAPC11/RBX1/SUMO1/NUB1/STUB1/RNF126/PSMB2/SH3BGRL/PSMD13/RBCK1/SPSB3/PSMA2/UBR2/UBE2A/VCP/PSMA4/FBXO7/DDRGK1/TRIP12/PSMC6/ADRM1/PSMC5/PSMA3/PSMD4/PSMD2/RAD23B/PSMD7/ANAPC5/PSMC3/WAC/UBE2G1/CRBN/NEMF/PSMC1/RNF187/PSMD14/WDR26/PHF20L1/AKIRIN2/OGT/PSMA1	51
BP	GO:0009152	purine ribonucleotide biosynthetic process	35/963	211/18888	0.165876777251185	3.25345853449676	7.62960915782541	6.17448293216689e-10	7.76035012737607e-08	6.54734644441409e-08	TMSB4X/NDUFS6/ATP5ME/NDUFC2/NDUFA13/ATP5MF/ATP5MC3/NDUFB8/NDUFA12/ATP5PF/NDUFA1/NDUFA3/NDUFA6/NDUFA2/VCP/NDUFS8/ATP5F1D/NDUFB10/NDUFV1/ATP5F1B/NDUFA11/MPC2/TECR/NDUFA9/NDUFA5/NDUFS2/NDUFA7/NDUFB3/NDUFAB1/ATP5F1C/SDHC/NDUFA10/SDHD/NDUFS7/SDHA	35
BP	GO:0000381	regulation of alternative mRNA splicing, via spliceosome	17/963	55/18888	0.309090909090909	6.06241857830643	8.71454454914472	1.00762020065348e-09	1.2339471995695e-07	1.04107155954158e-07	DDX5/CELF2/RBM8A/SRSF2/ZBTB7A/RNPS1/HNRNPL/THRAP3/SAP18/PUF60/RBM4/MAGOH/RBM5/DDX17/RBM25/WTAP/YTHDC1	17
BP	GO:0009260	ribonucleotide biosynthetic process	36/963	226/18888	0.15929203539823	3.12430733603507	7.44659145203759	1.10715690184935e-09	1.32194534080813e-07	1.11531490007351e-07	TMSB4X/NDUFS6/ATP5ME/NDUFC2/NDUFA13/ATP5MF/ATP5MC3/NDUFB8/NDUFA12/ATP5PF/NDUFA1/NDUFA3/NDUFA6/NDUFA2/VCP/NDUFS8/ATP5F1D/UPP1/NDUFB10/NDUFV1/ATP5F1B/NDUFA11/MPC2/TECR/NDUFA9/NDUFA5/NDUFS2/NDUFA7/NDUFB3/NDUFAB1/ATP5F1C/SDHC/NDUFA10/SDHD/NDUFS7/SDHA	36
BP	GO:0009150	purine ribonucleotide metabolic process	55/963	446/18888	0.123318385650224	2.41873070421748	7.02794638887926	1.18127741086889e-09	1.37604412544142e-07	1.16095761971916e-07	TMSB4X/GUK1/UCP2/NDUFS6/RORA/GAPDH/TPI1/ATP5ME/DDIT4/NDUFC2/NDUFA13/ATP5MF/ATP5MC3/NDUFB8/NDUFA12/ATP5IF1/GIMAP7/LDHA/ATP5PF/ZBTB7A/NDUFA1/EIF6/NDUFA3/NDUFA6/FIS1/NDUFA2/VCP/NDUFS8/SUCLG1/ITPA/PGAM1/PRKAA1/ATP5F1D/NDUFB10/NDUFV1/ATP5F1B/NDUFA11/MPC2/TECR/NCOR1/RAN/NDUFA9/NDUFA5/NDUFS2/NDUFA7/NDUFB3/NDUFAB1/ATP5F1C/PPP2CA/SDHC/NDUFA10/OGT/SDHD/NDUFS7/SDHA	55
BP	GO:0009259	ribonucleotide metabolic process	56/963	466/18888	0.120171673819742	2.35701201984143	6.87500970214658	2.17017644849188e-09	2.4678006471422e-07	2.08206402125988e-07	TMSB4X/GUK1/UCP2/NDUFS6/RORA/GAPDH/TPI1/ATP5ME/DDIT4/NDUFC2/NDUFA13/ATP5MF/ATP5MC3/NDUFB8/NDUFA12/ATP5IF1/GIMAP7/LDHA/ATP5PF/ZBTB7A/NDUFA1/EIF6/NDUFA3/NDUFA6/FIS1/NDUFA2/VCP/NDUFS8/SUCLG1/ITPA/PGAM1/PRKAA1/ATP5F1D/UPP1/NDUFB10/NDUFV1/ATP5F1B/NDUFA11/MPC2/TECR/NCOR1/RAN/NDUFA9/NDUFA5/NDUFS2/NDUFA7/NDUFB3/NDUFAB1/ATP5F1C/PPP2CA/SDHC/NDUFA10/OGT/SDHD/NDUFS7/SDHA	56
BP	GO:0046390	ribose phosphate biosynthetic process	36/963	233/18888	0.15450643776824	3.03044402551041	7.22830395934734	2.5859794271039e-09	2.87224133577865e-07	2.42328745335464e-07	TMSB4X/NDUFS6/ATP5ME/NDUFC2/NDUFA13/ATP5MF/ATP5MC3/NDUFB8/NDUFA12/ATP5PF/NDUFA1/NDUFA3/NDUFA6/NDUFA2/VCP/NDUFS8/ATP5F1D/UPP1/NDUFB10/NDUFV1/ATP5F1B/NDUFA11/MPC2/TECR/NDUFA9/NDUFA5/NDUFS2/NDUFA7/NDUFB3/NDUFAB1/ATP5F1C/SDHC/NDUFA10/SDHD/NDUFS7/SDHA	36
BP	GO:0022613	ribonucleoprotein complex biogenesis	58/963	499/18888	0.11623246492986	2.27974953021307	6.71523548444597	3.89956076132651e-09	4.23279595365805e-07	3.57117669721481e-07	LYAR/SNRPB/EIF3G/CELF2/HSP90AA1/ATM/RPS19BP1/SRSF9/RSRP1/TRMT112/SF3B2/FRG1/EIF6/SNRPD3/SF3B5/XRCC5/DDX46/NOP10/GTF3A/SNRPB2/ADAR/MRPL20/PUF60/RPS27L/DNTTIP2/SCAF11/TXNL4A/LUC7L3/TSR3/ISG20/PIN4/PA2G4/GTF2H5/LUC7L2/RBM5/SETX/IMP3/SRSF10/RAN/RIOK3/DDX17/SNRPD1/SNRPG/C1D/USP16/SFSWAP/DDX39B/SNRPC/SF3B6/STRAP/SNRNP200/PRKDC/SRSF1/EIF3J/NOP56/EIF5B/YTHDC1/PRPF31	58
BP	GO:0016236	macroautophagy	45/963	343/18888	0.131195335276968	2.57322688755075	6.81537964634079	5.78482088581606e-09	6.13962323347945e-07	5.17995189494828e-07	CALM1/CTSD/VAMP8/MAP1LC3B/SQSTM1/GAPDH/ATM/ATP6V0E1/CAPNS1/OPTN/SH3GLB1/CHMP2A/STUB1/CHMP4A/ATG12/VPS4B/VPS28/VCP/EMC6/FBXO7/SNF8/ATP6V1D/DDRGK1/GABARAPL1/SNX6/CDC37/TEX264/LRBA/CAPN1/TCIRG1/UFC1/WAC/RB1CC1/VPS13C/AUP1/ATP6V0D1/UFM1/HUWE1/VTI1B/ATP6V1E1/RHEB/RAB7A/OGT/VPS36/VDAC1	45
BP	GO:0019693	ribose phosphate metabolic process	56/963	480/18888	0.116666666666667	2.28826583592939	6.6265557656033	6.36132457858462e-09	6.60471438854786e-07	5.57234564915834e-07	TMSB4X/GUK1/UCP2/NDUFS6/RORA/GAPDH/TPI1/ATP5ME/DDIT4/NDUFC2/NDUFA13/ATP5MF/ATP5MC3/NDUFB8/NDUFA12/ATP5IF1/GIMAP7/LDHA/ATP5PF/ZBTB7A/NDUFA1/EIF6/NDUFA3/NDUFA6/FIS1/NDUFA2/VCP/NDUFS8/SUCLG1/ITPA/PGAM1/PRKAA1/ATP5F1D/UPP1/NDUFB10/NDUFV1/ATP5F1B/NDUFA11/MPC2/TECR/NCOR1/RAN/NDUFA9/NDUFA5/NDUFS2/NDUFA7/NDUFB3/NDUFAB1/ATP5F1C/PPP2CA/SDHC/NDUFA10/OGT/SDHD/NDUFS7/SDHA	56
BP	GO:0043254	regulation of protein-containing complex assembly	51/963	418/18888	0.12200956937799	2.39305996512096	6.67558847211286	6.86838979744024e-09	6.97945312182438e-07	5.8885097748267e-07	TMSB4X/LCP1/HMGB1/CDC42/EVL/ARF6/HSPA5/CORO1A/ARPC3/PARK7/HSP90AA1/ATM/BAX/ARPC5/RHOA/SH3GLB1/CYFIP2/ISG15/SUMO1/BRK1/STUB1/MECP2/HCLS1/SAR1A/VASP/RAC1/PLCG2/TMOD3/VCP/SORL1/MTPN/TWF2/PSMC6/CAPZB/NCK1/CARD8/NCKAP1L/MAPRE1/PTK2B/CRBN/NAPA/FNIP1/GBP2/ADD3/RIOK3/AKAP9/RICTOR/CDC42EP3/CAPZA1/PPP2CA/CAND1	51
BP	GO:0006164	purine nucleotide biosynthetic process	37/963	256/18888	0.144531	2.83479361370716	6.85081935889178	9.97417920207623e-09	9.92430830606584e-07	8.37306096174294e-07	TMSB4X/GUK1/NDUFS6/ATP5ME/NDUFC2/NDUFA13/ATP5MF/ATP5MC3/NDUFB8/NDUFA12/ATP5PF/NDUFA1/NDUFA3/NDUFA6/NDUFA2/DGUOK/VCP/NDUFS8/ATP5F1D/NDUFB10/NDUFV1/ATP5F1B/NDUFA11/MPC2/TECR/NDUFA9/NDUFA5/NDUFS2/NDUFA7/NDUFB3/NDUFAB1/ATP5F1C/SDHC/NDUFA10/SDHD/NDUFS7/SDHA	37
BP	GO:0031334	positive regulation of protein-containing complex assembly	31/963	197/18888	0.157360406091371	3.08642092445878	6.82313282083446	2.11557727033395e-08	2.06204021288061e-06	1.73972713014788e-06	LCP1/EVL/ARF6/PARK7/HSP90AA1/ATM/BAX/RHOA/SH3GLB1/ISG15/SUMO1/BRK1/STUB1/MECP2/VASP/RAC1/PLCG2/VCP/PSMC6/NCK1/NCKAP1L/MAPRE1/PTK2B/CRBN/FNIP1/GBP2/AKAP9/RICTOR/CDC42EP3/PPP2CA/CAND1	31
BP	GO:0072522	purine-containing compound biosynthetic process	37/963	264/18888	0.140151515151515	2.74889077692816	6.63274377875672	2.29492120965025e-08	2.19210873945792e-06	1.84946492432445e-06	TMSB4X/GUK1/NDUFS6/ATP5ME/NDUFC2/NDUFA13/ATP5MF/ATP5MC3/NDUFB8/NDUFA12/ATP5PF/NDUFA1/NDUFA3/NDUFA6/NDUFA2/DGUOK/VCP/NDUFS8/ATP5F1D/NDUFB10/NDUFV1/ATP5F1B/NDUFA11/MPC2/TECR/NDUFA9/NDUFA5/NDUFS2/NDUFA7/NDUFB3/NDUFAB1/ATP5F1C/SDHC/NDUFA10/SDHD/NDUFS7/SDHA	37
BP	GO:0051054	positive regulation of DNA metabolic process	40/963	301/18888	0.132890365448505	2.6064727129713	6.51203915301516	2.83422664971787e-08	2.65416989785344e-06	2.23930229414242e-06	PTPRC/HMGB1/ACTB/CDC42/HNRNPA2B1/HSP90AA1/ATM/BAX/FUS/ACTR2/MECP2/XRCC5/HNRNPAB/TERF2IP/TOP2B/BRD7/TINF2/MGMT/BCL7C/MEAF6/RNF168/SMARCE1/ATRX/WAS/PTK2B/EPC1/YY1/SMARCC2/UBE2V2/DHX36/ARID1B/PBRM1/SMARCA2/CCT6A/HNRNPD/SMARCA5/PRKDC/SSBP1/PPP1R10/CCT7	40
BP	GO:1902600	proton transmembrane transport	27/963	161/18888	0.167701863354037	3.28925523886922	6.76142291367446	4.40624883674925e-08	3.98186407388122e-06	3.35946744133327e-06	TMSB4X/UCP2/COX8A/UQCR10/ATP6V0E1/ATP5ME/COX7B/ATP5MF/ATP5MC3/COX6B1/ATP5PF/RNASEK/CYC1/ATP5F1D/ATP6V1D/COX5A/COX17/ATP6V1F/ATP5F1B/GHITM/UQCRFS1/TCIRG1/ATP6V0D1/ATP5F1C/ATP6V1E1/ATP6AP2/NDUFS7	27
BP	GO:1903311	regulation of mRNA metabolic process	48/963	404/18888	0.118811881188119	2.33034144535949	6.26499711665951	4.41873525786652e-08	3.98186407388122e-06	3.35946744133327e-06	RBM39/DDX5/HNRNPA2B1/CELF2/SON/NCL/RBM8A/SRSF9/SRSF3/ZFP36/SRSF2/ZBTB7A/RNPS1/HNRNPK/CNOT6L/FUS/LSM1/SRRM1/HNRNPL/THRAP3/HNRNPAB/SAP18/ROCK1/UPF3A/CIRBP/SLTM/PUF60/RBM4/MAGOH/TUT7/LARP7/RBM5/SERBP1/TAF15/SRSF10/SNW1/DDX17/CNOT2/RBM25/DHX36/SRSF4/SNRNP70/SFSWAP/CDK11A/HNRNPD/RBM23/WTAP/YTHDC1	48
BP	GO:0008154	actin polymerization or depolymerization	30/963	196/18888	0.153061224489796	3.00209803547587	6.53056175365344	6.749969344647e-08	5.96997288704335e-06	5.0368192302746e-06	CFL1/TMSB4X/EVL/ARF6/ARPC4/CORO1A/WIPF1/ARPC3/WDR1/ARPC5/CYFIP2/PSTPIP1/BRK1/SH3BP1/HCLS1/VASP/RAC1/TMOD3/MTPN/TWF2/CAPZB/NCK1/NCKAP1L/WAS/PTK2B/ADD3/ABI1/RICTOR/CDC42EP3/CAPZA1	30
BP	GO:0072594	establishment of protein localization to organelle	51/963	454/18888	0.112334801762115	2.20330190621269	6.01530691686023	1.03069409601998e-07	8.95017273198441e-06	7.55119042978848e-06	SRP14/HSPA5/SPCS2/UBL5/SQSTM1/HSP90AA1/BAX/NDUFA13/PIK3R1/ATP5IF1/UBE2L3/SPCS3/SRP19/SEC61B/SH3GLB1/LAMP1/SUMO1/SEC61G/STK4/TOMM5/CHMP4A/HCLS1/FIS1/IL10RA/SRP9/BCAP31/VPS28/ARIH2/SORL1/PRKAA1/FBXO7/SNF8/TIMM8B/PPP3CA/ZFAND6/M6PR/ROMO1/RBM22/RAN/SRPRA/VPS13C/KPNA4/UFM1/HUWE1/AIP/AKIRIN2/RAB7A/CCT6A/PPP1R10/VPS36/CCT7	51
BP	GO:0009165	nucleotide biosynthetic process	38/963	293/18888	0.129692832764505	2.54375724325646	6.17276550021774	1.19691468912653e-07	1.02079724201219e-05	8.61238614657207e-06	TMSB4X/GUK1/NDUFS6/ATP5ME/NDUFC2/NDUFA13/ATP5MF/ATP5MC3/NDUFB8/NDUFA12/ATP5PF/NDUFA1/NDUFA3/NDUFA6/NDUFA2/DGUOK/VCP/NDUFS8/ATP5F1D/UPP1/NDUFB10/NDUFV1/ATP5F1B/NDUFA11/MPC2/TECR/NDUFA9/NDUFA5/NDUFS2/NDUFA7/NDUFB3/NDUFAB1/ATP5F1C/SDHC/NDUFA10/SDHD/NDUFS7/SDHA	38
BP	GO:0048193	Golgi vesicle transport	38/963	294/18888	0.129251700680272	2.53510500773518	6.14880035044132	1.30880284585958e-07	1.09663901610971e-05	9.25225723721233e-06	TRAPPC1/TAPBP/COPE/OPTN/P4HB/CSK/LAMP1/RER1/RAB8A/SAR1A/COPZ1/BCAP31/TMED2/TMED10/VCP/SORL1/PDCD6/ARFGAP3/GOLGA4/RAB14/IER3IP1/COPB1/TMED4/NRBP1/GGA1/ARF5/KDELR2/NAPA/VPS13C/TRAPPC2L/TMED5/EPS15/VTI1B/ARFGAP2/ARCN1/SCAMP2/GOLGA7/ARF4	38
BP	GO:1901293	nucleoside phosphate biosynthetic process	38/963	295/18888	0.128813559322034	2.52651143143777	6.12493361262277	1.43043193949783e-07	1.17788671431752e-05	9.93773768493226e-06	TMSB4X/GUK1/NDUFS6/ATP5ME/NDUFC2/NDUFA13/ATP5MF/ATP5MC3/NDUFB8/NDUFA12/ATP5PF/NDUFA1/NDUFA3/NDUFA6/NDUFA2/DGUOK/VCP/NDUFS8/ATP5F1D/UPP1/NDUFB10/NDUFV1/ATP5F1B/NDUFA11/MPC2/TECR/NDUFA9/NDUFA5/NDUFS2/NDUFA7/NDUFB3/NDUFAB1/ATP5F1C/SDHC/NDUFA10/SDHD/NDUFS7/SDHA	38
BP	GO:1903008	organelle disassembly	27/963	175/18888	0.154285714285714	3.02611481975968	6.24131957318085	2.5695758554705e-07	2.0800498789368e-05	1.7549217439324e-05	TCF25/MAP1LC3B/PARK7/SQSTM1/OPTN/ATP5IF1/STUB1/ATG12/FIS1/VCP/PRKAA1/FBXO7/DDRGK1/GABARAPL1/MAP4/CDC37/TEX264/LRBA/UFC1/RB1CC1/NEMF/VPS13C/UFM1/HUWE1/FKBP8/OGT/VDAC1	27
BP	GO:0006605	protein targeting	40/963	327/18888	0.122324159021407	2.3992302342641	5.9159898910608	2.72600077032235e-07	2.16989661317659e-05	1.83072472785859e-05	SRP14/HSPA5/SPCS2/UBL5/YWHAQ/SQSTM1/HSP90AA1/NDUFA13/ATP5IF1/UBE2L3/SPCS3/CIB1/SRP19/SEC61B/SH3GLB1/ITGB1BP1/YWHAB/SEC61G/TOMM5/CHMP4A/FIS1/ARL6IP1/SRP9/ERBIN/BCAP31/ARIH2/SORL1/PRKAA1/FBXO7/TIMM8B/CDC37/ZFAND6/M6PR/ROMO1/SRPRA/VPS13C/HUWE1/AIP/RAB7A/GOLGA7	40
BP	GO:0033119	negative regulation of RNA splicing	10/963	27/18888	0.37037037037037	7.26433598707742	7.54987252885812	4.31938549777328e-07	3.3818664159615e-05	2.85325413036689e-05	HNRNPA2B1/RPS26/SRSF9/TMBIM6/RNPS1/HNRNPK/SAP18/SRSF10/SRSF4/SFSWAP	10
BP	GO:0090150	establishment of protein localization to membrane	35/963	277/18888	0.126353790613718	2.47826624829898	5.74477128271491	7.01319142892818e-07	5.40241972009048e-05	4.55797908148337e-05	SRP14/HSPA5/HSP90AA1/RAB5IF/BAX/WDR83OS/NDUFA13/OPTN/CIB1/SRP19/SEC61B/CSK/TMCO1/ITGB1BP1/SEC61G/TOMM5/CHMP4A/RAB8A/FIS1/ARL6IP1/SRP9/GET3/SORL1/EMC6/TIMM8B/GOLGA4/EMC7/ROMO1/GGA1/SRPRA/CLSTN1/EMC3/RAB7A/GOLGA7/EMC4	35
BP	GO:0035967	cellular response to topologically incorrect protein	19/963	102/18888	0.186274509803922	3.65353368761835	6.22834389569241	8.33578416431736e-07	6.31931828075868e-05	5.33155919482153e-05	HSPA5/BAX/OPTN/PIK3R1/TMBIM6/DNAJB14/STUB1/RNF126/TMED2/ERLEC1/VCP/PTPN2/DDRGK1/COPS5/NCK1/HERPUD2/ATF6B/UFD1/AKIRIN2	19
BP	GO:0008064	regulation of actin polymerization or depolymerization	24/963	154/18888	0.155844155844156	3.05668163612089	5.93987388733575	9.76481072746242e-07	7.28699000536883e-05	6.14797622775101e-05	TMSB4X/EVL/ARF6/CORO1A/ARPC3/WDR1/ARPC5/CYFIP2/BRK1/SH3BP1/HCLS1/VASP/TMOD3/MTPN/TWF2/CAPZB/NCK1/NCKAP1L/WAS/PTK2B/ADD3/RICTOR/CDC42EP3/CAPZA1	24
BP	GO:0034976	response to endoplasmic reticulum stress	34/963	269/18888	0.12639405204461	2.47905592421452	5.66301368198483	1.000737839952e-06	7.35311372863189e-05	6.20376429366193e-05	HSPA5/HSP90B1/PARK7/BAX/SELENOK/PIK3R1/SEC61B/P4HB/TMBIM6/TMCO1/STUB1/CASP4/BCAP31/TMED2/ERLEC1/VCP/TMEM258/PTPN2/DDRGK1/PSMC6/COPS5/DNAJC3/NCK1/NIBAN1/HERPUD2/UFC1/ATF6B/UFD1/FLOT1/AFF4/AUP1/UBXN4/UFM1/CANX	34
BP	GO:2000781	positive regulation of double-strand break repair	17/963	85/18888	0.2	3.92274143302181	6.25966854573674	1.11134413456954e-06	8.04209028288507e-05	6.78504840052985e-05	ACTB/FUS/ACTR2/TOP2B/BRD7/MGMT/BCL7C/MEAF6/SMARCE1/WAS/EPC1/SMARCC2/UBE2V2/ARID1B/PBRM1/SMARCA2/PRKDC	17
BP	GO:0007015	actin filament organization	49/963	467/18888	0.104925053533191	2.05796927428339	5.36586751489343	1.38756563592756e-06	9.78478041203039e-05	8.25534237354587e-05	CFL1/TMSB4X/LCP1/IQGAP1/CDC42/EVL/ACTG1/ARF6/ARPC4/HSP90B1/CORO1A/WIPF1/ARPC3/TPM3/CAP1/WDR1/ACTR3/ARPC5/PIK3R1/RHOA/CYFIP2/TPM4/ITGB1BP1/PSTPIP1/BRK1/SH3BP1/ARF1/ACTR2/HCLS1/VASP/RAC1/TMOD3/ARHGAP25/ROCK1/SH3KBP1/WASF2/MTPN/TWF2/CAPZB/NCK1/LIMD2/NCKAP1L/WAS/PTK2B/ADD3/ABI1/RICTOR/CDC42EP3/CAPZA1	49
BP	GO:0030832	regulation of actin filament length	24/963	157/18888	0.152866242038217	2.99827370676826	5.82759510458566	1.39314293973632e-06	9.78478041203039e-05	8.25534237354587e-05	TMSB4X/EVL/ARF6/CORO1A/ARPC3/WDR1/ARPC5/CYFIP2/BRK1/SH3BP1/HCLS1/VASP/TMOD3/MTPN/TWF2/CAPZB/NCK1/NCKAP1L/WAS/PTK2B/ADD3/RICTOR/CDC42EP3/CAPZA1	24
BP	GO:0045862	positive regulation of proteolysis	39/963	336/18888	0.116071428571429	2.27659101023587	5.47256721348652	1.45522213408029e-06	0.000100726679889384	8.49823086080756e-05	CTSD/PSME1/HMGB1/PRELID1/PSME2/ELOB/LYN/BAX/CASP8/NDUFA13/TNFRSF1B/ATP5IF1/CYFIP2/RBX1/AURKAIP1/SUMO1/NUB1/STUB1/LCK/ARL6IP5/FIS1/ANXA2/BCAP31/VCP/PDCD6/DDRGK1/CYCS/RPS27L/PSMC6/PSMC5/MYH9/CARD8/PSMC3/PTK2B/AGTPBP1/PSMC1/HSPE1/IST1/OGT	39
BP	GO:0016032	viral process	46/963	428/18888	0.107476635514019	2.10801525606312	5.37423716427368	1.50946335427421e-06	0.000102988528285909	8.68906123332581e-05	CFL1/PPIB/HMGB1/DDX5/VAMP8/ITGB1/PPIA/LY6E/EIF3G/IFITM3/DDX6/SPCS3/P4HB/RNASEK/ISG15/ZFP36/LAMP1/CHMP2A/DEK/CHMP4A/SHFL/ATG12/VPS4B/VPS28/TOP2B/LAMTOR5/VCP/FAM111A/ADAR/NUCKS1/ISG20/LARP7/CSNK2B/PSMC3/RAN/SNW1/TRIM22/EPS15/USF2/IST1/RAB7A/SLC3A2/CCNK/CANX/DYNLT1/PRMT1	46
BP	GO:0035304	regulation of protein dephosphorylation	16/963	79/18888	0.20253164556962	3.97239638787018	6.13624185780405	1.92064358833142e-06	0.00012919709546297	0.000109002574590551	CALM1/PTPRC/HSP90B1/PPIA/PPP1R12A/ENSA/YWHAB/PIN1/PPP6R1/PPP2R5A/ARPP19/ROCK1/NCK1/CALM3/NCKAP1L/PPP1R7	16
BP	GO:1903241	U2-type prespliceosome assembly	9/963	25/18888	0.36	7.06093457943925	7.02860714822294	2.18501876789518e-06	0.00014493957827038	0.000122284383676941	SNRPB/SF3B2/SNRPD3/SF3B5/DDX46/SNRPB2/SNRPD1/SNRPG/SF3B6	9
BP	GO:0052548	regulation of endopeptidase activity	34/963	280/18888	0.121428571428571	2.38166444147753	5.39879453086991	2.49529841081525e-06	0.000163254043973338	0.000137736154529211	CTSD/PSME1/HMGB1/PRELID1/PSME2/CAST/DNAJB6/PSMB8/CARD16/PARK7/GAPDH/SERPINB1/LYN/BAX/CASP8/NDUFA13/CYFIP2/LCK/ARL6IP5/FIS1/ARL6IP1/BCAP31/LAMTOR5/VCP/PDCD6/SERPINB9/CYCS/RPS27L/PSMA3/CARD8/FNIP1/HSPE1/IFI6/USP47	34
BP	GO:0035966	response to topologically incorrect protein	23/963	152/18888	0.151315789473684	2.96786358419413	5.64603278607374	2.74708401498636e-06	0.000175697723725674	0.000148234789390347	HSPA5/HSP90AA1/BAX/OPTN/PIK3R1/TMBIM6/DNAJB14/STUB1/RNF126/TMED2/ERLEC1/VCP/PTPN2/DDRGK1/COPS5/DNAJC3/NCK1/HERPUD2/ATF6B/UFD1/UBXN4/HSPE1/AKIRIN2	23
BP	GO:0030032	lamellipodium assembly	15/963	72/18888	0.208333333333333	4.08618899273105	6.08121230402478	2.7590722946871e-06	0.000175697723725674	0.000148234789390347	CDC42/ITGB1/HSP90AA1/ACTR3/PIK3R1/BRK1/ACTR2/SPATA13/RAC1/WASF2/TWF2/CAPZB/NCK1/VCL/WAS	15
BP	GO:0097581	lamellipodium organization	17/963	91/18888	0.186813186813187	3.66409914073465	5.90461872521985	2.99759191556005e-06	0.000188374986693616	0.000158930496575677	CDC42/ITGB1/HSP90AA1/ACTR3/PIK3R1/BRK1/ACTR2/SPATA13/RAC1/WASF2/TWF2/CAPZB/NCK1/VCL/WAS/ABI1/MYO9B	17
BP	GO:2000779	regulation of double-strand break repair	21/963	132/18888	0.159090909090909	3.12036250354007	5.66620157774274	3.274329103248e-06	0.000203093451910551	0.000171348350064707	ACTB/FUS/DEK/PPP4C/ACTR2/TERF2IP/TOP2B/BRD7/MGMT/BCL7C/MEAF6/SMARCE1/OTUB1/WAS/EPC1/SMARCC2/UBE2V2/ARID1B/PBRM1/SMARCA2/PRKDC	21
BP	GO:0000422	autophagy of mitochondrion	18/963	102/18888	0.176470588235294	3.46124244090159	5.77700008262089	3.62426223072109e-06	0.000221916364281076	0.000187229093376523	MAP1LC3B/PARK7/SQSTM1/OPTN/ATP5IF1/STUB1/ATG12/FIS1/FBXO7/GABARAPL1/CDC37/LRBA/RB1CC1/VPS13C/HUWE1/FKBP8/OGT/VDAC1	18
BP	GO:0042176	regulation of protein catabolic process	40/963	362/18888	0.110497237569061	2.16726046023304	5.1975213437388	3.67463865885672e-06	0.00022215283841392	0.000187428604744884	PSME1/PSME2/PARK7/HSP90AA1/ELOB/NDUFA13/TNFRSF1B/RNF19A/RBX1/SUMO1/NUB1/STUB1/PIN1/ANXA2/BCAP31/VPS28/VCP/SORL1/ROCK1/TMF1/SNF8/DDRGK1/PSMC6/TIPARP/PSMC5/PSMD2/RAD23B/GGA1/PSMC3/WAC/PITHD1/TNFSF12/ATRAID/PSMC1/PSMD14/SNRNP70/PHF20L1/RAB7A/OGT/MYLIP	40
BP	GO:0110053	regulation of actin filament organization	33/963	273/18888	0.120879120879121	2.37088767929889	5.28830783937637	3.85621788910255e-06	0.000227513242633791	0.000191951135678866	TMSB4X/CDC42/EVL/ACTG1/ARF6/CORO1A/ARPC3/WDR1/ARPC5/PIK3R1/RHOA/CYFIP2/ITGB1BP1/BRK1/SH3BP1/ARF1/HCLS1/VASP/RAC1/TMOD3/ROCK1/WASF2/MTPN/TWF2/CAPZB/NCK1/NCKAP1L/WAS/PTK2B/ADD3/RICTOR/CDC42EP3/CAPZA1	33
BP	GO:0030183	B cell differentiation	23/963	155/18888	0.148387096774194	2.91042106320973	5.53549333044409	3.85857886376405e-06	0.000227513242633791	0.000191951135678866	PTPRC/ITGB1/ATM/IKZF3/BAX/ZBTB1/PIK3R1/ZBTB7A/GPS2/ITGA4/PLCG2/TOP2B/PTPRJ/PTPN2/DOCK11/PTPN6/NCKAP1L/TCIRG1/PTK2B/FNIP1/YY1/PLCL2/PRKDC	23
BP	GO:0006457	protein folding	29/963	225/18888	0.128888888888889	2.52798892350294	5.34423797357051	4.17036347070081e-06	0.000242898243122769	0.000204931339741241	B2M/PPIB/TAPBP/DNAJB6/HSPA5/HSP90B1/PPIA/WIPF1/HSP90AA1/WDR83OS/P4HB/DNAJB14/AHSA1/MESD/NKTR/TBCC/DNAJC3/CDC37/BAG1/NUDC/HSPA9/SNRNP70/HSPE1/AIP/FKBP8/CCT6A/CANX/SELENOF/CCT7	29
BP	GO:0030041	actin filament polymerization	24/963	167/18888	0.143712574850299	2.81873635905759	5.47177857415652	4.23958321434904e-06	0.000243954812430494	0.000205822758966748	TMSB4X/EVL/ARF6/ARPC4/CORO1A/ARPC3/ARPC5/CYFIP2/PSTPIP1/HCLS1/VASP/RAC1/TMOD3/MTPN/TWF2/CAPZB/NCK1/NCKAP1L/WAS/PTK2B/ADD3/RICTOR/CDC42EP3/CAPZA1	24
BP	GO:0010591	regulation of lamellipodium assembly	11/963	41/18888	0.268292682926829	5.26221411746828	6.33244064643934	4.40560889167639e-06	0.000250490334126743	0.000211336727284928	CDC42/HSP90AA1/ACTR3/PIK3R1/BRK1/ACTR2/RAC1/WASF2/TWF2/CAPZB/WAS	11
BP	GO:0051098	regulation of binding	30/963	238/18888	0.126050420168067	2.47231602921542	5.29803901719426	4.52090789573261e-06	0.000254021836588458	0.000214316228171696	B2M/HMGB1/ACTB/CARD16/PARK7/BAX/LRPAP1/TMBIM6/EDF1/ZBTB7A/ITGB1BP1/SUMO1/TLE5/STK4/CPNE1/PIN1/ITGA4/ANXA2/SP100/LAMTOR5/ROCK1/NUCKS1/DDRGK1/CSNK2B/NSD1/RAN/FLOT1/TXN/PPP2CA/USP33	30
BP	GO:0006282	regulation of DNA repair	28/963	215/18888	0.130232558139535	2.55434325871187	5.31280855881319	4.97078620623115e-06	0.00027336980865691	0.000230639960226274	HMGB1/ACTB/SF3B5/FUS/DEK/PPP4C/ACTR2/TAF7/TERF2IP/TOP2B/BRD7/MGMT/BCL7C/MEAF6/RNF168/SMARCE1/UBE2V1/OTUB1/WAS/EPC1/YY1/SMARCC2/UBE2V2/ARID1B/PBRM1/SMARCA2/TAF10/PRKDC	28
BP	GO:0098780	response to mitochondrial depolarisation	8/963	21/18888	0.380952380952381	7.47188844385106	6.87787529013934	4.97972641397637e-06	0.00027336980865691	0.000230639960226274	SQSTM1/OPTN/ATP5IF1/GPS2/CDC37/VPS13C/HUWE1/VDAC1	8
BP	GO:0052547	regulation of peptidase activity	35/963	304/18888	0.115131578947368	2.25815707493032	5.12586435177959	5.96815899205302e-06	0.000323908265295969	0.000273278859109796	CTSD/PSME1/HMGB1/PRELID1/PSME2/CAST/DNAJB6/PSMB8/CARD16/PARK7/GAPDH/SERPINB1/LYN/BAX/CASP8/NDUFA13/CYFIP2/LCK/ARL6IP5/FIS1/ARL6IP1/BCAP31/LAMTOR5/VCP/PDCD6/SERPINB9/DDRGK1/CYCS/RPS27L/PSMA3/CARD8/FNIP1/HSPE1/IFI6/USP47	35
BP	GO:0051168	nuclear export	24/963	171/18888	0.140350877192982	2.75280100562934	5.33675911220001	6.43035061381486e-06	0.000341304153076212	0.000287955632984162	HNRNPA2B1/PARK7/RBM8A/SRSF3/UBE2I/EIF6/SMG1/SP100/DDX39A/ALYREF/SARNP/MAGOH/PABPN1/RBM22/NXT1/RAN/NEMF/HSPA9/ATXN1/TXN/DDX39B/UPF2/FYTTD1/YTHDC1	24
BP	GO:0010592	positive regulation of lamellipodium assembly	9/963	28/18888	0.321428571428571	6.30440587449933	6.51043444687172	6.43161092480299e-06	0.000341304153076212	0.000287955632984162	CDC42/HSP90AA1/ACTR3/PIK3R1/BRK1/ACTR2/RAC1/WASF2/TWF2	9
BP	GO:0043281	regulation of cysteine-type endopeptidase activity involved in apoptotic process	23/963	160/18888	0.14375	2.81947040498442	5.35703320609676	6.64948020731345e-06	0.000348988104067352	0.000294438522077454	CTSD/HMGB1/DNAJB6/CARD16/PARK7/BAX/CASP8/NDUFA13/LCK/ARL6IP5/FIS1/ARL6IP1/BCAP31/LAMTOR5/VCP/PDCD6/CYCS/RPS27L/CARD8/FNIP1/HSPE1/IFI6/USP47	23
BP	GO:0006913	nucleocytoplasmic transport	37/963	333/18888	0.111111111111111	2.17930079612323	5.03247099737779	7.43285135983662e-06	0.000379846683439342	0.000320473663097462	HNRNPA2B1/PARK7/SQSTM1/HSP90AA1/PPP1R12A/RBM8A/PIK3R1/SRSF3/SUMO1/UBE2I/EIF6/STK4/SMG1/HCLS1/SP100/DDX39A/PPP3CA/ALYREF/SARNP/RBM4/MAGOH/PABPN1/RBM22/NXT1/RAN/NEMF/KPNA4/HSPA9/ATXN1/TXN/UFM1/DDX39B/AKIRIN2/UPF2/PPP1R10/FYTTD1/YTHDC1	37
BP	GO:0051169	nuclear transport	37/963	333/18888	0.111111111111111	2.17930079612323	5.03247099737779	7.43285135983662e-06	0.000379846683439342	0.000320473663097462	HNRNPA2B1/PARK7/SQSTM1/HSP90AA1/PPP1R12A/RBM8A/PIK3R1/SRSF3/SUMO1/UBE2I/EIF6/STK4/SMG1/HCLS1/SP100/DDX39A/PPP3CA/ALYREF/SARNP/RBM4/MAGOH/PABPN1/RBM22/NXT1/RAN/NEMF/KPNA4/HSPA9/ATXN1/TXN/UFM1/DDX39B/AKIRIN2/UPF2/PPP1R10/FYTTD1/YTHDC1	37
BP	GO:0048025	negative regulation of mRNA splicing, via spliceosome	8/963	22/18888	0.363636363636364	7.13225715094874	6.67047614288277	7.47604443955155e-06	0.000379846683439342	0.000320473663097462	HNRNPA2B1/SRSF9/RNPS1/HNRNPK/SAP18/SRSF10/SRSF4/SFSWAP	8
BP	GO:0045739	positive regulation of DNA repair	20/963	129/18888	0.155038759689922	3.04088483179985	5.39105252208784	8.3196386980863e-06	0.000418258888653265	0.000352881738906087	HMGB1/ACTB/FUS/ACTR2/TOP2B/BRD7/MGMT/BCL7C/MEAF6/RNF168/SMARCE1/WAS/EPC1/YY1/SMARCC2/UBE2V2/ARID1B/PBRM1/SMARCA2/PRKDC	20
BP	GO:0070972	protein localization to endoplasmic reticulum	15/963	79/18888	0.189873417721519	3.7241216136283	5.62370117912575	9.21951289714271e-06	0.000456649603353737	0.000385271683337324	SRP14/HSPA5/SPCS2/SPCS3/SRP19/SEC61B/SEC61G/RER1/CHMP4A/SRP9/BCAP31/DDRGK1/RTN4/KDELR2/SRPRA	15
BP	GO:0006470	protein dephosphorylation	27/963	210/18888	0.128571428571429	2.52176234979973	5.13991986778606	9.27449990060982e-06	0.000456649603353737	0.000385271683337324	CALM1/PTPRC/PPP1CA/HSP90B1/PPIA/PTPRE/PPP1R12A/ENSA/YWHAB/PIN1/PPP6R1/PPP2R5A/ARPP19/PTPRJ/ROCK1/PPP2R5E/PTPN2/PPM1G/PPP3CA/NCK1/PTPN6/CALM3/NCKAP1L/PPP1R7/PPP3CC/PPP2CA/PPP2R1A	27
BP	GO:0033044	regulation of chromosome organization	30/963	247/18888	0.121457489878543	2.38223163948693	5.06827013929654	9.54200734219026e-06	0.000465026806798987	0.000392339464080605	SUB1/ACTB/HNRNPA2B1/ATM/ANAPC11/ZNF207/SMG1/XRCC5/BUB3/TERF2IP/BRD7/TINF2/BCL7C/IK/SMARCE1/ATRX/ANAPC5/YY1/SMARCC2/DHX36/ARID1B/PBRM1/RAD21/SMARCA2/CCT6A/XRN1/HNRNPD/SMARCA5/PPP1R10/CCT7	30
BP	GO:0006403	RNA localization	26/963	200/18888	0.13	2.54978193146417	5.10703965326717	1.10642266244019e-05	0.000533765114728722	0.00045033343453706	HNRNPA2B1/ATM/RBM8A/SRSF3/ZFP36/SMG1/NOP10/UPF3A/DDX39A/ALYREF/SARNP/MAGOH/PABPN1/NXT1/RAN/FLOT1/YY1/MRPL18/DHX36/DDX39B/CCT6A/UPF2/SRSF1/FYTTD1/CCT7/YTHDC1	26
BP	GO:0051258	protein polymerization	33/963	287/18888	0.114982578397213	2.25523462177212	4.96664092693951	1.12254258374395e-05	0.000536126337996113	0.000452325580060196	TMSB4X/EVL/ARF6/ARPC4/CORO1A/ARPC3/HSP90AA1/ARPC5/SSNA1/CYFIP2/ZNF207/PSTPIP1/CHMP2A/CHMP4A/MECP2/HCLS1/VASP/RAC1/TMOD3/MTPN/TWF2/CAPZB/NCK1/MAP4/NCKAP1L/MAPRE1/WAS/PTK2B/ADD3/AKAP9/RICTOR/CDC42EP3/CAPZA1	33
BP	GO:2000116	regulation of cysteine-type endopeptidase activity	25/963	190/18888	0.131578947368421	2.5807509427775	5.07583766188006	1.31473626925391e-05	0.0006217010318769	0.00052452427709265	CTSD/HMGB1/CAST/DNAJB6/CARD16/PARK7/BAX/CASP8/NDUFA13/CYFIP2/LCK/ARL6IP5/FIS1/ARL6IP1/BCAP31/LAMTOR5/VCP/PDCD6/CYCS/RPS27L/CARD8/FNIP1/HSPE1/IFI6/USP47	25
BP	GO:0044772	mitotic cell cycle phase transition	45/963	451/18888	0.0997782705099778	1.95702177922374	4.76793159393551	1.36560314952906e-05	0.000635127210428749	0.000535851838473343	CALM1/PSME1/ACTB/PSME2/CCND3/ITGB1/ATM/TAOK3/ENSA/ANAPC11/ZNF207/CHMP2A/FOXN3/CCND2/BUB3/VPS4B/TMOD3/SYF2/UBE2A/KMT2E/BRD7/ARPP19/BCL7C/FBXO7/RPS27L/ZNF655/PPP3CA/IK/SMARCE1/PTPN6/CALM3/ANAPC5/WAC/ANKRD17/CCNH/LSM10/SMARCC2/ARID1B/PBRM1/PPP2CA/RAD21/SMARCA2/USP47/TAF10/PRKDC	45
BP	GO:0006406	mRNA export from nucleus	14/963	72/18888	0.194444444444444	3.81377639321565	5.54443414304817	1.36972576788445e-05	0.000635127210428749	0.000535851838473343	HNRNPA2B1/RBM8A/SRSF3/SMG1/DDX39A/ALYREF/SARNP/MAGOH/PABPN1/NXT1/DDX39B/UPF2/FYTTD1/YTHDC1	14
BP	GO:0045646	regulation of erythrocyte differentiation	11/963	46/18888	0.239130434782609	4.69023432209129	5.80810436424412	1.47196416038495e-05	0.000675150193004923	0.000569618914489739	B2M/LYN/KLF13/ISG15/ZFP36/ETS1/NCKAP1L/SMAP1/HSPA9/PRKDC/PRMT1	11
BP	GO:0042113	B cell activation	32/963	278/18888	0.115107913669065	2.25769291109169	4.89653514480499	1.48431261024952e-05	0.000675150193004923	0.000569618914489739	PTPRC/ITGB1/ATM/IKZF3/LYN/BAX/CASP8/ZBTB1/PIK3R1/PKN1/ZBTB7A/GPS2/ITGA4/PLCG2/TOP2B/PTPRJ/THEMIS2/SH3KBP1/PTPN2/SKAP2/RNF168/DOCK11/PTPN6/NCKAP1L/TCIRG1/PTK2B/FNIP1/YY1/SLC39A10/PLCL2/AKIRIN2/PRKDC	32
BP	GO:0050686	negative regulation of mRNA processing	8/963	24/18888	0.333333333333333	6.53790238836968	6.29215011258238	1.56956851892125e-05	0.000707194268525275	0.00059665424929797	HNRNPA2B1/SRSF9/RNPS1/HNRNPK/SAP18/SRSF10/SRSF4/SFSWAP	8
BP	GO:0030218	erythrocyte differentiation	20/963	135/18888	0.148148148148148	2.90573439483097	5.1506131370095	1.66304889646644e-05	0.000742310423319972	0.000626281473258585	B2M/LYAR/LYN/KLF13/ATP5IF1/ISG15/ZFP36/ZBTB7A/HCLS1/TMOD3/KMT2E/ETS1/ADAR/PTPN2/IKZF1/NCKAP1L/SMAP1/HSPA9/PRKDC/PRMT1	20
BP	GO:0030833	regulation of actin filament polymerization	20/963	136/18888	0.147058823529412	2.88436870075133	5.11183221495382	1.85803053422842e-05	0.000821662391803234	0.000693230105753059	TMSB4X/EVL/ARF6/CORO1A/ARPC3/ARPC5/CYFIP2/HCLS1/VASP/TMOD3/MTPN/TWF2/CAPZB/NCK1/NCKAP1L/PTK2B/ADD3/RICTOR/CDC42EP3/CAPZA1	20
BP	GO:0006123	mitochondrial electron transport, cytochrome c to oxygen	8/963	25/18888	0.32	6.27638629283489	6.11879998513958	2.20536458580678e-05	0.000966313877230566	0.000815271427761308	COX8A/COX6A1/COX7B/COX6B1/COX6C/COX7A2/COX5A/CYCS	8
BP	GO:0006367	transcription initiation at RNA polymerase II promoter	21/963	149/18888	0.140939597315436	2.76434798971335	5.01151722166919	2.24238570648914e-05	0.000973603103108376	0.000821421290377074	HMGB1/SUB1/ELOB/TRMT112/MED10/ZNHIT1/TAF7/MAZ/BRD7/PSMC6/MED15/MED4/GTF2H5/GTF2A2/CCNH/DHX36/ELOC/ARID1B/CAND1/TAF10/DR1	21
BP	GO:0070585	protein localization to mitochondrion	19/963	127/18888	0.149606299212598	2.93433414281159	5.06956175616098	2.33249507763571e-05	0.00100360328745839	0.00084673221025979	UBL5/HSP90AA1/BAX/NDUFA13/ATP5IF1/UBE2L3/SH3GLB1/ISG15/TOMM5/FIS1/BCAP31/ARIH2/PRKAA1/FBXO7/TIMM8B/ROMO1/HUWE1/AIP/FKBP8	19
BP	GO:0045936	negative regulation of phosphate metabolic process	39/963	378/18888	0.103174603174603	2.02364	4.65965202584003	2.39390927869396e-05	0.00102083131384307	0.000861267360793277	CALM1/IQGAP1/PTPRC/PPIA/MIDN/PARK7/DYNLL1/DDIT4/LYN/BAX/ENSA/PKN1/CIB1/ITGB1BP1/YWHAB/PRKAR1A/FIS1/TAF7/TMED2/TERF2IP/PPP2R5A/ARPP19/PTPRJ/ROCK1/ADAR/PTPN2/SNX6/DNAJC3/NCK1/NIBAN1/PTPN6/CALM3/NCKAP1L/NCOR1/PPP2CA/SEMA4D/FKBP8/PRKDC/PPP2R1A	39
BP	GO:0007249	canonical NF-kappaB signal transduction	34/963	311/18888	0.109324758842444	2.14426380583186	4.71610663755302	2.41734886278981e-05	0.00102170426271541	0.000862003860899803	TMSB4X/AKAP13/CARD16/RORA/S100A4/SQSTM1/GAPDH/CASP8/OPTN/RHOA/RBX1/CPNE1/RBCK1/PLCG2/TERF2IP/LAMTOR5/ROCK1/DDRGK1/IRF3/SHISA5/TMEM9B/REL/UBE2V1/ZFAND6/TMED4/CARD8/SLC20A1/C18orf32/FLOT1/ANKRD17/RIOK3/TRIM22/DHX36/MIER1	34
BP	GO:2000045	regulation of G1/S transition of mitotic cell cycle	24/963	185/18888	0.12972972972973	2.54448092952766	4.89303	2.46497486008614e-05	0.00103043494550032	0.000869369869385356	PSME1/ACTB/PSME2/CCND3/ATM/CCND2/KMT2E/BRD7/BCL7C/FBXO7/RPS27L/ZNF655/SMARCE1/PTPN6/WAC/ANKRD17/CCNH/LSM10/SMARCC2/ARID1B/PBRM1/PPP2CA/SMARCA2/PRKDC	24
BP	GO:0035303	regulation of dephosphorylation	17/963	106/18888	0.160377358490566	3.14559454534768	5.13445938124579	2.48115617111678e-05	0.00103043494550032	0.000869369869385356	CALM1/IQGAP1/PTPRC/HSP90B1/PPIA/PPP1R12A/ENSA/YWHAB/PIN1/PPP6R1/PPP2R5A/ARPP19/ROCK1/NCK1/CALM3/NCKAP1L/PPP1R7	17
BP	GO:0010563	negative regulation of phosphorus metabolic process	39/963	379/18888	0.102902374670185	2.01829704337534	4.64159946733657	2.54101868546621e-05	0.00104619872774023	0.000882669648635632	CALM1/IQGAP1/PTPRC/PPIA/MIDN/PARK7/DYNLL1/DDIT4/LYN/BAX/ENSA/PKN1/CIB1/ITGB1BP1/YWHAB/PRKAR1A/FIS1/TAF7/TMED2/TERF2IP/PPP2R5A/ARPP19/PTPRJ/ROCK1/ADAR/PTPN2/SNX6/DNAJC3/NCK1/NIBAN1/PTPN6/CALM3/NCKAP1L/NCOR1/PPP2CA/SEMA4D/FKBP8/PRKDC/PPP2R1A	39
BP	GO:0006302	double-strand break repair	34/963	312/18888	0.108974358974359	2.13739116542855	4.69543786583524	2.58365180092838e-05	0.00105465991463538	0.000889808285555901	HMGB1/ACTB/ATM/CIB1/ZBTB7A/FUS/DEK/PPP4C/ACTR2/XRCC5/TERF2IP/TOP2B/BRD7/VCP/MGMT/BCL7C/NUCKS1/MEAF6/RNF168/SMARCE1/OTUB1/WAS/SETX/EPC1/YY1/SMARCC2/UBE2V2/ARID1B/PBRM1/PSMD14/RAD21/SMARCA2/CHD4/PRKDC	34
BP	GO:0043122	regulation of canonical NF-kappaB signal transduction	32/963	286/18888	0.111888111888112	2.19454066183038	4.71812220778492	2.62830273999851e-05	0.00106379439713838	0.000897514976691732	TMSB4X/AKAP13/CARD16/RORA/S100A4/SQSTM1/GAPDH/CASP8/OPTN/RHOA/RBX1/CPNE1/RBCK1/PLCG2/TERF2IP/LAMTOR5/IRF3/SHISA5/TMEM9B/REL/UBE2V1/ZFAND6/TMED4/CARD8/SLC20A1/C18orf32/FLOT1/ANKRD17/RIOK3/TRIM22/DHX36/MIER1	32
BP	GO:0006376	mRNA splice site recognition	11/963	49/18888	0.224489795918367	4.40307711869795	5.52848275785993	2.79404197822797e-05	0.00112137348638797	0.000946094002004129	CELF2/SRSF9/PUF60/LUC7L3/LUC7L2/SETX/SRSF10/SFSWAP/SNRPC/SRSF1/YTHDC1	11
BP	GO:1902806	regulation of cell cycle G1/S phase transition	26/963	211/18888	0.123222748815166	2.41685491134045	4.79709257631719	2.86110065744255e-05	0.00113871806166213	0.000960727483920182	PSME1/ACTB/PSME2/CCND3/ATM/CCND2/PLCG2/KMT2E/BRD7/BCL7C/FBXO7/DDRGK1/RPS27L/ZNF655/SMARCE1/PTPN6/WAC/ANKRD17/CCNH/LSM10/SMARCC2/ARID1B/PBRM1/PPP2CA/SMARCA2/PRKDC	26
BP	GO:1903706	regulation of hemopoiesis	42/963	424/18888	0.0990566037735849	1.94286721918533	4.55130165426051	3.11227255605034e-05	0.0012284474155121	0.00103643143493351	B2M/HLA-B/PTPRC/HMGB1/ACTB/PRELID1/IRF1/IKZF3/LYN/CASP8/KLF13/ZBTB1/PIK3R1/RHOA/CIB1/ISG15/ZFP36/EIF6/CD2/HCLS1/BRD2/ETS1/BRD7/FBXO7/KAT6B/PTPN2/MEAF6/PPP3CA/SMARCE1/SOS2/PTPN6/NCKAP1L/PTK2B/PITHD1/SMAP1/SMARCC2/HSPA9/ARID1B/PBRM1/SMARCA2/PRKDC/PRMT1	42
BP	GO:0000910	cytokinesis	24/963	188/18888	0.127659574468085	2.50387751043945	4.8032549356354	3.21846067083731e-05	0.00125994821015729	0.00106300840793488	CFL1/CALM1/IQGAP1/CDC42/ACTR3/SON/DCTN3/RHOA/SH3GLB1/CHMP2A/PIN1/ARF1/CHMP4A/JTB/ACTR2/SEPTIN2/VPS4B/ROCK1/BIRC6/MYH9/CALM3/ANXA11/PRPF40A/IST1	24
BP	GO:0033120	positive regulation of RNA splicing	11/963	50/18888	0.22	4.31501557632399	5.44024214813939	3.41861776858626e-05	0.00132742426526569	0.00111993742560104	NCL/PIK3R1/THRAP3/UPF3A/CIRBP/RBM22/SETX/SNW1/SNRNP70/SRSF1/SLC38A2	11
BP	GO:0006352	DNA-templated transcription initiation	24/963	189/18888	0.126984126984127	2.49062948128369	4.7737148015944	3.51226595954577e-05	0.00135278888893473	0.00114133735934985	HMGB1/SUB1/ELOB/TRMT112/MED10/ZNHIT1/TAF7/MAZ/BRD7/PSMC6/MED15/UBTF/MED4/GTF2H5/GTF2A2/SETX/CCNH/DHX36/ELOC/ARID1B/CAND1/TAF10/SMARCA5/DR1	24
BP	GO:0006122	mitochondrial electron transport, ubiquinol to cytochrome c	6/963	14/18888	0.428571428571429	8.40587449933244	6.42500458929431	3.64719046034049e-05	0.00138245886020525	0.00116636968105125	UQCR10/UQCR11/UQCRQ/CYC1/CYCS/UQCRFS1	6
BP	GO:1904925	positive regulation of autophagy of mitochondrion in response to mitochondrial depolarization	6/963	14/18888	0.428571428571429	8.40587449933244	6.42500458929431	3.64719046034049e-05	0.00138245886020525	0.00116636968105125	OPTN/ATP5IF1/CDC37/VPS13C/HUWE1/VDAC1	6
BP	GO:0006888	endoplasmic reticulum to Golgi vesicle-mediated transport	19/963	132/18888	0.143939393939394	2.82318512225054	4.87206050803372	4.04192450311495e-05	0.00151948390409782	0.0012819766342428	TRAPPC1/COPE/P4HB/SAR1A/BCAP31/TMED2/TMED10/VCP/SORL1/PDCD6/IER3IP1/COPB1/TMED4/NRBP1/KDELR2/TRAPPC2L/TMED5/ARCN1/ARF4	19
BP	GO:0019058	viral life cycle	34/963	319/18888	0.106583072100313	2.09048916493325	4.55289348149933	4.07231867094892e-05	0.00151948390409782	0.0012819766342428	PPIB/HMGB1/DDX5/VAMP8/ITGB1/PPIA/LY6E/IFITM3/DDX6/P4HB/RNASEK/ISG15/LAMP1/CHMP2A/DEK/CHMP4A/SHFL/VPS4B/VPS28/TOP2B/LAMTOR5/VCP/FAM111A/ADAR/NUCKS1/ISG20/CSNK2B/TRIM22/EPS15/IST1/RAB7A/SLC3A2/CCNK/DYNLT1	34
BP	GO:0034101	erythrocyte homeostasis	20/963	144/18888	0.138888888888889	2.72412599515403	4.81376	4.31900394184361e-05	0.0015990358780035	0.00134909400974111	B2M/LYAR/LYN/KLF13/ATP5IF1/ISG15/ZFP36/ZBTB7A/HCLS1/TMOD3/KMT2E/ETS1/ADAR/PTPN2/IKZF1/NCKAP1L/SMAP1/HSPA9/PRKDC/PRMT1	20
BP	GO:1903312	negative regulation of mRNA metabolic process	16/963	100/18888	0.16	3.13819314641745	4.96903103200327	4.39251836337498e-05	0.00161374366949838	0.00136150285789469	HNRNPA2B1/SRSF9/ZFP36/RNPS1/HNRNPK/FUS/THRAP3/HNRNPAB/SAP18/UPF3A/CIRBP/TAF15/SRSF10/SRSF4/SFSWAP/HNRNPD	16
BP	GO:0032271	regulation of protein polymerization	25/963	204/18888	0.122549019607843	2.40364058395944	4.67198158814612	4.43742053776761e-05	0.0016177954571281	0.00136492131929083	TMSB4X/EVL/ARF6/CORO1A/ARPC3/HSP90AA1/ARPC5/CYFIP2/MECP2/HCLS1/VASP/RAC1/TMOD3/MTPN/TWF2/CAPZB/NCK1/NCKAP1L/MAPRE1/PTK2B/ADD3/AKAP9/RICTOR/CDC42EP3/CAPZA1	25
BP	GO:0030071	regulation of mitotic metaphase/anaphase transition	15/963	90/18888	0.166666666666667	3.26895119418484	5.00098598913242	4.63875539432007e-05	0.00166576659874231	0.00140539419465431	ACTB/ATM/ANAPC11/ZNF207/BUB3/BRD7/BCL7C/IK/SMARCE1/ANAPC5/SMARCC2/ARID1B/PBRM1/RAD21/SMARCA2	15
BP	GO:0034620	cellular response to unfolded protein	15/963	90/18888	0.166666666666667	3.26895119418484	5.00098598913242	4.63875539432007e-05	0.00166576659874231	0.00140539419465431	HSPA5/BAX/OPTN/PIK3R1/TMBIM6/STUB1/TMED2/ERLEC1/VCP/PTPN2/DDRGK1/COPS5/NCK1/HERPUD2/ATF6B	15
BP	GO:0030098	lymphocyte differentiation	42/963	432/18888	0.0972222222222222	1.90688819660782	4.41969076289986	4.80070507624807e-05	0.0017110572719523	0.00144360557988041	B2M/PTPRC/HMGB1/ACTB/PRELID1/ITGB1/RORA/ATM/IRF1/IKZF3/BAX/ZBTB1/PIK3R1/RHOA/ZBTB7A/CD2/LCK/GPS2/ITGA4/BRD2/PLCG2/TOP2B/BRD7/PTPRJ/FBXO7/PTPN2/SMARCE1/DOCK11/SOS2/PTPN6/IKZF1/NCKAP1L/TCIRG1/PTK2B/FNIP1/YY1/SMARCC2/ARID1B/PBRM1/PLCL2/SMARCA2/PRKDC	42
BP	GO:0006383	transcription by RNA polymerase III	12/963	61/18888	0.19672131147541	3.85843419641489	5.18283766925406	4.95838918459087e-05	0.00175416790708193	0.00147997768410245	POLR2L/RO60/POLR2K/DEK/IVNS1ABP/GTF3A/MAF1/GTF3C6/POLR2F/POLR2E/DHX36/SMARCA5	12
BP	GO:0032091	negative regulation of protein binding	13/963	71/18888	0.183098591549296	3.5912421569918	5.07022268534319	5.36980736967151e-05	0.00187266161317905	0.00157994989316085	B2M/ACTB/CARD16/PARK7/BAX/LRPAP1/TMBIM6/ITGB1BP1/TLE5/PIN1/ITGA4/ROCK1/USP33	13
BP	GO:1902903	regulation of supramolecular fiber organization	39/963	392/18888	0.0994897959183673	1.95136372305932	4.4117994659585	5.37174708973052e-05	0.00187266161317905	0.00157994989316085	TMSB4X/AKAP13/CDC42/EVL/ACTG1/ARF6/CORO1A/ARPC3/PARK7/WDR1/ARPC5/PIK3R1/RHOA/CIB1/CYFIP2/ITGB1BP1/BRK1/SH3BP1/ARF1/MECP2/HCLS1/VASP/RAC1/TMOD3/ROCK1/WASF2/MTPN/TWF2/CAPZB/NCK1/NCKAP1L/MAPRE1/WAS/PTK2B/ADD3/AKAP9/RICTOR/CDC42EP3/CAPZA1	39
BP	GO:2000819	regulation of nucleotide-excision repair	8/963	28/18888	0.285714285714286	5.6039163328883	5.65067911342294	5.52869666222233e-05	0.00191340980136042	0.00161432881944981	ACTB/BRD7/BCL7C/SMARCE1/SMARCC2/ARID1B/PBRM1/SMARCA2	8
BP	GO:0021762	substantia nigra development	10/963	44/18888	0.227272727272727	4.45766071934296	5.32215131857081	5.76170204100217e-05	0.00197019829776007	0.00166224082778488	CALM1/ACTB/CDC42/HSPA5/YWHAQ/DYNLL1/RHOA/COX6B1/ATP5PF/CALM3	10
BP	GO:0071218	cellular response to misfolded protein	6/963	15/18888	0.4	7.84548286604361	6.14744000360462	5.81654020067357e-05	0.00197019829776007	0.00166224082778488	DNAJB14/STUB1/RNF126/VCP/UFD1/AKIRIN2	6
BP	GO:1904923	regulation of autophagy of mitochondrion in response to mitochondrial depolarization	6/963	15/18888	0.4	7.84548286604361	6.14744000360462	5.81654020067357e-05	0.00197019829776007	0.00166224082778488	OPTN/ATP5IF1/CDC37/VPS13C/HUWE1/VDAC1	6
BP	GO:1902743	regulation of lamellipodium organization	11/963	53/18888	0.207547169811321	4.0707694116264	5.18880536020568	6.06446725777412e-05	0.00202582386646985	0.00170917168316287	CDC42/HSP90AA1/ACTR3/PIK3R1/BRK1/ACTR2/RAC1/WASF2/TWF2/CAPZB/WAS	11
BP	GO:1902745	positive regulation of lamellipodium organization	9/963	36/18888	0.25	4.90342679127726	5.43354946390007	6.06559491007513e-05	0.00202582386646985	0.00170917168316287	CDC42/HSP90AA1/ACTR3/PIK3R1/BRK1/ACTR2/RAC1/WASF2/TWF2	9
BP	GO:0031647	regulation of protein stability	34/963	326/18888	0.104294478527607	2.04560136077824	4.41395201144773	6.30339242648183e-05	0.00209062515478314	0.00176384402109448	SERF2/PPIB/PARK7/HSP90AA1/GAPDH/CCDC88C/PIK3R1/SH3GLB1/DAD1/ZNF207/LAMP1/SUMO1/AAK1/STK4/STUB1/PIN1/DDOST/ATP1B3/FBXO7/DDRGK1/PDCD10/CDC37/BAG1/POLR2E/RTN4/FLOT1/CCNH/PYURF/CCT6A/PRKDC/GOLGA7/MYLIP/USP33/CCT7	34
BP	GO:0000082	G1/S transition of mitotic cell cycle	27/963	234/18888	0.115384615384615	2.26312005751258	4.50641958356726	6.46384776081316e-05	0.0021290577176306	0.00179626927247861	PSME1/ACTB/PSME2/CCND3/ITGB1/ATM/CCND2/KMT2E/BRD7/BCL7C/FBXO7/RPS27L/ZNF655/PPP3CA/SMARCE1/PTPN6/WAC/ANKRD17/CCNH/LSM10/SMARCC2/ARID1B/PBRM1/PPP2CA/SMARCA2/TAF10/PRKDC	27
BP	GO:0006405	RNA export from nucleus	15/963	93/18888	0.161290322580645	3.16350115566275	4.8477754200007	6.86122866505513e-05	0.00222139692228085	0.00187417513411159	HNRNPA2B1/RBM8A/SRSF3/SMG1/DDX39A/ALYREF/SARNP/MAGOH/PABPN1/NXT1/RAN/DDX39B/UPF2/FYTTD1/YTHDC1	15
BP	GO:1902099	regulation of metaphase/anaphase transition of cell cycle	15/963	93/18888	0.161290322580645	3.16350115566275	4.8477754200007	6.86122866505513e-05	0.00222139692228085	0.00187417513411159	ACTB/ATM/ANAPC11/ZNF207/BUB3/BRD7/BCL7C/IK/SMARCE1/ANAPC5/SMARCC2/ARID1B/PBRM1/RAD21/SMARCA2	15
BP	GO:0030099	myeloid cell differentiation	42/963	439/18888	0.0956719817767654	1.87648223447512	4.3067931535951	6.92405393394987e-05	0.00222139692228085	0.00187417513411159	B2M/CDC42/UCP2/LYAR/WDR1/LYN/CASP8/KLF13/PIK3R1/ATP5IF1/CIB1/ISG15/ZFP36/ZBTB7A/EIF6/HCLS1/PAFAH1B1/ANXA2/TMOD3/KMT2E/ETS1/WASF2/ADAR/PTPN2/PPP3CA/MYH9/PTPN6/IKZF1/PRKX/NCKAP1L/TCIRG1/PTK2B/LBR/PITHD1/ABI1/SMAP1/HSPA9/SNRK/EIF2AK1/NR3C1/PRKDC/PRMT1	42
BP	GO:0098779	positive regulation of mitophagy in response to mitochondrial depolarization	5/963	10/18888	0.5	9.80685358255452	6.45665879845112	6.93023746691471e-05	0.00222139692228085	0.00187417513411159	OPTN/CDC37/VPS13C/HUWE1/VDAC1	5
BP	GO:0000956	nuclear-transcribed mRNA catabolic process	18/963	126/18888	0.142857142857143	2.80195816644415	4.70387164556772	7.06914781080289e-05	0.00225081666295964	0.00189899633822831	DDX5/ATM/RBM8A/ZFP36/RNPS1/CNOT6L/SMG1/LSM1/THRAP3/HNRNPAB/UPF3A/MAGOH/LSM7/CNOT2/DHX36/XRN1/HNRNPD/UPF2	18
BP	GO:1901990	regulation of mitotic cell cycle phase transition	36/963	356/18888	0.101123595505618	1.98340858973013	4.34173089725326	7.37306439117282e-05	0.00231171574490097	0.00195037641529598	PSME1/ACTB/PSME2/CCND3/ATM/TAOK3/ANAPC11/ZNF207/FOXN3/CCND2/BUB3/VPS4B/TMOD3/SYF2/KMT2E/BRD7/BCL7C/FBXO7/RPS27L/ZNF655/IK/SMARCE1/PTPN6/ANAPC5/WAC/ANKRD17/CCNH/LSM10/SMARCC2/ARID1B/PBRM1/PPP2CA/RAD21/SMARCA2/USP47/PRKDC	36
BP	GO:0031400	negative regulation of protein modification process	41/963	426/18888	0.0962441314553991	1.88770421072646	4.29535198077672	7.37362132560912e-05	0.00231171574490097	0.00195037641529598	CALM1/PTPRC/PPIA/PARK7/SQSTM1/LYN/BAX/COPS9/ENSA/PKN1/CIB1/ISG15/ITGB1BP1/YWHAB/GPS2/PRKAR1A/TAF7/VPS28/TMED2/TERF2IP/IVNS1ABP/NCOA7/ARPP19/PTPRJ/ROCK1/PRKAA1/ADAR/PTPN2/SNX6/DNAJC3/NCK1/NIBAN1/PTPN6/CALM3/NCKAP1L/PPP2CA/SEMA4D/FKBP8/OGT/PRKDC/PPP2R1A	41
BP	GO:0032535	regulation of cellular component size	37/963	370/18888	0.1	1.9613707165109	4.32872267438768	7.4399094876204e-05	0.00231171574490097	0.00195037641529598	TMSB4X/BLOC1S1/EVL/ARF6/CORO1A/ARPC3/HSP90AA1/WDR1/ARPC5/RHOA/CYFIP2/BRK1/SH3BP1/AP2M1/HCLS1/PAFAH1B1/VASP/RAC1/TMOD3/LAMTOR5/MTPN/TWF2/CAPZB/GOLGA4/NCK1/HP1BP3/NCKAP1L/WAS/PTK2B/RTN4/ADD3/RB1CC1/RICTOR/CDC42EP3/CAPZA1/SEMA4D/IST1	37
BP	GO:0044843	cell cycle G1/S phase transition	29/963	262/18888	0.110687022900763	2.17098285415329	4.42391153674855	7.50172974358585e-05	0.00231171574490097	0.00195037641529598	PSME1/ACTB/PSME2/CCND3/ITGB1/ATM/CCND2/PLCG2/KMT2E/BRD7/BCL7C/FBXO7/DDRGK1/RPS27L/ZNF655/PPP3CA/SMARCE1/PTPN6/WAC/ANKRD17/CCNH/LSM10/SMARCC2/ARID1B/PBRM1/PPP2CA/SMARCA2/TAF10/PRKDC	29
BP	GO:0006986	response to unfolded protein	19/963	138/18888	0.13768115942029	2.70043794302226	4.64691518474103	7.50242756406302e-05	0.00231171574490097	0.00195037641529598	HSPA5/HSP90AA1/BAX/OPTN/PIK3R1/TMBIM6/STUB1/TMED2/ERLEC1/VCP/PTPN2/DDRGK1/COPS5/DNAJC3/NCK1/HERPUD2/ATF6B/UBXN4/HSPE1	19
BP	GO:1903131	mononuclear cell differentiation	45/963	484/18888	0.0929752066115702	1.82358847609485	4.25443488701702	7.6249756983857e-05	0.00233441563689039	0.00196952813585833	B2M/HLA-B/PTPRC/HMGB1/ACTB/PRELID1/ITGB1/RORA/ATM/IRF1/IKZF3/LYN/BAX/ZBTB1/PIK3R1/RHOA/ZBTB7A/CD2/LCK/GPS2/ITGA4/BRD2/PLCG2/TOP2B/BRD7/PTPRJ/FBXO7/PTPN2/SMARCE1/DOCK11/MYH9/SOS2/PTPN6/IKZF1/NCKAP1L/TCIRG1/PTK2B/FNIP1/YY1/SMARCC2/ARID1B/PBRM1/PLCL2/SMARCA2/PRKDC	45
BP	GO:0007091	metaphase/anaphase transition of mitotic cell cycle	15/963	94/18888	0.159574468085106	3.12984688804931	4.79808293823345	7.78530626654751e-05	0.00236831991904656	0.00199813291239315	ACTB/ATM/ANAPC11/ZNF207/BUB3/BRD7/BCL7C/IK/SMARCE1/ANAPC5/SMARCC2/ARID1B/PBRM1/RAD21/SMARCA2	15
BP	GO:0045047	protein targeting to ER	10/963	46/18888	0.217391304347826	4.26384938371936	5.13701196055021	8.62831023145615e-05	0.00260815251047054	0.00220047778587703	SRP14/HSPA5/SPCS2/SPCS3/SRP19/SEC61B/SEC61G/CHMP4A/SRP9/SRPRA	10
BP	GO:0006626	protein targeting to mitochondrion	16/963	106/18888	0.150943396226415	2.96055957209193	4.69166623733538	9.04194839263526e-05	0.0027159965737878	0.00229146497497569	UBL5/HSP90AA1/NDUFA13/ATP5IF1/UBE2L3/SH3GLB1/TOMM5/FIS1/BCAP31/ARIH2/PRKAA1/FBXO7/TIMM8B/ROMO1/HUWE1/AIP	16
BP	GO:0032984	protein-containing complex disassembly	28/963	252/18888	0.111111111111111	2.17930079612323	4.36831112647765	9.27516069056771e-05	0.00276863546613446	0.00233587599496666	CFL1/CALM1/VAMP8/MAP1LC3B/WDR1/DDIT4/CIB1/SET/CHMP2A/SH3BP1/CHMP4A/SHFL/ATG12/VPS4B/TMOD3/VCP/SUPT16H/MTPN/TWF2/CAPZB/GABARAPL1/SMARCE1/SETX/NAPA/ADD3/SMARCC2/CAPZA1/IST1	28
BP	GO:0051236	establishment of RNA localization	21/963	164/18888	0.128048780487805	2.51151128333713	4.50608160848952	9.39418250114586e-05	0.00278674631214116	0.00235115597348064	HNRNPA2B1/ATM/RBM8A/SRSF3/ZFP36/SMG1/UPF3A/DDX39A/ALYREF/SARNP/MAGOH/PABPN1/NXT1/RAN/FLOT1/MRPL18/DDX39B/UPF2/SRSF1/FYTTD1/YTHDC1	21
BP	GO:1900101	regulation of endoplasmic reticulum unfolded protein response	8/963	30/18888	0.266666666666667	5.23032191069574	5.37466351295533	9.5067815711039e-05	0.00280274004836989	0.00236464976310499	HSPA5/BAX/PIK3R1/PTPN2/DDRGK1/COPS5/NCK1/ATF6B	8
BP	GO:0002262	myeloid cell homeostasis	22/963	177/18888	0.124293785310734	2.43786190752768	4.45471950662147	0.000101063843165113	0.00296123260709559	0.00249836868993254	B2M/HMGB1/LYAR/LYN/BAX/KLF13/ATP5IF1/ISG15/ZFP36/ZBTB7A/HCLS1/TMOD3/KMT2E/ETS1/ADAR/PTPN2/IKZF1/NCKAP1L/SMAP1/HSPA9/PRKDC/PRMT1	22
BP	GO:0010950	positive regulation of endopeptidase activity	20/963	153/18888	0.130718954248366	2.56388328955674	4.50182135925005	0.000102549906666206	0.00298645337949878	0.00251964725749831	CTSD/PSME1/HMGB1/PRELID1/PSME2/LYN/BAX/CASP8/NDUFA13/CYFIP2/LCK/ARL6IP5/FIS1/BCAP31/VCP/PDCD6/CYCS/RPS27L/CARD8/HSPE1	20
BP	GO:0051651	maintenance of location in cell	26/963	228/18888	0.114035087719298	2.23665081707384	4.35435410764628	0.000106511734176417	0.00307138415017781	0.0025913026815835	CALM1/TMSB4X/PTPRC/HSPA5/HSP90B1/CORO1A/PARK7/LYN/BAX/LCK/RER1/PAFAH1B1/PLCG2/TMED2/SP100/SORL1/SRI/TWF2/GHITM/PTPN6/CALM3/PTK2B/KDELR2/VPS13C/AKAP9/TXN	26
BP	GO:0043393	regulation of protein binding	18/963	130/18888	0.138461538461538	2.7157440690151	4.54983836300945	0.000106752464181222	0.00307138415017781	0.0025913026815835	B2M/ACTB/CARD16/PARK7/BAX/LRPAP1/TMBIM6/ITGB1BP1/TLE5/STK4/PIN1/ITGA4/ANXA2/ROCK1/RAN/FLOT1/PPP2CA/USP33	18
BP	GO:0030968	endoplasmic reticulum unfolded protein response	13/963	76/18888	0.171052631578947	3.35497622561076	4.76805097494184	0.000111515709907733	0.00318921575161276	0.00269071627813931	HSPA5/BAX/PIK3R1/STUB1/TMED2/ERLEC1/VCP/PTPN2/DDRGK1/COPS5/NCK1/HERPUD2/ATF6B	13
BP	GO:0044784	metaphase/anaphase transition of cell cycle	15/963	97/18888	0.154639175257732	3.03304749975913	4.65289763395557	0.000112410027468357	0.00319565649517188	0.00269615028288767	ACTB/ATM/ANAPC11/ZNF207/BUB3/BRD7/BCL7C/IK/SMARCE1/ANAPC5/SMARCC2/ARID1B/PBRM1/RAD21/SMARCA2	15
BP	GO:0000819	sister chromatid segregation	26/963	229/18888	0.11353711790393	2.22688378293814	4.32954279081134	0.000114468290603158	0.00323491453207506	0.00272927198024846	ACTB/ATM/RHOA/ANAPC11/ZNF207/CHMP2A/CHMP4A/BUB3/VPS4B/TOP2B/BRD7/BCL7C/IK/SMARCE1/SMC1A/MAPRE1/ANAPC5/NUDC/RAN/SMARCC2/ARID1B/PBRM1/RAD21/SMARCA2/SMARCA5/PPP2R1A	26
BP	GO:0034975	protein folding in endoplasmic reticulum	5/963	11/18888	0.454545454545455	8.91532143868593	6.08644164291698	0.000121716041863301	0.00340008429330013	0.00286862441037488	HSPA5/HSP90B1/P4HB/DNAJC3/CANX	5
BP	GO:0010952	positive regulation of peptidase activity	21/963	167/18888	0.125748502994012	2.46639431417539	4.41173617583997	0.0001219979558634	0.00340008429330013	0.00286862441037488	CTSD/PSME1/HMGB1/PRELID1/PSME2/LYN/BAX/CASP8/NDUFA13/CYFIP2/LCK/ARL6IP5/FIS1/BCAP31/VCP/PDCD6/DDRGK1/CYCS/RPS27L/CARD8/HSPE1	21
BP	GO:0045048	protein insertion into ER membrane	8/963	31/18888	0.258064516129032	5.0616018490604	5.24574223023507	0.000122448596827392	0.00340008429330013	0.00286862441037488	RAB5IF/WDR83OS/TMCO1/GET3/EMC6/EMC7/EMC3/EMC4	8
BP	GO:0072655	establishment of protein localization to mitochondrion	17/963	120/18888	0.141666666666667	2.77860851505711	4.53030085607774	0.000123612952018051	0.00341257490657927	0.00287916264268391	UBL5/HSP90AA1/BAX/NDUFA13/ATP5IF1/UBE2L3/SH3GLB1/TOMM5/FIS1/BCAP31/ARIH2/PRKAA1/FBXO7/TIMM8B/ROMO1/HUWE1/AIP	17
BP	GO:0050821	protein stabilization	25/963	218/18888	0.114678899082569	2.2492783446226	4.3001177817807	0.000131141083501799	0.00359450976823985	0.00303265965635682	PPIB/PARK7/HSP90AA1/GAPDH/PIK3R1/ZNF207/LAMP1/SUMO1/AAK1/STK4/STUB1/PIN1/ATP1B3/PDCD10/CDC37/BAG1/POLR2E/RTN4/FLOT1/CCNH/PYURF/CCT6A/GOLGA7/USP33/CCT7	25
BP	GO:0051788	response to misfolded protein	6/963	17/18888	0.352941176470588	6.92248488180319	5.66234094285559	0.000131708377186343	0.00359450976823985	0.00303265965635682	DNAJB14/STUB1/RNF126/VCP/UFD1/AKIRIN2	6
BP	GO:0051100	negative regulation of binding	16/963	110/18888	0.145454545454545	2.8529028603795	4.51740864375619	0.000141499761237348	0.00383536342857233	0.00323586599765822	B2M/ACTB/CARD16/PARK7/BAX/LRPAP1/TMBIM6/ITGB1BP1/SUMO1/TLE5/CPNE1/PIN1/ITGA4/SP100/ROCK1/USP33	16
BP	GO:1904951	positive regulation of establishment of protein localization	33/963	326/18888	0.101226993865031	1.98544	4.15996965146971	0.000142139725053874	0.00383536342857233	0.00323586599765822	CDC42/ARF6/PPIA/UBL5/HSP90AA1/DYNLL1/PIK3R1/UBE2L3/CIB1/SH3GLB1/ITGB1BP1/HCLS1/PRKAR1A/SAR1A/ORAI1/FIS1/BCAP31/VPS28/TMED10/ARIH2/SORL1/SRI/PRKAA1/PSMD9/PDCD10/PCM1/IER3IP1/MPC2/RBM22/RAN/HUWE1/CCT6A/CCT7	33
BP	GO:1901532	regulation of hematopoietic progenitor cell differentiation	9/963	40/18888	0.225	4.41308411214953	5.0085198789443	0.000146632604197587	0.00393436695307682	0.00331939449360356	ZBTB1/ZFP36/N4BP2L2/ZNHIT1/SOS2/FNIP1/HSPA9/DHX36/PRKDC	9
BP	GO:2000144	positive regulation of DNA-templated transcription initiation	12/963	68/18888	0.176470588235294	3.46124244090159	4.71263813944362	0.000149286270747335	0.00398319122396241	0.00336058714743192	SUB1/MED10/ZNHIT1/TAF7/PSMC6/MED15/MED4/GTF2A2/SETX/DHX36/CAND1/TAF10	12
BP	GO:0032970	regulation of actin filament-based process	37/963	385/18888	0.0961038961038961	1.88495367560788	4.06625751858692	0.000167672602889619	0.00444891306333789	0.00375351300503779	TMSB4X/AKAP13/CDC42/EVL/ACTG1/ARF6/CORO1A/ARPC3/WDR1/ARPC5/PIK3R1/RHOA/CYFIP2/ITGB1BP1/BRK1/SH3BP1/ARF1/HCLS1/VASP/RAC1/TMOD3/SRI/ROCK1/WASF2/MTPN/TWF2/CAPZB/NCK1/MYH9/NCKAP1L/WAS/PTK2B/ADD3/AKAP9/RICTOR/CDC42EP3/CAPZA1	37
BP	GO:0051656	establishment of organelle localization	43/963	472/18888	0.0911016949152542	1.7868419663129	4.01260040583035	0.000171684148978666	0.00453018505813319	0.00382208154864979	CFL1/YWHAZ/CDC42/TRAPPC1/VAMP8/BLOC1S1/ITGB1/ATM/DYNLL1/LYN/ZNF207/LAMP1/CHMP2A/EIF6/CHMP4A/MECP2/ITGA4/SAR1A/PAFAH1B1/BUB3/VPS4B/TMED2/TMED10/PDCD6/ARFGAP3/SNF8/COPS5/PDCD10/PCM1/MAP4/MYH9/TMEM230/MAPRE1/TCIRG1/NUDC/RAN/AGTPBP1/DYNC1H1/TRAPPC2L/CCDC186/ARFGAP2/RAB7A/DYNLT1	43
BP	GO:0006354	DNA-templated transcription elongation	18/963	135/18888	0.133333333333333	2.61516095534787	4.36528262152578	0.000173905323057672	0.0045635814446343	0.00385025781761	ELOB/MED10/SUPT4H1/CDK13/RTF1/SUPT16H/ADRM1/RNF168/MED15/MED4/GTF2H5/EAPP/LARP7/POLR2E/WDR82/PBRM1/NELFE/CCNK	18
BP	GO:0051495	positive regulation of cytoskeleton organization	22/963	184/18888	0.119565217391304	2.34511716104565	4.24978373094823	0.000178677647919862	0.00463294208169744	0.00390877684226788	CDC42/EVL/ARF6/WDR1/RHOA/ITGB1BP1/BRK1/MECP2/VASP/RAC1/VPS4B/PPP1R35/WASF2/NCK1/NCKAP1L/MAPRE1/PTK2B/ADD3/DYNC1H1/AKAP9/RICTOR/CDC42EP3	22
BP	GO:0032956	regulation of actin cytoskeleton organization	34/963	344/18888	0.0988372093023256	1.9385640802724	4.07198803173534	0.000179368619649984	0.00463294208169744	0.00390877684226788	TMSB4X/AKAP13/CDC42/EVL/ACTG1/ARF6/CORO1A/ARPC3/WDR1/ARPC5/PIK3R1/RHOA/CYFIP2/ITGB1BP1/BRK1/SH3BP1/ARF1/HCLS1/VASP/RAC1/TMOD3/ROCK1/WASF2/MTPN/TWF2/CAPZB/NCK1/NCKAP1L/WAS/PTK2B/ADD3/RICTOR/CDC42EP3/CAPZA1	34
BP	GO:0032509	endosome transport via multivesicular body sorting pathway	9/963	41/18888	0.219512195121951	4.30544791429223	4.9109575798565	0.00017945860241081	0.00463294208169744	0.00390877684226788	TMEM50A/CHMP2A/CHMP4A/VPS4B/VPS28/VCP/SNF8/LYST/VPS36	9
BP	GO:0072599	establishment of protein localization to endoplasmic reticulum	10/963	50/18888	0.2	3.92274143302181	4.79648459138478	0.00018071244455822	0.00464022922155945	0.0039149249449285	SRP14/HSPA5/SPCS2/SPCS3/SRP19/SEC61B/SEC61G/CHMP4A/SRP9/SRPRA	10
BP	GO:0050657	nucleic acid transport	20/963	161/18888	0.124223602484472	2.43648536212535	4.24272701344996	0.000207009110151329	0.00525891228767419	0.00443690298801393	HNRNPA2B1/RBM8A/SRSF3/ZFP36/SMG1/UPF3A/DDX39A/ALYREF/SARNP/MAGOH/PABPN1/NXT1/RAN/FLOT1/MRPL18/DDX39B/UPF2/SRSF1/FYTTD1/YTHDC1	20
BP	GO:0050658	RNA transport	20/963	161/18888	0.124223602484472	2.43648536212535	4.24272701344996	0.000207009110151329	0.00525891228767419	0.00443690298801393	HNRNPA2B1/RBM8A/SRSF3/ZFP36/SMG1/UPF3A/DDX39A/ALYREF/SARNP/MAGOH/PABPN1/NXT1/RAN/FLOT1/MRPL18/DDX39B/UPF2/SRSF1/FYTTD1/YTHDC1	20
BP	GO:0097193	intrinsic apoptotic signaling pathway	32/963	319/18888	0.100313479623824	1.96751921405482	4.0394825226578	0.000210161570201797	0.00531074952002001	0.00448063765375928	DDX5/PPIA/PARK7/ATM/CRIP1/DDIT4/BAX/NDUFA13/TNFRSF1B/SELENOK/PIK3R1/P4HB/TMBIM6/HNRNPK/LCK/CASP4/ARL6IP5/HIPK1/FIS1/BCAP31/IVNS1ABP/FBXO7/PTPN2/CYCS/RPS27L/SHISA5/PDCD10/NCK1/SNW1/IFI6/USP47/PRKDC	32
BP	GO:0030865	cortical cytoskeleton organization	10/963	51/18888	0.196078431372549	3.8458249343351	4.7168541859852	0.000214642594605376	0.00539543700965934	0.00455208782354226	LCP1/IQGAP1/ARF6/FMNL1/WDR1/PAFAH1B1/RAC1/ROCK1/NCKAP1L/PTK2B	10
BP	GO:0032206	positive regulation of telomere maintenance	12/963	71/18888	0.169014084507042	3.31499276030012	4.5296919772659	0.00022809147965846	0.00570086091029823	0.00480977156938676	HNRNPA2B1/ATM/XRCC5/TERF2IP/TINF2/ATRX/YY1/DHX36/CCT6A/HNRNPD/PPP1R10/CCT7	12
BP	GO:0000423	mitophagy	11/963	61/18888	0.180327868852459	3.53689801338032	4.5998367229493	0.000229180338102441	0.00570086091029823	0.00480977156938676	MAP1LC3B/SQSTM1/OPTN/STUB1/FBXO7/CDC37/LRBA/VPS13C/HUWE1/OGT/VDAC1	11
BP	GO:0007163	establishment or maintenance of cell polarity	25/963	226/18888	0.110619469026549	2.16965787224657	4.10014321634675	0.000231096970419884	0.00571875197267028	0.00482486611817461	ACTB/CDC42/ITGB1/ARF6/CAP1/WDR1/ACTR3/RHOA/SH3BP1/ACTR2/PAFAH1B1/CYTH1/RAC1/ERBIN/ROCK1/MAP4/MYH9/NCKAP1L/MAPRE1/TCIRG1/RICTOR/FAM89B/DOCK8/ARF4/DYNLT1	25
BP	GO:2000142	regulation of DNA-templated transcription initiation	13/963	82/18888	0.158536585365854	3.10949016032216	4.43712093626076	0.000245645134941595	0.00599404138207116	0.00505712563046998	HMGB1/SUB1/MED10/ZNHIT1/TAF7/PSMC6/MED15/MED4/GTF2A2/SETX/DHX36/CAND1/TAF10	13
BP	GO:0035456	response to interferon-beta	8/963	34/18888	0.235294117647059	4.61498992120213	4.89001	0.000245986622882317	0.00599404138207116	0.00505712563046998	CALM1/IFITM3/IRF1/NDUFA13/SHFL/XAF1/CAPN2/IFNAR2	8
BP	GO:0048199	vesicle targeting, to, from or within Golgi	8/963	34/18888	0.235294117647059	4.61498992120213	4.89001	0.000245986622882317	0.00599404138207116	0.00505712563046998	TRAPPC1/SAR1A/TMED2/TMED10/PDCD6/ARFGAP3/TRAPPC2L/ARFGAP2	8
BP	GO:0033045	regulation of sister chromatid segregation	15/963	104/18888	0.144230769230769	2.82890007189073	4.33488577674279	0.000248698680213886	0.00602936495787573	0.00508692785390732	ACTB/ATM/ANAPC11/ZNF207/BUB3/BRD7/BCL7C/IK/SMARCE1/ANAPC5/SMARCC2/ARID1B/PBRM1/RAD21/SMARCA2	15
BP	GO:1903578	regulation of ATP metabolic process	12/963	72/18888	0.166666666666667	3.26895119418484	4.47087782109494	0.000261207413026292	0.00629428037315149	0.00531043490884773	TMSB4X/DDIT4/ATP5IF1/ZBTB7A/EIF6/FIS1/VCP/PGAM1/PRKAA1/NCOR1/PPP2CA/OGT	12
BP	GO:0061136	regulation of proteasomal protein catabolic process	22/963	189/18888	0.116402116402116	2.28307702451005	4.10903169459294	0.000262598255138351	0.00629428037315149	0.00531043490884773	PSME1/PSME2/PARK7/ELOB/RBX1/SUMO1/NUB1/STUB1/BCAP31/VCP/TMF1/DDRGK1/PSMC6/PSMC5/RAD23B/PSMC3/WAC/PITHD1/PSMC1/PSMD14/PHF20L1/OGT	22
BP	GO:1903050	regulation of proteolysis involved in protein catabolic process	25/963	228/18888	0.109649122807018	2.15062578564792	4.05145255792978	0.00026479461575743	0.00629428037315149	0.00531043490884773	PSME1/PSME2/PARK7/ELOB/ATP5IF1/RBX1/SUMO1/NUB1/STUB1/BCAP31/VCP/TMF1/DDRGK1/PSMC6/PSMC5/RAD23B/PSMC3/PTK2B/WAC/PITHD1/AGTPBP1/PSMC1/PSMD14/PHF20L1/OGT	25
BP	GO:0060261	positive regulation of transcription initiation by RNA polymerase II	11/963	62/18888	0.17741935483871	3.47985127122902	4.53322738834122	0.000265958089751555	0.00629428037315149	0.00531043490884773	SUB1/MED10/ZNHIT1/TAF7/PSMC6/MED15/MED4/GTF2A2/DHX36/CAND1/TAF10	11
BP	GO:0007059	chromosome segregation	39/963	423/18888	0.0921985815602837	1.80835597976183	3.89729458951588	0.000266215375916374	0.00629428037315149	0.00531043490884773	ACTB/CDC42/ATM/ACTR3/RHOA/ANAPC11/ZNF207/C9orf78/UBE2I/CHMP2A/CCDC69/CIAO2B/CHMP4A/ACTR2/BUB3/VPS4B/TOP2B/BRD7/BCL7C/IK/SMARCE1/SMC1A/CENPX/CIAO1/MAPRE1/ANAPC5/NCOR1/NUDC/RAN/RIOK3/DYNC1H1/SMARCC2/ARID1B/PBRM1/RAD21/SMARCA2/SMARCA5/NR3C1/PPP2R1A	39
BP	GO:0045088	regulation of innate immune response	40/963	440/18888	0.0909090909090909	1.78306428773719	3.85224733063449	0.000298249802408841	0.00698418594187083	0.00589250281792329	HLA-A/HLA-B/HLA-E/HMGB1/YWHAZ/LYAR/SQSTM1/HSP90AA1/IRF1/LYN/CASP8/PIK3R1/ISG15/LAMP1/CD96/XRCC5/GPS2/ATG12/PLCG2/ERBIN/SERPINB9/ADAR/PTPN2/IRF3/SEC14L1/TRAF3IP3/CDC37/PTPN6/CARD8/RTN4/UFD1/FLOT1/ANKRD17/GBP2/RIOK3/PPP2CA/NLRC5/TAX1BP1/AKIRIN2/PRKDC	40
BP	GO:0006360	transcription by RNA polymerase I	12/963	73/18888	0.164383561643836	3.22417104083984	4.41308763894477	0.000298319500029659	0.00698418594187083	0.00589250281792329	LYAR/POLR2L/NCL/POLR2K/DEK/SPTY2D1/MAF1/UBTF/GTF2H5/POLR2F/POLR2E/SMARCA5	12
BP	GO:0007264	small GTPase-mediated signal transduction	44/963	500/18888	0.088	1.7260062305296	3.81349476003142	0.000310324492767557	0.00722980379247732	0.00609972866913585	CFL1/AKAP13/CDC42/ITGB1/ARF6/YWHAQ/PARK7/SQSTM1/CCDC88C/RHOA/RAP2B/ARHGDIB/ARHGAP30/BRK1/SH3BP1/SPATA13/ARHGEF1/CYTH1/RAC1/ARHGAP25/ARHGDIA/ROCK1/WASF2/ARHGAP26/RALBP1/CYTH4/DOCK11/SOS2/NUCB1/WAS/FLOT1/RGS19/RAB18/FGD3/CDC42EP3/GNB1/GNA13/SEMA4D/RHEB/DEF6/PHACTR4/MYO9B/OGT/DOCK8	44
BP	GO:0035307	positive regulation of protein dephosphorylation	9/963	44/18888	0.204545454545455	4.01189464740867	4.63601271791306	0.000316550327412441	0.00733905030932921	0.00619189909726532	CALM1/PTPRC/PPIA/PPP1R12A/PIN1/PPP2R5A/NCK1/CALM3/PPP1R7	9
BP	GO:0045732	positive regulation of protein catabolic process	23/963	205/18888	0.11219512195122	2.20056226730492	4.00593008089566	0.000329806855483285	0.00760945672361435	0.00642003886493779	HSP90AA1/ELOB/NDUFA13/TNFRSF1B/RBX1/SUMO1/NUB1/STUB1/BCAP31/VPS28/VCP/SORL1/SNF8/DDRGK1/PSMC6/TIPARP/PSMC5/GGA1/PSMC3/TNFSF12/PSMC1/RAB7A/MYLIP	23
BP	GO:0060260	regulation of transcription initiation by RNA polymerase II	12/963	74/18888	0.162162162162162	3.18060116190957	4.35628796903096	0.00033980736019841	0.00780249977070965	0.00658290776740645	HMGB1/SUB1/MED10/ZNHIT1/TAF7/PSMC6/MED15/MED4/GTF2A2/DHX36/CAND1/TAF10	12
BP	GO:0035306	positive regulation of dephosphorylation	10/963	54/18888	0.185185185185185	3.63216799353871	4.48956488290248	0.000350028767927547	0.00799874351972232	0.00674847707694108	CALM1/PTPRC/PPIA/PPP1R12A/PIN1/PPP2R5A/ROCK1/NCK1/CALM3/PPP1R7	10
BP	GO:0016050	vesicle organization	35/963	371/18888	0.0943396226415094	1.85034973255746	3.83410738656017	0.000352588175009994	0.00801886249451301	0.00676545129793612	TRAPPC1/VAMP8/BLOC1S1/CORO1A/SQSTM1/RNASEK/CHMP2A/CHMP4A/AP2M1/RAB8A/SAR1A/PAFAH1B1/ANXA2/VPS4B/VPS28/TMED2/TMED10/PDCD6/ARFGAP3/TMF1/SNF8/ATP6V1D/ATP6V1F/LYST/RAB14/TRAPPC2L/ATP6V0D1/EPS15/VTI1B/ARFGAP2/ATP6V1E1/IST1/RAB7A/ATP6AP2/VPS36	35
BP	GO:0051028	mRNA transport	17/963	131/18888	0.129770992366412	2.54529024280041	4.11366642973849	0.000360774802870525	0.00816616331047216	0.00688972783930341	HNRNPA2B1/RBM8A/SRSF3/ZFP36/SMG1/UPF3A/DDX39A/ALYREF/SARNP/MAGOH/PABPN1/NXT1/DDX39B/UPF2/SRSF1/FYTTD1/YTHDC1	17
BP	GO:0007035	vacuolar acidification	8/963	36/18888	0.222222222222222	4.35860159224645	4.67516	0.00037450223777333	0.00843689946983692	0.00711814581030938	ATP6V0E1/RNASEK/LAMP1/ATP6V1D/ATP6V1F/TCIRG1/ATP6V0D1/ATP6AP2	8
BP	GO:0042326	negative regulation of phosphorylation	31/963	316/18888	0.0981012658227848	1.92412950037462	3.8398308148507	0.000386430447678543	0.00866475031977803	0.00731038178262151	CALM1/PTPRC/PPIA/MIDN/PARK7/DYNLL1/LYN/BAX/PKN1/CIB1/ITGB1BP1/PRKAR1A/TAF7/TMED2/TERF2IP/PPP2R5A/PTPRJ/ROCK1/ADAR/PTPN2/SNX6/DNAJC3/NCK1/NIBAN1/PTPN6/CALM3/PPP2CA/SEMA4D/FKBP8/PRKDC/PPP2R1A	31
BP	GO:0045116	protein neddylation	7/963	28/18888	0.25	4.90342679127726	4.79092377997415	0.000403864429767196	0.00897973790662896	0.00757613433539973	NEDD8/COPS9/RBX1/RNF7/COPS5/UBE2M/COPS6	7
BP	GO:0043123	positive regulation of canonical NF-kappaB signal transduction	23/963	208/18888	0.110576923076923	2.16882338844956	3.92877517059337	0.000406388359895595	0.00897973790662896	0.00757613433539973	AKAP13/CARD16/S100A4/GAPDH/CASP8/RHOA/RBX1/RBCK1/TERF2IP/LAMTOR5/IRF3/SHISA5/TMEM9B/REL/UBE2V1/TMED4/SLC20A1/C18orf32/FLOT1/ANKRD17/TRIM22/DHX36/MIER1	23
BP	GO:0010324	membrane invagination	11/963	65/18888	0.169230769230769	3.31924275101845	4.34133716969166	0.000407446905657507	0.00897973790662896	0.00757613433539973	CDC42/RHOA/CHMP2A/SH3BP1/ARF1/CHMP4A/RAC1/PLCG2/ARHGAP25/MYH9/NCKAP1L	11
BP	GO:0098813	nuclear chromosome segregation	31/963	317/18888	0.0977917981072555	1.91805969122517	3.82074415263288	0.000407998979425981	0.00897973790662896	0.00757613433539973	ACTB/CDC42/ATM/ACTR3/RHOA/ANAPC11/ZNF207/C9orf78/CHMP2A/CHMP4A/ACTR2/BUB3/VPS4B/TOP2B/BRD7/BCL7C/IK/SMARCE1/SMC1A/MAPRE1/ANAPC5/NUDC/RAN/DYNC1H1/SMARCC2/ARID1B/PBRM1/RAD21/SMARCA2/SMARCA5/PPP2R1A	31
BP	GO:0007266	Rho protein signal transduction	18/963	145/18888	0.124137931034483	2.43480502739285	4.01996609136578	0.00042518572886524	0.00931507817000178	0.00785905828148788	CFL1/AKAP13/CDC42/ITGB1/RHOA/ARHGDIB/ARHGEF1/RAC1/ARHGDIA/ROCK1/RALBP1/WAS/FLOT1/CDC42EP3/GNA13/SEMA4D/PHACTR4/MYO9B	18
BP	GO:0000723	telomere maintenance	19/963	158/18888	0.120253164556962	2.35861035529792	3.97483977289958	0.000446970227375496	0.00974158224158034	0.00821889641646159	HNRNPA2B1/HSP90AA1/ATM/SMG1/XRCC5/TERF2IP/SP100/NOP10/TINF2/ATRX/YY1/DHX36/CCT6A/XRN1/HNRNPD/PRKDC/PPP1R10/RFC1/CCT7	19
BP	GO:0051205	protein insertion into membrane	9/963	46/18888	0.195652173913043	3.83746444534742	4.46591955685631	0.000448966185960638	0.00974158224158034	0.00821889641646159	RAB5IF/BAX/WDR83OS/TMCO1/GET3/EMC6/EMC7/EMC3/EMC4	9
BP	GO:1903039	positive regulation of leukocyte cell-cell adhesion	28/963	277/18888	0.101083032490975	1.98261299863918	3.8185860923905	0.000450772545098253	0.00974158224158034	0.00821889641646159	B2M/HLA-A/HLA-E/PTPRC/HMGB1/ACTB/CORO1A/LYN/ZBTB1/SELENOK/RHOA/CSK/LCK/ITGA4/BRD2/HLA-DRB5/ETS1/BRD7/PPP3CA/NCK1/SMARCE1/PTPN6/NCKAP1L/SMARCC2/ARID1B/PBRM1/SMARCA2/DOCK8	28
BP	GO:0032507	maintenance of protein location in cell	11/963	66/18888	0.166666666666667	3.26895119418484	4.27985730056539	0.000466769823876807	0.010041858913674	0.00847223748601431	TMSB4X/HSPA5/PARK7/RER1/TMED2/SP100/SORL1/TWF2/KDELR2/VPS13C/TXN	11
BP	GO:0043280	positive regulation of cysteine-type endopeptidase activity involved in apoptotic process	15/963	111/18888	0.135135135135135	2.65050096825798	4.04230632587694	0.000508869340116031	0.0108076303620316	0.00911831284180924	CTSD/HMGB1/BAX/CASP8/NDUFA13/LCK/ARL6IP5/FIS1/BCAP31/VCP/PDCD6/CYCS/RPS27L/CARD8/HSPE1	15
BP	GO:0030970	retrograde protein transport, ER to cytosol	7/963	29/18888	0.241379310344828	4.73434310881942	4.6646486598388	0.000509153440422342	0.0108076303620316	0.00911831284180924	HSP90B1/SEC61B/BCAP31/ERLEC1/VCP/UFD1/AUP1	7
BP	GO:1903513	endoplasmic reticulum to cytosol transport	7/963	29/18888	0.241379310344828	4.73434310881942	4.6646486598388	0.000509153440422342	0.0108076303620316	0.00911831284180924	HSP90B1/SEC61B/BCAP31/ERLEC1/VCP/UFD1/AUP1	7
BP	GO:0045292	mRNA cis splicing, via spliceosome	9/963	47/18888	0.191489361702128	3.75581626565918	4.38442115814174	0.000530515628977568	0.0111193166934307	0.00938128015129433	C9orf78/UPF3A/RBM22/PRPF40A/SFSWAP/CWC15/SNRPC/SNRNP200/SRSF1	9
BP	GO:0048872	homeostasis of number of cells	31/963	322/18888	0.0962732919254658	1.88827615564714	3.72633433921344	0.000532630730681172	0.0111193166934307	0.00938128015129433	B2M/HMGB1/LYAR/CORO1A/LYN/BAX/KLF13/PKN1/ATP5IF1/ISG15/ZFP36/ZBTB7A/ZNHIT1/HCLS1/TMOD3/KMT2E/ETS1/ADAR/PTPN2/DOCK11/SOS2/IKZF1/NCKAP1L/TCIRG1/SMAP1/ZFX/HSPA9/PPP2CA/PRKDC/PPP2R1A/PRMT1	31
BP	GO:0034605	cellular response to heat	11/963	67/18888	0.164179104477612	3.22016087785372	4.21954430290496	0.000533149816330742	0.0111193166934307	0.00938128015129433	DNAJB6/HSP90AA1/ATM/LYN/RBBP7/SUMO1/STUB1/VCP/PDCD6/DHX36/IER5	11
BP	GO:0048857	neural nucleus development	11/963	67/18888	0.164179104477612	3.22016087785372	4.21954430290496	0.000533149816330742	0.0111193166934307	0.00938128015129433	CALM1/ACTB/CDC42/HSPA5/YWHAQ/DYNLL1/RHOA/COX6B1/ATP5PF/MECP2/CALM3	11
BP	GO:1903829	positive regulation of protein localization	42/963	483/18888	0.0869565217391304	1.70553975348774	3.64076120711324	0.000537438099149451	0.0111434213130805	0.00940161702954957	CDC42/ITGB1/ARF6/PPIA/UBL5/PARK7/SQSTM1/HSP90AA1/DYNLL1/PIK3R1/UBE2L3/CIB1/SH3GLB1/ITGB1BP1/RER1/HCLS1/PRKAR1A/SAR1A/ORAI1/FIS1/BCAP31/VPS28/LAMTOR5/TMED10/ARIH2/SORL1/SRI/PRKAA1/MESD/PSMD9/DDRGK1/PDCD10/PCM1/IER3IP1/MPC2/LARP7/RBM22/RTN4/RAN/HUWE1/CCT6A/CCT7	42
BP	GO:0007029	endoplasmic reticulum organization	14/963	100/18888	0.14	2.74591900311527	4.0574097435397	0.00053897201074573	0.0111434213130805	0.00940161702954957	RAB5IF/WDR83OS/TMCO1/REEP5/ARL6IP1/TMED2/GET3/EMC6/ESYT2/EMC7/RTN4/RAB18/EMC3/EMC4	14
BP	GO:0050870	positive regulation of T cell activation	26/963	253/18888	0.102766798418972	2.01563789048551	3.76963679905572	0.00055277067997448	0.0113338751276908	0.00956230141690922	B2M/HLA-A/HLA-E/PTPRC/HMGB1/ACTB/CORO1A/LYN/ZBTB1/SELENOK/RHOA/CSK/LCK/BRD2/HLA-DRB5/BRD7/PPP3CA/NCK1/SMARCE1/PTPN6/NCKAP1L/SMARCC2/ARID1B/PBRM1/SMARCA2/DOCK8	26
BP	GO:0070316	regulation of G0 to G1 transition	8/963	38/18888	0.210526315789474	4.12920150844401	4.47542932790262	0.000552929837678385	0.0113338751276908	0.00956230141690922	ACTB/BRD7/BCL7C/SMARCE1/SMARCC2/ARID1B/PBRM1/SMARCA2	8
BP	GO:0051101	regulation of DNA binding	12/963	78/18888	0.153846153846154	3.01749341001677	4.13837726886283	0.000558008324993966	0.0113890929921845	0.00960888829544266	HMGB1/PARK7/EDF1/ZBTB7A/SUMO1/CPNE1/SP100/LAMTOR5/DDRGK1/CSNK2B/NSD1/TXN	12
BP	GO:0032386	regulation of intracellular transport	27/963	267/18888	0.101123595505618	1.98340858973013	3.7510528191658	0.000561619579766913	0.0114140217573054	0.0096299204987581	LCP1/CDC42/MAP2K2/PARK7/HSP90AA1/PPP1R12A/PIK3R1/LAMP1/SUMO1/EHD1/REEP5/MECP2/HCLS1/SAR1A/ANXA2/BCAP31/SP100/ERLEC1/SORL1/PDCD10/PCM1/RBM4/RBM22/RAN/DYNC1H1/TXN/UFM1	27
BP	GO:0032479	regulation of type I interferon production	16/963	124/18888	0.129032258064516	2.5308009245302	3.96398404550775	0.000566514476873592	0.011416342369402	0.0096318783809554	HSP90AA1/GAPDH/IRF1/ISG15/RBX1/ATG12/XAF1/PLCG2/IRF3/REL/TRAF3IP3/UFD1/FLOT1/RIOK3/YY1/DHX36	16
BP	GO:0032606	type I interferon production	16/963	124/18888	0.129032258064516	2.5308009245302	3.96398404550775	0.000566514476873592	0.011416342369402	0.0096318783809554	HSP90AA1/GAPDH/IRF1/ISG15/RBX1/ATG12/XAF1/PLCG2/IRF3/REL/TRAF3IP3/UFD1/FLOT1/RIOK3/YY1/DHX36	16
BP	GO:0065004	protein-DNA complex assembly	25/963	240/18888	0.104166666666667	2.04309449636552	3.76945181521738	0.000573847524545568	0.0115155284757548	0.00971556091977194	HMGB1/RBBP4/MED10/SET/NASP/BRD2/TAF7/SPTY2D1/NAP1L4/SUPT16H/KAT6B/PSMC6/MED15/UBTF/CENPX/MED4/GTF2H5/ATRX/POLE3/HP1BP3/GTF2A2/CAND1/TAF10/SMARCA5/DR1	25
BP	GO:1901987	regulation of cell cycle phase transition	40/963	455/18888	0.0879120879120879	1.72428194858101	3.62476953986834	0.000583011718736954	0.0116504768564339	0.00982941580852261	PSME1/ACTB/PSME2/CCND3/ATM/TAOK3/ANAPC11/ZNF207/FOXN3/CCND2/BUB3/PLCG2/VPS4B/TMOD3/SYF2/KMT2E/BRD7/BCL7C/FBXO7/DDRGK1/RPS27L/ZNF655/IK/SMARCE1/PTPN6/ANAPC5/WAC/ANKRD17/CCNH/LSM10/SMARCC2/ARID1B/PBRM1/PPP2CA/RAD21/CDC5L/SMARCA2/USP47/PRKDC/PPP1R10	40
BP	GO:0033157	regulation of intracellular protein transport	18/963	149/18888	0.120805369127517	2.36944113404002	3.88980964487552	0.000591345244163853	0.0117677703588607	0.00992837541517206	LCP1/CDC42/PARK7/HSP90AA1/PIK3R1/SUMO1/HCLS1/SAR1A/BCAP31/SP100/ERLEC1/SORL1/PDCD10/PCM1/RBM22/RAN/TXN/UFM1	18
BP	GO:1903320	regulation of protein modification by small protein conjugation or removal	25/963	241/18888	0.103734439834025	2.03461692584119	3.74669780944442	0.000610095770183826	0.0120905286240579	0.0102006840282319	TCF25/HSPA5/PPIA/PARK7/SQSTM1/HSP90AA1/COPS9/RASSF5/UBE2L3/ISG15/RBX1/UBE2I/STUB1/GPS2/VPS28/IVNS1ABP/VCP/PDCD6/COPS5/UBE2V1/CENPX/COPS6/UBE2V2/HUWE1/OGT	25
BP	GO:0071985	multivesicular body sorting pathway	9/963	48/18888	0.1875	3.67757009345794	4.30512801200396	0.000623816953149838	0.0122606986347474	0.0103442551295542	TMEM50A/CHMP2A/CHMP4A/VPS4B/VPS28/VCP/SNF8/LYST/VPS36	9
BP	GO:0072583	clathrin-dependent endocytosis	9/963	48/18888	0.1875	3.67757009345794	4.30512801200396	0.000623816953149838	0.0122606986347474	0.0103442551295542	AAK1/AP2M1/ITGA4/AP2B1/CLTB/AP2S1/SMAP1/CLTA/CANX	9
BP	GO:0030522	intracellular receptor signaling pathway	34/963	369/18888	0.0921409214092141	1.80722505044365	3.62964457343585	0.000648674921119323	0.0126970140297782	0.0107123710010559	HMGB1/DDX5/RORA/PARK7/RHOA/PKN1/ZBTB7A/GPS2/PLCG2/ERBIN/TAF7/TMF1/DDRGK1/IRF3/SEC14L1/TRAF3IP3/CARD8/NCOR1/RTN4/UFD1/FLOT1/ANKRD17/GBP2/SNW1/RIOK3/DDX17/CNOT2/RWDD1/PPP2CA/UFM1/TAX1BP1/NR3C1/PRKDC/NR4A2	34
BP	GO:0032273	positive regulation of protein polymerization	13/963	91/18888	0.142857142857143	2.80195816644415	3.99379879260607	0.000692145812456417	0.0134926057154769	0.0113836054568557	EVL/ARF6/HSP90AA1/MECP2/VASP/RAC1/NCK1/NCKAP1L/MAPRE1/PTK2B/AKAP9/RICTOR/CDC42EP3	13
BP	GO:0032527	protein exit from endoplasmic reticulum	9/963	49/18888	0.183673469387755	3.60251764257105	4.22793060872076	0.000730109149592206	0.0141748020262292	0.0119591691255411	HSP90B1/SEC61B/SAR1A/BCAP31/ERLEC1/VCP/SORL1/UFD1/AUP1	9
BP	GO:2001056	positive regulation of cysteine-type endopeptidase activity	16/963	127/18888	0.125984251968504	2.47101822552555	3.85528930792724	0.000738606365139776	0.0142817165988161	0.0120493721106118	CTSD/HMGB1/BAX/CASP8/NDUFA13/CYFIP2/LCK/ARL6IP5/FIS1/BCAP31/VCP/PDCD6/CYCS/RPS27L/CARD8/HSPE1	16
BP	GO:0031929	TOR signaling	19/963	165/18888	0.115151515151515	2.25854809780043	3.76347575519071	0.000766208938098631	0.0147557011627381	0.0124492691640134	YWHAZ/ATM/DDIT4/SYAP1/RBX1/RNF167/UBR2/LAMTOR5/PDCD6/PRKAA1/OTUB1/LAMTOR2/NCKAP1L/WAC/FNIP1/RICTOR/RHEB/OGT/EIF4EBP2	19
BP	GO:0043467	regulation of generation of precursor metabolites and energy	17/963	140/18888	0.121428571428571	2.38166444147753	3.80324390279552	0.000782544150042596	0.0148876544476372	0.0125605971139811	PPP1CA/PRELID1/CHCHD2/PARK7/DDIT4/RHOA/ZBTB7A/EIF6/VCP/PGAM1/PRKAA1/COX7A2/COX17/GHITM/NCOR1/PPP2CA/OGT	17
BP	GO:0036258	multivesicular body assembly	7/963	31/18888	0.225806451612903	4.42890161792785	4.42858130583296	0.000784726013576582	0.0148876544476372	0.0125605971139811	CHMP2A/CHMP4A/VPS4B/VPS28/SNF8/IST1/VPS36	7
BP	GO:0070198	protein localization to chromosome, telomeric region	7/963	31/18888	0.225806451612903	4.42890161792785	4.42858130583296	0.000784726013576582	0.0148876544476372	0.0125605971139811	XRCC5/TERF2IP/TINF2/ATRX/CCT6A/TPP1/CCT7	7
BP	GO:0006898	receptor-mediated endocytosis	26/963	259/18888	0.1003861003861	1.96894357642021	3.63930664282001	0.000785529506031109	0.0148876544476372	0.0125605971139811	B2M/ITGB1/ARF6/CAP1/LRPAP1/RNASEK/HNRNPK/AAK1/ARF1/AP2M1/ITGA4/RAC1/AP2B1/ANXA2/PLCG2/SORL1/CLTB/AP2S1/M6PR/FLOT1/SMAP1/ANKRD13D/EPS15/CLTA/CANX/SNX17	26
BP	GO:0006901	vesicle coating	8/963	40/18888	0.2	3.92274143302181	4.28896800878563	0.000794490629666517	0.0149389261704224	0.0126038546637523	TRAPPC1/SAR1A/TMED2/TMED10/PDCD6/ARFGAP3/TRAPPC2L/ARFGAP2	8
BP	GO:0045023	G0 to G1 transition	8/963	40/18888	0.2	3.92274143302181	4.28896800878563	0.000794490629666517	0.0149389261704224	0.0126038546637523	ACTB/BRD7/BCL7C/SMARCE1/SMARCC2/ARID1B/PBRM1/SMARCA2	8
BP	GO:0006368	transcription elongation by RNA polymerase II	15/963	116/18888	0.129310344827586	2.53625523686755	3.84682251926912	0.000813676089426886	0.0152292911428754	0.0128488333101752	ELOB/MED10/SUPT4H1/CDK13/RTF1/SUPT16H/ADRM1/RNF168/MED15/MED4/EAPP/LARP7/PBRM1/NELFE/CCNK	15
BP	GO:1901873	regulation of post-translational protein modification	25/963	246/18888	0.101626016260163	1.99326292328344	3.63454941304435	0.000822944246401229	0.0152292911428754	0.0128488333101752	TCF25/HSPA5/PPIA/PARK7/SQSTM1/HSP90AA1/COPS9/RASSF5/UBE2L3/ISG15/RBX1/UBE2I/STUB1/GPS2/VPS28/IVNS1ABP/VCP/PDCD6/COPS5/UBE2V1/CENPX/COPS6/UBE2V2/HUWE1/OGT	25
BP	GO:0062207	regulation of pattern recognition receptor signaling pathway	19/963	166/18888	0.114457831325301	2.2449423863679	3.73415403419502	0.000824908430683742	0.0152292911428754	0.0128488333101752	HMGB1/SQSTM1/IRF1/LYN/PIK3R1/GPS2/PLCG2/ERBIN/SEC14L1/CARD8/RTN4/UFD1/FLOT1/ANKRD17/GBP2/RIOK3/PPP2CA/TAX1BP1/PRKDC	19
BP	GO:0019885	antigen processing and presentation of endogenous peptide antigen via MHC class I	6/963	23/18888	0.260869565217391	5.11661926046323	4.57869027210762	0.000825876550671004	0.0152292911428754	0.0128488333101752	B2M/HLA-A/HLA-B/HLA-E/TAPBP/TAP1	6
BP	GO:0032785	negative regulation of DNA-templated transcription, elongation	6/963	23/18888	0.260869565217391	5.11661926046323	4.57869027210762	0.000825876550671004	0.0152292911428754	0.0128488333101752	SUPT4H1/RNF168/EAPP/LARP7/WDR82/NELFE	6
BP	GO:0030521	androgen receptor signaling pathway	9/963	50/18888	0.18	3.53046728971963	4.15272703463018	0.000850708426306982	0.0156268594001621	0.0131842585259236	DDX5/PARK7/RHOA/PKN1/ZBTB7A/TMF1/NCOR1/DDX17/RWDD1	9
BP	GO:0016197	endosomal transport	28/963	289/18888	0.0968858131487889	1.90028996755382	3.57479865858833	0.00087826854160007	0.0160713048072105	0.0135592336247028	BLOC1S1/ARF6/CORO1A/MAP2K2/SQSTM1/TMEM50A/EHD1/CHMP2A/RNF126/CHMP4A/RAB8A/VPS4B/VPS28/VCP/SORL1/SNF8/LYST/RAB14/SNX6/WAS/GGA1/TMEM87A/EPS15/VPS29/VTI1B/RAB7A/SNX17/VPS36	28
BP	GO:0031507	heterochromatin formation	14/963	105/18888	0.133333333333333	2.61516095534787	3.84674173485295	0.000884561382297159	0.0161246761902719	0.0136042626413561	HMGB1/XIST/KDM5A/MECP2/DNMT1/UBR2/SPTY2D1/EHMT1/TRIP12/ATRX/POLE3/JARID2/SMARCA5/YTHDC1	14
BP	GO:0061640	cytoskeleton-dependent cytokinesis	15/963	117/18888	0.128205128205128	2.51457784168065	3.80895530300627	0.000890316582874694	0.016167878326272	0.0136407119441438	CFL1/IQGAP1/ACTR3/SON/DCTN3/RHOA/CHMP2A/ARF1/CHMP4A/JTB/ACTR2/SEPTIN2/VPS4B/ROCK1/IST1	15
BP	GO:0007033	vacuole organization	24/963	234/18888	0.102564102564103	2.01166227334452	3.6092964033314	0.000911253805551395	0.0164854097549752	0.0139086107163108	CTSD/CORO1A/MAP1LC3B/SH3GLB1/RNASEK/LAMP1/CHMP2A/CHMP4A/ATG12/ANXA2/VPS4B/EMC6/ATP6V1D/ATP6V1F/GABARAPL1/RAB14/LRBA/TCIRG1/FNIP1/RB1CC1/RAB7A/ATP6AP2/TPP1/TMEM165	24
BP	GO:0034341	response to type II interferon	17/963	142/18888	0.119718309859155	2.34811987187925	3.73752	0.000919257495043199	0.0165674482880238	0.0139778259822259	CALM1/CDC42/ACTG1/GAPDH/IFITM3/IRF1/ACTR3/NUB1/ACTR2/SHFL/SP100/GBP4/PTPN2/CDC37/WAS/GBP2/NLRC5	17
BP	GO:0043414	macromolecule methylation	20/963	181/18888	0.110497237569061	2.16726046023304	3.65737961837317	0.000951193591481424	0.0170579987208711	0.0143916995291136	SNRPB/TRMT112/SNRPD3/ARID4B/MECP2/DNMT1/KMT2E/MGMT/EHMT1/METTL23/HSD17B10/ATRX/LARP7/PCMT1/SNRPD1/SNRPG/ZC3H13/SMARCA5/WTAP/PRMT1	20
BP	GO:0050792	regulation of viral process	19/963	168/18888	0.113095238095238	2.21821688176828	3.67613442455416	0.00095396553280803	0.0170579987208711	0.0143916995291136	HMGB1/DDX5/PPIA/LY6E/IFITM3/P4HB/ISG15/ZFP36/SHFL/ATG12/TOP2B/FAM111A/ADAR/ISG20/LARP7/CSNK2B/TRIM22/RAB7A/DYNLT1	19
BP	GO:0035751	regulation of lysosomal lumen pH	7/963	32/18888	0.21875	4.2904984423676	4.31794340241783	0.000960762490769329	0.0170579987208711	0.0143916995291136	RNASEK/LAMP1/ATP6V1D/ATP6V1F/TCIRG1/ATP6AP2/TMEM165	7
BP	GO:0036257	multivesicular body organization	7/963	32/18888	0.21875	4.2904984423676	4.31794340241783	0.000960762490769329	0.0170579987208711	0.0143916995291136	CHMP2A/CHMP4A/VPS4B/VPS28/SNF8/IST1/VPS36	7
BP	GO:0032204	regulation of telomere maintenance	14/963	106/18888	0.132075471698113	2.59048962558044	3.80607994951456	0.000972384288124827	0.0172003976299414	0.0145118403701436	HNRNPA2B1/ATM/SMG1/XRCC5/TERF2IP/TINF2/ATRX/YY1/DHX36/CCT6A/XRN1/HNRNPD/PPP1R10/CCT7	14
BP	GO:0030100	regulation of endocytosis	28/963	291/18888	0.0962199312714777	1.88722955540568	3.53529859882731	0.000976416142114638	0.0172079833754226	0.0145182404040196	B2M/PTPRC/HMGB1/ACTB/CDC42/LYAR/ACTG1/ARF6/LRPAP1/CSK/HNRNPK/AAK1/ARF1/AP2M1/RAC1/ANXA2/PLCG2/VPS28/PTPRJ/ROCK1/AP2S1/PPP3CA/NCKAP1L/PPP3CC/FLOT1/SMAP1/ANKRD13D/SNX17	28
BP	GO:0010833	telomere maintenance via telomere lengthening	12/963	83/18888	0.144578313253012	2.83571669856998	3.88483955794395	0.00098580154644133	0.0173095153889845	0.0146039021663213	HNRNPA2B1/HSP90AA1/ATM/XRCC5/TERF2IP/NOP10/TINF2/DHX36/CCT6A/XRN1/RFC1/CCT7	12
BP	GO:0032008	positive regulation of TOR signaling	11/963	72/18888	0.152777777777778	2.99653859466944	3.93409966011832	0.00099471689732812	0.0174020802257843	0.0146819983920264	RBX1/RNF167/LAMTOR5/OTUB1/LAMTOR2/NCKAP1L/WAC/FNIP1/RICTOR/RHEB/OGT	11
BP	GO:0051983	regulation of chromosome segregation	16/963	131/18888	0.122137404580153	2.39556728734156	3.71509386480976	0.00103582969689784	0.018055192088993	0.0152330237407796	ACTB/ATM/ANAPC11/ZNF207/C9orf78/BUB3/BRD7/BCL7C/IK/SMARCE1/ANAPC5/SMARCC2/ARID1B/PBRM1/RAD21/SMARCA2	16
BP	GO:0007042	lysosomal lumen acidification	6/963	24/18888	0.25	4.90342679127726	4.43506324267714	0.00105411795141832	0.018307153948996	0.0154456019828874	RNASEK/LAMP1/ATP6V1D/ATP6V1F/TCIRG1/ATP6AP2	6
BP	GO:0002832	negative regulation of response to biotic stimulus	15/963	119/18888	0.126050420168067	2.47231602921542	3.73438	0.00106202900446372	0.0183777192946331	0.0155051374107061	HLA-A/HLA-B/HLA-E/YWHAZ/LYAR/CARD16/SIGIRR/ISG15/CD96/ATG12/SERPINB9/ADAR/PTPN2/CARD8/NLRC5	15
BP	GO:0045785	positive regulation of cell adhesion	41/963	485/18888	0.0845360824742268	1.65806596653499	3.4029928655544	0.00107865662375079	0.0185980651084252	0.0156910414429718	B2M/HLA-A/HLA-E/PTPRC/HMGB1/ACTB/CDC42/CORO1A/ATM/LYN/ZBTB1/SELENOK/RHOA/CIB1/P4HB/CSK/ITGB1BP1/STK4/LCK/APBB1IP/ITGA4/BRD2/PLEKHA2/RAC1/HLA-DRB5/ETS1/BRD7/PTPRJ/ROCK1/PPP3CA/NCK1/SMARCE1/PTPN6/NCKAP1L/PTK2B/FLOT1/SMARCC2/ARID1B/PBRM1/SMARCA2/DOCK8	41
BP	GO:0072659	protein localization to plasma membrane	28/963	293/18888	0.0955631399317406	1.8743474423995	3.49610779235101	0.00108397565294893	0.0186225457499427	0.0157116955679231	MYL12A/ACTB/VAMP8/ITGB1/ARF6/TMEM59/SQSTM1/OPTN/PIK3R1/CIB1/CSK/ITGB1BP1/EHD1/RER1/AP2M1/ARL6IP5/RAB8A/TMED2/ATP1B3/PPP2R5A/SORL1/ROCK1/GOLGA4/GGA1/FLOT1/VTI1B/RAB7A/GOLGA7	28
BP	GO:0051653	spindle localization	10/963	62/18888	0.161290322580645	3.16350115566275	3.9549318168172	0.00108839458673532	0.0186314428180929	0.0157192019544343	CFL1/ITGB1/ACTR3/ACTR2/PAFAH1B1/MAP4/MYH9/MAPRE1/DYNC1H1/DYNLT1	10
BP	GO:1905897	regulation of response to endoplasmic reticulum stress	12/963	84/18888	0.142857142857143	2.80195816644415	3.83640349242189	0.00109781875296719	0.0186479099357215	0.0157330951322273	HSPA5/PARK7/BAX/PIK3R1/TMBIM6/STUB1/BCAP31/PTPN2/DDRGK1/COPS5/NCK1/ATF6B	12
BP	GO:0048194	Golgi vesicle budding	4/963	10/18888	0.4	7.84548286604361	5.01869898964149	0.00110107005901873	0.0186479099357215	0.0157330951322273	TMED2/TMED10/ARFGAP3/ARFGAP2	4
BP	GO:0060368	regulation of Fc receptor mediated stimulatory signaling pathway	4/963	10/18888	0.4	7.84548286604361	5.01869898964149	0.00110107005901873	0.0186479099357215	0.0157330951322273	PTPRC/LYN/CSK/PTPRJ	4
BP	GO:0006890	retrograde vesicle-mediated transport, Golgi to endoplasmic reticulum	9/963	52/18888	0.173076923076923	3.39468008626887	4.00792776089885	0.00114047900782406	0.0191793230329849	0.0161814441881042	TAPBP/COPE/RER1/COPZ1/TMED10/ARF5/KDELR2/ARCN1/ARF4	9
BP	GO:1904263	positive regulation of TORC1 signaling	9/963	52/18888	0.173076923076923	3.39468008626887	4.00792776089885	0.00114047900782406	0.0191793230329849	0.0161814441881042	RBX1/RNF167/LAMTOR5/OTUB1/LAMTOR2/WAC/FNIP1/RHEB/OGT	9
BP	GO:0032006	regulation of TOR signaling	17/963	145/18888	0.117241379310345	2.29953808142658	3.64098182124855	0.00116222061851094	0.0194725131262944	0.0164288063668022	YWHAZ/ATM/DDIT4/RBX1/RNF167/UBR2/LAMTOR5/PDCD6/PRKAA1/OTUB1/LAMTOR2/NCKAP1L/WAC/FNIP1/RICTOR/RHEB/OGT	17
BP	GO:0039531	regulation of cytoplasmic pattern recognition receptor signaling pathway	14/963	108/18888	0.12962962962963	2.5425175954771	3.72614080396557	0.00117014473769818	0.0194725131262944	0.0164288063668022	HMGB1/PLCG2/ERBIN/SEC14L1/CARD8/RTN4/UFD1/FLOT1/ANKRD17/GBP2/RIOK3/PPP2CA/TAX1BP1/PRKDC	14
BP	GO:1903076	regulation of protein localization to plasma membrane	14/963	108/18888	0.12962962962963	2.5425175954771	3.72614080396557	0.00117014473769818	0.0194725131262944	0.0164288063668022	ACTB/VAMP8/ITGB1/ARF6/TMEM59/SQSTM1/PIK3R1/CIB1/CSK/RER1/AP2M1/TMED2/PPP2R5A/VTI1B	14
BP	GO:0016311	dephosphorylation	29/963	309/18888	0.0938511326860841	1.84076863361865	3.4538989319741	0.00118161390748635	0.0195950972991486	0.0165322296705327	CALM1/IQGAP1/PTPRC/PPP1CA/HSP90B1/PPIA/PTPRE/PPP1R12A/ENSA/PTP4A2/YWHAB/PIN1/PPP6R1/PPP2R5A/ARPP19/PTPRJ/ROCK1/PPP2R5E/PTPN2/PPM1G/PPP3CA/NCK1/PTPN6/CALM3/NCKAP1L/PPP1R7/PPP3CC/PPP2CA/PPP2R1A	29
BP	GO:0002244	hematopoietic progenitor cell differentiation	16/963	133/18888	0.120300751879699	2.35954371911086	3.64691394582217	0.00121894825451051	0.0201442798046443	0.0169955706365552	PTPRC/CEBPD/LYN/ZBTB1/ZFP36/N4BP2L2/ZNHIT1/XRCC5/PRRC2C/ADAR/SOS2/PTPN6/FNIP1/HSPA9/DHX36/PRKDC	16
BP	GO:2000117	negative regulation of cysteine-type endopeptidase activity	10/963	63/18888	0.158730158730159	3.11328685160461	3.89427202469606	0.00123571601004382	0.0203509643585148	0.0171699487711352	CAST/DNAJB6/CARD16/PARK7/ARL6IP1/LAMTOR5/CARD8/FNIP1/IFI6/USP47	10
BP	GO:0070527	platelet aggregation	11/963	74/18888	0.148648648648649	2.91555106508378	3.82678511075422	0.00125419354497876	0.0204947778240449	0.0172912830623388	MYL12A/ACTB/ACTG1/PPIA/LYN/RAP2B/FERMT3/FIBP/VCL/MYH9/PTPN6	11
BP	GO:0032510	endosome to lysosome transport via multivesicular body sorting pathway	5/963	17/18888	0.294117647058824	5.76873740150266	4.55927158500977	0.00126161320776156	0.0204947778240449	0.0172912830623388	CHMP2A/CHMP4A/VPS4B/VCP/LYST	5
BP	GO:0071816	tail-anchored membrane protein insertion into ER membrane	5/963	17/18888	0.294117647058824	5.76873740150266	4.55927158500977	0.00126161320776156	0.0204947778240449	0.0172912830623388	GET3/EMC6/EMC7/EMC3/EMC4	5
BP	GO:0097401	synaptic vesicle lumen acidification	5/963	17/18888	0.294117647058824	5.76873740150266	4.55927158500977	0.00126161320776156	0.0204947778240449	0.0172912830623388	ATP6V1D/ATP6V1F/ATP6V0D1/ATP6V1E1/ATP6AP2	5
BP	GO:0007032	endosome organization	13/963	97/18888	0.134020618556701	2.62864116645791	3.72736034493659	0.00127083362952358	0.0205745810664564	0.0173586124311018	SQSTM1/RNASEK/CHMP2A/CHMP4A/VPS4B/VPS28/SNF8/ATP6V1D/ATP6V1F/IST1/RAB7A/ATP6AP2/VPS36	13
BP	GO:0032506	cytokinetic process	8/963	43/18888	0.186046511627907	3.64906179815982	4.03081901117841	0.00130871719462947	0.0211163287890215	0.0178156807291665	IQGAP1/RHOA/CHMP2A/ARF1/CHMP4A/VPS4B/MYH9/ANXA11	8
BP	GO:0045727	positive regulation of translation	16/963	134/18888	0.119402985074627	2.34193518389362	3.61328347291701	0.0013203059472999	0.0212315865464791	0.0179129227937764	EIF6/SH3BGRL/UPF3A/CIRBP/RPS27L/DNAJC3/NCK1/RBM4/NIBAN1/PTK2B/DHX36/USP16/HNRNPD/OGT/PRKDC/PRMT1	16
BP	GO:0002483	antigen processing and presentation of endogenous peptide antigen	6/963	25/18888	0.24	4.70728971962617	4.29918565897286	0.00132779672222201	0.0212803931051419	0.0179541005039415	B2M/HLA-A/HLA-B/HLA-E/TAPBP/TAP1	6
BP	GO:0006900	vesicle budding from membrane	12/963	86/18888	0.13953488372093	2.73679634861987	3.74163268249505	0.00135365577603383	0.0216222742017979	0.018242542899692	TRAPPC1/CHMP4A/AP2M1/SAR1A/ANXA2/TMED2/TMED10/PDCD6/ARFGAP3/TRAPPC2L/ARFGAP2/RAB7A	12
BP	GO:0070534	protein K63-linked ubiquitination	10/963	64/18888	0.15625	3.06464174454829	3.83480941946044	0.00139888997499811	0.0222703284019699	0.0187893011378693	STUB1/RNF126/GPS2/RNF167/ARIH2/RNF168/UBE2V1/UBE2G1/TRIM22/UBE2V2	10
BP	GO:0051251	positive regulation of lymphocyte activation	30/963	328/18888	0.0914634146341463	1.79393663095509	3.36200865799632	0.00147206401405479	0.0233574011000854	0.0197064558342429	B2M/HLA-A/HLA-E/PTPRC/HMGB1/ACTB/CORO1A/LYN/ZBTB1/SELENOK/RHOA/CSK/LCK/BRD2/HLA-DRB5/BRD7/SH3KBP1/PPP3CA/NCK1/SMARCE1/PTPN6/NCKAP1L/SLC39A10/SMARCC2/ARID1B/PBRM1/AKIRIN2/SMARCA2/PRKDC/DOCK8	30
BP	GO:0045619	regulation of lymphocyte differentiation	22/963	215/18888	0.102325581395349	2.0069839889879	3.44191228372321	0.00150484027513506	0.0237984011723345	0.0200785241311153	PTPRC/HMGB1/ACTB/PRELID1/IRF1/IKZF3/ZBTB1/RHOA/CD2/BRD2/BRD7/FBXO7/PTPN2/SMARCE1/SOS2/PTPN6/NCKAP1L/SMARCC2/ARID1B/PBRM1/SMARCA2/PRKDC	22
BP	GO:0007040	lysosome organization	14/963	111/18888	0.126126126126126	2.47380090370745	3.60954330273897	0.00152924129225646	0.024025185565187	0.0202698603419589	CORO1A/RNASEK/LAMP1/CHMP2A/CHMP4A/ATP6V1D/ATP6V1F/RAB14/TCIRG1/FNIP1/RAB7A/ATP6AP2/TPP1/TMEM165	14
BP	GO:0080171	lytic vacuole organization	14/963	111/18888	0.126126126126126	2.47380090370745	3.60954330273897	0.00152924129225646	0.024025185565187	0.0202698603419589	CORO1A/RNASEK/LAMP1/CHMP2A/CHMP4A/ATP6V1D/ATP6V1F/RAB14/TCIRG1/FNIP1/RAB7A/ATP6AP2/TPP1/TMEM165	14
BP	GO:0006413	translational initiation	15/963	124/18888	0.120967741935484	2.37262586674706	3.55439231127095	0.00161717709462895	0.0253234026358946	0.0213651558869357	PPP1CA/EIF3G/PAIP2/EIF6/SH3BGRL/EIF4A1/TMED2/COPS5/DNAJC3/NCK1/RBM4/EIF2AK1/EIF3J/EIF4EBP2/EIF5B	15
BP	GO:0001911	negative regulation of leukocyte mediated cytotoxicity	6/963	26/18888	0.230769230769231	4.52624011502516	4.17032341996555	0.0016525390796155	0.025503239943432	0.0215168832106713	HLA-A/HLA-B/HLA-E/PTPRC/SERPINB9/NCKAP1L	6
BP	GO:0032469	endoplasmic reticulum calcium ion homeostasis	6/963	26/18888	0.230769230769231	4.52624011502516	4.17032341996555	0.0016525390796155	0.025503239943432	0.0215168832106713	BAX/SELENOK/TMBIM6/TMCO1/FIS1/BCAP31	6
BP	GO:0045185	maintenance of protein location	12/963	88/18888	0.136363636363636	2.67459643160578	3.64953576828995	0.00165685808876638	0.025503239943432	0.0215168832106713	TMSB4X/HSPA5/PARK7/YWHAB/RER1/TMED2/SP100/SORL1/TWF2/KDELR2/VPS13C/TXN	12
BP	GO:0045824	negative regulation of innate immune response	12/963	88/18888	0.136363636363636	2.67459643160578	3.64953576828995	0.00165685808876638	0.025503239943432	0.0215168832106713	HLA-A/HLA-B/HLA-E/YWHAZ/LYAR/ISG15/CD96/ATG12/SERPINB9/ADAR/PTPN2/NLRC5	12
BP	GO:0045050	protein insertion into ER membrane by stop-transfer membrane-anchor sequence	4/963	11/18888	0.363636363636364	7.13225715094874	4.71536444574337	0.00166070092596469	0.025503239943432	0.0215168832106713	EMC6/EMC7/EMC3/EMC4	4
BP	GO:0071481	cellular response to X-ray	4/963	11/18888	0.363636363636364	7.13225715094874	4.71536444574337	0.00166070092596469	0.025503239943432	0.0215168832106713	ATM/CCND2/XRCC5/NUCKS1	4
BP	GO:1904375	regulation of protein localization to cell periphery	16/963	137/18888	0.116788321167883	2.29065193169157	3.51416584934741	0.00166797676068945	0.0255328750290154	0.0215418860995925	ACTB/VAMP8/ITGB1/ARF6/TMEM59/SQSTM1/PIK3R1/CIB1/CSK/RER1/AP2M1/TMED2/PPP2R5A/ADAM10/VTI1B/OGT	16
BP	GO:0006417	regulation of translation	38/963	451/18888	0.0842572062084257	1.65259616912227	3.25126758908577	0.00171058901046203	0.0261015115462194	0.0220216402624808	PPP1CA/GAPDH/SELENOT/DDX6/NCL/RBM8A/PAIP2/ZFP36/EIF6/CNOT6L/SH3BGRL/SHFL/SRP9/TMED2/UPF3A/CIRBP/MTPN/RPS27L/SARNP/DNAJC3/NCK1/RBM4/MAGOH/NIBAN1/PA2G4/PTK2B/SERBP1/CNOT2/DHX36/USP16/EIF2AK1/XRN1/HNRNPD/OGT/PRKDC/EIF4EBP2/EIF5B/PRMT1	38
BP	GO:0098876	vesicle-mediated transport to the plasma membrane	17/963	151/18888	0.112582781456954	2.20816570733016	3.45485640436983	0.00181395708604453	0.027590633894741	0.0232780010907759	ARF6/OPTN/CSK/EHD1/RAB8A/SORL1/SNF8/GOLGA4/RAB14/GGA1/CLSTN1/EPS15/VPS29/DEF6/RAB7A/SNX17/GOLGA7	17
BP	GO:0006096	glycolytic process	12/963	90/18888	0.133333333333333	2.61516095534787	3.55996961441491	0.00201380879952592	0.0301718854245991	0.0254557827306192	UCP2/GAPDH/TPI1/DDIT4/LDHA/ZBTB7A/EIF6/PGAM1/PRKAA1/NCOR1/PPP2CA/OGT	12
BP	GO:0040029	epigenetic regulation of gene expression	22/963	220/18888	0.1	1.9613707165109	3.32443912760948	0.00201592290051831	0.0301718854245991	0.0254557827306192	HMGB1/XIST/TRMT112/ARID4B/KDM5A/MECP2/DNMT1/UBR2/BRD7/SPTY2D1/EHMT1/METTL23/TRIP12/RNF168/ATRX/POLE3/JARID2/EPC1/MTF2/ARID1B/SMARCA5/YTHDC1	22
BP	GO:0008630	intrinsic apoptotic signaling pathway in response to DNA damage	13/963	102/18888	0.127450980392157	2.49978620731782	3.52028101726332	0.0020192717891488	0.0301718854245991	0.0254557827306192	ATM/CRIP1/DDIT4/BAX/TNFRSF1B/PIK3R1/HNRNPK/HIPK1/RPS27L/SHISA5/SNW1/USP47/PRKDC	13
BP	GO:0019080	viral gene expression	13/963	102/18888	0.127450980392157	2.49978620731782	3.52028101726332	0.0020192717891488	0.0301718854245991	0.0254557827306192	EIF3G/IFITM3/SPCS3/ZFP36/SHFL/ATG12/NUCKS1/LARP7/PSMC3/SNW1/USF2/CANX/PRMT1	13
BP	GO:0051223	regulation of protein transport	37/963	440/18888	0.0840909090909091	1.6493344661569	3.19436986606827	0.00202122543726914	0.0301718854245991	0.0254557827306192	LCP1/CDC42/UCP2/ARF6/PPIA/MIDN/PARK7/HSP90AA1/DYNLL1/SELENOK/ENSA/PIK3R1/CSK/SUMO1/RAB8A/HCLS1/PRKAR1A/SAR1A/ORAI1/BCAP31/VPS28/SP100/ERLEC1/TMED10/SORL1/SRI/PSMD9/PDCD10/PPP3CA/PCM1/IER3IP1/MPC2/RBM22/TCIRG1/RAN/TXN/UFM1	37
BP	GO:0048207	vesicle targeting, rough ER to cis-Golgi	6/963	27/18888	0.222222222222222	4.35860159224645	4.04783746417643	0.00203420165551108	0.0301718854245991	0.0254557827306192	TRAPPC1/SAR1A/TMED2/TMED10/PDCD6/TRAPPC2L	6
BP	GO:0048208	COPII vesicle coating	6/963	27/18888	0.222222222222222	4.35860159224645	4.04783746417643	0.00203420165551108	0.0301718854245991	0.0254557827306192	TRAPPC1/SAR1A/TMED2/TMED10/PDCD6/TRAPPC2L	6
BP	GO:1902410	mitotic cytokinetic process	6/963	27/18888	0.222222222222222	4.35860159224645	4.04783746417643	0.00203420165551108	0.0301718854245991	0.0254557827306192	IQGAP1/RHOA/CHMP2A/ARF1/CHMP4A/VPS4B	6
BP	GO:0034314	Arp2/3 complex-mediated actin nucleation	8/963	46/18888	0.173913043478261	3.41107950697548	3.7948271531624	0.00205792388787161	0.0304292399023988	0.0256729106820027	ARPC4/ARPC3/ACTR3/ARPC5/BRK1/ARF1/ACTR2/WASF2	8
BP	GO:0051099	positive regulation of binding	14/963	115/18888	0.121739130434783	2.38775565488284	3.45987283833989	0.00214672108221635	0.0315396652435194	0.0266097678198431	B2M/HMGB1/PARK7/EDF1/STK4/PIN1/ANXA2/LAMTOR5/DDRGK1/RAN/FLOT1/TXN/PPP2CA/USP33	14
BP	GO:1905475	regulation of protein localization to membrane	19/963	180/18888	0.105555555555556	2.07033575631706	3.34431870178054	0.00214915328705572	0.0315396652435194	0.0266097678198431	ACTB/VAMP8/ITGB1/ARF6/TMEM59/SQSTM1/PIK3R1/CIB1/CSK/ITGB1BP1/RER1/AP2M1/FIS1/TMED2/PPP2R5A/MESD/ADAM10/VTI1B/OGT	19
BP	GO:0002228	natural killer cell mediated immunity	11/963	79/18888	0.139240506329114	2.73102251666075	3.57353846441255	0.00215283309660538	0.0315396652435194	0.0266097678198431	HLA-A/HLA-B/HLA-E/CORO1A/LAMP1/CD2/CD96/SERPINB9/LYST/PTPN6/TUBB4B	11
BP	GO:1900242	regulation of synaptic vesicle endocytosis	5/963	19/18888	0.263157894736842	5.16150188555501	4.20646718729384	0.0021775828706937	0.031804696606829	0.026833372699229	ACTB/ACTG1/AP2M1/ROCK1/PPP3CC	5
BP	GO:0030901	midbrain development	12/963	91/18888	0.131868131868132	2.58642292287152	3.51609380945263	0.00221456773427065	0.0320640220675175	0.0270521635533935	CALM1/ACTB/CDC42/HSPA5/YWHAQ/DYNLL1/UQCRQ/RHOA/COX6B1/ATP5PF/CALM3/NR4A2	12
BP	GO:1900542	regulation of purine nucleotide metabolic process	12/963	91/18888	0.131868131868132	2.58642292287152	3.51609380945263	0.00221456773427065	0.0320640220675175	0.0270521635533935	TMSB4X/DDIT4/ATP5IF1/ZBTB7A/EIF6/FIS1/VCP/PGAM1/PRKAA1/NCOR1/PPP2CA/OGT	12
BP	GO:0051452	intracellular pH reduction	9/963	57/18888	0.157894736842105	3.09690113133301	3.67488490414511	0.00222212769810317	0.0320640220675175	0.0270521635533935	ATP6V0E1/RNASEK/LAMP1/ATP6V1D/ATP6V1F/TCIRG1/ATP6V0D1/RAB7A/ATP6AP2	9
BP	GO:0051235	maintenance of location	30/963	337/18888	0.0890207715133531	1.74602734407499	3.20295682993322	0.00222730429757637	0.0320640220675175	0.0270521635533935	CALM1/TMSB4X/PTPRC/HSPA5/HSP90B1/CORO1A/PARK7/LYN/BAX/EHD1/YWHAB/LCK/RER1/PAFAH1B1/PLCG2/TMED2/SP100/SORL1/SRI/TWF2/PTPN2/GHITM/PTPN6/CALM3/PTK2B/KDELR2/VPS13C/AKAP9/AUP1/TXN	30
BP	GO:0051123	RNA polymerase II preinitiation complex assembly	10/963	68/18888	0.147058823529412	2.88436870075133	3.60807519826511	0.00223561962907943	0.0320640220675175	0.0270521635533935	HMGB1/MED10/TAF7/PSMC6/MED15/MED4/GTF2A2/CAND1/TAF10/DR1	10
BP	GO:0150116	regulation of cell-substrate junction organization	10/963	68/18888	0.147058823529412	2.88436870075133	3.60807519826511	0.00223561962907943	0.0320640220675175	0.0270521635533935	ACTG1/ARF6/PIK3R1/RHOA/ITGB1BP1/RAC1/PTPRJ/ROCK1/VCL/LAMTOR2	10
BP	GO:0050863	regulation of T cell activation	33/963	382/18888	0.0863874345549738	1.69437784410628	3.17787133213278	0.00224869090479033	0.0321549334170018	0.0271288647448389	B2M/HLA-A/HLA-E/PTPRC/HMGB1/ACTB/PRELID1/CORO1A/IRF1/LYN/TNFRSF1B/ZBTB1/SELENOK/RHOA/CSK/CD2/LCK/PRKAR1A/BRD2/HLA-DRB5/BRD7/PTPN2/PPP3CA/NCK1/SMARCE1/SOS2/PTPN6/NCKAP1L/SMARCC2/ARID1B/PBRM1/SMARCA2/DOCK8	33
BP	GO:0043162	ubiquitin-dependent protein catabolic process via the multivesicular body sorting pathway	7/963	37/18888	0.189189189189189	3.71070135556117	3.82543114892632	0.00235431943693269	0.0334649691392575	0.0282341315932905	CHMP2A/RNF126/CHMP4A/VPS4B/VPS28/SNF8/VPS36	7
BP	GO:0045324	late endosome to vacuole transport	7/963	37/18888	0.189189189189189	3.71070135556117	3.82543114892632	0.00235431943693269	0.0334649691392575	0.0282341315932905	TMEM50A/CHMP2A/CHMP4A/VPS4B/VPS28/SNF8/VPS36	7
BP	GO:0043666	regulation of phosphoprotein phosphatase activity	8/963	47/18888	0.170212765957447	3.3385033472526	3.72048880102939	0.00237123840251654	0.0335658975236139	0.028319284078373	CALM1/PTPRC/HSP90B1/PPP1R12A/PPP6R1/ROCK1/CALM3/NCKAP1L	8
BP	GO:0010998	regulation of translational initiation by eIF2 alpha phosphorylation	4/963	12/18888	0.333333333333333	6.53790238836968	4.44780754070786	0.00239110117900618	0.0335658975236139	0.028319284078373	TMED2/DNAJC3/NCK1/EIF2AK1	4
BP	GO:0042797	tRNA transcription by RNA polymerase III	4/963	12/18888	0.333333333333333	6.53790238836968	4.44780754070786	0.00239110117900618	0.0335658975236139	0.028319284078373	POLR2L/GTF3C6/POLR2F/POLR2E	4
BP	GO:1905456	regulation of lymphoid progenitor cell differentiation	4/963	12/18888	0.333333333333333	6.53790238836968	4.44780754070786	0.00239110117900618	0.0335658975236139	0.028319284078373	ZBTB1/ZNHIT1/SOS2/FNIP1	4
BP	GO:0019079	viral genome replication	15/963	129/18888	0.116279069767442	2.28066362384989	3.38290762502917	0.00239656010375886	0.0335658975236139	0.028319284078373	PPIB/DDX5/PPIA/IFITM3/ISG15/DEK/SHFL/TOP2B/LAMTOR5/VCP/FAM111A/ADAR/NUCKS1/ISG20/CCNK	15
BP	GO:0006140	regulation of nucleotide metabolic process	12/963	92/18888	0.130434782608696	2.55830963023161	3.47280182958715	0.00243137739764803	0.0338549809071924	0.0285631814583294	TMSB4X/DDIT4/ATP5IF1/ZBTB7A/EIF6/FIS1/VCP/PGAM1/PRKAA1/NCOR1/PPP2CA/OGT	12
BP	GO:0046032	ADP catabolic process	12/963	92/18888	0.130434782608696	2.55830963023161	3.47280182958715	0.00243137739764803	0.0338549809071924	0.0285631814583294	UCP2/GAPDH/TPI1/DDIT4/LDHA/ZBTB7A/EIF6/PGAM1/PRKAA1/NCOR1/PPP2CA/OGT	12
BP	GO:0001778	plasma membrane repair	6/963	28/18888	0.214285714285714	4.20293724966622	3.93116844652536	0.00247883908071396	0.0344155100275868	0.0290360954742137	AHNAK/CHMP2A/CHMP4A/ANXA2/VPS4B/MYH9	6
BP	GO:0051650	establishment of vesicle localization	20/963	196/18888	0.102040816326531	2.00139869031725	3.26642145952162	0.00249074515489503	0.0344805764051556	0.0290909914658678	TRAPPC1/BLOC1S1/CHMP2A/MECP2/ITGA4/SAR1A/PAFAH1B1/VPS4B/TMED2/TMED10/PDCD6/ARFGAP3/SNF8/COPS5/TMEM230/TCIRG1/TRAPPC2L/CCDC186/ARFGAP2/RAB7A	20
BP	GO:0030042	actin filament depolymerization	9/963	58/18888	0.155172413793103	3.04350628424106	3.61268308712847	0.00251367698999785	0.0344980497247981	0.0291057335683962	CFL1/WDR1/SH3BP1/TMOD3/MTPN/TWF2/CAPZB/ADD3/CAPZA1	9
BP	GO:0045010	actin nucleation	9/963	58/18888	0.155172413793103	3.04350628424106	3.61268308712847	0.00251367698999785	0.0344980497247981	0.0291057335683962	ARPC4/CORO1A/ARPC3/ACTR3/ARPC5/BRK1/ARF1/ACTR2/WASF2	9
BP	GO:0099024	plasma membrane invagination	9/963	58/18888	0.155172413793103	3.04350628424106	3.61268308712847	0.00251367698999785	0.0344980497247981	0.0291057335683962	CDC42/RHOA/SH3BP1/ARF1/RAC1/PLCG2/ARHGAP25/MYH9/NCKAP1L	9
BP	GO:0022409	positive regulation of cell-cell adhesion	29/963	325/18888	0.0892307692307692	1.75014617780973	3.16175744940365	0.00252443081754306	0.0345463655718787	0.0291464972690539	B2M/HLA-A/HLA-E/PTPRC/HMGB1/ACTB/CORO1A/LYN/ZBTB1/SELENOK/RHOA/CSK/LCK/ITGA4/BRD2/HLA-DRB5/ETS1/BRD7/PPP3CA/NCK1/SMARCE1/PTPN6/NCKAP1L/FLOT1/SMARCC2/ARID1B/PBRM1/SMARCA2/DOCK8	29
BP	GO:0001933	negative regulation of protein phosphorylation	27/963	296/18888	0.0912162162162162	1.78908815357413	3.17156323752072	0.00257028359131034	0.0350733555202805	0.0295911145489804	CALM1/PTPRC/PPIA/PARK7/LYN/BAX/PKN1/CIB1/ITGB1BP1/PRKAR1A/TAF7/TMED2/TERF2IP/PTPRJ/ADAR/PTPN2/SNX6/DNAJC3/NCK1/NIBAN1/PTPN6/CALM3/PPP2CA/SEMA4D/FKBP8/PRKDC/PPP2R1A	27
BP	GO:1990778	protein localization to cell periphery	31/963	356/18888	0.0870786516853933	1.70793517448983	3.12552081854234	0.00266457310050893	0.0361615242430752	0.0305091939527664	MYL12A/ACTB/VAMP8/ITGB1/ARF6/TMEM59/SQSTM1/OPTN/PIK3R1/CIB1/CSK/ITGB1BP1/EHD1/RER1/AP2M1/ARL6IP5/RAB8A/TMED2/ATP1B3/PPP2R5A/SORL1/ROCK1/GOLGA4/ADAM10/GGA1/FLOT1/CLSTN1/VTI1B/RAB7A/OGT/GOLGA7	31
BP	GO:1903432	regulation of TORC1 signaling	12/963	93/18888	0.129032258064516	2.5308009245302	3.4300786368559	0.00266517096598879	0.0361615242430752	0.0305091939527664	YWHAZ/ATM/RBX1/RNF167/LAMTOR5/PRKAA1/OTUB1/LAMTOR2/WAC/FNIP1/RHEB/OGT	12
BP	GO:0006305	DNA alkylation	8/963	48/18888	0.166666666666667	3.26895119418484	3.64813058221007	0.00272072269238989	0.0365004819630733	0.030795169918594	ARID4B/MECP2/DNMT1/KMT2E/MGMT/EHMT1/ATRX/SMARCA5	8
BP	GO:0006306	DNA methylation	8/963	48/18888	0.166666666666667	3.26895119418484	3.64813058221007	0.00272072269238989	0.0365004819630733	0.030795169918594	ARID4B/MECP2/DNMT1/KMT2E/MGMT/EHMT1/ATRX/SMARCA5	8
BP	GO:0006356	regulation of transcription by RNA polymerase I	8/963	48/18888	0.166666666666667	3.26895119418484	3.64813058221007	0.00272072269238989	0.0365004819630733	0.030795169918594	LYAR/POLR2L/NCL/POLR2K/DEK/MAF1/UBTF/SMARCA5	8
BP	GO:1902459	positive regulation of stem cell population maintenance	8/963	48/18888	0.166666666666667	3.26895119418484	3.64813058221007	0.00272072269238989	0.0365004819630733	0.030795169918594	ACTB/RBBP4/RBBP7/ARID4B/BCL7C/SMARCE1/SMARCA2/OGT	8
BP	GO:0006090	pyruvate metabolic process	14/963	118/18888	0.11864406779661	2.32705000264005	3.35166964463692	0.00273430139363927	0.0365798976359136	0.0308621722979541	UCP2/GAPDH/TPI1/DDIT4/LDHA/ZBTB7A/EIF6/PGAM1/PRKAA1/MPC2/NCOR1/PPP2CA/OGT/VDAC1	14
BP	GO:0010506	regulation of autophagy	31/963	357/18888	0.0868347338935574	1.7031510423484	3.10883989489953	0.00278010170979779	0.0366436161019261	0.0309159310672161	HMGB1/TMEM59/PARK7/SQSTM1/GAPDH/ATM/ATP6V0E1/CAPNS1/OPTN/SH3GLB1/STUB1/RAB8A/ATG12/IL10RA/ROCK1/PRKAA1/FBXO7/ATP6V1D/SNX6/CAPN1/WAC/RB1CC1/VPS13C/TRIM22/ATP6V0D1/SNRNP70/ATP6V1E1/RHEB/FKBP8/USP33/VDAC1	31
BP	GO:0034244	negative regulation of transcription elongation by RNA polymerase II	5/963	20/18888	0.25	4.90342679127726	4.04821112639077	0.00278291241325624	0.0366436161019261	0.0309159310672161	SUPT4H1/RNF168/EAPP/LARP7/NELFE	5
BP	GO:0061709	reticulophagy	5/963	20/18888	0.25	4.90342679127726	4.04821112639077	0.00278291241325624	0.0366436161019261	0.0309159310672161	DDRGK1/TEX264/UFC1/RB1CC1/UFM1	5
BP	GO:1990182	exosomal secretion	5/963	20/18888	0.25	4.90342679127726	4.04821112639077	0.00278291241325624	0.0366436161019261	0.0309159310672161	CHMP2A/VPS4B/SNF8/COPS5/RAB7A	5
BP	GO:0046626	regulation of insulin receptor signaling pathway	10/963	70/18888	0.142857142857143	2.80195816644415	3.50083823698182	0.00278370887280846	0.0366436161019261	0.0309159310672161	CTSD/PTPRE/NCL/SORL1/PRKAA1/NUCKS1/PTPN2/NCK1/RBM4/OGT	10
BP	GO:1903052	positive regulation of proteolysis involved in protein catabolic process	15/963	131/18888	0.114503816793893	2.24584433188271	3.31652129988104	0.00278509896252076	0.0366436161019261	0.0309159310672161	ELOB/ATP5IF1/RBX1/SUMO1/NUB1/STUB1/BCAP31/VCP/DDRGK1/PSMC6/PSMC5/PSMC3/PTK2B/AGTPBP1/PSMC1	15
BP	GO:0031396	regulation of protein ubiquitination	20/963	198/18888	0.101010101010101	1.98118254193021	3.21693886970703	0.0028033643766657	0.0367826051180092	0.0310331950083178	TCF25/HSPA5/PPIA/PARK7/SQSTM1/HSP90AA1/RASSF5/UBE2L3/ISG15/RBX1/STUB1/GPS2/VPS28/IVNS1ABP/PDCD6/UBE2V1/CENPX/UBE2V2/HUWE1/OGT	20
BP	GO:0031098	stress-activated protein kinase signaling cascade	9/963	59/18888	0.152542372881356	2.99192143196578	3.55180925095815	0.00283473980277612	0.0370923761590651	0.031294546402385	PPIA/MAP2K2/LYN/TAOK3/CCDC88C/CCM2/ARL6IP5/PDCD10/MAP2K3	9
BP	GO:0070897	transcription preinitiation complex assembly	11/963	82/18888	0.134146341463415	2.63110705873414	3.43088553609876	0.00290524592413378	0.0379110779608277	0.0319852786815764	HMGB1/MED10/TAF7/PSMC6/MED15/UBTF/MED4/GTF2A2/CAND1/TAF10/DR1	11
BP	GO:0019364	pyridine nucleotide catabolic process	12/963	94/18888	0.127659574468085	2.50387751043945	3.38790974342821	0.00291691056740908	0.0379595773023045	0.0320261971950149	UCP2/GAPDH/TPI1/DDIT4/LDHA/ZBTB7A/EIF6/PGAM1/PRKAA1/NCOR1/PPP2CA/OGT	12
BP	GO:0007159	leukocyte cell-cell adhesion	35/963	419/18888	0.0835322195704057	1.63837649350553	3.06286079811735	0.0029334006444168	0.0380704387981919	0.0321197301682709	B2M/HLA-A/HLA-E/PTPRC/HMGB1/ACTB/ITGB1/CORO1A/IRF1/LYN/ZBTB1/SELENOK/RHOA/CSK/FERMT3/LCK/PRKAR1A/ITGA4/BRD2/HLA-DRB5/ETS1/BRD7/ROCK1/PTPN2/PPP3CA/NCK1/SMARCE1/PTPN6/NCKAP1L/SMARCC2/ARID1B/PBRM1/SEMA4D/SMARCA2/DOCK8	35
BP	GO:0016226	iron-sulfur cluster assembly	6/963	29/18888	0.206896551724138	4.05800837898808	3.81982433620893	0.00299267011731177	0.0383190146924424	0.0323294516976703	CIAO2B/GLRX5/CIAO1/ISCA1/HSPA9/NDUFAB1	6
BP	GO:0019076	viral release from host cell	6/963	29/18888	0.206896551724138	4.05800837898808	3.81982433620893	0.00299267011731177	0.0383190146924424	0.0323294516976703	PPIA/CHMP2A/CHMP4A/VPS4B/IST1/RAB7A	6
BP	GO:0031163	metallo-sulfur cluster assembly	6/963	29/18888	0.206896551724138	4.05800837898808	3.81982433620893	0.00299267011731177	0.0383190146924424	0.0323294516976703	CIAO2B/GLRX5/CIAO1/ISCA1/HSPA9/NDUFAB1	6
BP	GO:0031342	negative regulation of cell killing	6/963	29/18888	0.206896551724138	4.05800837898808	3.81982433620893	0.00299267011731177	0.0383190146924424	0.0323294516976703	HLA-A/HLA-B/HLA-E/PTPRC/SERPINB9/NCKAP1L	6
BP	GO:0035891	exit from host cell	6/963	29/18888	0.206896551724138	4.05800837898808	3.81982433620893	0.00299267011731177	0.0383190146924424	0.0323294516976703	PPIA/CHMP2A/CHMP4A/VPS4B/IST1/RAB7A	6
BP	GO:0007004	telomere maintenance via telomerase	10/963	71/18888	0.140845070422535	2.76249396691677	3.44863056111131	0.00309535738501681	0.0395278793337975	0.0333493612998715	HSP90AA1/ATM/XRCC5/TERF2IP/NOP10/TINF2/CCT6A/XRN1/RFC1/CCT7	10
BP	GO:0009137	purine nucleoside diphosphate catabolic process	12/963	95/18888	0.126315789473684	2.4775209050664	3.34628118577568	0.00318758669486157	0.0404747577743673	0.0341482352023887	UCP2/GAPDH/TPI1/DDIT4/LDHA/ZBTB7A/EIF6/PGAM1/PRKAA1/NCOR1/PPP2CA/OGT	12
BP	GO:0009181	purine ribonucleoside diphosphate catabolic process	12/963	95/18888	0.126315789473684	2.4775209050664	3.34628118577568	0.00318758669486157	0.0404747577743673	0.0341482352023887	UCP2/GAPDH/TPI1/DDIT4/LDHA/ZBTB7A/EIF6/PGAM1/PRKAA1/NCOR1/PPP2CA/OGT	12
BP	GO:0071346	cellular response to type II interferon	14/963	120/18888	0.116666666666667	2.28826583592939	3.28134705864669	0.00319492958143561	0.0404747577743673	0.0341482352023887	CALM1/CDC42/ACTG1/GAPDH/IRF1/ACTR3/ACTR2/SP100/GBP4/PTPN2/CDC37/WAS/GBP2/NLRC5	14
BP	GO:0045860	positive regulation of protein kinase activity	24/963	257/18888	0.0933852140077821	1.83163024109968	3.1113137176527	0.00320472960882176	0.0404915042638431	0.0341623640840147	CALM1/IQGAP1/PTPRC/CCND3/PPIA/MAP2K2/PARK7/HSP90AA1/TAOK3/RHOA/CIB1/SYAP1/ITGB1BP1/CCND2/JTB/XRCC5/PDCD10/LCP2/MAP2K3/CALM3/PTK2B/ABI1/TXN/PPP2CA	24
BP	GO:0050685	positive regulation of mRNA processing	7/963	39/18888	0.179487179487179	3.5204089783529	3.65194489597965	0.0032196211003183	0.0405723228894992	0.0342305501236452	NCL/THRAP3/UPF3A/CIRBP/SNW1/DHX36/SNRNP70	7
BP	GO:0009304	tRNA transcription	4/963	13/18888	0.307692307692308	6.03498682003355	4.20912269579789	0.00331549062124285	0.0413440814805636	0.0348816767847124	POLR2L/GTF3C6/POLR2F/POLR2E	4
BP	GO:0061795	Golgi lumen acidification	4/963	13/18888	0.307692307692308	6.03498682003355	4.20912269579789	0.00331549062124285	0.0413440814805636	0.0348816767847124	RNASEK/ATP6V1D/ATP6V1F/ATP6AP2	4
BP	GO:0090158	endoplasmic reticulum membrane organization	4/963	13/18888	0.307692307692308	6.03498682003355	4.20912269579789	0.00331549062124285	0.0413440814805636	0.0348816767847124	REEP5/ARL6IP1/TMED2/RTN4	4
BP	GO:2000622	regulation of nuclear-transcribed mRNA catabolic process, nonsense-mediated decay	4/963	13/18888	0.307692307692308	6.03498682003355	4.20912269579789	0.00331549062124285	0.0413440814805636	0.0348816767847124	RBM8A/HNRNPAB/UPF3A/MAGOH	4
BP	GO:0002696	positive regulation of leukocyte activation	31/963	362/18888	0.0856353591160221	1.67962685668061	3.02620984237771	0.00342410510650424	0.0423813893341713	0.0357568452726809	B2M/HLA-A/HLA-E/PTPRC/HMGB1/ACTB/CORO1A/LYN/ZBTB1/SELENOK/RHOA/CSK/CD2/LCK/BRD2/HLA-DRB5/BRD7/SH3KBP1/PPP3CA/NCK1/SMARCE1/PTPN6/NCKAP1L/SLC39A10/SMARCC2/ARID1B/PBRM1/AKIRIN2/SMARCA2/PRKDC/DOCK8	31
BP	GO:0031333	negative regulation of protein-containing complex assembly	16/963	147/18888	0.108843537414966	2.13482526967173	3.20152086424778	0.00342658711366309	0.0423813893341713	0.0357568452726809	TMSB4X/HMGB1/CDC42/HSPA5/PARK7/TMOD3/SORL1/MTPN/TWF2/CAPZB/CARD8/MAPRE1/CRBN/ADD3/RIOK3/CAPZA1	16
BP	GO:0010822	positive regulation of mitochondrion organization	10/963	72/18888	0.138888888888889	2.72412599515403	3.39732149914171	0.00343417036690207	0.0423813893341713	0.0357568452726809	PARK7/BAX/ATP5IF1/STUB1/FIS1/FBXO7/RALBP1/DDHD1/SSBP1/VDAC1	10
BP	GO:0140238	presynaptic endocytosis	10/963	72/18888	0.138888888888889	2.72412599515403	3.39732149914171	0.00343417036690207	0.0423813893341713	0.0357568452726809	ACTB/ACTG1/ARF6/AAK1/AP2M1/AP2B1/ROCK1/AP2S1/PPP3CC/CANX	10
BP	GO:0002716	negative regulation of natural killer cell mediated immunity	5/963	21/18888	0.238095238095238	4.66993027740691	3.90014800015488	0.00350115574239122	0.0428756918606678	0.0361738844315077	HLA-A/HLA-B/HLA-E/CD96/SERPINB9	5
BP	GO:0033962	P-body assembly	5/963	21/18888	0.238095238095238	4.66993027740691	3.90014800015488	0.00350115574239122	0.0428756918606678	0.0361738844315077	DDX6/LSM3/CNOT6L/DYNC1H1/CNOT2	5
BP	GO:0097734	extracellular exosome biogenesis	5/963	21/18888	0.238095238095238	4.66993027740691	3.90014800015488	0.00350115574239122	0.0428756918606678	0.0361738844315077	CHMP2A/VPS4B/SNF8/COPS5/RAB7A	5
BP	GO:0043154	negative regulation of cysteine-type endopeptidase activity involved in apoptotic process	8/963	50/18888	0.16	3.13819314641745	3.50896947787557	0.00353931159854219	0.0432321027995844	0.0364745855410405	DNAJB6/CARD16/PARK7/ARL6IP1/LAMTOR5/FNIP1/IFI6/USP47	8
BP	GO:0043470	regulation of carbohydrate catabolic process	9/963	61/18888	0.147540983606557	2.89382564731117	3.43383483033979	0.00357358555018141	0.0435393994583327	0.0367338493181913	PPP1CA/DDIT4/ZBTB7A/EIF6/PGAM1/PRKAA1/NCOR1/PPP2CA/OGT	9
BP	GO:0009615	response to virus	34/963	409/18888	0.0831295843520782	1.63047932423889	2.98784677456131	0.00360110720527287	0.0437630738228581	0.0369225616225648	CFL1/PTPRC/VAMP8/HSP90AA1/IFITM3/IRF1/DDIT4/BAX/SELENOK/ISG15/ARF1/SHFL/ATG12/PSMA2/LAMTOR5/IVNS1ABP/IRF2/ADAR/IRF3/LYST/DNAJC3/NCK1/ISG20/CARD8/HNRNPUL1/IFNAR2/GBP2/RIOK3/DDX17/AUP1/TRIM22/DHX36/NLRC5/IFI6	34
BP	GO:1902905	positive regulation of supramolecular fiber organization	18/963	175/18888	0.102857142857143	2.01740987983979	3.13406729720521	0.00366558553806035	0.0444335952532391	0.037488275286388	CDC42/EVL/ARF6/WDR1/RHOA/ITGB1BP1/BRK1/MECP2/VASP/RAC1/WASF2/NCK1/NCKAP1L/MAPRE1/PTK2B/AKAP9/RICTOR/CDC42EP3	18
BP	GO:0032200	telomere organization	19/963	189/18888	0.100529100529101	1.97174833934959	3.11200703409076	0.00371678137885115	0.0447356635235504	0.0377431279132837	HNRNPA2B1/HSP90AA1/ATM/SMG1/XRCC5/TERF2IP/SP100/NOP10/TINF2/ATRX/YY1/DHX36/CCT6A/XRN1/HNRNPD/PRKDC/PPP1R10/RFC1/CCT7	19
BP	GO:0060759	regulation of response to cytokine stimulus	19/963	189/18888	0.100529100529101	1.97174833934959	3.11200703409076	0.00371678137885115	0.0447356635235504	0.0377431279132837	PTPRC/CARD16/CASP8/SIGIRR/ISG15/TLE5/CPNE1/CASP4/HIPK1/GPS2/PAFAH1B1/RNF113A/ADAR/PTPN2/IRF3/CDC37/PTPN6/CARD8/NLRC5	19
BP	GO:0045814	negative regulation of gene expression, epigenetic	15/963	135/18888	0.111111111111111	2.17930079612323	3.18728684830018	0.00371860519657653	0.0447356635235504	0.0377431279132837	HMGB1/XIST/KDM5A/MECP2/DNMT1/UBR2/SPTY2D1/EHMT1/TRIP12/ATRX/POLE3/JARID2/EPC1/SMARCA5/YTHDC1	15
BP	GO:0072526	pyridine-containing compound catabolic process	12/963	97/18888	0.123711340206186	2.4264379998073	3.2645917004271	0.00378984820217089	0.0453931743658978	0.038297864646182	UCP2/GAPDH/TPI1/DDIT4/LDHA/ZBTB7A/EIF6/PGAM1/PRKAA1/NCOR1/PPP2CA/OGT	12
BP	GO:0032481	positive regulation of type I interferon production	10/963	73/18888	0.136986301369863	2.68680920069987	3.34688146558011	0.00380177339747888	0.0453931743658978	0.038297864646182	HSP90AA1/GAPDH/IRF1/ISG15/PLCG2/IRF3/TRAF3IP3/FLOT1/RIOK3/DHX36	10
BP	GO:2000036	regulation of stem cell population maintenance	10/963	73/18888	0.136986301369863	2.68680920069987	3.34688146558011	0.00380177339747888	0.0453931743658978	0.038297864646182	ACTB/RBBP4/RBBP7/ARID4B/BCL7C/SMARCE1/CNOT2/ZC3H13/SMARCA2/OGT	10
BP	GO:0010639	negative regulation of organelle organization	31/963	365/18888	0.0849315068493151	1.66582170443392	2.97723947464808	0.00386830015816252	0.0460723230807586	0.0388708570821528	TMSB4X/SUB1/PRELID1/CORO1A/ATM/PIK3R1/CIB1/ZNF207/AURKAIP1/BUB3/TMOD3/TERF2IP/TINF2/WASF2/MTPN/TWF2/CAPZB/GHITM/MAP4/IK/ATRX/MAPRE1/WAS/FNIP1/ADD3/CAPZA1/RAD21/HUWE1/RAB7A/XRN1/SMARCA5	31
BP	GO:0010821	regulation of mitochondrion organization	16/963	149/18888	0.10738255033557	2.10616989692446	3.14200459367974	0.00391741691467689	0.0465144998690585	0.0392439181651142	PRELID1/PARK7/SQSTM1/BAX/ATP5IF1/STUB1/FIS1/FBXO7/GHITM/RALBP1/VPS13C/DDHD1/HUWE1/FKBP8/SSBP1/VDAC1	16
BP	GO:0009135	purine nucleoside diphosphate metabolic process	13/963	110/18888	0.118181818181818	2.31798357405834	3.21326633850649	0.00394438284065509	0.0465144998690585	0.0392439181651142	GUK1/UCP2/GAPDH/TPI1/DDIT4/LDHA/ZBTB7A/EIF6/PGAM1/PRKAA1/NCOR1/PPP2CA/OGT	13
BP	GO:0009179	purine ribonucleoside diphosphate metabolic process	13/963	110/18888	0.118181818181818	2.31798357405834	3.21326633850649	0.00394438284065509	0.0465144998690585	0.0392439181651142	GUK1/UCP2/GAPDH/TPI1/DDIT4/LDHA/ZBTB7A/EIF6/PGAM1/PRKAA1/NCOR1/PPP2CA/OGT	13
BP	GO:2001252	positive regulation of chromosome organization	13/963	110/18888	0.118181818181818	2.31798357405834	3.21326633850649	0.00394438284065509	0.0465144998690585	0.0392439181651142	HNRNPA2B1/ATM/XRCC5/TERF2IP/TINF2/ATRX/YY1/DHX36/RAD21/CCT6A/HNRNPD/PPP1R10/CCT7	13
BP	GO:0030518	intracellular steroid hormone receptor signaling pathway	14/963	123/18888	0.113821138211382	2.23245447407745	3.17844139823279	0.00400321229270623	0.0468743816916126	0.039547547631908	DDX5/PARK7/RHOA/PKN1/ZBTB7A/TAF7/TMF1/DDRGK1/NCOR1/DDX17/CNOT2/RWDD1/UFM1/NR3C1	14
BP	GO:0006110	regulation of glycolytic process	8/963	51/18888	0.156862745098039	3.07665994746808	3.44199042179353	0.00401415873364103	0.0468743816916126	0.039547547631908	DDIT4/ZBTB7A/EIF6/PGAM1/PRKAA1/NCOR1/PPP2CA/OGT	8
BP	GO:0030811	regulation of nucleotide catabolic process	8/963	51/18888	0.156862745098039	3.07665994746808	3.44199042179353	0.00401415873364103	0.0468743816916126	0.039547547631908	DDIT4/ZBTB7A/EIF6/PGAM1/PRKAA1/NCOR1/PPP2CA/OGT	8
BP	GO:0033121	regulation of purine nucleotide catabolic process	8/963	51/18888	0.156862745098039	3.07665994746808	3.44199042179353	0.00401415873364103	0.0468743816916126	0.039547547631908	DDIT4/ZBTB7A/EIF6/PGAM1/PRKAA1/NCOR1/PPP2CA/OGT	8
BP	GO:0009191	ribonucleoside diphosphate catabolic process	12/963	98/18888	0.122448979591837	2.4016784283807	3.22450525475476	0.00412354991223763	0.0479174559144694	0.0404275811603167	UCP2/GAPDH/TPI1/DDIT4/LDHA/ZBTB7A/EIF6/PGAM1/PRKAA1/NCOR1/PPP2CA/OGT	12
BP	GO:0046031	ADP metabolic process	12/963	98/18888	0.122448979591837	2.4016784283807	3.22450525475476	0.00412354991223763	0.0479174559144694	0.0404275811603167	UCP2/GAPDH/TPI1/DDIT4/LDHA/ZBTB7A/EIF6/PGAM1/PRKAA1/NCOR1/PPP2CA/OGT	12
BP	GO:0001959	regulation of cytokine-mediated signaling pathway	18/963	177/18888	0.101694915254237	1.99461428797719	3.08146953961302	0.00413480532079887	0.0479316267284839	0.0404395369647881	PTPRC/CARD16/CASP8/SIGIRR/ISG15/CPNE1/CASP4/HIPK1/GPS2/PAFAH1B1/RNF113A/ADAR/PTPN2/IRF3/CDC37/PTPN6/CARD8/NLRC5	18
BP	GO:0140694	non-membrane-bounded organelle assembly	34/963	413/18888	0.0823244552058111	1.61468775693392	2.9275371639348	0.00418840393964446	0.0484353927741936	0.0408645604204384	LCP1/AKAP13/ITGB1/ACTG1/SQSTM1/DDX6/WDR1/RHOA/ZNF207/LSM3/CHMP2A/EIF6/CNOT6L/CCDC69/CHMP4A/XRCC5/PRKAR1A/VPS4B/TMOD3/PRRC2C/PPP1R35/PRKAA1/CIRBP/MRPL20/RPS27L/SMC1A/CENPX/MAPRE1/NCOR1/DYNC1H1/CNOT2/AUP1/PRKDC/EIF5B	34
BP	GO:0150117	positive regulation of cell-substrate junction organization	6/963	31/18888	0.193548387096774	3.7962013867953	3.61142038143085	0.00425339879353857	0.0490681947776334	0.0413984505000398	ARF6/PIK3R1/ITGB1BP1/RAC1/PTPRJ/ROCK1	6
BP	GO:0120034	positive regulation of plasma membrane bounded cell projection assembly	13/963	111/18888	0.117117117117117	2.29710083915691	3.17678027960099	0.0042647587603406	0.0490806935888836	0.0414089956489126	CDC42/HSP90AA1/DYNLL1/ACTR3/PIK3R1/BRK1/ACTR2/RAC1/PPP1R35/WASF2/TWF2/DOCK11/CDC42EP3	13
BP	GO:0010988	regulation of low-density lipoprotein particle clearance	5/963	22/18888	0.227272727272727	4.45766071934296	3.7611344030137	0.00434334648131304	0.0497453784046788	0.0419697850068568	CSK/HNRNPK/ANXA2/CNPY2/MYLIP	5
BP	GO:0043555	regulation of translation in response to stress	5/963	22/18888	0.227272727272727	4.45766071934296	3.7611344030137	0.00434334648131304	0.0497453784046788	0.0419697850068568	TMED2/DNAJC3/NCK1/RBM4/EIF2AK1	5
CC	GO:0005681	spliceosomal complex	59/984	208/19894	0.283653846153846	5.73476586929331	15.6586155528387	6.95963956739539e-29	4.47504824183524e-26	2.76187801779796e-26	DDX5/SNRPB/HNRNPA2B1/BUD31/CCDC12/NCL/RBM8A/PRPF38B/SF3B2/SRSF2/LSM3/FRG1/RALY/C9orf78/HNRNPK/SNRPD3/SF3B5/SRRM1/DDX46/HNRNPA3/PNN/SYF2/HNRNPF/IVNS1ABP/SRRM2/SNRPB2/RNF113A/CIRBP/ADAR/TXNL4A/ALYREF/HNRNPM/IK/LUC7L3/MAGOH/PDCD7/ZMAT2/LSM7/RBM22/LUC7L2/RBM5/PRPF40A/WAC/SNW1/SNRPD1/SNRPG/SNRNP70/CDC5L/HNRNPR/CWC15/DDX39B/SNRPC/SF3B6/RHEB/SNRNP200/SRSF1/CDC40/CTNNBL1/PRPF31	59
CC	GO:0098798	mitochondrial protein-containing complex	68/984	305/19894	0.222950819672131	4.50750366520059	14.0813355042407	2.7322466512327e-26	8.78417298371313e-24	5.42135256586699e-24	COX8A/NDUFS6/UQCR10/ATP5ME/COX6A1/BAX/NDUFC2/COX7B/NDUFA13/ATP5MF/UQCR11/ATP5MC3/NDUFB8/NDUFA12/UQCRQ/COX6B1/COX6C/ATP5PF/MRPS6/AURKAIP1/NDUFA1/TOMM5/NDUFA3/NDUFA6/CYC1/NDUFA2/NDUFS8/SUCLG1/COX7A2/MRPL28/ATP5F1D/TIMM8B/COX5A/MRPL20/NDUFB10/NDUFV1/ATP5F1B/HSD17B10/NDUFA11/MRPS26/MRPL51/MPC2/UQCRFS1/ROMO1/MRPL41/MRPL33/MRPL47/NDUFA9/NDUFA5/NDUFS2/NDUFA7/MICOS10/MRPL18/NDUFB3/HSPA9/NDUFAB1/ATP5F1C/S…	68
CC	GO:0098800	inner mitochondrial membrane protein complex	48/984	162/19894	0.296296296296296	5.99036434808793	14.5480952137681	1.22602632930924e-24	2.6277830991528e-22	1.6217962321038e-22	COX8A/NDUFS6/UQCR10/ATP5ME/COX6A1/NDUFC2/COX7B/NDUFA13/ATP5MF/UQCR11/ATP5MC3/NDUFB8/NDUFA12/UQCRQ/COX6B1/COX6C/ATP5PF/NDUFA1/NDUFA3/NDUFA6/CYC1/NDUFA2/NDUFS8/COX7A2/ATP5F1D/COX5A/NDUFB10/NDUFV1/ATP5F1B/NDUFA11/MPC2/UQCRFS1/ROMO1/NDUFA9/NDUFA5/NDUFS2/NDUFA7/MICOS10/NDUFB3/HSPA9/NDUFAB1/ATP5F1C/SDHC/NDUFA10/MPC1/SDHD/NDUFS7/SDHA	48
CC	GO:0005746	mitochondrial respirasome	37/984	97/19894	0.381443298969072	7.71182214399464	15.1157096555359	1.22947012571646e-23	1.97637322708922e-21	1.2197637826187e-21	COX8A/NDUFS6/UQCR10/RAB5IF/COX6A1/NDUFC2/COX7B/NDUFA13/UQCR11/NDUFB8/NDUFA12/UQCRQ/COX6B1/COX6C/NDUFA1/NDUFA3/NDUFA6/CYC1/NDUFA2/NDUFS8/COX7A2/COX5A/NDUFB10/NDUFV1/NDUFA11/UQCRFS1/NDUFA9/NDUFA5/NDUFS2/NDUFA7/NDUFB3/NDUFAB1/SDHC/NDUFA10/SDHD/NDUFS7/SDHA	37
CC	GO:0070469	respirasome	38/984	105/19894	0.361904761904762	7.31680216802168	14.8040971727514	2.83875377775233e-23	3.6506373581895e-21	2.25307405097396e-21	COX8A/NDUFS6/UQCR10/RAB5IF/COX6A1/NDUFC2/COX7B/NDUFA13/UQCR11/NDUFB8/NDUFA12/UQCRQ/COX6B1/COX6C/NDUFA1/NDUFA3/NDUFA6/CYC1/NDUFA2/NDUFS8/COX7A2/COX5A/NDUFB10/CYCS/NDUFV1/NDUFA11/UQCRFS1/NDUFA9/NDUFA5/NDUFS2/NDUFA7/NDUFB3/NDUFAB1/SDHC/NDUFA10/SDHD/NDUFS7/SDHA	38
CC	GO:0098803	respiratory chain complex	36/984	94/19894	0.382978723404255	7.74286455630514	14.9478143003025	4.19130945874579e-23	4.49168663662257e-21	2.77214678236344e-21	COX8A/NDUFS6/UQCR10/COX6A1/NDUFC2/COX7B/NDUFA13/UQCR11/NDUFB8/NDUFA12/UQCRQ/COX6B1/COX6C/NDUFA1/NDUFA3/NDUFA6/CYC1/NDUFA2/NDUFS8/COX7A2/COX5A/NDUFB10/NDUFV1/NDUFA11/UQCRFS1/NDUFA9/NDUFA5/NDUFS2/NDUFA7/NDUFB3/NDUFAB1/SDHC/NDUFA10/SDHD/NDUFS7/SDHA	36
CC	GO:0000502	proteasome complex	29/984	62/19894	0.467741935483871	9.45656307369525	15.2127737526045	7.80900933892884e-22	7.1731328641875e-20	4.42706243725741e-20	PSME1/PSME2/PSMA7/PSMB8/PSMB3/PSMD8/PSMB1/PSMA6/PSMA5/PSMB6/PSMB2/PSMD13/PSMA2/VCP/PSMA4/PSMD9/PSMC6/PSME4/ADRM1/PSMC5/PSMA3/PSMD4/PSMD2/RAD23B/PSMD7/PSMC3/PSMC1/PSMD14/PSMA1	29
CC	GO:1905368	peptidase complex	38/984	122/19894	0.311475409836066	6.29724776755964	13.3877263663155	1.27038343760819e-20	1.02107068797758e-18	6.30177047339853e-19	PSME1/PSME2/SPCS2/PSMA7/PSMB8/PSMB3/SEC11A/PSMD8/PSMB1/PSMA6/CAPNS1/PSMA5/PSMB6/SPCS3/SF3B5/PSMB2/PSMD13/PSMA2/VCP/CAPN2/PSMA4/PSMD9/PSMC6/PSME4/ADRM1/PSMC5/PSMA3/CAPN1/PSMD4/PSMD2/RAD23B/PSMD7/PSMC3/SEC11C/PSMC1/PSMD14/TAF10/PSMA1	38
CC	GO:0071013	catalytic step 2 spliceosome	33/984	91/19894	0.362637362637363	7.33161350844278	13.8092955795365	2.03770128699042e-20	1.4558243639276e-18	8.98495187363025e-19	DDX5/SNRPB/HNRNPA2B1/BUD31/RBM8A/SF3B2/LSM3/FRG1/RALY/HNRNPK/SNRPD3/SRRM1/HNRNPA3/PNN/SYF2/HNRNPF/SRRM2/SNRPB2/ALYREF/HNRNPM/MAGOH/LSM7/RBM22/SNW1/SNRPD1/SNRPG/CDC5L/HNRNPR/CWC15/SF3B6/SNRNP200/SRSF1/CDC40	33
CC	GO:1905369	endopeptidase complex	32/984	86/19894	0.372093023255814	7.52278313480809	13.8281403143919	3.09668110316168e-20	1.99116594933296e-18	1.22889344830732e-18	PSME1/PSME2/PSMA7/PSMB8/PSMB3/PSMD8/PSMB1/PSMA6/CAPNS1/PSMA5/PSMB6/PSMB2/PSMD13/PSMA2/VCP/CAPN2/PSMA4/PSMD9/PSMC6/PSME4/ADRM1/PSMC5/PSMA3/CAPN1/PSMD4/PSMD2/RAD23B/PSMD7/PSMC3/PSMC1/PSMD14/PSMA1	32
CC	GO:0016607	nuclear speck	70/984	416/19894	0.168269230769231	3.40197975297061	11.2939471975355	1.27341852064462e-19	7.4437100797681e-18	4.59405533285188e-18	RBM39/DDX5/STK17A/SON/RBM8A/SRSF9/SRSF3/SF3B2/SRSF2/RNPS1/SUMO1/PIN1/FIBP/TMEM179B/SRRM1/HIPK1/THRAP3/BRD2/DDX46/ERBIN/PNN/PNISR/SYF2/KMT2E/SAP18/SRRM2/PRKAA1/CDK13/SNRPB2/RNF113A/TRIP12/DDX39A/SRSF11/PSME4/ALYREF/SARNP/RBM4/IK/LUC7L3/MAGOH/PABPN1/EAPP/HP1BP3/LUC7L2/PRPF40A/NXT1/WAC/SRSF10/IL16/SNW1/DDX17/RBM25/TRIM22/DHX36/SRSF4/ZC3H13/SNRNP70/CDC5L/CWC15/DDX39B/CIR1/NR3C1/SRSF1/CBX4/WTAP/FYTTD1…	70
CC	GO:0005684	U2-type spliceosomal complex	32/984	95/19894	0.336842105263158	6.81009841677364	12.9486827297894	1.00173062210347e-18	5.36760658343775e-17	3.31274074151761e-17	SNRPB/BUD31/CCDC12/RBM8A/SF3B2/LSM3/SNRPD3/SF3B5/DDX46/SYF2/SRRM2/SNRPB2/RNF113A/TXNL4A/IK/LUC7L3/ZMAT2/LSM7/RBM22/LUC7L2/PRPF40A/SNW1/SNRPD1/SNRPG/SNRNP70/CDC5L/CWC15/SNRPC/SF3B6/SNRNP200/CDC40/PRPF31	32
CC	GO:0005743	mitochondrial inner membrane	74/984	499/19894	0.148296593186373	2.99818335858709	10.3119938344619	1.7623163758176e-17	8.71668792039011e-16	5.37970262091687e-16	UCP2/COX8A/NDUFS6/UQCR10/ATP5ME/LYN/RAB5IF/COX6A1/NDUFC2/COX7B/NDUFA13/PET100/ATP5MF/UQCR11/ATP5MC3/NDUFB8/NDUFA12/UQCRQ/TMEM160/COX6B1/COX6C/ATP5PF/MRPS6/AURKAIP1/NDUFA1/NDUFA3/NDUFA6/CYC1/NDUFA2/NDUFS8/COX7A2/MRPL28/ATP5F1D/TIMM8B/COX5A/MRPL20/NDUFB10/CYCS/NDUFV1/ATP5F1B/COX20/NDUFA11/GHITM/MRPS26/MRPL51/COQ10B/MPC2/UQCRFS1/ROMO1/MRPL41/MRPL33/MRPL47/NDUFA9/NDUFA5/NDUFS2/NDUFA7/MICOS10/COX16/MR…	74
CC	GO:1990204	oxidoreductase complex	33/984	131/19894	0.251908396946565	5.09295289517781	10.7213107788352	4.74380747071625e-15	2.17876300262182e-13	1.34467324545867e-13	NDUFS6/UQCR10/NDUFC2/NDUFA13/UQCR11/NDUFB8/NDUFA12/UQCRQ/P4HB/LDHA/NDUFA1/NDUFA3/NDUFA6/CYC1/RAC1/NDUFA2/NDUFS8/NDUFB10/NDUFV1/NDUFA11/UQCRFS1/NDUFA9/NDUFA5/NDUFS2/NDUFA7/NDUFB3/NDUFAB1/SDHC/IDH3G/NDUFA10/SDHD/NDUFS7/SDHA	33
CC	GO:1904949	ATPase complex	35/984	149/19894	0.23489932885906	4.74907240683145	10.4782877198829	7.10622893579561e-15	3.04620347047772e-13	1.88003390090873e-13	ACTB/ATP6V0E1/ATP5ME/ATP5MF/ATP5MC3/RBBP4/ATP5PF/RNASEK/RBBP7/C17orf49/ZNHIT1/DEK/VPS4B/BRD7/VCP/BCL7C/ATP5F1D/BPTF/ATP6V1D/ATP6V1F/ATP5F1B/SMARCE1/POLE3/TCIRG1/YY1/SMARCC2/ATP6V0D1/ATP5F1C/ARID1B/PBRM1/ATP6V1E1/SMARCA2/CHD4/SMARCA5/ATP6AP2	35
CC	GO:0005747	mitochondrial respiratory chain complex I	21/984	51/19894	0.411764705882353	8.32484457197513	11.9476299166594	8.57250787836981e-15	3.06229031432877e-13	1.88996226324294e-13	NDUFS6/NDUFC2/NDUFA13/NDUFB8/NDUFA12/NDUFA1/NDUFA3/NDUFA6/NDUFA2/NDUFS8/NDUFB10/NDUFV1/NDUFA11/NDUFA9/NDUFA5/NDUFS2/NDUFA7/NDUFB3/NDUFAB1/NDUFA10/NDUFS7	21
CC	GO:0030964	NADH dehydrogenase complex	21/984	51/19894	0.411764705882353	8.32484457197513	11.9476299166594	8.57250787836981e-15	3.06229031432877e-13	1.88996226324294e-13	NDUFS6/NDUFC2/NDUFA13/NDUFB8/NDUFA12/NDUFA1/NDUFA3/NDUFA6/NDUFA2/NDUFS8/NDUFB10/NDUFV1/NDUFA11/NDUFA9/NDUFA5/NDUFS2/NDUFA7/NDUFB3/NDUFAB1/NDUFA10/NDUFS7	21
CC	GO:0045271	respiratory chain complex I	21/984	51/19894	0.411764705882353	8.32484457197513	11.9476299166594	8.57250787836981e-15	3.06229031432877e-13	1.88996226324294e-13	NDUFS6/NDUFC2/NDUFA13/NDUFB8/NDUFA12/NDUFA1/NDUFA3/NDUFA6/NDUFA2/NDUFS8/NDUFB10/NDUFV1/NDUFA11/NDUFA9/NDUFA5/NDUFS2/NDUFA7/NDUFB3/NDUFAB1/NDUFA10/NDUFS7	21
CC	GO:0140534	endoplasmic reticulum protein-containing complex	31/984	126/19894	0.246031746031746	4.97414182475158	10.2082005627438	6.42650254246431e-14	2.17486375516029e-12	1.34226673601609e-12	B2M/HLA-A/PPIB/TAPBP/HSPA5/HSP90B1/SPCS2/SEC11A/SSR4/SPCS3/SEC61B/P4HB/DAD1/TAP1/SEC61G/ARL6IP1/SRP9/DDOST/GET3/VCP/KRTCAP2/EMC6/TMEM258/EMC7/OSTC/UFD1/SRPRA/SEC11C/ORMDL1/EMC3/EMC4	31
CC	GO:0022624	proteasome accessory complex	14/984	24/19894	0.583333333333333	11.7935298102981	12.0690228279033	5.91194241294988e-13	1.90068948576339e-11	1.17305383667479e-11	PSME1/PSME2/PSMD8/PSMD13/PSMD9/PSMC6/ADRM1/PSMC5/PSMD4/PSMD2/PSMD7/PSMC3/PSMC1/PSMD14	14
CC	GO:0005774	vacuolar membrane	62/984	487/19894	0.127310061601643	2.57388858282833	8.02160345057962	7.79838298242261e-12	2.38779059890368e-10	1.47367939066332e-10	B2M/CTSD/CD164/VAMP8/BLOC1S1/MAP1LC3B/TMEM59/IFITM3/ATP6V0E1/LYN/NDUFC2/SH3GLB1/RAB2A/RNASEK/AHNAK/LAMP1/CHMP2A/YWHAB/B4GALT1/CPNE1/CHMP4A/TMEM179B/AP2M1/ATG12/RAB5C/AP2B1/ANXA2/RNF167/DDOST/HLA-DRB5/LAMTOR5/CCZ1/ATP6V1D/ATP6V1F/AP2S1/GABARAPL1/TMEM9B/RAB14/TRAF3IP3/TEX264/M6PR/LRBA/LAMTOR2/TCIRG1/FNIP1/FLOT1/GNB2/RB1CC1/VPS13C/ATRAID/ATP6V0D1/GNB1/NEU1/ATP11B/VTI1B/ATP6V1E1/RHEB/RAB7A/SLC3A2/CLT…	62
CC	GO:0005839	proteasome core complex	12/984	20/19894	0.6	12.130487804878	11.3602654472828	1.75161757052833e-11	5.11950044477143e-10	3.15961638320182e-10	PSMA7/PSMB8/PSMB3/PSMB1/PSMA6/PSMA5/PSMB6/PSMB2/PSMA2/PSMA4/PSMA3/PSMA1	12
CC	GO:0101002	ficolin-1-rich granule	34/984	185/19894	0.183783783783784	3.71564491320589	8.46502954583908	2.85204621993238e-11	7.97332921485445e-10	4.92092185315565e-10	CTSD/HMGB1/SRP14/PPIA/HSP90AA1/DYNLL1/PSMB1/PSMA5/ARPC5/RHOA/LAMP1/ACTR2/TMEM179B/PSMD13/RAC1/PDAP1/PSMA2/VCP/PGAM1/CDK13/VCL/CAPN1/COPB1/PSMD2/CSNK2B/NCKAP1L/PSMD7/TCIRG1/PSMC3/PSMD14/HUWE1/CAND1/ATP6AP2/DYNLT1	34
CC	GO:0071011	precatalytic spliceosome	18/984	53/19894	0.339622641509434	6.86631385181776	9.75491246580242	3.36776702086329e-11	9.02280914339622e-10	5.56863231081342e-10	SNRPB/PRPF38B/SF3B2/LSM3/SNRPD3/SF3B5/SRRM2/SNRPB2/RNF113A/TXNL4A/IK/ZMAT2/LSM7/SNRPD1/SNRPG/SF3B6/SNRNP200/PRPF31	18
CC	GO:0005838	proteasome regulatory particle	12/984	21/19894	0.571428571428571	11.5528455284553	11.0369592284791	3.90302081170637e-11	1.00385695277088e-09	6.1955319832139e-10	PSMD8/PSMD13/PSMD9/PSMC6/ADRM1/PSMC5/PSMD4/PSMD2/PSMD7/PSMC3/PSMC1/PSMD14	12
CC	GO:0120114	Sm-like protein family complex	26/984	118/19894	0.220338983050847	4.45469891139589	8.58586204711062	9.69245140876979e-11	2.3970177907073e-09	1.47937416239118e-09	SNRPB/SF3B2/LSM3/SNRPD3/SF3B5/LSM1/DDX46/SNRPB2/TXNL4A/LUC7L3/ZMAT2/LSM7/LARP7/LUC7L2/PRPF40A/SNRNP27/LSM10/SNRPD1/SNRPG/SNRNP70/DDX39B/SNRPC/SF3B6/STRAP/SNRNP200/PRPF31	26
CC	GO:0030532	small nuclear ribonucleoprotein complex	24/984	106/19894	0.226415094339623	4.57754256787851	8.42439492574233	2.79729961716767e-10	6.66171723644004e-09	4.11143062640238e-09	SNRPB/SF3B2/LSM3/SNRPD3/SF3B5/DDX46/SNRPB2/TXNL4A/LUC7L3/ZMAT2/LSM7/LARP7/LUC7L2/PRPF40A/SNRNP27/LSM10/SNRPD1/SNRPG/SNRNP70/DDX39B/SNRPC/SF3B6/SNRNP200/PRPF31	24
CC	GO:0005765	lysosomal membrane	55/984	443/19894	0.124153498871332	2.51007083998605	7.33212978183478	3.15051884705589e-10	6.98546075398943e-09	4.31123631702385e-09	B2M/CTSD/CD164/VAMP8/BLOC1S1/TMEM59/IFITM3/ATP6V0E1/LYN/NDUFC2/RAB2A/RNASEK/AHNAK/LAMP1/CHMP2A/B4GALT1/CPNE1/CHMP4A/TMEM179B/AP2M1/RAB5C/AP2B1/ANXA2/RNF167/DDOST/HLA-DRB5/LAMTOR5/CCZ1/ATP6V1D/ATP6V1F/AP2S1/TMEM9B/RAB14/TRAF3IP3/M6PR/LRBA/LAMTOR2/TCIRG1/FNIP1/FLOT1/GNB2/VPS13C/ATRAID/ATP6V0D1/GNB1/NEU1/ATP11B/VTI1B/ATP6V1E1/RHEB/RAB7A/SLC3A2/CLTA/ATP6AP2/TMEM165	55
CC	GO:0098852	lytic vacuole membrane	55/984	443/19894	0.124153498871332	2.51007083998605	7.33212978183478	3.15051884705589e-10	6.98546075398943e-09	4.31123631702385e-09	B2M/CTSD/CD164/VAMP8/BLOC1S1/TMEM59/IFITM3/ATP6V0E1/LYN/NDUFC2/RAB2A/RNASEK/AHNAK/LAMP1/CHMP2A/B4GALT1/CPNE1/CHMP4A/TMEM179B/AP2M1/RAB5C/AP2B1/ANXA2/RNF167/DDOST/HLA-DRB5/LAMTOR5/CCZ1/ATP6V1D/ATP6V1F/AP2S1/TMEM9B/RAB14/TRAF3IP3/M6PR/LRBA/LAMTOR2/TCIRG1/FNIP1/FLOT1/GNB2/VPS13C/ATRAID/ATP6V0D1/GNB1/NEU1/ATP11B/VTI1B/ATP6V1E1/RHEB/RAB7A/SLC3A2/CLTA/ATP6AP2/TMEM165	55
CC	GO:0071007	U2-type catalytic step 2 spliceosome	13/984	30/19894	0.433333333333333	8.76090785907859	9.7037975554692	5.3567163934027e-10	1.14812288031931e-08	7.08590203618532e-09	SNRPB/BUD31/SNRPD3/SYF2/SRRM2/SNRPB2/RBM22/SNW1/SNRPD1/SNRPG/CDC5L/CWC15/CDC40	13
CC	GO:0042470	melanosome	24/984	112/19894	0.214285714285714	4.33231707317073	8.06718760876571	9.29701611523752e-10	1.83162671351508e-08	1.13043017270228e-08	PPIB/CTSD/YWHAZ/ITGB1/HSPA5/HSP90B1/HSP90AA1/P4HB/RAB2A/LAMP1/YWHAB/RAB5C/RAC1/ANXA2/ATP1B3/TMED10/ANXA11/RAN/FLOT1/GNA13/RAB7A/SLC3A2/CANX/TPP1	24
CC	GO:0048770	pigment granule	24/984	112/19894	0.214285714285714	4.33231707317073	8.06718760876571	9.29701611523752e-10	1.83162671351508e-08	1.13043017270228e-08	PPIB/CTSD/YWHAZ/ITGB1/HSPA5/HSP90B1/HSP90AA1/P4HB/RAB2A/LAMP1/YWHAB/RAB5C/RAC1/ANXA2/ATP1B3/TMED10/ANXA11/RAN/FLOT1/GNA13/RAB7A/SLC3A2/CANX/TPP1	24
CC	GO:0030055	cell-substrate junction	53/984	431/19894	0.122969837587007	2.48614019202837	7.11533659605144	9.40026151570725e-10	1.83162671351508e-08	1.13043017270228e-08	B2M/CFL1/LCP1/IQGAP1/PPIB/PTPRC/ACTB/YWHAZ/CDC42/ITGB1/EVL/ACTG1/ARF6/HSPA5/HSP90B1/PPIA/ARPC3/MAP2K2/YWHAQ/CAP1/PPP1R12A/ACTR3/ARPC5/RHOA/P4HB/AHNAK/TPM4/YWHAB/HNRNPK/FERMT3/ARF1/ACTR2/APBB1IP/ITGA4/VASP/RAC1/ERBIN/IRF2/SH3KBP1/CAPN2/ARHGAP26/VCL/MYH9/CAPN1/ADAM10/MAPRE1/PTK2B/FLOT1/IL16/GNB2/HSPA9/GNA13/USP33	53
CC	GO:0071005	U2-type precatalytic spliceosome	16/984	50/19894	0.32	6.46959349593496	8.83338927399211	1.14492975063403e-09	2.16526420487553e-08	1.33634215476479e-08	SNRPB/SF3B2/LSM3/SNRPD3/SF3B5/SRRM2/SNRPB2/RNF113A/TXNL4A/IK/ZMAT2/LSM7/SNRPD1/SNRPG/SNRNP200/PRPF31	16
CC	GO:0097525	spliceosomal snRNP complex	22/984	96/19894	0.229166666666667	4.63317242547425	8.13978421730097	1.20710052035407e-09	2.21761609882191e-08	1.36865231931875e-08	SNRPB/SF3B2/LSM3/SNRPD3/SF3B5/DDX46/SNRPB2/TXNL4A/LUC7L3/ZMAT2/LSM7/LUC7L2/PRPF40A/SNRNP27/SNRPD1/SNRPG/SNRNP70/DDX39B/SNRPC/SF3B6/SNRNP200/PRPF31	22
CC	GO:0030027	lamellipodium	33/984	203/19894	0.16256157635468	3.28658536585366	7.46970548214324	1.53904694958284e-09	2.74890885717157e-08	1.69655175436471e-08	CFL1/ACTB/ITGB1/EVL/CORO1A/ARPC3/ACTR3/CASP8/ARPC5/RHOA/CIB1/P4HB/ITGB1BP1/PSTPIP1/BRK1/SH3BP1/APBB1IP/SPATA13/VASP/RAC1/ROCK1/WASF2/TWF2/CAPZB/NRBP1/PTK2B/FLOT1/ABI1/FGD3/PHACTR4/MYO9B/FAM89B/DOCK8	33
CC	GO:1904813	ficolin-1-rich granule lumen	25/984	124/19894	0.201612903225806	4.07610477314451	7.83809562586725	1.6117025467452e-09	2.80087766907342e-08	1.72862549110368e-08	CTSD/HMGB1/SRP14/PPIA/HSP90AA1/PSMB1/PSMA5/ARPC5/ACTR2/PSMD13/PDAP1/PSMA2/VCP/PGAM1/CDK13/VCL/CAPN1/PSMD2/CSNK2B/PSMD7/PSMC3/PSMD14/HUWE1/CAND1/DYNLT1	25
CC	GO:0005925	focal adhesion	51/984	421/19894	0.121140142517815	2.4491483691559	6.85550409385407	3.27914752455121e-09	5.54866278496429e-08	3.42448370292467e-08	B2M/CFL1/LCP1/IQGAP1/PPIB/PTPRC/ACTB/YWHAZ/CDC42/ITGB1/EVL/ACTG1/ARF6/HSPA5/HSP90B1/PPIA/ARPC3/MAP2K2/YWHAQ/CAP1/PPP1R12A/ACTR3/ARPC5/RHOA/P4HB/AHNAK/TPM4/YWHAB/HNRNPK/ARF1/ACTR2/APBB1IP/ITGA4/VASP/RAC1/IRF2/SH3KBP1/CAPN2/ARHGAP26/VCL/MYH9/CAPN1/ADAM10/MAPRE1/PTK2B/FLOT1/IL16/GNB2/HSPA9/GNA13/USP33	51
CC	GO:0035770	ribonucleoprotein granule	38/984	272/19894	0.139705882352941	2.82450083692013	6.91128511228704	7.32240686721941e-09	1.20725836298002e-07	7.45087014559168e-08	IQGAP1/ACTB/CDC42/SQSTM1/DDX6/SERPINB1/NCL/PSMA6/MCRIP1/HELZ/ZFP36/LSM3/SUMO1/HNRNPK/SMG1/LSM1/SHFL/HNRNPL/RAC1/PRRC2C/EID1/PSMA2/VCP/ROCK1/SNRPB2/PSMA4/CIRBP/SARNP/RBM4/ISG20/PSMC3/TIAL1/CNOT2/DHX36/SNRPG/XRN1/UPF2/EIF4EBP2	38
CC	GO:0035145	exon-exon junction complex	10/984	20/19894	0.5	10.1087398373984	9.2967805416161	9.83716538873868e-09	1.58132433623974e-07	9.75950355672232e-08	RBM8A/RNPS1/THRAP3/PNN/SAP18/UPF3A/ALYREF/MAGOH/UPF2/SRSF1	10
CC	GO:0036464	cytoplasmic ribonucleoprotein granule	36/984	255/19894	0.141176470588235	2.85423242467719	6.7979270929005	1.37505761896337e-08	2.15649280242305e-07	1.33092868382334e-07	IQGAP1/ACTB/CDC42/SQSTM1/DDX6/SERPINB1/NCL/PSMA6/MCRIP1/HELZ/ZFP36/LSM3/HNRNPK/SMG1/LSM1/SHFL/RAC1/PRRC2C/EID1/PSMA2/VCP/ROCK1/SNRPB2/PSMA4/CIRBP/SARNP/RBM4/ISG20/PSMC3/TIAL1/CNOT2/DHX36/SNRPG/XRN1/UPF2/EIF4EBP2	36
CC	GO:0016469	proton-transporting two-sector ATPase complex	15/984	52/19894	0.288461538461538	5.83196529080675	7.9585634169959	1.86944194135865e-08	2.86202659117527e-07	1.76636494208574e-07	ATP6V0E1/ATP5ME/ATP5MF/ATP5MC3/ATP5PF/RNASEK/ATP5F1D/ATP6V1D/ATP6V1F/ATP5F1B/TCIRG1/ATP6V0D1/ATP5F1C/ATP6V1E1/ATP6AP2	15
CC	GO:0034774	secretory granule lumen	41/984	322/19894	0.127329192546584	2.57427536231884	6.4967021608017	2.83617462756114e-08	4.24107043144608e-07	2.61747327929143e-07	B2M/TMSB4X/CTSD/HMGB1/SRP14/TRAPPC1/PPIA/HSP90AA1/CAP1/SERPINB1/PSMB1/PSMA5/ARPC5/FERMT3/ACTR2/XRCC5/PSMD13/ANXA2/PSMA2/VCP/PGAM1/ROCK1/DNAJC3/VCL/TEX264/PA2G4/PTPN6/PSMD2/CSNK2B/PSMD7/PSMC3/TUBB4B/DYNC1H1/ACAA1/PSMD14/NEU1/HUWE1/VTI1B/IST1/CAND1/DYNLT1	41
CC	GO:0060205	cytoplasmic vesicle lumen	41/984	325/19894	0.126153846153846	2.55051282051282	6.42887011395599	3.68973938100295e-08	5.39205095905658e-07	3.32782714506725e-07	B2M/TMSB4X/CTSD/HMGB1/SRP14/TRAPPC1/PPIA/HSP90AA1/CAP1/SERPINB1/PSMB1/PSMA5/ARPC5/FERMT3/ACTR2/XRCC5/PSMD13/ANXA2/PSMA2/VCP/PGAM1/ROCK1/DNAJC3/VCL/TEX264/PA2G4/PTPN6/PSMD2/CSNK2B/PSMD7/PSMC3/TUBB4B/DYNC1H1/ACAA1/PSMD14/NEU1/HUWE1/VTI1B/IST1/CAND1/DYNLT1	41
CC	GO:0031983	vesicle lumen	41/984	326/19894	0.125766871165644	2.54268916155419	6.40642777895668	4.02436548784092e-08	5.7503711304038e-07	3.54897260565152e-07	B2M/TMSB4X/CTSD/HMGB1/SRP14/TRAPPC1/PPIA/HSP90AA1/CAP1/SERPINB1/PSMB1/PSMA5/ARPC5/FERMT3/ACTR2/XRCC5/PSMD13/ANXA2/PSMA2/VCP/PGAM1/ROCK1/DNAJC3/VCL/TEX264/PA2G4/PTPN6/PSMD2/CSNK2B/PSMD7/PSMC3/TUBB4B/DYNC1H1/ACAA1/PSMD14/NEU1/HUWE1/VTI1B/IST1/CAND1/DYNLT1	41
[truncated: 245 more rows]

## Sheet: GO_degdownCD8T_result
ONTOLOGY	Description	GeneRatio	BgRatio	RichFactor	FoldEnrichment	zScore	pvalue	p.adjust	qvalue	Count
[truncated: 628 more rows]
