# Supplementary material for: Decoding the distinct immune landscape and possible regulatory mechanisms of autoimmune hepatitis through integrated single-cell and bulk RNA sequencing
Source: PLoS One. 2025 Dec 4;20(12):e0335605. doi: 10.1371/journal.pone.0335605 (PMC12677505; doi:10.1371/journal.pone.0335605)
Supplement: S4 Table — (XLSX) [file pone.0335605.s005.xlsx]

## Sheet: net_ligand_receptor
	source	target	ligand	receptor	prob	pval	interaction_name	interaction_name_2	pathway_name	annotation	evidence
1	CD8+ T-cells	B-cells	TGFB1	TGFbR1_R2	3.08340484994811e-05	0.01	TGFB1_TGFBR1_TGFBR2	TGFB1 - (TGFBR1+TGFBR2)	TGFb	Secreted Signaling	KEGG: hsa04350
2	Monocytes	B-cells	TGFB1	TGFbR1_R2	2.92139113004915e-05	0	TGFB1_TGFBR1_TGFBR2	TGFB1 - (TGFBR1+TGFBR2)	TGFb	Secreted Signaling	KEGG: hsa04350
3	NK cells	B-cells	TGFB1	TGFbR1_R2	2.86839094841827e-05	0	TGFB1_TGFBR1_TGFBR2	TGFB1 - (TGFBR1+TGFBR2)	TGFb	Secreted Signaling	KEGG: hsa04350
4	CD8+ T-cells	CD4+ T-cells	TGFB1	TGFbR1_R2	0.000216285497342526	0	TGFB1_TGFBR1_TGFBR2	TGFB1 - (TGFBR1+TGFBR2)	TGFb	Secreted Signaling	KEGG: hsa04350
5	Monocytes	CD4+ T-cells	TGFB1	TGFbR1_R2	0.000204923207176938	0	TGFB1_TGFBR1_TGFBR2	TGFB1 - (TGFBR1+TGFBR2)	TGFb	Secreted Signaling	KEGG: hsa04350
6	NK cells	CD4+ T-cells	TGFB1	TGFbR1_R2	0.000201193134876414	0	TGFB1_TGFBR1_TGFBR2	TGFB1 - (TGFBR1+TGFBR2)	TGFb	Secreted Signaling	KEGG: hsa04350
7	CD8+ T-cells	CD8+ T-cells	TGFB1	TGFbR1_R2	8.08955612722374e-05	0	TGFB1_TGFBR1_TGFBR2	TGFB1 - (TGFBR1+TGFBR2)	TGFb	Secreted Signaling	KEGG: hsa04350
8	Monocytes	CD8+ T-cells	TGFB1	TGFbR1_R2	7.66481275791609e-05	0	TGFB1_TGFBR1_TGFBR2	TGFB1 - (TGFBR1+TGFBR2)	TGFb	Secreted Signaling	KEGG: hsa04350
9	NK cells	CD8+ T-cells	TGFB1	TGFbR1_R2	7.52397779107683e-05	0	TGFB1_TGFBR1_TGFBR2	TGFB1 - (TGFBR1+TGFBR2)	TGFb	Secreted Signaling	KEGG: hsa04350
10	CD4+ T-cells	Monocytes	TGFB1	TGFbR1_R2	0.000187746995083071	0	TGFB1_TGFBR1_TGFBR2	TGFB1 - (TGFBR1+TGFBR2)	TGFb	Secreted Signaling	KEGG: hsa04350
11	CD8+ T-cells	Monocytes	TGFB1	TGFbR1_R2	0.000102881139528714	0	TGFB1_TGFBR1_TGFBR2	TGFB1 - (TGFBR1+TGFBR2)	TGFb	Secreted Signaling	KEGG: hsa04350
12	Monocytes	Monocytes	TGFB1	TGFbR1_R2	9.74826256117968e-05	0	TGFB1_TGFBR1_TGFBR2	TGFB1 - (TGFBR1+TGFBR2)	TGFb	Secreted Signaling	KEGG: hsa04350
13	NK cells	Monocytes	TGFB1	TGFbR1_R2	9.56728104428179e-05	0	TGFB1_TGFBR1_TGFBR2	TGFB1 - (TGFBR1+TGFBR2)	TGFb	Secreted Signaling	KEGG: hsa04350
14	CD4+ T-cells	NK cells	TGFB1	TGFbR1_R2	0.000244679351089142	0	TGFB1_TGFBR1_TGFBR2	TGFB1 - (TGFBR1+TGFBR2)	TGFb	Secreted Signaling	KEGG: hsa04350
15	CD8+ T-cells	NK cells	TGFB1	TGFbR1_R2	0.000133887343942237	0	TGFB1_TGFBR1_TGFBR2	TGFB1 - (TGFBR1+TGFBR2)	TGFb	Secreted Signaling	KEGG: hsa04350
16	Monocytes	NK cells	TGFB1	TGFbR1_R2	0.000126871771252188	0	TGFB1_TGFBR1_TGFBR2	TGFB1 - (TGFBR1+TGFBR2)	TGFb	Secreted Signaling	KEGG: hsa04350
17	NK cells	NK cells	TGFB1	TGFbR1_R2	0.000124459784285598	0	TGFB1_TGFBR1_TGFBR2	TGFB1 - (TGFBR1+TGFBR2)	TGFb	Secreted Signaling	KEGG: hsa04350
18	CD8+ T-cells	B-cells	TGFB2	TGFbR1_R2	4.41430129386416e-06	0.01	TGFB2_TGFBR1_TGFBR2	TGFB2 - (TGFBR1+TGFBR2)	TGFb	Secreted Signaling	KEGG: hsa04350
19	Monocytes	B-cells	TGFB2	TGFbR1_R2	4.19361501583626e-06	0	TGFB2_TGFBR1_TGFBR2	TGFB2 - (TGFBR1+TGFBR2)	TGFb	Secreted Signaling	KEGG: hsa04350
20	NK cells	B-cells	TGFB2	TGFbR1_R2	4.10765313250142e-06	0	TGFB2_TGFBR1_TGFBR2	TGFB2 - (TGFBR1+TGFBR2)	TGFb	Secreted Signaling	KEGG: hsa04350
21	CD8+ T-cells	CD4+ T-cells	TGFB2	TGFbR1_R2	3.09742312144736e-05	0	TGFB2_TGFBR1_TGFBR2	TGFB2 - (TGFBR1+TGFBR2)	TGFb	Secreted Signaling	KEGG: hsa04350
22	Monocytes	CD4+ T-cells	TGFB2	TGFbR1_R2	2.94257619778731e-05	0	TGFB2_TGFBR1_TGFBR2	TGFB2 - (TGFBR1+TGFBR2)	TGFb	Secreted Signaling	KEGG: hsa04350
23	NK cells	CD4+ T-cells	TGFB2	TGFbR1_R2	2.88223351112461e-05	0	TGFB2_TGFBR1_TGFBR2	TGFB2 - (TGFBR1+TGFBR2)	TGFb	Secreted Signaling	KEGG: hsa04350
24	CD8+ T-cells	CD8+ T-cells	TGFB2	TGFbR1_R2	1.159586011737e-05	0	TGFB2_TGFBR1_TGFBR2	TGFB2 - (TGFBR1+TGFBR2)	TGFb	Secreted Signaling	KEGG: hsa04350
25	Monocytes	CD8+ T-cells	TGFB2	TGFbR1_R2	1.101620102606e-05	0	TGFB2_TGFBR1_TGFBR2	TGFB2 - (TGFBR1+TGFBR2)	TGFb	Secreted Signaling	KEGG: hsa04350
26	NK cells	CD8+ T-cells	TGFB2	TGFbR1_R2	1.07900273738057e-05	0	TGFB2_TGFBR1_TGFBR2	TGFB2 - (TGFBR1+TGFBR2)	TGFb	Secreted Signaling	KEGG: hsa04350
27	CD4+ T-cells	Monocytes	TGFB2	TGFbR1_R2	2.69805412423235e-05	0	TGFB2_TGFBR1_TGFBR2	TGFB2 - (TGFBR1+TGFBR2)	TGFb	Secreted Signaling	KEGG: hsa04350
28	CD8+ T-cells	Monocytes	TGFB2	TGFbR1_R2	1.47626864787603e-05	0	TGFB2_TGFBR1_TGFBR2	TGFB2 - (TGFBR1+TGFBR2)	TGFb	Secreted Signaling	KEGG: hsa04350
29	Monocytes	Monocytes	TGFB2	TGFbR1_R2	1.40247839676798e-05	0	TGFB2_TGFBR1_TGFBR2	TGFB2 - (TGFBR1+TGFBR2)	TGFb	Secreted Signaling	KEGG: hsa04350
30	NK cells	Monocytes	TGFB2	TGFbR1_R2	1.37364618593804e-05	0	TGFB2_TGFBR1_TGFBR2	TGFB2 - (TGFBR1+TGFBR2)	TGFb	Secreted Signaling	KEGG: hsa04350
31	CD4+ T-cells	NK cells	TGFB2	TGFbR1_R2	3.52044462178528e-05	0	TGFB2_TGFBR1_TGFBR2	TGFB2 - (TGFBR1+TGFBR2)	TGFb	Secreted Signaling	KEGG: hsa04350
32	CD8+ T-cells	NK cells	TGFB2	TGFbR1_R2	1.92585319566812e-05	0	TGFB2_TGFBR1_TGFBR2	TGFB2 - (TGFBR1+TGFBR2)	TGFb	Secreted Signaling	KEGG: hsa04350
33	Monocytes	NK cells	TGFB2	TGFbR1_R2	1.82960949201941e-05	0	TGFB2_TGFBR1_TGFBR2	TGFB2 - (TGFBR1+TGFBR2)	TGFb	Secreted Signaling	KEGG: hsa04350
34	NK cells	NK cells	TGFB2	TGFbR1_R2	1.79188057962068e-05	0	TGFB2_TGFBR1_TGFBR2	TGFB2 - (TGFBR1+TGFBR2)	TGFb	Secreted Signaling	KEGG: hsa04350
35	Monocytes	B-cells	TGFB1	ACVR1B_TGFbR2	5.20379583597033e-06	0	TGFB1_ACVR1B_TGFBR2	TGFB1 - (ACVR1B+TGFBR2)	TGFb	Secreted Signaling	PMID: 27449815
36	NK cells	B-cells	TGFB1	ACVR1B_TGFbR2	5.11107897404943e-06	0	TGFB1_ACVR1B_TGFBR2	TGFB1 - (ACVR1B+TGFBR2)	TGFb	Secreted Signaling	PMID: 27449815
37	CD8+ T-cells	CD4+ T-cells	TGFB1	ACVR1B_TGFbR2	4.04041443647283e-05	0	TGFB1_ACVR1B_TGFBR2	TGFB1 - (ACVR1B+TGFBR2)	TGFb	Secreted Signaling	PMID: 27449815
38	Monocytes	CD4+ T-cells	TGFB1	ACVR1B_TGFbR2	3.82790736331649e-05	0	TGFB1_ACVR1B_TGFBR2	TGFB1 - (ACVR1B+TGFBR2)	TGFb	Secreted Signaling	PMID: 27449815
39	NK cells	CD4+ T-cells	TGFB1	ACVR1B_TGFbR2	3.75964873239874e-05	0	TGFB1_ACVR1B_TGFBR2	TGFB1 - (ACVR1B+TGFBR2)	TGFb	Secreted Signaling	PMID: 27449815
40	CD8+ T-cells	CD8+ T-cells	TGFB1	ACVR1B_TGFbR2	1.47849129390568e-05	0	TGFB1_ACVR1B_TGFBR2	TGFB1 - (ACVR1B+TGFBR2)	TGFb	Secreted Signaling	PMID: 27449815
41	Monocytes	CD8+ T-cells	TGFB1	ACVR1B_TGFbR2	1.40073678035014e-05	0	TGFB1_ACVR1B_TGFBR2	TGFB1 - (ACVR1B+TGFBR2)	TGFb	Secreted Signaling	PMID: 27449815
42	NK cells	CD8+ T-cells	TGFB1	ACVR1B_TGFbR2	1.37571760016647e-05	0	TGFB1_ACVR1B_TGFBR2	TGFB1 - (ACVR1B+TGFBR2)	TGFb	Secreted Signaling	PMID: 27449815
43	CD4+ T-cells	Monocytes	TGFB1	ACVR1B_TGFbR2	5.17870532215541e-05	0	TGFB1_ACVR1B_TGFBR2	TGFB1 - (ACVR1B+TGFBR2)	TGFb	Secreted Signaling	PMID: 27449815
44	CD8+ T-cells	Monocytes	TGFB1	ACVR1B_TGFbR2	2.84319543806471e-05	0	TGFB1_ACVR1B_TGFBR2	TGFB1 - (ACVR1B+TGFBR2)	TGFb	Secreted Signaling	PMID: 27449815
45	Monocytes	Monocytes	TGFB1	ACVR1B_TGFbR2	2.6937233120828e-05	0	TGFB1_ACVR1B_TGFBR2	TGFB1 - (ACVR1B+TGFBR2)	TGFb	Secreted Signaling	PMID: 27449815
46	NK cells	Monocytes	TGFB1	ACVR1B_TGFbR2	2.64530874736189e-05	0	TGFB1_ACVR1B_TGFBR2	TGFB1 - (ACVR1B+TGFBR2)	TGFb	Secreted Signaling	PMID: 27449815
47	CD4+ T-cells	NK cells	TGFB1	ACVR1B_TGFbR2	3.94694242117375e-05	0	TGFB1_ACVR1B_TGFBR2	TGFB1 - (ACVR1B+TGFBR2)	TGFb	Secreted Signaling	PMID: 27449815
48	CD8+ T-cells	NK cells	TGFB1	ACVR1B_TGFbR2	2.16708615175254e-05	0	TGFB1_ACVR1B_TGFBR2	TGFB1 - (ACVR1B+TGFBR2)	TGFb	Secreted Signaling	PMID: 27449815
49	Monocytes	NK cells	TGFB1	ACVR1B_TGFbR2	2.05315059884406e-05	0	TGFB1_ACVR1B_TGFBR2	TGFB1 - (ACVR1B+TGFBR2)	TGFb	Secreted Signaling	PMID: 27449815
50	NK cells	NK cells	TGFB1	ACVR1B_TGFbR2	2.01629334090156e-05	0	TGFB1_ACVR1B_TGFBR2	TGFB1 - (ACVR1B+TGFBR2)	TGFb	Secreted Signaling	PMID: 27449815
51	Monocytes	B-cells	TGFB2	ACVR1B_TGFbR2	7.45721440193747e-07	0	TGFB2_ACVR1B_TGFBR2	TGFB2 - (ACVR1B+TGFBR2)	TGFb	Secreted Signaling	PMID: 27449815
52	NK cells	B-cells	TGFB2	ACVR1B_TGFbR2	7.30469482171455e-07	0	TGFB2_ACVR1B_TGFBR2	TGFB2 - (ACVR1B+TGFBR2)	TGFb	Secreted Signaling	PMID: 27449815
53	CD8+ T-cells	CD4+ T-cells	TGFB2	ACVR1B_TGFbR2	5.77467808820941e-06	0	TGFB2_ACVR1B_TGFBR2	TGFB2 - (ACVR1B+TGFBR2)	TGFb	Secreted Signaling	PMID: 27449815
54	Monocytes	CD4+ T-cells	TGFB2	ACVR1B_TGFbR2	5.48594316931988e-06	0	TGFB2_ACVR1B_TGFBR2	TGFB2 - (ACVR1B+TGFBR2)	TGFb	Secreted Signaling	PMID: 27449815
55	NK cells	CD4+ T-cells	TGFB2	ACVR1B_TGFbR2	5.37372995873841e-06	0	TGFB2_ACVR1B_TGFBR2	TGFB2 - (ACVR1B+TGFBR2)	TGFb	Secreted Signaling	PMID: 27449815
56	CD8+ T-cells	CD8+ T-cells	TGFB2	ACVR1B_TGFbR2	2.11344123389254e-06	0	TGFB2_ACVR1B_TGFBR2	TGFB2 - (ACVR1B+TGFBR2)	TGFb	Secreted Signaling	PMID: 27449815
57	Monocytes	CD8+ T-cells	TGFB2	ACVR1B_TGFbR2	2.00777014896432e-06	0	TGFB2_ACVR1B_TGFBR2	TGFB2 - (ACVR1B+TGFBR2)	TGFb	Secreted Signaling	PMID: 27449815
58	NK cells	CD8+ T-cells	TGFB2	ACVR1B_TGFbR2	1.96669351609993e-06	0	TGFB2_ACVR1B_TGFBR2	TGFB2 - (ACVR1B+TGFBR2)	TGFb	Secreted Signaling	PMID: 27449815
59	CD4+ T-cells	Monocytes	TGFB2	ACVR1B_TGFbR2	7.43033173786235e-06	0	TGFB2_ACVR1B_TGFBR2	TGFB2 - (ACVR1B+TGFBR2)	TGFb	Secreted Signaling	PMID: 27449815
60	CD8+ T-cells	Monocytes	TGFB2	ACVR1B_TGFbR2	4.06668509982715e-06	0	TGFB2_ACVR1B_TGFBR2	TGFB2 - (ACVR1B+TGFBR2)	TGFb	Secreted Signaling	PMID: 27449815
61	Monocytes	Monocytes	TGFB2	ACVR1B_TGFbR2	3.86336251692e-06	0	TGFB2_ACVR1B_TGFBR2	TGFB2 - (ACVR1B+TGFBR2)	TGFb	Secreted Signaling	PMID: 27449815
62	NK cells	Monocytes	TGFB2	ACVR1B_TGFbR2	3.78426206629545e-06	0	TGFB2_ACVR1B_TGFBR2	TGFB2 - (ACVR1B+TGFBR2)	TGFb	Secreted Signaling	PMID: 27449815
63	CD4+ T-cells	NK cells	TGFB2	ACVR1B_TGFbR2	5.66268970050112e-06	0	TGFB2_ACVR1B_TGFBR2	TGFB2 - (ACVR1B+TGFBR2)	TGFb	Secreted Signaling	PMID: 27449815
64	CD8+ T-cells	NK cells	TGFB2	ACVR1B_TGFbR2	3.09926965425546e-06	0	TGFB2_ACVR1B_TGFBR2	TGFB2 - (ACVR1B+TGFBR2)	TGFb	Secreted Signaling	PMID: 27449815
65	Monocytes	NK cells	TGFB2	ACVR1B_TGFbR2	2.94431362638257e-06	0	TGFB2_ACVR1B_TGFBR2	TGFB2 - (ACVR1B+TGFBR2)	TGFb	Secreted Signaling	PMID: 27449815
66	NK cells	NK cells	TGFB2	ACVR1B_TGFbR2	2.88403916012872e-06	0	TGFB2_ACVR1B_TGFBR2	TGFB2 - (ACVR1B+TGFBR2)	TGFb	Secreted Signaling	PMID: 27449815
67	CD8+ T-cells	B-cells	TGFB1	ACVR1_TGFbR	6.01990328910682e-06	0.04	TGFB1_ACVR1_TGFBR1	TGFB1 - (ACVR1+TGFBR1)	TGFb	Secreted Signaling	PMID: 29376829
68	NK cells	B-cells	TGFB1	ACVR1_TGFbR	5.60168308423923e-06	0	TGFB1_ACVR1_TGFBR1	TGFB1 - (ACVR1+TGFBR1)	TGFb	Secreted Signaling	PMID: 29376829
69	CD8+ T-cells	CD4+ T-cells	TGFB1	ACVR1_TGFbR	4.38275690583559e-05	0	TGFB1_ACVR1_TGFBR1	TGFB1 - (ACVR1+TGFBR1)	TGFb	Secreted Signaling	PMID: 29376829
70	Monocytes	CD4+ T-cells	TGFB1	ACVR1_TGFbR	3.78148101645531e-05	0	TGFB1_ACVR1_TGFBR1	TGFB1 - (ACVR1+TGFBR1)	TGFb	Secreted Signaling	PMID: 29376829
71	NK cells	CD4+ T-cells	TGFB1	ACVR1_TGFbR	4.07822200585292e-05	0	TGFB1_ACVR1_TGFBR1	TGFB1 - (ACVR1+TGFBR1)	TGFb	Secreted Signaling	PMID: 29376829
72	CD8+ T-cells	CD8+ T-cells	TGFB1	ACVR1_TGFbR	1.66066115015825e-05	0	TGFB1_ACVR1_TGFBR1	TGFB1 - (ACVR1+TGFBR1)	TGFb	Secreted Signaling	PMID: 29376829
73	Monocytes	CD8+ T-cells	TGFB1	ACVR1_TGFbR	1.43284215993008e-05	0	TGFB1_ACVR1_TGFBR1	TGFB1 - (ACVR1+TGFBR1)	TGFb	Secreted Signaling	PMID: 29376829
74	NK cells	CD8+ T-cells	TGFB1	ACVR1_TGFbR	1.54522290213029e-05	0	TGFB1_ACVR1_TGFBR1	TGFB1 - (ACVR1+TGFBR1)	TGFb	Secreted Signaling	PMID: 29376829
75	CD4+ T-cells	Monocytes	TGFB1	ACVR1_TGFbR	4.24451879542691e-05	0	TGFB1_ACVR1_TGFBR1	TGFB1 - (ACVR1+TGFBR1)	TGFb	Secreted Signaling	PMID: 29376829
76	CD8+ T-cells	Monocytes	TGFB1	ACVR1_TGFbR	2.33049091386479e-05	0	TGFB1_ACVR1_TGFBR1	TGFB1 - (ACVR1+TGFBR1)	TGFb	Secreted Signaling	PMID: 29376829
77	Monocytes	Monocytes	TGFB1	ACVR1_TGFbR	2.01080728243841e-05	0	TGFB1_ACVR1_TGFBR1	TGFB1 - (ACVR1+TGFBR1)	TGFb	Secreted Signaling	PMID: 29376829
78	NK cells	Monocytes	TGFB1	ACVR1_TGFbR	2.16835360584736e-05	0	TGFB1_ACVR1_TGFBR1	TGFB1 - (ACVR1+TGFBR1)	TGFb	Secreted Signaling	PMID: 29376829
79	B-cells	NK cells	TGFB1	ACVR1_TGFbR	4.99546066724841e-06	0.01	TGFB1_ACVR1_TGFBR1	TGFB1 - (ACVR1+TGFBR1)	TGFb	Secreted Signaling	PMID: 29376829
80	CD4+ T-cells	NK cells	TGFB1	ACVR1_TGFbR	5.80814510096146e-05	0	TGFB1_ACVR1_TGFBR1	TGFB1 - (ACVR1+TGFBR1)	TGFb	Secreted Signaling	PMID: 29376829
81	CD8+ T-cells	NK cells	TGFB1	ACVR1_TGFbR	3.18802017046898e-05	0	TGFB1_ACVR1_TGFBR1	TGFB1 - (ACVR1+TGFBR1)	TGFb	Secreted Signaling	PMID: 29376829
82	Monocytes	NK cells	TGFB1	ACVR1_TGFbR	2.75075261626244e-05	0	TGFB1_ACVR1_TGFBR1	TGFB1 - (ACVR1+TGFBR1)	TGFb	Secreted Signaling	PMID: 29376829
83	NK cells	NK cells	TGFB1	ACVR1_TGFbR	2.96597873900588e-05	0	TGFB1_ACVR1_TGFBR1	TGFB1 - (ACVR1+TGFBR1)	TGFb	Secreted Signaling	PMID: 29376829
84	NK cells	B-cells	TGFB2	ACVR1_TGFbR	8.00619306966928e-07	0	TGFB2_ACVR1_TGFBR1	TGFB2 - (ACVR1+TGFBR1)	TGFb	Secreted Signaling	PMID: 29376829
85	CD8+ T-cells	CD4+ T-cells	TGFB2	ACVR1_TGFbR	6.264208951733e-06	0	TGFB2_ACVR1_TGFBR1	TGFB2 - (ACVR1+TGFBR1)	TGFb	Secreted Signaling	PMID: 29376829
86	Monocytes	CD4+ T-cells	TGFB2	ACVR1_TGFbR	5.41961352229388e-06	0	TGFB2_ACVR1_TGFBR1	TGFB2 - (ACVR1+TGFBR1)	TGFb	Secreted Signaling	PMID: 29376829
87	NK cells	CD4+ T-cells	TGFB2	ACVR1_TGFbR	5.82933062642712e-06	0	TGFB2_ACVR1_TGFBR1	TGFB2 - (ACVR1+TGFBR1)	TGFb	Secreted Signaling	PMID: 29376829
88	CD8+ T-cells	CD8+ T-cells	TGFB2	ACVR1_TGFbR	2.37402727361018e-06	0	TGFB2_ACVR1_TGFBR1	TGFB2 - (ACVR1+TGFBR1)	TGFb	Secreted Signaling	PMID: 29376829
89	Monocytes	CD8+ T-cells	TGFB2	ACVR1_TGFbR	2.05394185855455e-06	0	TGFB2_ACVR1_TGFBR1	TGFB2 - (ACVR1+TGFBR1)	TGFb	Secreted Signaling	PMID: 29376829
90	NK cells	CD8+ T-cells	TGFB2	ACVR1_TGFbR	2.20920615159688e-06	0	TGFB2_ACVR1_TGFBR1	TGFB2 - (ACVR1+TGFBR1)	TGFb	Secreted Signaling	PMID: 29376829
91	CD4+ T-cells	Monocytes	TGFB2	ACVR1_TGFbR	6.08960639197537e-06	0	TGFB2_ACVR1_TGFBR1	TGFB2 - (ACVR1+TGFBR1)	TGFb	Secreted Signaling	PMID: 29376829
92	CD8+ T-cells	Monocytes	TGFB2	ACVR1_TGFbR	3.33294501609634e-06	0	TGFB2_ACVR1_TGFBR1	TGFB2 - (ACVR1+TGFBR1)	TGFb	Secreted Signaling	PMID: 29376829
93	Monocytes	Monocytes	TGFB2	ACVR1_TGFbR	2.88357551650418e-06	0	TGFB2_ACVR1_TGFBR1	TGFB2 - (ACVR1+TGFBR1)	TGFb	Secreted Signaling	PMID: 29376829
94	NK cells	Monocytes	TGFB2	ACVR1_TGFbR	3.10152127544154e-06	0	TGFB2_ACVR1_TGFBR1	TGFB2 - (ACVR1+TGFBR1)	TGFb	Secreted Signaling	PMID: 29376829
95	B-cells	NK cells	TGFB2	ACVR1_TGFbR	7.15262053310995e-07	0.01	TGFB2_ACVR1_TGFBR1	TGFB2 - (ACVR1+TGFBR1)	TGFb	Secreted Signaling	PMID: 29376829
96	CD4+ T-cells	NK cells	TGFB2	ACVR1_TGFbR	8.33511621097926e-06	0	TGFB2_ACVR1_TGFBR1	TGFB2 - (ACVR1+TGFBR1)	TGFb	Secreted Signaling	PMID: 29376829
97	CD8+ T-cells	NK cells	TGFB2	ACVR1_TGFbR	4.56174790788137e-06	0	TGFB2_ACVR1_TGFBR1	TGFB2 - (ACVR1+TGFBR1)	TGFb	Secreted Signaling	PMID: 29376829
98	Monocytes	NK cells	TGFB2	ACVR1_TGFbR	3.94671189781231e-06	0	TGFB2_ACVR1_TGFBR1	TGFB2 - (ACVR1+TGFBR1)	TGFb	Secreted Signaling	PMID: 29376829
99	NK cells	NK cells	TGFB2	ACVR1_TGFbR	4.24495195676663e-06	0	TGFB2_ACVR1_TGFBR1	TGFB2 - (ACVR1+TGFBR1)	TGFb	Secreted Signaling	PMID: 29376829
100	Monocytes	B-cells	INHBA	ACVR1B_ACVR2A	8.31881155772833e-10	0	INHBA_ACVR1B_ACVR2A	INHBA - (ACVR1B+ACVR2A)	ACTIVIN	Secreted Signaling	KEGG: hsa04350
101	Monocytes	CD4+ T-cells	INHBA	ACVR1B_ACVR2A	6.50432769513202e-09	0	INHBA_ACVR1B_ACVR2A	INHBA - (ACVR1B+ACVR2A)	ACTIVIN	Secreted Signaling	KEGG: hsa04350
102	NK cells	CD4+ T-cells	INHBA	ACVR1B_ACVR2A	5.01768670442206e-09	0	INHBA_ACVR1B_ACVR2A	INHBA - (ACVR1B+ACVR2A)	ACTIVIN	Secreted Signaling	KEGG: hsa04350
103	CD8+ T-cells	CD8+ T-cells	INHBA	ACVR1B_ACVR2A	2.32193201047747e-09	0	INHBA_ACVR1B_ACVR2A	INHBA - (ACVR1B+ACVR2A)	ACTIVIN	Secreted Signaling	KEGG: hsa04350
104	Monocytes	CD8+ T-cells	INHBA	ACVR1B_ACVR2A	2.97163209661742e-09	0	INHBA_ACVR1B_ACVR2A	INHBA - (ACVR1B+ACVR2A)	ACTIVIN	Secreted Signaling	KEGG: hsa04350
105	NK cells	CD8+ T-cells	INHBA	ACVR1B_ACVR2A	2.29243047480364e-09	0	INHBA_ACVR1B_ACVR2A	INHBA - (ACVR1B+ACVR2A)	ACTIVIN	Secreted Signaling	KEGG: hsa04350
106	B-cells	Monocytes	INHBA	ACVR1B_ACVR2A	1.06318929743764e-09	0	INHBA_ACVR1B_ACVR2A	INHBA - (ACVR1B+ACVR2A)	ACTIVIN	Secreted Signaling	KEGG: hsa04350
107	CD4+ T-cells	Monocytes	INHBA	ACVR1B_ACVR2A	8.0276907519311e-09	0	INHBA_ACVR1B_ACVR2A	INHBA - (ACVR1B+ACVR2A)	ACTIVIN	Secreted Signaling	KEGG: hsa04350
108	CD8+ T-cells	Monocytes	INHBA	ACVR1B_ACVR2A	4.05697650869139e-09	0	INHBA_ACVR1B_ACVR2A	INHBA - (ACVR1B+ACVR2A)	ACTIVIN	Secreted Signaling	KEGG: hsa04350
109	Monocytes	Monocytes	INHBA	ACVR1B_ACVR2A	5.19215935972931e-09	0	INHBA_ACVR1B_ACVR2A	INHBA - (ACVR1B+ACVR2A)	ACTIVIN	Secreted Signaling	KEGG: hsa04350
110	NK cells	Monocytes	INHBA	ACVR1B_ACVR2A	4.00543010487872e-09	0	INHBA_ACVR1B_ACVR2A	INHBA - (ACVR1B+ACVR2A)	ACTIVIN	Secreted Signaling	KEGG: hsa04350
111	B-cells	NK cells	INHBA	ACVR1B_ACVR2A	9.03147505910494e-10	0	INHBA_ACVR1B_ACVR2A	INHBA - (ACVR1B+ACVR2A)	ACTIVIN	Secreted Signaling	KEGG: hsa04350
112	CD4+ T-cells	NK cells	INHBA	ACVR1B_ACVR2A	6.81928318137644e-09	0	INHBA_ACVR1B_ACVR2A	INHBA - (ACVR1B+ACVR2A)	ACTIVIN	Secreted Signaling	KEGG: hsa04350
113	CD8+ T-cells	NK cells	INHBA	ACVR1B_ACVR2A	3.4462802270423e-09	0	INHBA_ACVR1B_ACVR2A	INHBA - (ACVR1B+ACVR2A)	ACTIVIN	Secreted Signaling	KEGG: hsa04350
114	Monocytes	NK cells	INHBA	ACVR1B_ACVR2A	4.41058414893833e-09	0	INHBA_ACVR1B_ACVR2A	INHBA - (ACVR1B+ACVR2A)	ACTIVIN	Secreted Signaling	KEGG: hsa04350
115	NK cells	NK cells	INHBA	ACVR1B_ACVR2A	3.40249311103352e-09	0	INHBA_ACVR1B_ACVR2A	INHBA - (ACVR1B+ACVR2A)	ACTIVIN	Secreted Signaling	KEGG: hsa04350
116	Monocytes	B-cells	INHBA	ACVR1B_ACVR2B	3.3944420560449e-09	0	INHBA_ACVR1B_ACVR2B	INHBA - (ACVR1B+ACVR2B)	ACTIVIN	Secreted Signaling	KEGG: hsa04351
117	CD8+ T-cells	CD4+ T-cells	INHBA	ACVR1B_ACVR2B	2.06950058258574e-08	0.03	INHBA_ACVR1B_ACVR2B	INHBA - (ACVR1B+ACVR2B)	ACTIVIN	Secreted Signaling	KEGG: hsa04351
118	Monocytes	CD4+ T-cells	INHBA	ACVR1B_ACVR2B	2.64856761021589e-08	0	INHBA_ACVR1B_ACVR2B	INHBA - (ACVR1B+ACVR2B)	ACTIVIN	Secreted Signaling	KEGG: hsa04351
119	NK cells	CD4+ T-cells	INHBA	ACVR1B_ACVR2B	2.04320627237109e-08	0	INHBA_ACVR1B_ACVR2B	INHBA - (ACVR1B+ACVR2B)	ACTIVIN	Secreted Signaling	KEGG: hsa04351
120	CD8+ T-cells	CD8+ T-cells	INHBA	ACVR1B_ACVR2B	9.63943299825813e-09	0	INHBA_ACVR1B_ACVR2B	INHBA - (ACVR1B+ACVR2B)	ACTIVIN	Secreted Signaling	KEGG: hsa04351
121	Monocytes	CD8+ T-cells	INHBA	ACVR1B_ACVR2B	1.2336641995115e-08	0	INHBA_ACVR1B_ACVR2B	INHBA - (ACVR1B+ACVR2B)	ACTIVIN	Secreted Signaling	KEGG: hsa04351
122	NK cells	CD8+ T-cells	INHBA	ACVR1B_ACVR2B	9.5169575419417e-09	0	INHBA_ACVR1B_ACVR2B	INHBA - (ACVR1B+ACVR2B)	ACTIVIN	Secreted Signaling	KEGG: hsa04351
123	B-cells	Monocytes	INHBA	ACVR1B_ACVR2B	3.81126706678935e-09	0	INHBA_ACVR1B_ACVR2B	INHBA - (ACVR1B+ACVR2B)	ACTIVIN	Secreted Signaling	KEGG: hsa04351
124	CD4+ T-cells	Monocytes	INHBA	ACVR1B_ACVR2B	2.87772568959265e-08	0	INHBA_ACVR1B_ACVR2B	INHBA - (ACVR1B+ACVR2B)	ACTIVIN	Secreted Signaling	KEGG: hsa04351
125	CD8+ T-cells	Monocytes	INHBA	ACVR1B_ACVR2B	1.45432388394782e-08	0	INHBA_ACVR1B_ACVR2B	INHBA - (ACVR1B+ACVR2B)	ACTIVIN	Secreted Signaling	KEGG: hsa04351
126	Monocytes	Monocytes	INHBA	ACVR1B_ACVR2B	1.86125786456172e-08	0	INHBA_ACVR1B_ACVR2B	INHBA - (ACVR1B+ACVR2B)	ACTIVIN	Secreted Signaling	KEGG: hsa04351
127	NK cells	Monocytes	INHBA	ACVR1B_ACVR2B	1.43584562809651e-08	0	INHBA_ACVR1B_ACVR2B	INHBA - (ACVR1B+ACVR2B)	ACTIVIN	Secreted Signaling	KEGG: hsa04351
128	B-cells	NK cells	INHBA	ACVR1B_ACVR2B	3.62507570171027e-09	0	INHBA_ACVR1B_ACVR2B	INHBA - (ACVR1B+ACVR2B)	ACTIVIN	Secreted Signaling	KEGG: hsa04351
129	CD4+ T-cells	NK cells	INHBA	ACVR1B_ACVR2B	2.73714050107339e-08	0	INHBA_ACVR1B_ACVR2B	INHBA - (ACVR1B+ACVR2B)	ACTIVIN	Secreted Signaling	KEGG: hsa04351
130	CD8+ T-cells	NK cells	INHBA	ACVR1B_ACVR2B	1.38327595888555e-08	0	INHBA_ACVR1B_ACVR2B	INHBA - (ACVR1B+ACVR2B)	ACTIVIN	Secreted Signaling	KEGG: hsa04351
131	Monocytes	NK cells	INHBA	ACVR1B_ACVR2B	1.77033002067096e-08	0	INHBA_ACVR1B_ACVR2B	INHBA - (ACVR1B+ACVR2B)	ACTIVIN	Secreted Signaling	KEGG: hsa04351
132	NK cells	NK cells	INHBA	ACVR1B_ACVR2B	1.36570041296329e-08	0	INHBA_ACVR1B_ACVR2B	INHBA - (ACVR1B+ACVR2B)	ACTIVIN	Secreted Signaling	KEGG: hsa04351
133	Monocytes	B-cells	NRG1	ERBB2_ERBB3	2.11129175140566e-08	0	NRG1_ERBB2_ERBB3	NRG1 - (ERBB2+ERBB3)	NRG	Secreted Signaling	KEGG: hsa04012
134	Monocytes	CD4+ T-cells	NRG1	ERBB2_ERBB3	1.72548005466149e-07	0	NRG1_ERBB2_ERBB3	NRG1 - (ERBB2+ERBB3)	NRG	Secreted Signaling	KEGG: hsa04012
135	Monocytes	CD8+ T-cells	NRG1	ERBB2_ERBB3	5.11506174577774e-08	0	NRG1_ERBB2_ERBB3	NRG1 - (ERBB2+ERBB3)	NRG	Secreted Signaling	KEGG: hsa04012
136	B-cells	Monocytes	NRG1	ERBB2_ERBB3	4.802754296603e-10	0	NRG1_ERBB2_ERBB3	NRG1 - (ERBB2+ERBB3)	NRG	Secreted Signaling	KEGG: hsa04012
137	CD4+ T-cells	Monocytes	NRG1	ERBB2_ERBB3	3.46949524831407e-09	0	NRG1_ERBB2_ERBB3	NRG1 - (ERBB2+ERBB3)	NRG	Secreted Signaling	KEGG: hsa04012
138	CD8+ T-cells	Monocytes	NRG1	ERBB2_ERBB3	1.06979286297482e-09	0	NRG1_ERBB2_ERBB3	NRG1 - (ERBB2+ERBB3)	NRG	Secreted Signaling	KEGG: hsa04012
139	Monocytes	Monocytes	NRG1	ERBB2_ERBB3	2.90073812167894e-07	0	NRG1_ERBB2_ERBB3	NRG1 - (ERBB2+ERBB3)	NRG	Secreted Signaling	KEGG: hsa04012
140	NK cells	Monocytes	NRG1	ERBB2_ERBB3	1.09004886198974e-09	0	NRG1_ERBB2_ERBB3	NRG1 - (ERBB2+ERBB3)	NRG	Secreted Signaling	KEGG: hsa04012
141	Monocytes	NK cells	NRG1	ERBB2_ERBB3	5.12162520817606e-08	0	NRG1_ERBB2_ERBB3	NRG1 - (ERBB2+ERBB3)	NRG	Secreted Signaling	KEGG: hsa04012
142	NK cells	NK cells	NRG1	ERBB2_ERBB3	1.92459311725347e-10	0	NRG1_ERBB2_ERBB3	NRG1 - (ERBB2+ERBB3)	NRG	Secreted Signaling	KEGG: hsa04012
143	Monocytes	B-cells	FGF2	FGFR1	1.40360714032936e-11	0	FGF2_FGFR1	FGF2 - FGFR1	FGF	Secreted Signaling	PMC: 4393358
144	Monocytes	CD4+ T-cells	FGF2	FGFR1	1.43227013940375e-10	0	FGF2_FGFR1	FGF2 - FGFR1	FGF	Secreted Signaling	PMC: 4393358
145	Monocytes	CD8+ T-cells	FGF2	FGFR1	3.39362759201914e-11	0	FGF2_FGFR1	FGF2 - FGFR1	FGF	Secreted Signaling	PMC: 4393358
146	B-cells	Monocytes	FGF2	FGFR1	1.85542356717996e-11	0	FGF2_FGFR1	FGF2 - FGFR1	FGF	Secreted Signaling	PMC: 4393358
147	CD4+ T-cells	Monocytes	FGF2	FGFR1	1.58439045554306e-10	0	FGF2_FGFR1	FGF2 - FGFR1	FGF	Secreted Signaling	PMC: 4393358
148	CD8+ T-cells	Monocytes	FGF2	FGFR1	4.02033633865209e-11	0	FGF2_FGFR1	FGF2 - FGFR1	FGF	Secreted Signaling	PMC: 4393358
149	Monocytes	Monocytes	FGF2	FGFR1	1.14492120143171e-10	0	FGF2_FGFR1	FGF2 - FGFR1	FGF	Secreted Signaling	PMC: 4393358
150	NK cells	Monocytes	FGF2	FGFR1	4.11170652491590e-11	0	FGF2_FGFR1	FGF2 - FGFR1	FGF	Secreted Signaling	PMC: 4393358
151	Monocytes	NK cells	FGF2	FGFR1	3.77326703073933e-11	0	FGF2_FGFR1	FGF2 - FGFR1	FGF	Secreted Signaling	PMC: 4393358
152	Monocytes	B-cells	FGF2	FGFR2	3.53939818627489e-12	0	FGF2_FGFR2	FGF2 - FGFR2	FGF	Secreted Signaling	PMC: 4393358
153	Monocytes	CD4+ T-cells	FGF2	FGFR2	2.61231793390665e-11	0	FGF2_FGFR2	FGF2 - FGFR2	FGF	Secreted Signaling	PMC: 4393358
154	Monocytes	CD8+ T-cells	FGF2	FGFR2	6.99689194315152e-12	0	FGF2_FGFR2	FGF2 - FGFR2	FGF	Secreted Signaling	PMC: 4393358
155	B-cells	Monocytes	FGF2	FGFR2	5.06148021079993e-12	0	FGF2_FGFR2	FGF2 - FGFR2	FGF	Secreted Signaling	PMC: 4393358
156	CD4+ T-cells	Monocytes	FGF2	FGFR2	4.32211872412146e-11	0	FGF2_FGFR2	FGF2 - FGFR2	FGF	Secreted Signaling	PMC: 4393358
157	CD8+ T-cells	Monocytes	FGF2	FGFR2	1.09672277460399e-11	0	FGF2_FGFR2	FGF2 - FGFR2	FGF	Secreted Signaling	PMC: 4393358
158	Monocytes	Monocytes	FGF2	FGFR2	3.12327391401985e-11	0	FGF2_FGFR2	FGF2 - FGFR2	FGF	Secreted Signaling	PMC: 4393358
159	NK cells	Monocytes	FGF2	FGFR2	1.12164799417326e-11	0	FGF2_FGFR2	FGF2 - FGFR2	FGF	Secreted Signaling	PMC: 4393358
160	Monocytes	NK cells	FGF2	FGFR2	6.69826055951781e-12	0	FGF2_FGFR2	FGF2 - FGFR2	FGF	Secreted Signaling	PMC: 4393358
161	Monocytes	B-cells	FGF7	FGFR1	2.08988067431396e-11	0	FGF7_FGFR1	FGF7 - FGFR1	FGF	Secreted Signaling	PMC: 4393358
162	Monocytes	CD4+ T-cells	FGF7	FGFR1	2.13255803384413e-10	0	FGF7_FGFR1	FGF7 - FGFR1	FGF	Secreted Signaling	PMC: 4393358
163	Monocytes	CD8+ T-cells	FGF7	FGFR1	5.05289301724508e-11	0	FGF7_FGFR1	FGF7 - FGFR1	FGF	Secreted Signaling	PMC: 4393358
164	B-cells	Monocytes	FGF7	FGFR1	2.19764587610047e-11	0	FGF7_FGFR1	FGF7 - FGFR1	FGF	Secreted Signaling	PMC: 4393358
165	CD4+ T-cells	Monocytes	FGF7	FGFR1	2.0296381630264e-10	0	FGF7_FGFR1	FGF7 - FGFR1	FGF	Secreted Signaling	PMC: 4393358
166	CD8+ T-cells	Monocytes	FGF7	FGFR1	4.88073398148746e-11	0	FGF7_FGFR1	FGF7 - FGFR1	FGF	Secreted Signaling	PMC: 4393358
167	Monocytes	Monocytes	FGF7	FGFR1	1.70471395941689e-10	0	FGF7_FGFR1	FGF7 - FGFR1	FGF	Secreted Signaling	PMC: 4393358
168	NK cells	Monocytes	FGF7	FGFR1	5.20228049951112e-11	0	FGF7_FGFR1	FGF7 - FGFR1	FGF	Secreted Signaling	PMC: 4393358
169	Monocytes	NK cells	FGF7	FGFR1	5.61815170010887e-11	0	FGF7_FGFR1	FGF7 - FGFR1	FGF	Secreted Signaling	PMC: 4393358
170	Monocytes	B-cells	FGF7	FGFR2	5.26993605199444e-12	0	FGF7_FGFR2	FGF7 - FGFR2	FGF	Secreted Signaling	PMC: 4393358
171	Monocytes	CD4+ T-cells	FGF7	FGFR2	3.88957323651508e-11	0	FGF7_FGFR2	FGF7 - FGFR2	FGF	Secreted Signaling	PMC: 4393358
172	Monocytes	CD8+ T-cells	FGF7	FGFR2	1.04179216808581e-11	0	FGF7_FGFR2	FGF7 - FGFR2	FGF	Secreted Signaling	PMC: 4393358
173	B-cells	Monocytes	FGF7	FGFR2	5.99504140806966e-12	0	FGF7_FGFR2	FGF7 - FGFR2	FGF	Secreted Signaling	PMC: 4393358
174	CD4+ T-cells	Monocytes	FGF7	FGFR2	5.53672680946236e-11	0	FGF7_FGFR2	FGF7 - FGFR2	FGF	Secreted Signaling	PMC: 4393358
175	CD8+ T-cells	Monocytes	FGF7	FGFR2	1.33143390632906e-11	0	FGF7_FGFR2	FGF7 - FGFR2	FGF	Secreted Signaling	PMC: 4393358
176	Monocytes	Monocytes	FGF7	FGFR2	4.65035379476339e-11	0	FGF7_FGFR2	FGF7 - FGFR2	FGF	Secreted Signaling	PMC: 4393358
177	NK cells	Monocytes	FGF7	FGFR2	1.41914979951837e-11	0	FGF7_FGFR2	FGF7 - FGFR2	FGF	Secreted Signaling	PMC: 4393358
178	Monocytes	NK cells	FGF7	FGFR2	9.97327877460657e-12	0	FGF7_FGFR2	FGF7 - FGFR2	FGF	Secreted Signaling	PMC: 4393358
179	Monocytes	B-cells	FGF9	FGFR1	2.20220350523941e-12	0	FGF9_FGFR1	FGF9 - FGFR1	FGF	Secreted Signaling	PMC: 4393358
180	Monocytes	CD4+ T-cells	FGF9	FGFR1	2.24717460685321e-11	0	FGF9_FGFR1	FGF9 - FGFR1	FGF	Secreted Signaling	PMC: 4393358
181	Monocytes	CD8+ T-cells	FGF9	FGFR1	5.32446606149357e-12	0	FGF9_FGFR1	FGF9 - FGFR1	FGF	Secreted Signaling	PMC: 4393358
182	B-cells	Monocytes	FGF9	FGFR1	2.56383173420397e-12	0	FGF9_FGFR1	FGF9 - FGFR1	FGF	Secreted Signaling	PMC: 4393358
183	CD4+ T-cells	Monocytes	FGF9	FGFR1	2.25218057059717e-11	0	FGF9_FGFR1	FGF9 - FGFR1	FGF	Secreted Signaling	PMC: 4393358
184	CD8+ T-cells	Monocytes	FGF9	FGFR1	5.49404983516536e-12	0	FGF9_FGFR1	FGF9 - FGFR1	FGF	Secreted Signaling	PMC: 4393358
185	Monocytes	Monocytes	FGF9	FGFR1	1.79633561484345e-11	0	FGF9_FGFR1	FGF9 - FGFR1	FGF	Secreted Signaling	PMC: 4393358
186	NK cells	Monocytes	FGF9	FGFR1	5.68241136287292e-12	0	FGF9_FGFR1	FGF9 - FGFR1	FGF	Secreted Signaling	PMC: 4393358
187	Monocytes	NK cells	FGF9	FGFR1	5.9201051714131e-12	0	FGF9_FGFR1	FGF9 - FGFR1	FGF	Secreted Signaling	PMC: 4393358
188	Monocytes	B-cells	FGF9	FGFR2	5.55317429073157e-13	0	FGF9_FGFR2	FGF9 - FGFR2	FGF	Secreted Signaling	PMC: 4393358
189	Monocytes	CD4+ T-cells	FGF9	FGFR2	4.09862242877334e-12	0	FGF9_FGFR2	FGF9 - FGFR2	FGF	Secreted Signaling	PMC: 4393358
190	Monocytes	CD8+ T-cells	FGF9	FGFR2	1.09778438058992e-12	0	FGF9_FGFR2	FGF9 - FGFR2	FGF	Secreted Signaling	PMC: 4393358
191	B-cells	Monocytes	FGF9	FGFR2	6.99397366848226e-13	0	FGF9_FGFR2	FGF9 - FGFR2	FGF	Secreted Signaling	PMC: 4393358
192	CD4+ T-cells	Monocytes	FGF9	FGFR2	6.14380865891764e-12	0	FGF9_FGFR2	FGF9 - FGFR2	FGF	Secreted Signaling	PMC: 4393358
193	CD8+ T-cells	Monocytes	FGF9	FGFR2	1.49874265809972e-12	0	FGF9_FGFR2	FGF9 - FGFR2	FGF	Secreted Signaling	PMC: 4393358
194	Monocytes	Monocytes	FGF9	FGFR2	4.90029194600692e-12	0	FGF9_FGFR2	FGF9 - FGFR2	FGF	Secreted Signaling	PMC: 4393358
195	NK cells	Monocytes	FGF9	FGFR2	1.55012651257462e-12	0	FGF9_FGFR2	FGF9 - FGFR2	FGF	Secreted Signaling	PMC: 4393358
196	Monocytes	NK cells	FGF9	FGFR2	1.05093031012935e-12	0	FGF9_FGFR2	FGF9 - FGFR2	FGF	Secreted Signaling	PMC: 4393358
197	Monocytes	B-cells	PDGFA	PDGFRA	4.0626770118687e-10	0	PDGFA_PDGFRA	PDGFA - PDGFRA	PDGF	Secreted Signaling	PMID: 15207812
198	Monocytes	CD4+ T-cells	PDGFA	PDGFRA	3.17362517647825e-09	0	PDGFA_PDGFRA	PDGFA - PDGFRA	PDGF	Secreted Signaling	PMID: 15207812
199	Monocytes	CD8+ T-cells	PDGFA	PDGFRA	1.15416298093424e-09	0	PDGFA_PDGFRA	PDGFA - PDGFRA	PDGF	Secreted Signaling	PMID: 15207812
200	NK cells	CD8+ T-cells	PDGFA	PDGFRA	4.39805475826279e-10	0	PDGFA_PDGFRA	PDGFA - PDGFRA	PDGF	Secreted Signaling	PMID: 15207812
201	B-cells	Monocytes	PDGFA	PDGFRA	4.06267701186869e-10	0	PDGFA_PDGFRA	PDGFA - PDGFRA	PDGF	Secreted Signaling	PMID: 15207812
202	CD4+ T-cells	Monocytes	PDGFA	PDGFRA	3.17362517647826e-09	0	PDGFA_PDGFRA	PDGFA - PDGFRA	PDGF	Secreted Signaling	PMID: 15207812
203	CD8+ T-cells	Monocytes	PDGFA	PDGFRA	1.15416298093424e-09	0	PDGFA_PDGFRA	PDGFA - PDGFRA	PDGF	Secreted Signaling	PMID: 15207812
204	Monocytes	Monocytes	PDGFA	PDGFRA	3.27916352895028e-09	0	PDGFA_PDGFRA	PDGFA - PDGFRA	PDGF	Secreted Signaling	PMID: 15207812
205	NK cells	Monocytes	PDGFA	PDGFRA	1.24955852755013e-09	0	PDGFA_PDGFRA	PDGFA - PDGFRA	PDGF	Secreted Signaling	PMID: 15207812
206	CD8+ T-cells	NK cells	PDGFA	PDGFRA	4.39805475826279e-10	0	PDGFA_PDGFRA	PDGFA - PDGFRA	PDGF	Secreted Signaling	PMID: 15207812
207	Monocytes	NK cells	PDGFA	PDGFRA	1.24955852755013e-09	0	PDGFA_PDGFRA	PDGFA - PDGFRA	PDGF	Secreted Signaling	PMID: 15207812
208	NK cells	NK cells	PDGFA	PDGFRA	4.76156919274172e-10	0	PDGFA_PDGFRA	PDGFA - PDGFRA	PDGF	Secreted Signaling	PMID: 15207812
209	Monocytes	B-cells	PDGFA	PDGFRB	5.48672739963176e-10	0	PDGFA_PDGFRB	PDGFA - PDGFRB	PDGF	Secreted Signaling	PMID: 15207812
210	Monocytes	CD4+ T-cells	PDGFA	PDGFRB	6.11872432153359e-09	0	PDGFA_PDGFRB	PDGFA - PDGFRB	PDGF	Secreted Signaling	PMID: 15207812
211	NK cells	CD4+ T-cells	PDGFA	PDGFRB	2.33160181915269e-09	0	PDGFA_PDGFRB	PDGFA - PDGFRB	PDGF	Secreted Signaling	PMID: 15207812
212	Monocytes	CD8+ T-cells	PDGFA	PDGFRB	1.43163575638818e-09	0	PDGFA_PDGFRB	PDGFA - PDGFRB	PDGF	Secreted Signaling	PMID: 15207812
213	NK cells	CD8+ T-cells	PDGFA	PDGFRB	5.45539287878657e-10	0.03	PDGFA_PDGFRB	PDGFA - PDGFRB	PDGF	Secreted Signaling	PMID: 15207812
214	B-cells	Monocytes	PDGFA	PDGFRB	4.54027030751404e-10	0	PDGFA_PDGFRB	PDGFA - PDGFRB	PDGF	Secreted Signaling	PMID: 15207812
215	CD4+ T-cells	Monocytes	PDGFA	PDGFRB	3.54670481952595e-09	0	PDGFA_PDGFRB	PDGFA - PDGFRB	PDGF	Secreted Signaling	PMID: 15207812
216	CD8+ T-cells	Monocytes	PDGFA	PDGFRB	1.28984211165629e-09	0	PDGFA_PDGFRB	PDGFA - PDGFRB	PDGF	Secreted Signaling	PMID: 15207812
217	Monocytes	Monocytes	PDGFA	PDGFRB	3.66464980322221e-09	0	PDGFA_PDGFRB	PDGFA - PDGFRB	PDGF	Secreted Signaling	PMID: 15207812
218	NK cells	Monocytes	PDGFA	PDGFRB	1.39645200252621e-09	0	PDGFA_PDGFRB	PDGFA - PDGFRB	PDGF	Secreted Signaling	PMID: 15207812
219	Monocytes	NK cells	PDGFA	PDGFRB	1.27315991217541e-09	0	PDGFA_PDGFRB	PDGFA - PDGFRB	PDGF	Secreted Signaling	PMID: 15207812
220	NK cells	NK cells	PDGFA	PDGFRB	4.85150466123971e-10	0.01	PDGFA_PDGFRB	PDGFA - PDGFRB	PDGF	Secreted Signaling	PMID: 15207812
221	Monocytes	B-cells	PDGFB	PDGFRA	4.36607787873033e-10	0	PDGFB_PDGFRA	PDGFB - PDGFRA	PDGF	Secreted Signaling	PMID: 15207812
222	Monocytes	CD4+ T-cells	PDGFB	PDGFRA	3.41063161729745e-09	0	PDGFB_PDGFRA	PDGFB - PDGFRA	PDGF	Secreted Signaling	PMID: 15207812
223	Monocytes	CD8+ T-cells	PDGFB	PDGFRA	1.24035591182007e-09	0	PDGFB_PDGFRA	PDGFB - PDGFRA	PDGF	Secreted Signaling	PMID: 15207812
224	NK cells	CD8+ T-cells	PDGFB	PDGFRA	4.55729760268279e-10	0.03	PDGFB_PDGFRA	PDGFB - PDGFRA	PDGF	Secreted Signaling	PMID: 15207812
225	B-cells	Monocytes	PDGFB	PDGFRA	4.93129572918383e-10	0	PDGFB_PDGFRA	PDGFB - PDGFRA	PDGF	Secreted Signaling	PMID: 15207812
226	CD4+ T-cells	Monocytes	PDGFB	PDGFRA	4.70654494677389e-09	0	PDGFB_PDGFRA	PDGFB - PDGFRA	PDGF	Secreted Signaling	PMID: 15207812
227	CD8+ T-cells	Monocytes	PDGFB	PDGFRA	1.3257922060141e-09	0	PDGFB_PDGFRA	PDGFB - PDGFRA	PDGF	Secreted Signaling	PMID: 15207812
228	Monocytes	Monocytes	PDGFB	PDGFRA	3.52405153655014e-09	0	PDGFB_PDGFRA	PDGFB - PDGFRA	PDGF	Secreted Signaling	PMID: 15207812
229	NK cells	Monocytes	PDGFB	PDGFRA	1.29480199386178e-09	0	PDGFB_PDGFRA	PDGFB - PDGFRA	PDGF	Secreted Signaling	PMID: 15207812
230	CD4+ T-cells	NK cells	PDGFB	PDGFRA	1.79347655600895e-09	0	PDGFB_PDGFRA	PDGFB - PDGFRA	PDGF	Secreted Signaling	PMID: 15207812
231	CD8+ T-cells	NK cells	PDGFB	PDGFRA	5.05206530525441e-10	0	PDGFB_PDGFRA	PDGFB - PDGFRA	PDGF	Secreted Signaling	PMID: 15207812
232	Monocytes	NK cells	PDGFB	PDGFRA	1.34287559908378e-09	0	PDGFB_PDGFRA	PDGFB - PDGFRA	PDGF	Secreted Signaling	PMID: 15207812
233	NK cells	NK cells	PDGFB	PDGFRA	4.93397400742931e-10	0	PDGFB_PDGFRA	PDGFB - PDGFRA	PDGF	Secreted Signaling	PMID: 15207812
234	Monocytes	B-cells	PDGFB	PDGFRB	5.89647639547708e-10	0	PDGFB_PDGFRB	PDGFB - PDGFRB	PDGF	Secreted Signaling	PMID: 15207812
235	Monocytes	CD4+ T-cells	PDGFB	PDGFRB	6.57567084937551e-09	0	PDGFB_PDGFRB	PDGFB - PDGFRB	PDGF	Secreted Signaling	PMID: 15207812
236	Monocytes	CD8+ T-cells	PDGFB	PDGFRB	1.53855036187532e-09	0	PDGFB_PDGFRB	PDGFB - PDGFRB	PDGF	Secreted Signaling	PMID: 15207812
237	B-cells	Monocytes	PDGFB	PDGFRB	5.51100062607342e-10	0	PDGFB_PDGFRB	PDGFB - PDGFRB	PDGF	Secreted Signaling	PMID: 15207812
238	CD4+ T-cells	Monocytes	PDGFB	PDGFRB	5.2598289567117e-09	0	PDGFB_PDGFRB	PDGFB - PDGFRB	PDGF	Secreted Signaling	PMID: 15207812
239	CD8+ T-cells	Monocytes	PDGFB	PDGFRB	1.48164743192109e-09	0	PDGFB_PDGFRB	PDGFB - PDGFRB	PDGF	Secreted Signaling	PMID: 15207812
240	Monocytes	Monocytes	PDGFB	PDGFRB	3.93832592758528e-09	0	PDGFB_PDGFRB	PDGFB - PDGFRB	PDGF	Secreted Signaling	PMID: 15207812
241	NK cells	Monocytes	PDGFB	PDGFRB	1.44701412274144e-09	0	PDGFB_PDGFRB	PDGFB - PDGFRB	PDGF	Secreted Signaling	PMID: 15207812
242	Monocytes	NK cells	PDGFB	PDGFRB	1.36823953571949e-09	0	PDGFB_PDGFRB	PDGFB - PDGFRB	PDGF	Secreted Signaling	PMID: 15207812
243	Monocytes	B-cells	PDGFC	PDGFRA	4.06267701186869e-10	0	PDGFC_PDGFRA	PDGFC - PDGFRA	PDGF	Secreted Signaling	PMID: 15207812
244	Monocytes	CD4+ T-cells	PDGFC	PDGFRA	3.17362517647825e-09	0	PDGFC_PDGFRA	PDGFC - PDGFRA	PDGF	Secreted Signaling	PMID: 15207812
245	Monocytes	CD8+ T-cells	PDGFC	PDGFRA	1.15416298093424e-09	0	PDGFC_PDGFRA	PDGFC - PDGFRA	PDGF	Secreted Signaling	PMID: 15207812
246	NK cells	CD8+ T-cells	PDGFC	PDGFRA	4.39805475826281e-10	0	PDGFC_PDGFRA	PDGFC - PDGFRA	PDGF	Secreted Signaling	PMID: 15207812
247	B-cells	Monocytes	PDGFC	PDGFRA	4.0626770118687e-10	0	PDGFC_PDGFRA	PDGFC - PDGFRA	PDGF	Secreted Signaling	PMID: 15207812
248	CD4+ T-cells	Monocytes	PDGFC	PDGFRA	3.17362517647826e-09	0	PDGFC_PDGFRA	PDGFC - PDGFRA	PDGF	Secreted Signaling	PMID: 15207812
249	CD8+ T-cells	Monocytes	PDGFC	PDGFRA	1.15416298093425e-09	0	PDGFC_PDGFRA	PDGFC - PDGFRA	PDGF	Secreted Signaling	PMID: 15207812
250	Monocytes	Monocytes	PDGFC	PDGFRA	3.27916352895027e-09	0	PDGFC_PDGFRA	PDGFC - PDGFRA	PDGF	Secreted Signaling	PMID: 15207812
251	NK cells	Monocytes	PDGFC	PDGFRA	1.24955852755014e-09	0	PDGFC_PDGFRA	PDGFC - PDGFRA	PDGF	Secreted Signaling	PMID: 15207812
252	CD8+ T-cells	NK cells	PDGFC	PDGFRA	4.3980547582628e-10	0	PDGFC_PDGFRA	PDGFC - PDGFRA	PDGF	Secreted Signaling	PMID: 15207812
253	Monocytes	NK cells	PDGFC	PDGFRA	1.24955852755013e-09	0	PDGFC_PDGFRA	PDGFC - PDGFRA	PDGF	Secreted Signaling	PMID: 15207812
254	NK cells	NK cells	PDGFC	PDGFRA	4.76156919274174e-10	0	PDGFC_PDGFRA	PDGFC - PDGFRA	PDGF	Secreted Signaling	PMID: 15207812
255	NK cells	B-cells	PDGFD	PDGFRB	8.59660707688535e-08	0	PDGFD_PDGFRB	PDGFD - PDGFRB	PDGF	Secreted Signaling	PMID: 15207812
256	NK cells	CD4+ T-cells	PDGFD	PDGFRB	9.58675297290405e-07	0	PDGFD_PDGFRB	PDGFD - PDGFRB	PDGF	Secreted Signaling	PMID: 15207812
257	NK cells	CD8+ T-cells	PDGFD	PDGFRB	2.24307664428683e-07	0	PDGFD_PDGFRB	PDGFD - PDGFRB	PDGF	Secreted Signaling	PMID: 15207812
258	NK cells	Monocytes	PDGFD	PDGFRB	5.74160319359924e-07	0	PDGFD_PDGFRB	PDGFD - PDGFRB	PDGF	Secreted Signaling	PMID: 15207812
259	NK cells	NK cells	PDGFD	PDGFRB	1.99477561677697e-07	0	PDGFD_PDGFRB	PDGFD - PDGFRB	PDGF	Secreted Signaling	PMID: 15207812
260	B-cells	B-cells	VEGFA	FLT1	9.13968518735747e-09	0	VEGFA_VEGFR1	VEGFA - VEGFR1	VEGF	Secreted Signaling	KEGG: hsa04370; PMID: 16633338
261	Monocytes	B-cells	VEGFA	FLT1	6.77609615463487e-07	0	VEGFA_VEGFR1	VEGFA - VEGFR1	VEGF	Secreted Signaling	KEGG: hsa04370; PMID: 16633338
262	Monocytes	CD4+ T-cells	VEGFA	FLT1	1.24206174438194e-07	0	VEGFA_VEGFR1	VEGFA - VEGFR1	VEGF	Secreted Signaling	KEGG: hsa04370; PMID: 16633338
263	Monocytes	CD8+ T-cells	VEGFA	FLT1	3.85954115085952e-08	0	VEGFA_VEGFR1	VEGFA - VEGFR1	VEGF	Secreted Signaling	KEGG: hsa04370; PMID: 16633338
264	B-cells	Monocytes	VEGFA	FLT1	1.60257736233304e-08	0	VEGFA_VEGFR1	VEGFA - VEGFR1	VEGF	Secreted Signaling	KEGG: hsa04370; PMID: 16633338
265	Monocytes	Monocytes	VEGFA	FLT1	1.18812514762835e-06	0	VEGFA_VEGFR1	VEGFA - VEGFR1	VEGF	Secreted Signaling	KEGG: hsa04370; PMID: 16633338
266	Monocytes	NK cells	VEGFA	FLT1	1.07572485398964e-08	0.01	VEGFA_VEGFR1	VEGFA - VEGFR1	VEGF	Secreted Signaling	KEGG: hsa04370; PMID: 16633338
267	B-cells	B-cells	VEGFB	FLT1	5.38960587315239e-07	0	VEGFB_VEGFR1	VEGFB - VEGFR1	VEGF	Secreted Signaling	KEGG: hsa04370; PMID: 16633338
268	Monocytes	B-cells	VEGFB	FLT1	7.64423151322082e-08	0	VEGFB_VEGFR1	VEGFB - VEGFR1	VEGF	Secreted Signaling	KEGG: hsa04370; PMID: 16633338
269	B-cells	CD4+ T-cells	VEGFB	FLT1	9.8792726198744e-08	0.01	VEGFB_VEGFR1	VEGFB - VEGFR1	VEGF	Secreted Signaling	KEGG: hsa04370; PMID: 16633338
270	B-cells	Monocytes	VEGFB	FLT1	9.45015130348791e-07	0	VEGFB_VEGFR1	VEGFB - VEGFR1	VEGF	Secreted Signaling	KEGG: hsa04370; PMID: 16633338
271	Monocytes	Monocytes	VEGFB	FLT1	1.34035892567381e-07	0	VEGFB_VEGFR1	VEGFB - VEGFR1	VEGF	Secreted Signaling	KEGG: hsa04370; PMID: 16633338
272	Monocytes	B-cells	VEGFC	FLT4	5.45534482926346e-10	0	VEGFC_VEGFR3	VEGFC - VEGFR3	VEGF	Secreted Signaling	KEGG: hsa04370; PMID: 16633338
273	Monocytes	CD4+ T-cells	VEGFC	FLT4	4.44739174884567e-09	0	VEGFC_VEGFR3	VEGFC - VEGFR3	VEGF	Secreted Signaling	KEGG: hsa04370; PMID: 16633338
274	Monocytes	CD8+ T-cells	VEGFC	FLT4	1.32924532051386e-09	0	VEGFC_VEGFR3	VEGFC - VEGFR3	VEGF	Secreted Signaling	KEGG: hsa04370; PMID: 16633338
275	B-cells	Monocytes	VEGFC	FLT4	8.6657682584506e-10	0	VEGFC_VEGFR3	VEGFC - VEGFR3	VEGF	Secreted Signaling	KEGG: hsa04370; PMID: 16633338
276	CD4+ T-cells	Monocytes	VEGFC	FLT4	6.77633558059672e-09	0	VEGFC_VEGFR3	VEGFC - VEGFR3	VEGF	Secreted Signaling	KEGG: hsa04370; PMID: 16633338
277	CD8+ T-cells	Monocytes	VEGFC	FLT4	1.89839150628398e-09	0	VEGFC_VEGFR3	VEGFC - VEGFR3	VEGF	Secreted Signaling	KEGG: hsa04370; PMID: 16633338
278	Monocytes	Monocytes	VEGFC	FLT4	2.09140994947529e-08	0	VEGFC_VEGFR3	VEGFC - VEGFR3	VEGF	Secreted Signaling	KEGG: hsa04370; PMID: 16633338
279	NK cells	Monocytes	VEGFC	FLT4	1.68756020285313e-09	0	VEGFC_VEGFR3	VEGFC - VEGFR3	VEGF	Secreted Signaling	KEGG: hsa04370; PMID: 16633338
280	Monocytes	NK cells	VEGFC	FLT4	1.28832526343072e-09	0	VEGFC_VEGFR3	VEGFC - VEGFR3	VEGF	Secreted Signaling	KEGG: hsa04370; PMID: 16633338
281	Monocytes	CD4+ T-cells	IGF1	IGF1R	5.95749694785557e-09	0	IGF1_IGF1R	IGF1 - IGF1R	IGF	Secreted Signaling	PMID: 14604834
282	NK cells	CD4+ T-cells	IGF1	IGF1R	7.91565801780736e-09	0	IGF1_IGF1R	IGF1 - IGF1R	IGF	Secreted Signaling	PMID: 14604834
283	Monocytes	CD8+ T-cells	IGF1	IGF1R	1.1376522052282e-09	0	IGF1_IGF1R	IGF1 - IGF1R	IGF	Secreted Signaling	PMID: 14604834
284	NK cells	CD8+ T-cells	IGF1	IGF1R	1.51158548362406e-09	0	IGF1_IGF1R	IGF1 - IGF1R	IGF	Secreted Signaling	PMID: 14604834
285	CD4+ T-cells	Monocytes	IGF1	IGF1R	8.78920342023078e-09	0	IGF1_IGF1R	IGF1 - IGF1R	IGF	Secreted Signaling	PMID: 14604834
286	CD8+ T-cells	Monocytes	IGF1	IGF1R	3.73181873408224e-09	0	IGF1_IGF1R	IGF1 - IGF1R	IGF	Secreted Signaling	PMID: 14604834
287	Monocytes	Monocytes	IGF1	IGF1R	5.80392952699841e-09	0	IGF1_IGF1R	IGF1 - IGF1R	IGF	Secreted Signaling	PMID: 14604834
288	NK cells	Monocytes	IGF1	IGF1R	7.71161381050485e-09	0	IGF1_IGF1R	IGF1 - IGF1R	IGF	Secreted Signaling	PMID: 14604834
289	Monocytes	NK cells	IGF1	IGF1R	1.3001891962099e-09	0	IGF1_IGF1R	IGF1 - IGF1R	IGF	Secreted Signaling	PMID: 14604834
290	NK cells	NK cells	IGF1	IGF1R	1.72754650681365e-09	0	IGF1_IGF1R	IGF1 - IGF1R	IGF	Secreted Signaling	PMID: 14604834
291	CD8+ T-cells	CD4+ T-cells	IGF1	ITGA6_ITGB4	4.23519328162371e-07	0	IGF1_ITGA6_ITGB4	IGF1 - (ITGA6+ITGB4)	IGF	Secreted Signaling	PMID: 28190785; PMID: 28873464
292	Monocytes	CD4+ T-cells	IGF1	ITGA6_ITGB4	6.5867782139385e-07	0	IGF1_ITGA6_ITGB4	IGF1 - (ITGA6+ITGB4)	IGF	Secreted Signaling	PMID: 28190785; PMID: 28873464
293	NK cells	CD4+ T-cells	IGF1	ITGA6_ITGB4	8.75173887519324e-07	0	IGF1_ITGA6_ITGB4	IGF1 - (ITGA6+ITGB4)	IGF	Secreted Signaling	PMID: 28190785; PMID: 28873464
294	CD8+ T-cells	CD8+ T-cells	IGF1	ITGA6_ITGB4	9.08849488671793e-08	0	IGF1_ITGA6_ITGB4	IGF1 - (ITGA6+ITGB4)	IGF	Secreted Signaling	PMID: 28190785; PMID: 28873464
295	Monocytes	CD8+ T-cells	IGF1	ITGA6_ITGB4	1.41348810574186e-07	0	IGF1_ITGA6_ITGB4	IGF1 - (ITGA6+ITGB4)	IGF	Secreted Signaling	PMID: 28190785; PMID: 28873464
296	NK cells	CD8+ T-cells	IGF1	ITGA6_ITGB4	1.87807903619194e-07	0	IGF1_ITGA6_ITGB4	IGF1 - (ITGA6+ITGB4)	IGF	Secreted Signaling	PMID: 28190785; PMID: 28873464
297	Monocytes	Monocytes	IGF1	ITGA6_ITGB4	8.91228684201603e-08	0	IGF1_ITGA6_ITGB4	IGF1 - (ITGA6+ITGB4)	IGF	Secreted Signaling	PMID: 28190785; PMID: 28873464
298	NK cells	Monocytes	IGF1	ITGA6_ITGB4	1.18416248157475e-07	0	IGF1_ITGA6_ITGB4	IGF1 - (ITGA6+ITGB4)	IGF	Secreted Signaling	PMID: 28190785; PMID: 28873464
299	CD8+ T-cells	NK cells	IGF1	ITGA6_ITGB4	8.31156052772356e-08	0	IGF1_ITGA6_ITGB4	IGF1 - (ITGA6+ITGB4)	IGF	Secreted Signaling	PMID: 28190785; PMID: 28873464
300	Monocytes	NK cells	IGF1	ITGA6_ITGB4	1.29265487501968e-07	0	IGF1_ITGA6_ITGB4	IGF1 - (ITGA6+ITGB4)	IGF	Secreted Signaling	PMID: 28190785; PMID: 28873464
301	NK cells	NK cells	IGF1	ITGA6_ITGB4	1.71752914666988e-07	0	IGF1_ITGA6_ITGB4	IGF1 - (ITGA6+ITGB4)	IGF	Secreted Signaling	PMID: 28190785; PMID: 28873464
302	CD8+ T-cells	CD8+ T-cells	CCL5	CCR1	0.00211516800333943	0	CCL5_CCR1	CCL5 - CCR1	CCL	Secreted Signaling	KEGG: hsa04060
303	NK cells	CD8+ T-cells	CCL5	CCR1	0.00179261992733552	0	CCL5_CCR1	CCL5 - CCR1	CCL	Secreted Signaling	KEGG: hsa04060
304	CD8+ T-cells	Monocytes	CCL5	CCR1	0.000588973658679593	0	CCL5_CCR1	CCL5 - CCR1	CCL	Secreted Signaling	KEGG: hsa04060
305	NK cells	Monocytes	CCL5	CCR1	0.000500445250451964	0	CCL5_CCR1	CCL5 - CCR1	CCL	Secreted Signaling	KEGG: hsa04060
306	CD8+ T-cells	NK cells	CCL5	CCR1	0.00178373036447989	0	CCL5_CCR1	CCL5 - CCR1	CCL	Secreted Signaling	KEGG: hsa04060
307	NK cells	NK cells	CCL5	CCR1	0.00151156967209467	0	CCL5_CCR1	CCL5 - CCR1	CCL	Secreted Signaling	KEGG: hsa04060
308	B-cells	CD8+ T-cells	CCL3	CCR1	3.47561788232199e-05	0	CCL3_CCR1	CCL3 - CCR1	CCL	Secreted Signaling	KEGG: hsa04060
309	CD4+ T-cells	CD8+ T-cells	CCL3	CCR1	0.000201048851655129	0	CCL3_CCR1	CCL3 - CCR1	CCL	Secreted Signaling	KEGG: hsa04060
310	CD8+ T-cells	CD8+ T-cells	CCL3	CCR1	0.000172613025029881	0	CCL3_CCR1	CCL3 - CCR1	CCL	Secreted Signaling	KEGG: hsa04060
311	Monocytes	CD8+ T-cells	CCL3	CCR1	0.000203496383338982	0	CCL3_CCR1	CCL3 - CCR1	CCL	Secreted Signaling	KEGG: hsa04060
312	NK cells	CD8+ T-cells	CCL3	CCR1	0.00043028380488153	0	CCL3_CCR1	CCL3 - CCR1	CCL	Secreted Signaling	KEGG: hsa04060
313	CD8+ T-cells	Monocytes	CCL3	CCR1	4.48031475359027e-05	0	CCL3_CCR1	CCL3 - CCR1	CCL	Secreted Signaling	KEGG: hsa04060
314	Monocytes	Monocytes	CCL3	CCR1	5.29239660525827e-05	0	CCL3_CCR1	CCL3 - CCR1	CCL	Secreted Signaling	KEGG: hsa04060
315	NK cells	Monocytes	CCL3	CCR1	0.000113072244056275	0	CCL3_CCR1	CCL3 - CCR1	CCL	Secreted Signaling	KEGG: hsa04060
316	B-cells	NK cells	CCL3	CCR1	2.94002159352215e-05	0	CCL3_CCR1	CCL3 - CCR1	CCL	Secreted Signaling	KEGG: hsa04060
317	CD4+ T-cells	NK cells	CCL3	CCR1	0.000170067743376253	0	CCL3_CCR1	CCL3 - CCR1	CCL	Secreted Signaling	KEGG: hsa04060
318	CD8+ T-cells	NK cells	CCL3	CCR1	0.000145988040774751	0	CCL3_CCR1	CCL3 - CCR1	CCL	Secreted Signaling	KEGG: hsa04060
319	Monocytes	NK cells	CCL3	CCR1	0.000172093161130232	0	CCL3_CCR1	CCL3 - CCR1	CCL	Secreted Signaling	KEGG: hsa04060
320	NK cells	NK cells	CCL3	CCR1	0.000363722805144676	0	CCL3_CCR1	CCL3 - CCR1	CCL	Secreted Signaling	KEGG: hsa04060
321	Monocytes	B-cells	CCL3L1	CCR1	2.6379336066106e-06	0	CCL3L1_CCR1	CCL3L1 - CCR1	CCL	Secreted Signaling	KEGG: hsa04060
322	Monocytes	CD4+ T-cells	CCL3L1	CCR1	1.52127828171606e-05	0	CCL3L1_CCR1	CCL3L1 - CCR1	CCL	Secreted Signaling	KEGG: hsa04060
323	Monocytes	CD8+ T-cells	CCL3L1	CCR1	0.000236352771500265	0	CCL3L1_CCR1	CCL3L1 - CCR1	CCL	Secreted Signaling	KEGG: hsa04060
324	Monocytes	Monocytes	CCL3L1	CCR1	6.15487855659768e-05	0	CCL3L1_CCR1	CCL3L1 - CCR1	CCL	Secreted Signaling	KEGG: hsa04060
325	Monocytes	NK cells	CCL3L1	CCR1	0.000199868145321704	0	CCL3L1_CCR1	CCL3L1 - CCR1	CCL	Secreted Signaling	KEGG: hsa04060
326	Monocytes	Monocytes	CCL2	CCR2	4.70254733925408e-06	0	CCL2_CCR2	CCL2 - CCR2	CCL	Secreted Signaling	KEGG: hsa04060
327	CD8+ T-cells	CD8+ T-cells	CCL5	CCR3	0.00125716282246397	0	CCL5_CCR3	CCL5 - CCR3	CCL	Secreted Signaling	KEGG: hsa04060
328	NK cells	CD8+ T-cells	CCL5	CCR3	0.00106707514692974	0	CCL5_CCR3	CCL5 - CCR3	CCL	Secreted Signaling	KEGG: hsa04060
329	CD8+ T-cells	NK cells	CCL5	CCR3	0.00106707514692974	0	CCL5_CCR3	CCL5 - CCR3	CCL	Secreted Signaling	KEGG: hsa04060
330	NK cells	NK cells	CCL5	CCR3	0.000905660825312796	0	CCL5_CCR3	CCL5 - CCR3	CCL	Secreted Signaling	KEGG: hsa04060
331	CD8+ T-cells	B-cells	CCL4	CCR5	8.05091205134651e-05	0	CCL4_CCR5	CCL4 - CCR5	CCL	Secreted Signaling	KEGG: hsa04060
332	NK cells	B-cells	CCL4	CCR5	0.000108395560924409	0	CCL4_CCR5	CCL4 - CCR5	CCL	Secreted Signaling	KEGG: hsa04060
333	CD8+ T-cells	CD4+ T-cells	CCL4	CCR5	0.000464350591323255	0	CCL4_CCR5	CCL4 - CCR5	CCL	Secreted Signaling	KEGG: hsa04060
334	NK cells	CD4+ T-cells	CCL4	CCR5	0.000625328363029401	0	CCL4_CCR5	CCL4 - CCR5	CCL	Secreted Signaling	KEGG: hsa04060
335	B-cells	CD8+ T-cells	CCL4	CCR5	1.78329446082877e-05	0.01	CCL4_CCR5	CCL4 - CCR5	CCL	Secreted Signaling	KEGG: hsa04060
336	CD4+ T-cells	CD8+ T-cells	CCL4	CCR5	0.000103045223439311	0	CCL4_CCR5	CCL4 - CCR5	CCL	Secreted Signaling	KEGG: hsa04060
337	CD8+ T-cells	CD8+ T-cells	CCL4	CCR5	0.00035903610932094	0	CCL4_CCR5	CCL4 - CCR5	CCL	Secreted Signaling	KEGG: hsa04060
338	Monocytes	CD8+ T-cells	CCL4	CCR5	2.13587824235698e-05	0.01	CCL4_CCR5	CCL4 - CCR5	CCL	Secreted Signaling	KEGG: hsa04060
339	NK cells	CD8+ T-cells	CCL4	CCR5	0.000479976643796757	0	CCL4_CCR5	CCL4 - CCR5	CCL	Secreted Signaling	KEGG: hsa04060
340	CD8+ T-cells	Monocytes	CCL4	CCR5	7.72310936485401e-05	0	CCL4_CCR5	CCL4 - CCR5	CCL	Secreted Signaling	KEGG: hsa04060
341	NK cells	Monocytes	CCL4	CCR5	0.000104133318042902	0	CCL4_CCR5	CCL4 - CCR5	CCL	Secreted Signaling	KEGG: hsa04060
342	B-cells	NK cells	CCL4	CCR5	1.57606528387033e-05	0.01	CCL4_CCR5	CCL4 - CCR5	CCL	Secreted Signaling	KEGG: hsa04060
343	CD4+ T-cells	NK cells	CCL4	CCR5	9.10712814706463e-05	0	CCL4_CCR5	CCL4 - CCR5	CCL	Secreted Signaling	KEGG: hsa04060
344	CD8+ T-cells	NK cells	CCL4	CCR5	0.000316921708600384	0	CCL4_CCR5	CCL4 - CCR5	CCL	Secreted Signaling	KEGG: hsa04060
345	Monocytes	NK cells	CCL4	CCR5	1.88771511924152e-05	0.01	CCL4_CCR5	CCL4 - CCR5	CCL	Secreted Signaling	KEGG: hsa04060
346	NK cells	NK cells	CCL4	CCR5	0.000423317723185622	0	CCL4_CCR5	CCL4 - CCR5	CCL	Secreted Signaling	KEGG: hsa04060
347	CD8+ T-cells	B-cells	CCL5	CCR5	0.000262010676259764	0	CCL5_CCR5	CCL5 - CCR5	CCL	Secreted Signaling	KEGG: hsa04060
348	NK cells	B-cells	CCL5	CCR5	0.000222719101953715	0	CCL5_CCR5	CCL5 - CCR5	CCL	Secreted Signaling	KEGG: hsa04060
349	CD8+ T-cells	CD4+ T-cells	CCL5	CCR5	0.0015123665891121	0	CCL5_CCR5	CCL5 - CCR5	CCL	Secreted Signaling	KEGG: hsa04060
350	NK cells	CD4+ T-cells	CCL5	CCR5	0.00128562064969624	0	CCL5_CCR5	CCL5 - CCR5	CCL	Secreted Signaling	KEGG: hsa04060
351	CD8+ T-cells	CD8+ T-cells	CCL5	CCR5	0.0011398432246344	0	CCL5_CCR5	CCL5 - CCR5	CCL	Secreted Signaling	KEGG: hsa04060
352	NK cells	CD8+ T-cells	CCL5	CCR5	0.000967695982339157	0	CCL5_CCR5	CCL5 - CCR5	CCL	Secreted Signaling	KEGG: hsa04060
353	CD8+ T-cells	Monocytes	CCL5	CCR5	0.000252634592745232	0	CCL5_CCR5	CCL5 - CCR5	CCL	Secreted Signaling	KEGG: hsa04060
354	NK cells	Monocytes	CCL5	CCR5	0.000214805660027262	0	CCL5_CCR5	CCL5 - CCR5	CCL	Secreted Signaling	KEGG: hsa04060
355	CD8+ T-cells	NK cells	CCL5	CCR5	0.00100320268627456	0	CCL5_CCR5	CCL5 - CCR5	CCL	Secreted Signaling	KEGG: hsa04060
356	NK cells	NK cells	CCL5	CCR5	0.000851567684850519	0	CCL5_CCR5	CCL5 - CCR5	CCL	Secreted Signaling	KEGG: hsa04060
357	CD8+ T-cells	B-cells	CCL3	CCR5	1.97185512953594e-05	0	CCL3_CCR5	CCL3 - CCR5	CCL	Secreted Signaling	KEGG: hsa04060
358	Monocytes	B-cells	CCL3	CCR5	2.32994200251862e-05	0	CCL3_CCR5	CCL3 - CCR5	CCL	Secreted Signaling	KEGG: hsa04060
359	NK cells	B-cells	CCL3	CCR5	4.98556376014032e-05	0	CCL3_CCR5	CCL3 - CCR5	CCL	Secreted Signaling	KEGG: hsa04060
360	CD8+ T-cells	CD4+ T-cells	CCL3	CCR5	0.000113700678450561	0	CCL3_CCR5	CCL3 - CCR5	CCL	Secreted Signaling	KEGG: hsa04060
361	Monocytes	CD4+ T-cells	CCL3	CCR5	0.000134352358200557	0	CCL3_CCR5	CCL3 - CCR5	CCL	Secreted Signaling	KEGG: hsa04060
362	NK cells	CD4+ T-cells	CCL3	CCR5	0.000287526895050034	0	CCL3_CCR5	CCL3 - CCR5	CCL	Secreted Signaling	KEGG: hsa04060
363	B-cells	CD8+ T-cells	CCL3	CCR5	1.78071401201685e-05	0	CCL3_CCR5	CCL3 - CCR5	CCL	Secreted Signaling	KEGG: hsa04060
364	CD4+ T-cells	CD8+ T-cells	CCL3	CCR5	0.000102999247071772	0	CCL3_CCR5	CCL3 - CCR5	CCL	Secreted Signaling	KEGG: hsa04060
365	CD8+ T-cells	CD8+ T-cells	CCL3	CCR5	8.86818484558467e-05	0	CCL3_CCR5	CCL3 - CCR5	CCL	Secreted Signaling	KEGG: hsa04060
366	Monocytes	CD8+ T-cells	CCL3	CCR5	0.000104690964441162	0	CCL3_CCR5	CCL3 - CCR5	CCL	Secreted Signaling	KEGG: hsa04060
367	NK cells	CD8+ T-cells	CCL3	CCR5	0.000222944490099069	0	CCL3_CCR5	CCL3 - CCR5	CCL	Secreted Signaling	KEGG: hsa04060
368	CD8+ T-cells	Monocytes	CCL3	CCR5	1.88833416715497e-05	0	CCL3_CCR5	CCL3 - CCR5	CCL	Secreted Signaling	KEGG: hsa04060
369	Monocytes	Monocytes	CCL3	CCR5	2.23166392609933e-05	0	CCL3_CCR5	CCL3 - CCR5	CCL	Secreted Signaling	KEGG: hsa04060
370	NK cells	Monocytes	CCL3	CCR5	4.77990700952069e-05	0	CCL3_CCR5	CCL3 - CCR5	CCL	Secreted Signaling	KEGG: hsa04060
371	B-cells	NK cells	CCL3	CCR5	1.57378495031652e-05	0	CCL3_CCR5	CCL3 - CCR5	CCL	Secreted Signaling	KEGG: hsa04060
372	CD4+ T-cells	NK cells	CCL3	CCR5	9.10306518641627e-05	0	CCL3_CCR5	CCL3 - CCR5	CCL	Secreted Signaling	KEGG: hsa04060
373	CD8+ T-cells	NK cells	CCL3	CCR5	7.83590754656633e-05	0	CCL3_CCR5	CCL3 - CCR5	CCL	Secreted Signaling	KEGG: hsa04060
374	Monocytes	NK cells	CCL3	CCR5	9.2494522160505e-05	0	CCL3_CCR5	CCL3 - CCR5	CCL	Secreted Signaling	KEGG: hsa04060
375	NK cells	NK cells	CCL3	CCR5	0.00019685801694163	0	CCL3_CCR5	CCL3 - CCR5	CCL	Secreted Signaling	KEGG: hsa04060
376	Monocytes	B-cells	CXCL8	CXCR2	1.21100579341888e-08	0	CXCL8_CXCR2	CXCL8 - CXCR2	CXCL	Secreted Signaling	KEGG: hsa04060
377	Monocytes	CD4+ T-cells	CXCL8	CXCR2	9.27110830996365e-08	0	CXCL8_CXCR2	CXCL8 - CXCR2	CXCL	Secreted Signaling	KEGG: hsa04060
378	Monocytes	CD8+ T-cells	CXCL8	CXCR2	2.68630399615234e-08	0	CXCL8_CXCR2	CXCL8 - CXCR2	CXCL	Secreted Signaling	KEGG: hsa04060
379	Monocytes	Monocytes	CXCL8	CXCR2	6.82076094723056e-08	0	CXCL8_CXCR2	CXCL8 - CXCR2	CXCL	Secreted Signaling	KEGG: hsa04060
380	Monocytes	NK cells	CXCL8	CXCR2	3.23868536529769e-08	0	CXCL8_CXCR2	CXCL8 - CXCR2	CXCL	Secreted Signaling	KEGG: hsa04060
381	B-cells	B-cells	MIF	CD74_CXCR4	0.000440289712931726	0	MIF_CD74_CXCR4	MIF - (CD74+CXCR4)	MIF	Secreted Signaling	PMID: 29637711; PMID: 24760155
382	CD4+ T-cells	B-cells	MIF	CD74_CXCR4	0.00307493267740002	0	MIF_CD74_CXCR4	MIF - (CD74+CXCR4)	MIF	Secreted Signaling	PMID: 29637711; PMID: 24760155
383	CD8+ T-cells	B-cells	MIF	CD74_CXCR4	0.000826138939264468	0	MIF_CD74_CXCR4	MIF - (CD74+CXCR4)	MIF	Secreted Signaling	PMID: 29637711; PMID: 24760155
384	Monocytes	B-cells	MIF	CD74_CXCR4	0.000473779839910204	0	MIF_CD74_CXCR4	MIF - (CD74+CXCR4)	MIF	Secreted Signaling	PMID: 29637711; PMID: 24760155
385	NK cells	B-cells	MIF	CD74_CXCR4	0.000699673478608263	0	MIF_CD74_CXCR4	MIF - (CD74+CXCR4)	MIF	Secreted Signaling	PMID: 29637711; PMID: 24760155
386	B-cells	CD8+ T-cells	MIF	CD74_CXCR4	0.00041373779394242	0	MIF_CD74_CXCR4	MIF - (CD74+CXCR4)	MIF	Secreted Signaling	PMID: 29637711; PMID: 24760155
387	CD4+ T-cells	CD8+ T-cells	MIF	CD74_CXCR4	0.00290102947016506	0	MIF_CD74_CXCR4	MIF - (CD74+CXCR4)	MIF	Secreted Signaling	PMID: 29637711; PMID: 24760155
388	CD8+ T-cells	CD8+ T-cells	MIF	CD74_CXCR4	0.00077916319562456	0	MIF_CD74_CXCR4	MIF - (CD74+CXCR4)	MIF	Secreted Signaling	PMID: 29637711; PMID: 24760155
389	NK cells	CD8+ T-cells	MIF	CD74_CXCR4	0.000660532769069832	0	MIF_CD74_CXCR4	MIF - (CD74+CXCR4)	MIF	Secreted Signaling	PMID: 29637711; PMID: 24760155
390	CD4+ T-cells	Monocytes	MIF	CD74_CXCR4	0.00213698207372546	0	MIF_CD74_CXCR4	MIF - (CD74+CXCR4)	MIF	Secreted Signaling	PMID: 29637711; PMID: 24760155
391	CD8+ T-cells	Monocytes	MIF	CD74_CXCR4	0.000573911930030117	0.01	MIF_CD74_CXCR4	MIF - (CD74+CXCR4)	MIF	Secreted Signaling	PMID: 29637711; PMID: 24760155
392	NK cells	Monocytes	MIF	CD74_CXCR4	0.000486639084414966	0	MIF_CD74_CXCR4	MIF - (CD74+CXCR4)	MIF	Secreted Signaling	PMID: 29637711; PMID: 24760155
393	B-cells	B-cells	MIF	CD74_CD44	0.000246997145795297	0	MIF_CD74_CD44	MIF - (CD74+CD44)	MIF	Secreted Signaling	PMID: 29637711; PMID: 26175090
394	CD4+ T-cells	B-cells	MIF	CD74_CD44	0.00173200570691505	0	MIF_CD74_CD44	MIF - (CD74+CD44)	MIF	Secreted Signaling	PMID: 29637711; PMID: 26175090
395	CD8+ T-cells	B-cells	MIF	CD74_CD44	0.000465182233157799	0	MIF_CD74_CD44	MIF - (CD74+CD44)	MIF	Secreted Signaling	PMID: 29637711; PMID: 26175090
396	NK cells	B-cells	MIF	CD74_CD44	0.00039436333174034	0	MIF_CD74_CD44	MIF - (CD74+CD44)	MIF	Secreted Signaling	PMID: 29637711; PMID: 26175090
397	B-cells	CD8+ T-cells	MIF	CD74_CD44	0.000299823889576783	0.03	MIF_CD74_CD44	MIF - (CD74+CD44)	MIF	Secreted Signaling	PMID: 29637711; PMID: 26175090
398	CD4+ T-cells	CD8+ T-cells	MIF	CD74_CD44	0.00210534150834958	0	MIF_CD74_CD44	MIF - (CD74+CD44)	MIF	Secreted Signaling	PMID: 29637711; PMID: 26175090
399	CD8+ T-cells	CD8+ T-cells	MIF	CD74_CD44	0.0005653889874217	0	MIF_CD74_CD44	MIF - (CD74+CD44)	MIF	Secreted Signaling	PMID: 29637711; PMID: 26175090
400	NK cells	CD8+ T-cells	MIF	CD74_CD44	0.000479477088645943	0	MIF_CD74_CD44	MIF - (CD74+CD44)	MIF	Secreted Signaling	PMID: 29637711; PMID: 26175090
401	B-cells	Monocytes	MIF	CD74_CD44	0.000472627227252931	0	MIF_CD74_CD44	MIF - (CD74+CD44)	MIF	Secreted Signaling	PMID: 29637711; PMID: 26175090
402	CD4+ T-cells	Monocytes	MIF	CD74_CD44	0.00330895025077184	0	MIF_CD74_CD44	MIF - (CD74+CD44)	MIF	Secreted Signaling	PMID: 29637711; PMID: 26175090
403	CD8+ T-cells	Monocytes	MIF	CD74_CD44	0.000888832825446499	0	MIF_CD74_CD44	MIF - (CD74+CD44)	MIF	Secreted Signaling	PMID: 29637711; PMID: 26175090
404	Monocytes	Monocytes	MIF	CD74_CD44	0.000506314463574784	0	MIF_CD74_CD44	MIF - (CD74+CD44)	MIF	Secreted Signaling	PMID: 29637711; PMID: 26175090
405	NK cells	Monocytes	MIF	CD74_CD44	0.00075322599528207	0	MIF_CD74_CD44	MIF - (CD74+CD44)	MIF	Secreted Signaling	PMID: 29637711; PMID: 26175090
406	B-cells	B-cells	MIF	CD74_CXCR2	1.99224396738375e-06	0	MIF_CD74_CXCR2	MIF - (CD74+CXCR2)	MIF	Secreted Signaling	PMID: 29637711; PMID: 26175090
407	CD4+ T-cells	B-cells	MIF	CD74_CXCR2	1.40424039164535e-05	0	MIF_CD74_CXCR2	MIF - (CD74+CXCR2)	MIF	Secreted Signaling	PMID: 29637711; PMID: 26175090
408	CD8+ T-cells	B-cells	MIF	CD74_CXCR2	3.76991471181431e-06	0	MIF_CD74_CXCR2	MIF - (CD74+CXCR2)	MIF	Secreted Signaling	PMID: 29637711; PMID: 26175090
409	Monocytes	B-cells	MIF	CD74_CXCR2	2.10879949068741e-06	0	MIF_CD74_CXCR2	MIF - (CD74+CXCR2)	MIF	Secreted Signaling	PMID: 29637711; PMID: 26175090
410	NK cells	B-cells	MIF	CD74_CXCR2	3.20004892838005e-06	0	MIF_CD74_CXCR2	MIF - (CD74+CXCR2)	MIF	Secreted Signaling	PMID: 29637711; PMID: 26175090
411	CD4+ T-cells	CD8+ T-cells	MIF	CD74_CXCR2	1.536315955192e-05	0	MIF_CD74_CXCR2	MIF - (CD74+CXCR2)	MIF	Secreted Signaling	PMID: 29637711; PMID: 26175090
412	CD8+ T-cells	CD8+ T-cells	MIF	CD74_CXCR2	4.12448850417535e-06	0	MIF_CD74_CXCR2	MIF - (CD74+CXCR2)	MIF	Secreted Signaling	PMID: 29637711; PMID: 26175090
413	NK cells	CD8+ T-cells	MIF	CD74_CXCR2	3.50103712242054e-06	0	MIF_CD74_CXCR2	MIF - (CD74+CXCR2)	MIF	Secreted Signaling	PMID: 29637711; PMID: 26175090
414	B-cells	Monocytes	MIF	CD74_CXCR2	4.83624501580557e-06	0	MIF_CD74_CXCR2	MIF - (CD74+CXCR2)	MIF	Secreted Signaling	PMID: 29637711; PMID: 26175090
415	CD4+ T-cells	Monocytes	MIF	CD74_CXCR2	3.40875090533778e-05	0	MIF_CD74_CXCR2	MIF - (CD74+CXCR2)	MIF	Secreted Signaling	PMID: 29637711; PMID: 26175090
416	CD8+ T-cells	Monocytes	MIF	CD74_CXCR2	9.15137419683061e-06	0	MIF_CD74_CXCR2	MIF - (CD74+CXCR2)	MIF	Secreted Signaling	PMID: 29637711; PMID: 26175090
417	Monocytes	Monocytes	MIF	CD74_CXCR2	5.11943652125127e-06	0	MIF_CD74_CXCR2	MIF - (CD74+CXCR2)	MIF	Secreted Signaling	PMID: 29637711; PMID: 26175090
418	NK cells	Monocytes	MIF	CD74_CXCR2	7.76798634354471e-06	0	MIF_CD74_CXCR2	MIF - (CD74+CXCR2)	MIF	Secreted Signaling	PMID: 29637711; PMID: 26175090
419	B-cells	NK cells	MIF	CD74_CXCR2	1.9692867034538e-06	0	MIF_CD74_CXCR2	MIF - (CD74+CXCR2)	MIF	Secreted Signaling	PMID: 29637711; PMID: 26175090
420	CD4+ T-cells	NK cells	MIF	CD74_CXCR2	1.38807473436211e-05	0	MIF_CD74_CXCR2	MIF - (CD74+CXCR2)	MIF	Secreted Signaling	PMID: 29637711; PMID: 26175090
421	CD8+ T-cells	NK cells	MIF	CD74_CXCR2	3.72651184418882e-06	0	MIF_CD74_CXCR2	MIF - (CD74+CXCR2)	MIF	Secreted Signaling	PMID: 29637711; PMID: 26175090
422	NK cells	NK cells	MIF	CD74_CXCR2	3.16321581789792e-06	0	MIF_CD74_CXCR2	MIF - (CD74+CXCR2)	MIF	Secreted Signaling	PMID: 29637711; PMID: 26175090
423	B-cells	B-cells	IL4	IL4R_IL2RG	3.11166281015638e-05	0	IL4_IL4R_IL2RG	IL4 - (IL4R+IL2RG)	IL2	Secreted Signaling	KEGG: hsa04060
424	CD4+ T-cells	B-cells	IL4	IL4R_IL2RG	0.000133223869572271	0	IL4_IL4R_IL2RG	IL4 - (IL4R+IL2RG)	IL2	Secreted Signaling	KEGG: hsa04060
425	CD8+ T-cells	B-cells	IL4	IL4R_IL2RG	4.73901591551948e-05	0	IL4_IL4R_IL2RG	IL4 - (IL4R+IL2RG)	IL2	Secreted Signaling	KEGG: hsa04060
426	Monocytes	B-cells	IL4	IL4R_IL2RG	2.75335294664519e-05	0	IL4_IL4R_IL2RG	IL4 - (IL4R+IL2RG)	IL2	Secreted Signaling	KEGG: hsa04060
427	NK cells	B-cells	IL4	IL4R_IL2RG	4.60997451811758e-05	0	IL4_IL4R_IL2RG	IL4 - (IL4R+IL2RG)	IL2	Secreted Signaling	KEGG: hsa04060
428	B-cells	CD4+ T-cells	IL4	IL4R_IL2RG	8.6501854407475e-05	0	IL4_IL4R_IL2RG	IL4 - (IL4R+IL2RG)	IL2	Secreted Signaling	KEGG: hsa04060
429	CD8+ T-cells	CD4+ T-cells	IL4	IL4R_IL2RG	0.000131717553323376	0	IL4_IL4R_IL2RG	IL4 - (IL4R+IL2RG)	IL2	Secreted Signaling	KEGG: hsa04060
430	NK cells	CD4+ T-cells	IL4	IL4R_IL2RG	0.000128180539450212	0	IL4_IL4R_IL2RG	IL4 - (IL4R+IL2RG)	IL2	Secreted Signaling	KEGG: hsa04060
431	B-cells	CD8+ T-cells	IL4	IL4R_IL2RG	3.27412441622209e-05	0	IL4_IL4R_IL2RG	IL4 - (IL4R+IL2RG)	IL2	Secreted Signaling	KEGG: hsa04060
432	CD4+ T-cells	CD8+ T-cells	IL4	IL4R_IL2RG	0.000140116454420704	0	IL4_IL4R_IL2RG	IL4 - (IL4R+IL2RG)	IL2	Secreted Signaling	KEGG: hsa04060
433	CD8+ T-cells	CD8+ T-cells	IL4	IL4R_IL2RG	4.98584819778194e-05	0	IL4_IL4R_IL2RG	IL4 - (IL4R+IL2RG)	IL2	Secreted Signaling	KEGG: hsa04060
434	NK cells	CD8+ T-cells	IL4	IL4R_IL2RG	4.85134116634967e-05	0	IL4_IL4R_IL2RG	IL4 - (IL4R+IL2RG)	IL2	Secreted Signaling	KEGG: hsa04060
435	B-cells	NK cells	IL4	IL4R_IL2RG	3.17768962787302e-05	0	IL4_IL4R_IL2RG	IL4 - (IL4R+IL2RG)	IL2	Secreted Signaling	KEGG: hsa04060
436	CD4+ T-cells	NK cells	IL4	IL4R_IL2RG	0.000136009075881864	0	IL4_IL4R_IL2RG	IL4 - (IL4R+IL2RG)	IL2	Secreted Signaling	KEGG: hsa04060
437	CD8+ T-cells	NK cells	IL4	IL4R_IL2RG	4.83918118713312e-05	0	IL4_IL4R_IL2RG	IL4 - (IL4R+IL2RG)	IL2	Secreted Signaling	KEGG: hsa04060
438	Monocytes	NK cells	IL4	IL4R_IL2RG	2.81062455388552e-05	0	IL4_IL4R_IL2RG	IL4 - (IL4R+IL2RG)	IL2	Secreted Signaling	KEGG: hsa04060
439	NK cells	NK cells	IL4	IL4R_IL2RG	4.70824163995177e-05	0	IL4_IL4R_IL2RG	IL4 - (IL4R+IL2RG)	IL2	Secreted Signaling	KEGG: hsa04060
440	CD4+ T-cells	CD4+ T-cells	IL7	IL7R_IL2RG	0.00527472343209397	0	IL7_IL7R_IL2RG	IL7 - (IL7R+IL2RG)	IL2	Secreted Signaling	KEGG: hsa04060
441	CD8+ T-cells	CD4+ T-cells	IL7	IL7R_IL2RG	0.00116736598807574	0	IL7_IL7R_IL2RG	IL7 - (IL7R+IL2RG)	IL2	Secreted Signaling	KEGG: hsa04060
442	CD4+ T-cells	CD8+ T-cells	IL7	IL7R_IL2RG	0.0013224351704148	0	IL7_IL7R_IL2RG	IL7 - (IL7R+IL2RG)	IL2	Secreted Signaling	KEGG: hsa04060
443	CD8+ T-cells	CD8+ T-cells	IL7	IL7R_IL2RG	0.00029259197857416	0	IL7_IL7R_IL2RG	IL7 - (IL7R+IL2RG)	IL2	Secreted Signaling	KEGG: hsa04060
444	NK cells	B-cells	IL15	IL15RA_IL2RB	2.88005436382906e-05	0	IL15_IL15RA_IL2RB	IL15 - (IL15RA+IL2RB)	IL2	Secreted Signaling	KEGG: hsa04060
445	CD8+ T-cells	CD4+ T-cells	IL15	IL15RA_IL2RB	0.000162535659604904	0	IL15_IL15RA_IL2RB	IL15 - (IL15RA+IL2RB)	IL2	Secreted Signaling	KEGG: hsa04060
446	NK cells	CD4+ T-cells	IL15	IL15RA_IL2RB	0.000210978858947556	0	IL15_IL15RA_IL2RB	IL15 - (IL15RA+IL2RB)	IL2	Secreted Signaling	KEGG: hsa04060
447	B-cells	CD8+ T-cells	IL15	IL15RA_IL2RB	2.64892125328877e-05	0	IL15_IL15RA_IL2RB	IL15 - (IL15RA+IL2RB)	IL2	Secreted Signaling	KEGG: hsa04060
448	CD4+ T-cells	CD8+ T-cells	IL15	IL15RA_IL2RB	0.00018575753107353	0	IL15_IL15RA_IL2RB	IL15 - (IL15RA+IL2RB)	IL2	Secreted Signaling	KEGG: hsa04060
449	CD8+ T-cells	CD8+ T-cells	IL15	IL15RA_IL2RB	8.86937905543654e-05	0	IL15_IL15RA_IL2RB	IL15 - (IL15RA+IL2RB)	IL2	Secreted Signaling	KEGG: hsa04060
450	Monocytes	CD8+ T-cells	IL15	IL15RA_IL2RB	4.26819215286457e-05	0	IL15_IL15RA_IL2RB	IL15 - (IL15RA+IL2RB)	IL2	Secreted Signaling	KEGG: hsa04060
451	NK cells	CD8+ T-cells	IL15	IL15RA_IL2RB	0.000114982558677956	0	IL15_IL15RA_IL2RB	IL15 - (IL15RA+IL2RB)	IL2	Secreted Signaling	KEGG: hsa04060
452	B-cells	NK cells	IL15	IL15RA_IL2RB	3.96088758512198e-05	0	IL15_IL15RA_IL2RB	IL15 - (IL15RA+IL2RB)	IL2	Secreted Signaling	KEGG: hsa04060
453	CD4+ T-cells	NK cells	IL15	IL15RA_IL2RB	0.000277685651122674	0	IL15_IL15RA_IL2RB	IL15 - (IL15RA+IL2RB)	IL2	Secreted Signaling	KEGG: hsa04060
454	CD8+ T-cells	NK cells	IL15	IL15RA_IL2RB	0.000132382714457876	0	IL15_IL15RA_IL2RB	IL15 - (IL15RA+IL2RB)	IL2	Secreted Signaling	KEGG: hsa04060
455	Monocytes	NK cells	IL15	IL15RA_IL2RB	6.38104708300394e-05	0	IL15_IL15RA_IL2RB	IL15 - (IL15RA+IL2RB)	IL2	Secreted Signaling	KEGG: hsa04060
456	NK cells	NK cells	IL15	IL15RA_IL2RB	0.000171266872162621	0	IL15_IL15RA_IL2RB	IL15 - (IL15RA+IL2RB)	IL2	Secreted Signaling	KEGG: hsa04060
457	B-cells	B-cells	IL4	IL4R	3.2399559881286e-05	0	IL4_IL4R	IL4 - IL4R	IL4	Secreted Signaling	KEGG: hsa04060
458	CD4+ T-cells	B-cells	IL4	IL4R	0.000138723749969646	0	IL4_IL4R	IL4 - IL4R	IL4	Secreted Signaling	KEGG: hsa04060
459	CD8+ T-cells	B-cells	IL4	IL4R	4.93447124764684e-05	0	IL4_IL4R	IL4 - IL4R	IL4	Secreted Signaling	KEGG: hsa04060
460	Monocytes	B-cells	IL4	IL4R	2.86706903858531e-05	0	IL4_IL4R	IL4 - IL4R	IL4	Secreted Signaling	KEGG: hsa04060
461	NK cells	B-cells	IL4	IL4R	4.79996671375594e-05	0	IL4_IL4R	IL4 - IL4R	IL4	Secreted Signaling	KEGG: hsa04060
462	B-cells	CD4+ T-cells	IL4	IL4R	3.69819510716432e-05	0	IL4_IL4R	IL4 - IL4R	IL4	Secreted Signaling	KEGG: hsa04060
463	NK cells	CD4+ T-cells	IL4	IL4R	5.48062563204974e-05	0	IL4_IL4R	IL4 - IL4R	IL4	Secreted Signaling	KEGG: hsa04060
464	B-cells	CD8+ T-cells	IL4	IL4R	1.20432812770599e-05	0	IL4_IL4R	IL4 - IL4R	IL4	Secreted Signaling	KEGG: hsa04060
465	CD8+ T-cells	CD8+ T-cells	IL4	IL4R	1.83371304211044e-05	0	IL4_IL4R	IL4 - IL4R	IL4	Secreted Signaling	KEGG: hsa04060
466	NK cells	CD8+ T-cells	IL4	IL4R	1.7847551665671e-05	0	IL4_IL4R	IL4 - IL4R	IL4	Secreted Signaling	KEGG: hsa04060
467	B-cells	Monocytes	IL4	IL4R	1.21294850745642e-05	0	IL4_IL4R	IL4 - IL4R	IL4	Secreted Signaling	KEGG: hsa04060
468	CD4+ T-cells	Monocytes	IL4	IL4R	5.18844013431743e-05	0.02	IL4_IL4R	IL4 - IL4R	IL4	Secreted Signaling	KEGG: hsa04060
469	CD8+ T-cells	Monocytes	IL4	IL4R	1.84685758085332e-05	0	IL4_IL4R	IL4 - IL4R	IL4	Secreted Signaling	KEGG: hsa04060
470	NK cells	Monocytes	IL4	IL4R	1.79750832859933e-05	0	IL4_IL4R	IL4 - IL4R	IL4	Secreted Signaling	KEGG: hsa04060
471	B-cells	NK cells	IL4	IL4R	1.16769081934202e-05	0	IL4_IL4R	IL4 - IL4R	IL4	Secreted Signaling	KEGG: hsa04060
472	CD4+ T-cells	NK cells	IL4	IL4R	4.99491543559247e-05	0	IL4_IL4R	IL4 - IL4R	IL4	Secreted Signaling	KEGG: hsa04060
473	CD8+ T-cells	NK cells	IL4	IL4R	1.77795371676906e-05	0	IL4_IL4R	IL4 - IL4R	IL4	Secreted Signaling	KEGG: hsa04060
474	NK cells	NK cells	IL4	IL4R	1.73043226213496e-05	0	IL4_IL4R	IL4 - IL4R	IL4	Secreted Signaling	KEGG: hsa04060
475	B-cells	B-cells	IL4	IL4R_IL13RA1	1.52802573223227e-05	0	IL4_IL4R_IL13RA1	IL4 - (IL4R+IL13RA1)	IL4	Secreted Signaling	KEGG: hsa04060
476	CD4+ T-cells	B-cells	IL4	IL4R_IL13RA1	6.53802091516067e-05	0	IL4_IL4R_IL13RA1	IL4 - (IL4R+IL13RA1)	IL4	Secreted Signaling	KEGG: hsa04060
477	CD8+ T-cells	B-cells	IL4	IL4R_IL13RA1	2.32677186296583e-05	0	IL4_IL4R_IL13RA1	IL4 - (IL4R+IL13RA1)	IL4	Secreted Signaling	KEGG: hsa04060
478	Monocytes	B-cells	IL4	IL4R_IL13RA1	1.35093292617308e-05	0	IL4_IL4R_IL13RA1	IL4 - (IL4R+IL13RA1)	IL4	Secreted Signaling	KEGG: hsa04060
479	NK cells	B-cells	IL4	IL4R_IL13RA1	2.26423555192328e-05	0	IL4_IL4R_IL13RA1	IL4 - (IL4R+IL13RA1)	IL4	Secreted Signaling	KEGG: hsa04060
480	NK cells	CD4+ T-cells	IL4	IL4R_IL13RA1	3.24768080955349e-05	0	IL4_IL4R_IL13RA1	IL4 - (IL4R+IL13RA1)	IL4	Secreted Signaling	KEGG: hsa04060
481	B-cells	CD8+ T-cells	IL4	IL4R_IL13RA1	7.10599330966854e-06	0	IL4_IL4R_IL13RA1	IL4 - (IL4R+IL13RA1)	IL4	Secreted Signaling	KEGG: hsa04060
482	CD8+ T-cells	CD8+ T-cells	IL4	IL4R_IL13RA1	1.08192626621596e-05	0.02	IL4_IL4R_IL13RA1	IL4 - (IL4R+IL13RA1)	IL4	Secreted Signaling	KEGG: hsa04060
483	NK cells	CD8+ T-cells	IL4	IL4R_IL13RA1	1.05311218797076e-05	0	IL4_IL4R_IL13RA1	IL4 - (IL4R+IL13RA1)	IL4	Secreted Signaling	KEGG: hsa04060
484	B-cells	Monocytes	IL4	IL4R_IL13RA1	1.89773651510703e-05	0	IL4_IL4R_IL13RA1	IL4 - (IL4R+IL13RA1)	IL4	Secreted Signaling	KEGG: hsa04060
485	CD4+ T-cells	Monocytes	IL4	IL4R_IL13RA1	8.11915923475986e-05	0	IL4_IL4R_IL13RA1	IL4 - (IL4R+IL13RA1)	IL4	Secreted Signaling	KEGG: hsa04060
486	CD8+ T-cells	Monocytes	IL4	IL4R_IL13RA1	2.88967051888551e-05	0	IL4_IL4R_IL13RA1	IL4 - (IL4R+IL13RA1)	IL4	Secreted Signaling	KEGG: hsa04060
487	Monocytes	Monocytes	IL4	IL4R_IL13RA1	1.67758637887377e-05	0	IL4_IL4R_IL13RA1	IL4 - (IL4R+IL13RA1)	IL4	Secreted Signaling	KEGG: hsa04060
488	NK cells	Monocytes	IL4	IL4R_IL13RA1	2.81215604664234e-05	0	IL4_IL4R_IL13RA1	IL4 - (IL4R+IL13RA1)	IL4	Secreted Signaling	KEGG: hsa04060
489	B-cells	NK cells	IL4	IL4R_IL13RA1	6.88868778394305e-06	0	IL4_IL4R_IL13RA1	IL4 - (IL4R+IL13RA1)	IL4	Secreted Signaling	KEGG: hsa04060
490	CD8+ T-cells	NK cells	IL4	IL4R_IL13RA1	1.04884891319732e-05	0	IL4_IL4R_IL13RA1	IL4 - (IL4R+IL13RA1)	IL4	Secreted Signaling	KEGG: hsa04060
491	NK cells	NK cells	IL4	IL4R_IL13RA1	1.0208975768741e-05	0	IL4_IL4R_IL13RA1	IL4 - (IL4R+IL13RA1)	IL4	Secreted Signaling	KEGG: hsa04060
492	CD4+ T-cells	CD4+ T-cells	IL6	IL6R_IL6ST	0.000271785675511209	0	IL6_IL6R_IL6ST	IL6 - (IL6R+IL6ST)	IL6	Secreted Signaling	KEGG: hsa04060
493	Monocytes	CD4+ T-cells	IL6	IL6R_IL6ST	7.28610115594603e-05	0	IL6_IL6R_IL6ST	IL6 - (IL6R+IL6ST)	IL6	Secreted Signaling	KEGG: hsa04060
494	CD4+ T-cells	Monocytes	IL6	IL6R_IL6ST	8.7436412289447e-05	0	IL6_IL6R_IL6ST	IL6 - (IL6R+IL6ST)	IL6	Secreted Signaling	KEGG: hsa04060
495	Monocytes	Monocytes	IL6	IL6R_IL6ST	2.34393130704819e-05	0	IL6_IL6R_IL6ST	IL6 - (IL6R+IL6ST)	IL6	Secreted Signaling	KEGG: hsa04060
496	CD4+ T-cells	CD4+ T-cells	LIF	LIFR_IL6ST	8.41849195612201e-05	0	LIF_LIFR_IL6ST	LIF - (LIFR+IL6ST)	LIFR	Secreted Signaling	KEGG: hsa04060
497	Monocytes	CD4+ T-cells	LIF	LIFR_IL6ST	9.94584533674713e-06	0	LIF_LIFR_IL6ST	LIF - (LIFR+IL6ST)	LIFR	Secreted Signaling	KEGG: hsa04060
498	CD4+ T-cells	Monocytes	LIF	LIFR_IL6ST	1.05362316806393e-05	0	LIF_LIFR_IL6ST	LIF - (LIFR+IL6ST)	LIFR	Secreted Signaling	KEGG: hsa04060
499	Monocytes	Monocytes	LIF	LIFR_IL6ST	1.24468766306544e-06	0	LIF_LIFR_IL6ST	LIF - (LIFR+IL6ST)	LIFR	Secreted Signaling	KEGG: hsa04060
500	CD4+ T-cells	CD4+ T-cells	OSM	LIFR_IL6ST	6.70013078216169e-06	0	OSM_LIFR_IL6ST	OSM - (LIFR+IL6ST)	OSM	Secreted Signaling	KEGG: hsa04060
501	Monocytes	CD4+ T-cells	OSM	LIFR_IL6ST	9.61448174145891e-07	0	OSM_LIFR_IL6ST	OSM - (LIFR+IL6ST)	OSM	Secreted Signaling	KEGG: hsa04060
502	CD4+ T-cells	Monocytes	OSM	LIFR_IL6ST	8.38447581669449e-07	0	OSM_LIFR_IL6ST	OSM - (LIFR+IL6ST)	OSM	Secreted Signaling	KEGG: hsa04060
503	Monocytes	Monocytes	OSM	LIFR_IL6ST	1.20314085403096e-07	0	OSM_LIFR_IL6ST	OSM - (LIFR+IL6ST)	OSM	Secreted Signaling	KEGG: hsa04060
504	B-cells	Monocytes	IL10	IL10RA_IL10RB	5.27534473460005e-07	0.01	IL10_IL10RA_IL10RB	IL10 - (IL10RA+IL10RB)	IL10	Secreted Signaling	KEGG: hsa04060
505	CD4+ T-cells	Monocytes	IL10	IL10RA_IL10RB	0.000119059574755769	0	IL10_IL10RA_IL10RB	IL10 - (IL10RA+IL10RB)	IL10	Secreted Signaling	KEGG: hsa04060
506	CD8+ T-cells	Monocytes	IL10	IL10RA_IL10RB	4.55757534861748e-05	0	IL10_IL10RA_IL10RB	IL10 - (IL10RA+IL10RB)	IL10	Secreted Signaling	KEGG: hsa04060
507	Monocytes	Monocytes	IL10	IL10RA_IL10RB	0.000125350842459816	0	IL10_IL10RA_IL10RB	IL10 - (IL10RA+IL10RB)	IL10	Secreted Signaling	KEGG: hsa04060
508	NK cells	Monocytes	IL10	IL10RA_IL10RB	3.97928447788683e-05	0	IL10_IL10RA_IL10RB	IL10 - (IL10RA+IL10RB)	IL10	Secreted Signaling	KEGG: hsa04060
509	Monocytes	CD4+ T-cells	IL1A	IL1R1_IL1RAP	3.52244619164753e-12	0.01	IL1A_IL1R1_IL1RAP	IL1A - (IL1R1+IL1RAP)	IL1	Secreted Signaling	KEGG: hsa04060
510	Monocytes	CD8+ T-cells	IL1A	IL1R1_IL1RAP	1.24466428580594e-12	0	IL1A_IL1R1_IL1RAP	IL1A - (IL1R1+IL1RAP)	IL1	Secreted Signaling	KEGG: hsa04060
511	B-cells	Monocytes	IL1A	IL1R1_IL1RAP	2.52730331741026e-10	0	IL1A_IL1R1_IL1RAP	IL1A - (IL1R1+IL1RAP)	IL1	Secreted Signaling	KEGG: hsa04060
512	CD4+ T-cells	Monocytes	IL1A	IL1R1_IL1RAP	1.91336237121758e-09	0	IL1A_IL1R1_IL1RAP	IL1A - (IL1R1+IL1RAP)	IL1	Secreted Signaling	KEGG: hsa04060
513	CD8+ T-cells	Monocytes	IL1A	IL1R1_IL1RAP	5.13678057483044e-10	0	IL1A_IL1R1_IL1RAP	IL1A - (IL1R1+IL1RAP)	IL1	Secreted Signaling	KEGG: hsa04060
514	Monocytes	Monocytes	IL1A	IL1R1_IL1RAP	9.87485158968133e-10	0	IL1A_IL1R1_IL1RAP	IL1A - (IL1R1+IL1RAP)	IL1	Secreted Signaling	KEGG: hsa04060
515	NK cells	Monocytes	IL1A	IL1R1_IL1RAP	4.36582708658847e-10	0	IL1A_IL1R1_IL1RAP	IL1A - (IL1R1+IL1RAP)	IL1	Secreted Signaling	KEGG: hsa04060
516	CD4+ T-cells	NK cells	IL1A	IL1R1_IL1RAP	3.87450351493115e-12	0	IL1A_IL1R1_IL1RAP	IL1A - (IL1R1+IL1RAP)	IL1	Secreted Signaling	KEGG: hsa04060
517	CD8+ T-cells	NK cells	IL1A	IL1R1_IL1RAP	1.04018322328475e-12	0	IL1A_IL1R1_IL1RAP	IL1A - (IL1R1+IL1RAP)	IL1	Secreted Signaling	KEGG: hsa04060
518	Monocytes	NK cells	IL1A	IL1R1_IL1RAP	1.99962898455366e-12	0	IL1A_IL1R1_IL1RAP	IL1A - (IL1R1+IL1RAP)	IL1	Secreted Signaling	KEGG: hsa04060
519	NK cells	NK cells	IL1A	IL1R1_IL1RAP	8.8406737055583e-13	0	IL1A_IL1R1_IL1RAP	IL1A - (IL1R1+IL1RAP)	IL1	Secreted Signaling	KEGG: hsa04060
520	Monocytes	B-cells	IL1B	IL1R1_IL1RAP	5.24921339850952e-09	0	IL1B_IL1R1_IL1RAP	IL1B - (IL1R1+IL1RAP)	IL1	Secreted Signaling	KEGG: hsa04060
521	Monocytes	CD4+ T-cells	IL1B	IL1R1_IL1RAP	4.01442228164759e-08	0	IL1B_IL1R1_IL1RAP	IL1B - (IL1R1+IL1RAP)	IL1	Secreted Signaling	KEGG: hsa04060
522	Monocytes	CD8+ T-cells	IL1B	IL1R1_IL1RAP	1.41850487905249e-08	0	IL1B_IL1R1_IL1RAP	IL1B - (IL1R1+IL1RAP)	IL1	Secreted Signaling	KEGG: hsa04060
523	B-cells	Monocytes	IL1B	IL1R1_IL1RAP	7.69932553275422e-10	0	IL1B_IL1R1_IL1RAP	IL1B - (IL1R1+IL1RAP)	IL1	Secreted Signaling	KEGG: hsa04060
524	CD4+ T-cells	Monocytes	IL1B	IL1R1_IL1RAP	5.88818646905461e-09	0	IL1B_IL1R1_IL1RAP	IL1B - (IL1R1+IL1RAP)	IL1	Secreted Signaling	KEGG: hsa04060
525	CD8+ T-cells	Monocytes	IL1B	IL1R1_IL1RAP	2.08060387776608e-09	0	IL1B_IL1R1_IL1RAP	IL1B - (IL1R1+IL1RAP)	IL1	Secreted Signaling	KEGG: hsa04060
526	Monocytes	Monocytes	IL1B	IL1R1_IL1RAP	1.12457162652102e-05	0	IL1B_IL1R1_IL1RAP	IL1B - (IL1R1+IL1RAP)	IL1	Secreted Signaling	KEGG: hsa04060
527	NK cells	Monocytes	IL1B	IL1R1_IL1RAP	3.34261647590588e-09	0	IL1B_IL1R1_IL1RAP	IL1B - (IL1R1+IL1RAP)	IL1	Secreted Signaling	KEGG: hsa04060
528	Monocytes	NK cells	IL1B	IL1R1_IL1RAP	2.27891272727367e-08	0	IL1B_IL1R1_IL1RAP	IL1B - (IL1R1+IL1RAP)	IL1	Secreted Signaling	KEGG: hsa04060
529	NK cells	NK cells	IL1B	IL1R1_IL1RAP	6.76870314237062e-12	0	IL1B_IL1R1_IL1RAP	IL1B - (IL1R1+IL1RAP)	IL1	Secreted Signaling	KEGG: hsa04060
530	Monocytes	CD4+ T-cells	IL1A	IL1R2	7.47131388610845e-13	0	IL1A_IL1R2	IL1A - IL1R2	IL1	Secreted Signaling	KEGG: hsa04060
531	Monocytes	CD8+ T-cells	IL1A	IL1R2	2.64002325863541e-13	0	IL1A_IL1R2	IL1A - IL1R2	IL1	Secreted Signaling	KEGG: hsa04060
532	B-cells	Monocytes	IL1A	IL1R2	4.12215924775822e-10	0	IL1A_IL1R2	IL1A - IL1R2	IL1	Secreted Signaling	KEGG: hsa04060
533	CD4+ T-cells	Monocytes	IL1A	IL1R2	3.12080472623219e-09	0	IL1A_IL1R2	IL1A - IL1R2	IL1	Secreted Signaling	KEGG: hsa04060
534	CD8+ T-cells	Monocytes	IL1A	IL1R2	8.37844245129559e-10	0	IL1A_IL1R2	IL1A - IL1R2	IL1	Secreted Signaling	KEGG: hsa04060
535	Monocytes	Monocytes	IL1A	IL1R2	1.65968326015845e-09	0	IL1A_IL1R2	IL1A - IL1R2	IL1	Secreted Signaling	KEGG: hsa04060
536	NK cells	Monocytes	IL1A	IL1R2	7.12116144716845e-10	0	IL1A_IL1R2	IL1A - IL1R2	IL1	Secreted Signaling	KEGG: hsa04060
537	CD4+ T-cells	NK cells	IL1A	IL1R2	7.9755075375949e-13	0	IL1A_IL1R2	IL1A - IL1R2	IL1	Secreted Signaling	KEGG: hsa04060
538	CD8+ T-cells	NK cells	IL1A	IL1R2	2.14118910827695e-13	0	IL1A_IL1R2	IL1A - IL1R2	IL1	Secreted Signaling	KEGG: hsa04060
539	Monocytes	NK cells	IL1A	IL1R2	4.24147559976547e-13	0	IL1A_IL1R2	IL1A - IL1R2	IL1	Secreted Signaling	KEGG: hsa04060
540	NK cells	NK cells	IL1A	IL1R2	1.81987922487009e-13	0	IL1A_IL1R2	IL1A - IL1R2	IL1	Secreted Signaling	KEGG: hsa04060
541	Monocytes	B-cells	IL1B	IL1R2	1.11338417419735e-09	0	IL1B_IL1R2	IL1B - IL1R2	IL1	Secreted Signaling	KEGG: hsa04060
542	Monocytes	CD4+ T-cells	IL1B	IL1R2	8.5148280658524e-09	0	IL1B_IL1R2	IL1B - IL1R2	IL1	Secreted Signaling	KEGG: hsa04060
543	Monocytes	CD8+ T-cells	IL1B	IL1R2	3.00875369657601e-09	0	IL1B_IL1R2	IL1B - IL1R2	IL1	Secreted Signaling	KEGG: hsa04060
544	B-cells	Monocytes	IL1B	IL1R2	1.25579881247387e-09	0	IL1B_IL1R2	IL1B - IL1R2	IL1	Secreted Signaling	KEGG: hsa04060
545	CD4+ T-cells	Monocytes	IL1B	IL1R2	9.60397245240086e-09	0	IL1B_IL1R2	IL1B - IL1R2	IL1	Secreted Signaling	KEGG: hsa04060
546	CD8+ T-cells	Monocytes	IL1B	IL1R2	3.3936078629445e-09	0	IL1B_IL1R2	IL1B - IL1R2	IL1	Secreted Signaling	KEGG: hsa04060
547	Monocytes	Monocytes	IL1B	IL1R2	1.88926974039764e-05	0	IL1B_IL1R2	IL1B - IL1R2	IL1	Secreted Signaling	KEGG: hsa04060
548	NK cells	Monocytes	IL1B	IL1R2	5.45218771090201e-09	0	IL1B_IL1R2	IL1B - IL1R2	IL1	Secreted Signaling	KEGG: hsa04060
549	Monocytes	NK cells	IL1B	IL1R2	4.83387914143659e-09	0	IL1B_IL1R2	IL1B - IL1R2	IL1	Secreted Signaling	KEGG: hsa04060
550	NK cells	NK cells	IL1B	IL1R2	1.39335786418074e-12	0	IL1B_IL1R2	IL1B - IL1R2	IL1	Secreted Signaling	KEGG: hsa04060
551	Monocytes	B-cells	CSF1	CSF1R	9.38071631304022e-09	0	CSF1_CSF1R	CSF1 - CSF1R	CSF	Secreted Signaling	KEGG: hsa04060
552	Monocytes	CD4+ T-cells	CSF1	CSF1R	1.10764104545491e-07	0	CSF1_CSF1R	CSF1 - CSF1R	CSF	Secreted Signaling	KEGG: hsa04060
553	Monocytes	CD8+ T-cells	CSF1	CSF1R	2.72141153013047e-08	0	CSF1_CSF1R	CSF1 - CSF1R	CSF	Secreted Signaling	KEGG: hsa04060
554	B-cells	Monocytes	CSF1	CSF1R	9.36107490669052e-09	0	CSF1_CSF1R	CSF1 - CSF1R	CSF	Secreted Signaling	KEGG: hsa04060
555	CD4+ T-cells	Monocytes	CSF1	CSF1R	1.10532186111005e-07	0	CSF1_CSF1R	CSF1 - CSF1R	CSF	Secreted Signaling	KEGG: hsa04060
556	CD8+ T-cells	Monocytes	CSF1	CSF1R	2.71571342420003e-08	0	CSF1_CSF1R	CSF1 - CSF1R	CSF	Secreted Signaling	KEGG: hsa04060
557	Monocytes	Monocytes	CSF1	CSF1R	3.6358668986613e-05	0	CSF1_CSF1R	CSF1 - CSF1R	CSF	Secreted Signaling	KEGG: hsa04060
558	NK cells	Monocytes	CSF1	CSF1R	4.91183061753844e-08	0	CSF1_CSF1R	CSF1 - CSF1R	CSF	Secreted Signaling	KEGG: hsa04060
559	Monocytes	NK cells	CSF1	CSF1R	4.92213659473354e-08	0	CSF1_CSF1R	CSF1 - CSF1R	CSF	Secreted Signaling	KEGG: hsa04060
560	NK cells	NK cells	CSF1	CSF1R	6.63451900058883e-11	0.01	CSF1_CSF1R	CSF1 - CSF1R	CSF	Secreted Signaling	KEGG: hsa04060
561	B-cells	CD4+ T-cells	IL16	CD4	5.91810470253084e-05	0	IL16_CD4	IL16 - CD4	IL16	Secreted Signaling	KEGG: hsa04060
562	CD4+ T-cells	CD4+ T-cells	IL16	CD4	0.000321514209262301	0	IL16_CD4	IL16 - CD4	IL16	Secreted Signaling	KEGG: hsa04060
563	CD8+ T-cells	CD4+ T-cells	IL16	CD4	9.351790316756e-05	0	IL16_CD4	IL16 - CD4	IL16	Secreted Signaling	KEGG: hsa04060
564	NK cells	CD4+ T-cells	IL16	CD4	9.04363592190705e-05	0	IL16_CD4	IL16 - CD4	IL16	Secreted Signaling	KEGG: hsa04060
565	B-cells	Monocytes	IL16	CD4	6.75793832736142e-05	0	IL16_CD4	IL16 - CD4	IL16	Secreted Signaling	KEGG: hsa04060
566	CD4+ T-cells	Monocytes	IL16	CD4	0.000367332282866391	0	IL16_CD4	IL16 - CD4	IL16	Secreted Signaling	KEGG: hsa04060
567	CD8+ T-cells	Monocytes	IL16	CD4	0.000106811776074853	0	IL16_CD4	IL16 - CD4	IL16	Secreted Signaling	KEGG: hsa04060
568	Monocytes	Monocytes	IL16	CD4	6.1994622135763e-05	0	IL16_CD4	IL16 - CD4	IL16	Secreted Signaling	KEGG: hsa04060
569	NK cells	Monocytes	IL16	CD4	0.000103206656697237	0	IL16_CD4	IL16 - CD4	IL16	Secreted Signaling	KEGG: hsa04060
570	B-cells	B-cells	IFNG	IFNGR1_IFNGR2	1.18758621752956e-09	0	IFNG_IFNGR1_IFNGR2	IFNG - (IFNGR1+IFNGR2)	IFN-II	Secreted Signaling	KEGG: hsa04060
571	CD4+ T-cells	B-cells	IFNG	IFNGR1_IFNGR2	8.79149812386581e-09	0	IFNG_IFNGR1_IFNGR2	IFNG - (IFNGR1+IFNGR2)	IFN-II	Secreted Signaling	KEGG: hsa04060
572	CD8+ T-cells	B-cells	IFNG	IFNGR1_IFNGR2	2.20480452407665e-06	0	IFNG_IFNGR1_IFNGR2	IFNG - (IFNGR1+IFNGR2)	IFN-II	Secreted Signaling	KEGG: hsa04060
573	Monocytes	B-cells	IFNG	IFNGR1_IFNGR2	1.57426090543037e-06	0	IFNG_IFNGR1_IFNGR2	IFNG - (IFNGR1+IFNGR2)	IFN-II	Secreted Signaling	KEGG: hsa04060
574	NK cells	B-cells	IFNG	IFNGR1_IFNGR2	2.30623810883107e-06	0	IFNG_IFNGR1_IFNGR2	IFNG - (IFNGR1+IFNGR2)	IFN-II	Secreted Signaling	KEGG: hsa04060
575	B-cells	Monocytes	IFNG	IFNGR1_IFNGR2	1.10168536665133e-07	0	IFNG_IFNGR1_IFNGR2	IFNG - (IFNGR1+IFNGR2)	IFN-II	Secreted Signaling	KEGG: hsa04060
576	CD4+ T-cells	Monocytes	IFNG	IFNGR1_IFNGR2	8.15557136102801e-07	0	IFNG_IFNGR1_IFNGR2	IFNG - (IFNGR1+IFNGR2)	IFN-II	Secreted Signaling	KEGG: hsa04060
577	CD8+ T-cells	Monocytes	IFNG	IFNGR1_IFNGR2	0.000202288542447064	0	IFNG_IFNGR1_IFNGR2	IFNG - (IFNGR1+IFNGR2)	IFN-II	Secreted Signaling	KEGG: hsa04060
578	Monocytes	Monocytes	IFNG	IFNGR1_IFNGR2	0.000144747511302196	0	IFNG_IFNGR1_IFNGR2	IFNG - (IFNGR1+IFNGR2)	IFN-II	Secreted Signaling	KEGG: hsa04060
579	NK cells	Monocytes	IFNG	IFNGR1_IFNGR2	0.00021095969165229	0	IFNG_IFNGR1_IFNGR2	IFNG - (IFNGR1+IFNGR2)	IFN-II	Secreted Signaling	KEGG: hsa04060
580	B-cells	B-cells	LTA	TNFRSF1A	1.99592580796181e-06	0	LTA_TNFRSF1A	LTA - TNFRSF1A	LT	Secreted Signaling	KEGG: hsa04060
581	CD4+ T-cells	B-cells	LTA	TNFRSF1A	1.22925500455545e-05	0	LTA_TNFRSF1A	LTA - TNFRSF1A	LT	Secreted Signaling	KEGG: hsa04060
582	B-cells	CD4+ T-cells	LTA	TNFRSF1A	1.23035398084997e-05	0	LTA_TNFRSF1A	LTA - TNFRSF1A	LT	Secreted Signaling	KEGG: hsa04060
583	CD4+ T-cells	CD4+ T-cells	LTA	TNFRSF1A	7.5775297972128e-05	0	LTA_TNFRSF1A	LTA - TNFRSF1A	LT	Secreted Signaling	KEGG: hsa04060
584	B-cells	Monocytes	LTA	TNFRSF1A	5.51227390017448e-05	0	LTA_TNFRSF1A	LTA - TNFRSF1A	LT	Secreted Signaling	KEGG: hsa04060
585	CD4+ T-cells	Monocytes	LTA	TNFRSF1A	0.000339472102823258	0	LTA_TNFRSF1A	LTA - TNFRSF1A	LT	Secreted Signaling	KEGG: hsa04060
586	CD8+ T-cells	Monocytes	LTA	TNFRSF1A	3.40178432186366e-05	0	LTA_TNFRSF1A	LTA - TNFRSF1A	LT	Secreted Signaling	KEGG: hsa04060
587	Monocytes	Monocytes	LTA	TNFRSF1A	2.0091866978522e-05	0	LTA_TNFRSF1A	LTA - TNFRSF1A	LT	Secreted Signaling	KEGG: hsa04060
588	NK cells	Monocytes	LTA	TNFRSF1A	6.75607103808752e-06	0	LTA_TNFRSF1A	LTA - TNFRSF1A	LT	Secreted Signaling	KEGG: hsa04060
589	B-cells	CD8+ T-cells	LTA	TNFRSF1B	2.93035413261975e-05	0	LTA_TNFRSF1B	LTA - TNFRSF1B	LT	Secreted Signaling	KEGG: hsa04060
590	CD4+ T-cells	CD8+ T-cells	LTA	TNFRSF1B	0.000180470806404297	0	LTA_TNFRSF1B	LTA - TNFRSF1B	LT	Secreted Signaling	KEGG: hsa04060
591	B-cells	Monocytes	LTA	TNFRSF1B	0.000160733893895164	0	LTA_TNFRSF1B	LTA - TNFRSF1B	LT	Secreted Signaling	KEGG: hsa04060
592	CD4+ T-cells	Monocytes	LTA	TNFRSF1B	0.000989763931916684	0	LTA_TNFRSF1B	LTA - TNFRSF1B	LT	Secreted Signaling	KEGG: hsa04060
593	CD8+ T-cells	Monocytes	LTA	TNFRSF1B	9.97986597059919e-05	0	LTA_TNFRSF1B	LTA - TNFRSF1B	LT	Secreted Signaling	KEGG: hsa04060
594	Monocytes	Monocytes	LTA	TNFRSF1B	5.90155722346656e-05	0	LTA_TNFRSF1B	LTA - TNFRSF1B	LT	Secreted Signaling	KEGG: hsa04060
595	B-cells	NK cells	LTA	TNFRSF1B	7.00704435509152e-05	0	LTA_TNFRSF1B	LTA - TNFRSF1B	LT	Secreted Signaling	KEGG: hsa04060
596	CD4+ T-cells	NK cells	LTA	TNFRSF1B	0.000431517653078864	0	LTA_TNFRSF1B	LTA - TNFRSF1B	LT	Secreted Signaling	KEGG: hsa04060
597	CD8+ T-cells	NK cells	LTA	TNFRSF1B	4.32937870148277e-05	0	LTA_TNFRSF1B	LTA - TNFRSF1B	LT	Secreted Signaling	KEGG: hsa04060
598	B-cells	Monocytes	LTA	TNFRSF14	7.35398922195147e-05	0	LTA_TNFRSF14	LTA - TNFRSF14	LT	Secreted Signaling	KEGG: hsa04060
599	CD4+ T-cells	Monocytes	LTA	TNFRSF14	0.000452884774118171	0	LTA_TNFRSF14	LTA - TNFRSF14	LT	Secreted Signaling	KEGG: hsa04060
600	B-cells	B-cells	LTa1b2	LTBR	1.88341453641265e-06	0	LTA_LTB_LTBR	LTA - (LTB+LTBR)	LT	Secreted Signaling	PMID: 24248355
601	CD4+ T-cells	B-cells	LTa1b2	LTBR	1.14758428071271e-05	0	LTA_LTB_LTBR	LTA - (LTB+LTBR)	LT	Secreted Signaling	PMID: 24248355
602	B-cells	CD4+ T-cells	LTa1b2	LTBR	5.05783863467557e-06	0.04	LTA_LTB_LTBR	LTA - (LTB+LTBR)	LT	Secreted Signaling	PMID: 24248355
603	CD4+ T-cells	CD4+ T-cells	LTa1b2	LTBR	3.08179467682674e-05	0	LTA_LTB_LTBR	LTA - (LTB+LTBR)	LT	Secreted Signaling	PMID: 24248355
604	B-cells	Monocytes	LTa1b2	LTBR	3.63210862313746e-05	0	LTA_LTB_LTBR	LTA - (LTB+LTBR)	LT	Secreted Signaling	PMID: 24248355
605	CD4+ T-cells	Monocytes	LTa1b2	LTBR	0.000221307550167153	0	LTA_LTB_LTBR	LTA - (LTB+LTBR)	LT	Secreted Signaling	PMID: 24248355
606	CD8+ T-cells	Monocytes	LTa1b2	LTBR	2.12317850930821e-05	0	LTA_LTB_LTBR	LTA - (LTB+LTBR)	LT	Secreted Signaling	PMID: 24248355
607	Monocytes	Monocytes	LTa1b2	LTBR	6.81919205945073e-06	0	LTA_LTB_LTBR	LTA - (LTB+LTBR)	LT	Secreted Signaling	PMID: 24248355
608	NK cells	Monocytes	LTa1b2	LTBR	1.65141262161947e-06	0.03	LTA_LTB_LTBR	LTA - (LTB+LTBR)	LT	Secreted Signaling	PMID: 24248355
609	B-cells	NK cells	LTa1b2	LTBR	1.14908266718102e-06	0.03	LTA_LTB_LTBR	LTA - (LTB+LTBR)	LT	Secreted Signaling	PMID: 24248355
610	CD4+ T-cells	NK cells	LTa1b2	LTBR	7.00148244232838e-06	0	LTA_LTB_LTBR	LTA - (LTB+LTBR)	LT	Secreted Signaling	PMID: 24248355
611	B-cells	B-cells	TNFSF14	LTBR	1.5314517544188e-07	0	TNFSF14_LTBR	TNFSF14 - LTBR	LIGHT	Secreted Signaling	KEGG: hsa04060
612	Monocytes	B-cells	TNFSF14	LTBR	3.93934596453457e-07	0	TNFSF14_LTBR	TNFSF14 - LTBR	LIGHT	Secreted Signaling	KEGG: hsa04060
613	NK cells	B-cells	TNFSF14	LTBR	2.03979760785422e-07	0	TNFSF14_LTBR	TNFSF14 - LTBR	LIGHT	Secreted Signaling	KEGG: hsa04060
614	B-cells	Monocytes	TNFSF14	LTBR	2.96168486437248e-06	0	TNFSF14_LTBR	TNFSF14 - LTBR	LIGHT	Secreted Signaling	KEGG: hsa04060
615	CD4+ T-cells	Monocytes	TNFSF14	LTBR	1.07230910393437e-05	0	TNFSF14_LTBR	TNFSF14 - LTBR	LIGHT	Secreted Signaling	KEGG: hsa04060
616	CD8+ T-cells	Monocytes	TNFSF14	LTBR	3.26372598741825e-06	0	TNFSF14_LTBR	TNFSF14 - LTBR	LIGHT	Secreted Signaling	KEGG: hsa04060
617	Monocytes	Monocytes	TNFSF14	LTBR	7.61689526111993e-06	0	TNFSF14_LTBR	TNFSF14 - LTBR	LIGHT	Secreted Signaling	KEGG: hsa04060
618	NK cells	Monocytes	TNFSF14	LTBR	3.94479632638662e-06	0	TNFSF14_LTBR	TNFSF14 - LTBR	LIGHT	Secreted Signaling	KEGG: hsa04060
619	Monocytes	Monocytes	TNFSF14	TNFRSF14	3.07445024520185e-05	0	TNFSF14_TNFRSF14	TNFSF14 - TNFRSF14	LIGHT	Secreted Signaling	KEGG: hsa04060
620	Monocytes	CD4+ T-cells	FASLG	FAS	4.73368445016654e-08	0	FASL_FAS	FASL - FAS	FASLG	Secreted Signaling	KEGG: hsa04060
621	Monocytes	CD8+ T-cells	FASLG	FAS	1.46093090347523e-08	0	FASL_FAS	FASL - FAS	FASLG	Secreted Signaling	KEGG: hsa04060
622	B-cells	Monocytes	FASLG	FAS	8.33611661215431e-09	0	FASL_FAS	FASL - FAS	FASLG	Secreted Signaling	KEGG: hsa04060
623	CD4+ T-cells	Monocytes	FASLG	FAS	6.18160740720544e-08	0	FASL_FAS	FASL - FAS	FASLG	Secreted Signaling	KEGG: hsa04060
624	CD8+ T-cells	Monocytes	FASLG	FAS	2.38671962752012e-08	0	FASL_FAS	FASL - FAS	FASLG	Secreted Signaling	KEGG: hsa04060
625	Monocytes	Monocytes	FASLG	FAS	6.30853515285792e-08	0	FASL_FAS	FASL - FAS	FASLG	Secreted Signaling	KEGG: hsa04060
626	NK cells	Monocytes	FASLG	FAS	2.25680120081325e-08	0	FASL_FAS	FASL - FAS	FASLG	Secreted Signaling	KEGG: hsa04060
627	Monocytes	NK cells	FASLG	FAS	1.37461388188542e-08	0	FASL_FAS	FASL - FAS	FASLG	Secreted Signaling	KEGG: hsa04060
628	NK cells	NK cells	FASLG	FAS	4.91750379802547e-09	0.02	FASL_FAS	FASL - FAS	FASLG	Secreted Signaling	KEGG: hsa04060
629	B-cells	CD4+ T-cells	TNFSF15	TNFRSF25	2.37720763772006e-06	0	TNFSF15_TNFRSF25	TNFSF15 - TNFRSF25	VEGI	Secreted Signaling	KEGG: hsa04060
630	CD4+ T-cells	CD4+ T-cells	TNFSF15	TNFRSF25	1.190573411815e-05	0	TNFSF15_TNFRSF25	TNFSF15 - TNFRSF25	VEGI	Secreted Signaling	KEGG: hsa04060
631	CD8+ T-cells	CD4+ T-cells	TNFSF15	TNFRSF25	4.12400581573837e-06	0	TNFSF15_TNFRSF25	TNFSF15 - TNFRSF25	VEGI	Secreted Signaling	KEGG: hsa04060
632	Monocytes	CD4+ T-cells	TNFSF15	TNFRSF25	6.38552523596704e-06	0	TNFSF15_TNFRSF25	TNFSF15 - TNFRSF25	VEGI	Secreted Signaling	KEGG: hsa04060
633	NK cells	CD4+ T-cells	TNFSF15	TNFRSF25	6.24207498629718e-06	0	TNFSF15_TNFRSF25	TNFSF15 - TNFRSF25	VEGI	Secreted Signaling	KEGG: hsa04060
634	Monocytes	CD4+ T-cells	TNFSF10	TNFRSF10A	2.21004361098384e-05	0	TNFSF10_TNFRSF10B	TNFSF10 - TNFRSF10B	TRAIL	Secreted Signaling	KEGG: hsa04060
635	Monocytes	CD8+ T-cells	TNFSF10	TNFRSF10A	1.51430892551789e-06	0	TNFSF10_TNFRSF10B	TNFSF10 - TNFRSF10B	TRAIL	Secreted Signaling	KEGG: hsa04060
636	Monocytes	Monocytes	TNFSF10	TNFRSF10A	3.92464176211229e-05	0	TNFSF10_TNFRSF10B	TNFSF10 - TNFRSF10B	TRAIL	Secreted Signaling	KEGG: hsa04060
637	Monocytes	NK cells	TNFSF10	TNFRSF10A	1.33324780697695e-06	0	TNFSF10_TNFRSF10B	TNFSF10 - TNFRSF10B	TRAIL	Secreted Signaling	KEGG: hsa04060
638	Monocytes	B-cells	TNFSF12	TNFRSF12A	3.43469337351832e-07	0.03	TNFSF12_TNFRSF12A	TNFSF12 - TNFRSF12A	TWEAK	Secreted Signaling	KEGG: hsa04060
639	Monocytes	CD4+ T-cells	TNFSF12	TNFRSF12A	3.08481086968454e-06	0	TNFSF12_TNFRSF12A	TNFSF12 - TNFRSF12A	TWEAK	Secreted Signaling	KEGG: hsa04060
640	NK cells	CD4+ T-cells	TNFSF12	TNFRSF12A	3.38722137064337e-06	0	TNFSF12_TNFRSF12A	TNFSF12 - TNFRSF12A	TWEAK	Secreted Signaling	KEGG: hsa04060
641	Monocytes	CD8+ T-cells	TNFSF12	TNFRSF12A	7.95583554489782e-07	0.01	TNFSF12_TNFRSF12A	TNFSF12 - TNFRSF12A	TWEAK	Secreted Signaling	KEGG: hsa04060
642	NK cells	CD8+ T-cells	TNFSF12	TNFRSF12A	8.73576662885706e-07	0.01	TNFSF12_TNFRSF12A	TNFSF12 - TNFRSF12A	TWEAK	Secreted Signaling	KEGG: hsa04060
643	Monocytes	Monocytes	TNFSF12	TNFRSF12A	1.76385746719915e-06	0	TNFSF12_TNFRSF12A	TNFSF12 - TNFRSF12A	TWEAK	Secreted Signaling	KEGG: hsa04060
644	NK cells	Monocytes	TNFSF12	TNFRSF12A	1.93674914106206e-06	0	TNFSF12_TNFRSF12A	TNFSF12 - TNFRSF12A	TWEAK	Secreted Signaling	KEGG: hsa04060
645	Monocytes	NK cells	TNFSF12	TNFRSF12A	7.32328732244814e-07	0	TNFSF12_TNFRSF12A	TNFSF12 - TNFRSF12A	TWEAK	Secreted Signaling	KEGG: hsa04060
646	NK cells	NK cells	TNFSF12	TNFRSF12A	8.04120006146671e-07	0	TNFSF12_TNFRSF12A	TNFSF12 - TNFRSF12A	TWEAK	Secreted Signaling	KEGG: hsa04060
647	Monocytes	B-cells	TNFSF13	TNFRSF17	3.4744244130244e-05	0	TNFSF13_TNFRSF17	TNFSF13 - TNFRSF17	APRIL	Secreted Signaling	KEGG: hsa04060
648	Monocytes	CD4+ T-cells	TNFSF13	TNFRSF17	1.40972764497499e-07	0	TNFSF13_TNFRSF17	TNFSF13 - TNFRSF17	APRIL	Secreted Signaling	KEGG: hsa04060
649	Monocytes	CD8+ T-cells	TNFSF13	TNFRSF17	3.16482712321413e-08	0	TNFSF13_TNFRSF17	TNFSF13 - TNFRSF17	APRIL	Secreted Signaling	KEGG: hsa04060
650	Monocytes	Monocytes	TNFSF13	TNFRSF17	0.000232806861176708	0	TNFSF13_TNFRSF17	TNFSF13 - TNFRSF17	APRIL	Secreted Signaling	KEGG: hsa04060
651	Monocytes	NK cells	TNFSF13	TNFRSF17	2.46019651888998e-08	0	TNFSF13_TNFRSF17	TNFSF13 - TNFRSF17	APRIL	Secreted Signaling	KEGG: hsa04060
652	Monocytes	B-cells	TNFSF13	TNFRSF13B	4.27279687915734e-05	0	TNFSF13_TNFRSF13B	TNFSF13 - TNFRSF13B	APRIL	Secreted Signaling	KEGG: hsa04060
653	Monocytes	CD4+ T-cells	TNFSF13	TNFRSF13B	1.40972764497499e-07	0	TNFSF13_TNFRSF13B	TNFSF13 - TNFRSF13B	APRIL	Secreted Signaling	KEGG: hsa04060
654	Monocytes	CD8+ T-cells	TNFSF13	TNFRSF13B	3.16482712321413e-08	0	TNFSF13_TNFRSF13B	TNFSF13 - TNFRSF13B	APRIL	Secreted Signaling	KEGG: hsa04060
655	Monocytes	Monocytes	TNFSF13	TNFRSF13B	0.000232746141406534	0	TNFSF13_TNFRSF13B	TNFSF13 - TNFRSF13B	APRIL	Secreted Signaling	KEGG: hsa04060
656	Monocytes	NK cells	TNFSF13	TNFRSF13B	2.46019651888998e-08	0	TNFSF13_TNFRSF13B	TNFSF13 - TNFRSF13B	APRIL	Secreted Signaling	KEGG: hsa04060
657	B-cells	B-cells	TNFSF13B	TNFRSF17	5.47139026538448e-06	0	TNFSF13B_TNFRSF17	TNFSF13B - TNFRSF17	BAFF	Secreted Signaling	KEGG: hsa04060
658	CD4+ T-cells	B-cells	TNFSF13B	TNFRSF17	2.23742681110714e-08	0	TNFSF13B_TNFRSF17	TNFSF13B - TNFRSF17	BAFF	Secreted Signaling	KEGG: hsa04060
659	CD8+ T-cells	B-cells	TNFSF13B	TNFRSF17	5.02300362586557e-09	0.04	TNFSF13B_TNFRSF17	TNFSF13B - TNFRSF17	BAFF	Secreted Signaling	KEGG: hsa04060
660	Monocytes	B-cells	TNFSF13B	TNFRSF17	3.73544262273811e-05	0	TNFSF13B_TNFRSF17	TNFSF13B - TNFRSF17	BAFF	Secreted Signaling	KEGG: hsa04060
661	B-cells	CD4+ T-cells	TNFSF13B	TNFRSF17	2.21457732285263e-08	0	TNFSF13B_TNFRSF17	TNFSF13B - TNFRSF17	BAFF	Secreted Signaling	KEGG: hsa04060
662	Monocytes	CD4+ T-cells	TNFSF13B	TNFRSF17	1.51599591262484e-07	0	TNFSF13B_TNFRSF17	TNFSF13B - TNFRSF17	BAFF	Secreted Signaling	KEGG: hsa04060
663	B-cells	CD8+ T-cells	TNFSF13B	TNFRSF17	4.97170672021985e-09	0.04	TNFSF13B_TNFRSF17	TNFSF13B - TNFRSF17	BAFF	Secreted Signaling	KEGG: hsa04060
664	Monocytes	CD8+ T-cells	TNFSF13B	TNFRSF17	3.40339861551509e-08	0.04	TNFSF13B_TNFRSF17	TNFSF13B - TNFRSF17	BAFF	Secreted Signaling	KEGG: hsa04060
665	B-cells	Monocytes	TNFSF13B	TNFRSF17	3.6983988294548e-05	0	TNFSF13B_TNFRSF17	TNFSF13B - TNFRSF17	BAFF	Secreted Signaling	KEGG: hsa04060
666	CD4+ T-cells	Monocytes	TNFSF13B	TNFRSF17	1.5163972174951e-07	0	TNFSF13B_TNFRSF17	TNFSF13B - TNFRSF17	BAFF	Secreted Signaling	KEGG: hsa04060
667	CD8+ T-cells	Monocytes	TNFSF13B	TNFRSF17	3.40429954207133e-08	0.04	TNFSF13B_TNFRSF17	TNFSF13B - TNFRSF17	BAFF	Secreted Signaling	KEGG: hsa04060
668	Monocytes	Monocytes	TNFSF13B	TNFRSF17	0.000250083607478038	0	TNFSF13B_TNFRSF17	TNFSF13B - TNFRSF17	BAFF	Secreted Signaling	KEGG: hsa04060
669	NK cells	Monocytes	TNFSF13B	TNFRSF17	2.64635179593405e-08	0.01	TNFSF13B_TNFRSF17	TNFSF13B - TNFRSF17	BAFF	Secreted Signaling	KEGG: hsa04060
670	Monocytes	NK cells	TNFSF13B	TNFRSF17	2.64565145543286e-08	0.01	TNFSF13B_TNFRSF17	TNFSF13B - TNFRSF17	BAFF	Secreted Signaling	KEGG: hsa04060
671	B-cells	B-cells	TNFSF13B	TNFRSF13B	6.73241670002298e-06	0	TNFSF13B_TNFRSF13B	TNFSF13B - TNFRSF13B	BAFF	Secreted Signaling	KEGG: hsa04060
672	CD4+ T-cells	B-cells	TNFSF13B	TNFRSF13B	2.75356526269397e-08	0	TNFSF13B_TNFRSF13B	TNFSF13B - TNFRSF13B	BAFF	Secreted Signaling	KEGG: hsa04060
673	CD8+ T-cells	B-cells	TNFSF13B	TNFRSF13B	6.18173005768025e-09	0.04	TNFSF13B_TNFRSF13B	TNFSF13B - TNFRSF13B	BAFF	Secreted Signaling	KEGG: hsa04060
674	Monocytes	B-cells	TNFSF13B	TNFRSF13B	4.59354133615658e-05	0	TNFSF13B_TNFRSF13B	TNFSF13B - TNFRSF13B	BAFF	Secreted Signaling	KEGG: hsa04060
675	B-cells	CD4+ T-cells	TNFSF13B	TNFRSF13B	2.21457732285263e-08	0	TNFSF13B_TNFRSF13B	TNFSF13B - TNFRSF13B	BAFF	Secreted Signaling	KEGG: hsa04060
676	Monocytes	CD4+ T-cells	TNFSF13B	TNFRSF13B	1.51599591262484e-07	0	TNFSF13B_TNFRSF13B	TNFSF13B - TNFRSF13B	BAFF	Secreted Signaling	KEGG: hsa04060
677	B-cells	CD8+ T-cells	TNFSF13B	TNFRSF13B	4.97170672021985e-09	0.04	TNFSF13B_TNFRSF13B	TNFSF13B - TNFRSF13B	BAFF	Secreted Signaling	KEGG: hsa04060
678	Monocytes	CD8+ T-cells	TNFSF13B	TNFRSF13B	3.40339861551509e-08	0.04	TNFSF13B_TNFRSF13B	TNFSF13B - TNFRSF13B	BAFF	Secreted Signaling	KEGG: hsa04060
679	B-cells	Monocytes	TNFSF13B	TNFRSF13B	3.69742336858596e-05	0	TNFSF13B_TNFRSF13B	TNFSF13B - TNFRSF13B	BAFF	Secreted Signaling	KEGG: hsa04060
680	CD4+ T-cells	Monocytes	TNFSF13B	TNFRSF13B	1.51599591262484e-07	0	TNFSF13B_TNFRSF13B	TNFSF13B - TNFRSF13B	BAFF	Secreted Signaling	KEGG: hsa04060
681	CD8+ T-cells	Monocytes	TNFSF13B	TNFRSF13B	3.40339861551509e-08	0.04	TNFSF13B_TNFRSF13B	TNFSF13B - TNFRSF13B	BAFF	Secreted Signaling	KEGG: hsa04060
682	Monocytes	Monocytes	TNFSF13B	TNFRSF13B	0.000250018452701543	0	TNFSF13B_TNFRSF13B	TNFSF13B - TNFRSF13B	BAFF	Secreted Signaling	KEGG: hsa04060
683	NK cells	Monocytes	TNFSF13B	TNFRSF13B	2.64565145543286e-08	0.01	TNFSF13B_TNFRSF13B	TNFSF13B - TNFRSF13B	BAFF	Secreted Signaling	KEGG: hsa04060
684	Monocytes	NK cells	TNFSF13B	TNFRSF13B	2.64565145543286e-08	0.01	TNFSF13B_TNFRSF13B	TNFSF13B - TNFRSF13B	BAFF	Secreted Signaling	KEGG: hsa04060
685	B-cells	B-cells	TNFSF13B	TNFRSF13C	4.68388825742444e-05	0	TNFSF13B_TNFRSF13C	TNFSF13B - TNFRSF13C	BAFF	Secreted Signaling	KEGG: hsa04060
686	CD4+ T-cells	B-cells	TNFSF13B	TNFRSF13C	1.92604656763866e-07	0	TNFSF13B_TNFRSF13C	TNFSF13B - TNFRSF13C	BAFF	Secreted Signaling	KEGG: hsa04060
687	CD8+ T-cells	B-cells	TNFSF13B	TNFRSF13C	4.32396050163636e-08	0.04	TNFSF13B_TNFRSF13C	TNFSF13B - TNFRSF13C	BAFF	Secreted Signaling	KEGG: hsa04060
688	Monocytes	B-cells	TNFSF13B	TNFRSF13C	0.000313438898820014	0	TNFSF13B_TNFRSF13C	TNFSF13B - TNFRSF13C	BAFF	Secreted Signaling	KEGG: hsa04060
689	B-cells	CD4+ T-cells	TNFSF13B	TNFRSF13C	2.21456762708431e-07	0	TNFSF13B_TNFRSF13C	TNFSF13B - TNFRSF13C	BAFF	Secreted Signaling	KEGG: hsa04060
690	Monocytes	CD4+ T-cells	TNFSF13B	TNFRSF13C	1.51596493695244e-06	0	TNFSF13B_TNFRSF13C	TNFSF13B - TNFRSF13C	BAFF	Secreted Signaling	KEGG: hsa04060
691	B-cells	CD8+ T-cells	TNFSF13B	TNFRSF13C	4.97168872206142e-08	0.04	TNFSF13B_TNFRSF13C	TNFSF13B - TNFRSF13C	BAFF	Secreted Signaling	KEGG: hsa04060
692	Monocytes	CD8+ T-cells	TNFSF13B	TNFRSF13C	3.40334111548677e-07	0	TNFSF13B_TNFRSF13C	TNFSF13B - TNFRSF13C	BAFF	Secreted Signaling	KEGG: hsa04060
693	B-cells	Monocytes	TNFSF13B	TNFRSF13C	1.92041823600677e-05	0	TNFSF13B_TNFRSF13C	TNFSF13B - TNFRSF13C	BAFF	Secreted Signaling	KEGG: hsa04060
694	CD4+ T-cells	Monocytes	TNFSF13B	TNFRSF13C	7.86121727738495e-08	0.01	TNFSF13B_TNFRSF13C	TNFSF13B - TNFRSF13C	BAFF	Secreted Signaling	KEGG: hsa04060
695	Monocytes	Monocytes	TNFSF13B	TNFRSF13C	0.000130624486161984	0	TNFSF13B_TNFRSF13C	TNFSF13B - TNFRSF13C	BAFF	Secreted Signaling	KEGG: hsa04060
696	B-cells	NK cells	TNFSF13B	TNFRSF13C	3.8647712142941e-08	0.04	TNFSF13B_TNFRSF13C	TNFSF13B - TNFRSF13C	BAFF	Secreted Signaling	KEGG: hsa04060
697	Monocytes	NK cells	TNFSF13B	TNFRSF13C	2.64560912817027e-07	0.01	TNFSF13B_TNFRSF13C	TNFSF13B - TNFRSF13C	BAFF	Secreted Signaling	KEGG: hsa04060
698	Monocytes	CD4+ T-cells	CD40LG	ITGA5_ITGB1	1.40162422096444e-06	0	CD40LG_ITGA5_ITGB1	CD40LG - (ITGA5+ITGB1)	CD40	Secreted Signaling	PMID: 28676852
699	B-cells	CD8+ T-cells	CD40LG	ITGA5_ITGB1	2.81913406903079e-07	0	CD40LG_ITGA5_ITGB1	CD40LG - (ITGA5+ITGB1)	CD40	Secreted Signaling	PMID: 28676852
700	Monocytes	CD8+ T-cells	CD40LG	ITGA5_ITGB1	8.21086274067611e-07	0	CD40LG_ITGA5_ITGB1	CD40LG - (ITGA5+ITGB1)	CD40	Secreted Signaling	PMID: 28676852
701	B-cells	Monocytes	CD40LG	ITGA5_ITGB1	3.31008561139186e-07	0	CD40LG_ITGA5_ITGB1	CD40LG - (ITGA5+ITGB1)	CD40	Secreted Signaling	PMID: 28676852
702	CD4+ T-cells	Monocytes	CD40LG	ITGA5_ITGB1	1.26996625376838e-06	0	CD40LG_ITGA5_ITGB1	CD40LG - (ITGA5+ITGB1)	CD40	Secreted Signaling	PMID: 28676852
703	Monocytes	Monocytes	CD40LG	ITGA5_ITGB1	9.64071256887892e-07	0	CD40LG_ITGA5_ITGB1	CD40LG - (ITGA5+ITGB1)	CD40	Secreted Signaling	PMID: 28676852
704	B-cells	NK cells	CD40LG	ITGA5_ITGB1	3.10470762023533e-07	0	CD40LG_ITGA5_ITGB1	CD40LG - (ITGA5+ITGB1)	CD40	Secreted Signaling	PMID: 28676852
705	CD4+ T-cells	NK cells	CD40LG	ITGA5_ITGB1	1.1911699532966e-06	0	CD40LG_ITGA5_ITGB1	CD40LG - (ITGA5+ITGB1)	CD40	Secreted Signaling	PMID: 28676852
706	Monocytes	NK cells	CD40LG	ITGA5_ITGB1	9.04253991956414e-07	0	CD40LG_ITGA5_ITGB1	CD40LG - (ITGA5+ITGB1)	CD40	Secreted Signaling	PMID: 28676852
707	Monocytes	CD4+ T-cells	CD40LG	ITGAM_ITGB2	9.13789855202723e-09	0	CD40LG_ITGAM_ITGB2	CD40LG - (ITGAM+ITGB2)	CD40	Secreted Signaling	PMID: 28676852
708	B-cells	CD8+ T-cells	CD40LG	ITGAM_ITGB2	1.37211719990106e-09	0	CD40LG_ITGAM_ITGB2	CD40LG - (ITGAM+ITGB2)	CD40	Secreted Signaling	PMID: 28676852
709	CD4+ T-cells	CD8+ T-cells	CD40LG	ITGAM_ITGB2	5.26428429610343e-09	0.02	CD40LG_ITGAM_ITGB2	CD40LG - (ITGAM+ITGB2)	CD40	Secreted Signaling	PMID: 28676852
710	Monocytes	CD8+ T-cells	CD40LG	ITGAM_ITGB2	3.99644634605386e-09	0	CD40LG_ITGAM_ITGB2	CD40LG - (ITGAM+ITGB2)	CD40	Secreted Signaling	PMID: 28676852
711	B-cells	Monocytes	CD40LG	ITGAM_ITGB2	9.40748989019275e-07	0	CD40LG_ITGAM_ITGB2	CD40LG - (ITGAM+ITGB2)	CD40	Secreted Signaling	PMID: 28676852
712	CD4+ T-cells	Monocytes	CD40LG	ITGAM_ITGB2	3.60940520552584e-06	0	CD40LG_ITGAM_ITGB2	CD40LG - (ITGAM+ITGB2)	CD40	Secreted Signaling	PMID: 28676852
713	CD8+ T-cells	Monocytes	CD40LG	ITGAM_ITGB2	7.73032939644975e-07	0	CD40LG_ITGAM_ITGB2	CD40LG - (ITGAM+ITGB2)	CD40	Secreted Signaling	PMID: 28676852
714	Monocytes	Monocytes	CD40LG	ITGAM_ITGB2	2.73980639400308e-06	0	CD40LG_ITGAM_ITGB2	CD40LG - (ITGAM+ITGB2)	CD40	Secreted Signaling	PMID: 28676852
715	NK cells	Monocytes	CD40LG	ITGAM_ITGB2	6.71197741406427e-07	0	CD40LG_ITGAM_ITGB2	CD40LG - (ITGAM+ITGB2)	CD40	Secreted Signaling	PMID: 28676852
716	B-cells	NK cells	CD40LG	ITGAM_ITGB2	4.71391349291027e-07	0	CD40LG_ITGAM_ITGB2	CD40LG - (ITGAM+ITGB2)	CD40	Secreted Signaling	PMID: 28676852
717	CD4+ T-cells	NK cells	CD40LG	ITGAM_ITGB2	1.80857772420335e-06	0	CD40LG_ITGAM_ITGB2	CD40LG - (ITGAM+ITGB2)	CD40	Secreted Signaling	PMID: 28676852
718	CD8+ T-cells	NK cells	CD40LG	ITGAM_ITGB2	3.87344385280294e-07	0	CD40LG_ITGAM_ITGB2	CD40LG - (ITGAM+ITGB2)	CD40	Secreted Signaling	PMID: 28676852
719	Monocytes	NK cells	CD40LG	ITGAM_ITGB2	1.37291783345034e-06	0	CD40LG_ITGAM_ITGB2	CD40LG - (ITGAM+ITGB2)	CD40	Secreted Signaling	PMID: 28676852
720	NK cells	NK cells	CD40LG	ITGAM_ITGB2	3.36318100281857e-07	0	CD40LG_ITGAM_ITGB2	CD40LG - (ITGAM+ITGB2)	CD40	Secreted Signaling	PMID: 28676852
721	Monocytes	B-cells	RETN	TLR4	3.15046695328837e-08	0	RETN_TLR4	RETN - TLR4	RESISTIN	Secreted Signaling	PMID: 30809105
722	Monocytes	CD4+ T-cells	RETN	TLR4	2.42560460705794e-07	0	RETN_TLR4	RETN - TLR4	RESISTIN	Secreted Signaling	PMID: 30809105
723	Monocytes	CD8+ T-cells	RETN	TLR4	7.99324252560769e-08	0	RETN_TLR4	RETN - TLR4	RESISTIN	Secreted Signaling	PMID: 30809105
724	Monocytes	Monocytes	RETN	TLR4	0.000237773406707637	0	RETN_TLR4	RETN - TLR4	RESISTIN	Secreted Signaling	PMID: 30809105
725	Monocytes	NK cells	RETN	TLR4	9.60806915069608e-08	0	RETN_TLR4	RETN - TLR4	RESISTIN	Secreted Signaling	PMID: 30809105
726	Monocytes	B-cells	RETN	CAP1	0.000223265814722823	0	RETN_CAP1	RETN - CAP1	RESISTIN	Secreted Signaling	PMID: 30809105
727	Monocytes	CD4+ T-cells	RETN	CAP1	0.00129354764148359	0	RETN_CAP1	RETN - CAP1	RESISTIN	Secreted Signaling	PMID: 30809105
728	Monocytes	CD8+ T-cells	RETN	CAP1	0.000542156465861256	0	RETN_CAP1	RETN - CAP1	RESISTIN	Secreted Signaling	PMID: 30809105
729	Monocytes	Monocytes	RETN	CAP1	0.000925226262992992	0	RETN_CAP1	RETN - CAP1	RESISTIN	Secreted Signaling	PMID: 30809105
730	Monocytes	NK cells	RETN	CAP1	0.000505703356490385	0	RETN_CAP1	RETN - CAP1	RESISTIN	Secreted Signaling	PMID: 30809105
731	Monocytes	B-cells	NAMPT	INSR	4.8514842356345e-07	0	NAMPT_INSR	NAMPT - INSR	VISFATIN	Secreted Signaling	PMID: 28490838
732	Monocytes	CD4+ T-cells	NAMPT	INSR	1.38505019733576e-05	0	NAMPT_INSR	NAMPT - INSR	VISFATIN	Secreted Signaling	PMID: 28490838
733	Monocytes	CD8+ T-cells	NAMPT	INSR	2.24499904953365e-06	0	NAMPT_INSR	NAMPT - INSR	VISFATIN	Secreted Signaling	PMID: 28490838
734	Monocytes	Monocytes	NAMPT	INSR	0.000113234045799626	0	NAMPT_INSR	NAMPT - INSR	VISFATIN	Secreted Signaling	PMID: 28490838
735	Monocytes	NK cells	NAMPT	INSR	2.96856825852349e-06	0	NAMPT_INSR	NAMPT - INSR	VISFATIN	Secreted Signaling	PMID: 28490838
736	Monocytes	CD4+ T-cells	NAMPT	ITGA5_ITGB1	0.000656649597687642	0	NAMPT_ITGA5_ITGB1	NAMPT - (ITGA5+ITGB1)	VISFATIN	Secreted Signaling	PMID: 28490838
737	Monocytes	CD8+ T-cells	NAMPT	ITGA5_ITGB1	0.000380351569851189	0	NAMPT_ITGA5_ITGB1	NAMPT - (ITGA5+ITGB1)	VISFATIN	Secreted Signaling	PMID: 28490838
738	Monocytes	Monocytes	NAMPT	ITGA5_ITGB1	0.000443586946631287	0	NAMPT_ITGA5_ITGB1	NAMPT - (ITGA5+ITGB1)	VISFATIN	Secreted Signaling	PMID: 28490838
739	Monocytes	NK cells	NAMPT	ITGA5_ITGB1	0.000415903285674098	0	NAMPT_ITGA5_ITGB1	NAMPT - (ITGA5+ITGB1)	VISFATIN	Secreted Signaling	PMID: 28490838
740	B-cells	Monocytes	C3	C3AR1	1.33753018837481e-10	0	C3_C3AR1	C3 - C3AR1	COMPLEMENT	Secreted Signaling	KEGG: hsa04080
741	CD4+ T-cells	Monocytes	C3	C3AR1	9.65228757710341e-10	0	C3_C3AR1	C3 - C3AR1	COMPLEMENT	Secreted Signaling	KEGG: hsa04080
742	CD8+ T-cells	Monocytes	C3	C3AR1	3.08334153729719e-10	0	C3_C3AR1	C3 - C3AR1	COMPLEMENT	Secreted Signaling	KEGG: hsa04080
743	Monocytes	Monocytes	C3	C3AR1	4.51789075249237e-06	0	C3_C3AR1	C3 - C3AR1	COMPLEMENT	Secreted Signaling	KEGG: hsa04080
744	NK cells	Monocytes	C3	C3AR1	1.13592968102048e-06	0	C3_C3AR1	C3 - C3AR1	COMPLEMENT	Secreted Signaling	KEGG: hsa04080
745	Monocytes	B-cells	C3	CR2	4.91738054124671e-10	0	C3_CR2	C3 - CR2	COMPLEMENT	Secreted Signaling	PMID: 16234578
746	NK cells	B-cells	C3	CR2	1.23612030799109e-10	0	C3_CR2	C3 - CR2	COMPLEMENT	Secreted Signaling	PMID: 16234578
747	Monocytes	CD4+ T-cells	C3	CR2	3.54862800371612e-09	0	C3_CR2	C3 - CR2	COMPLEMENT	Secreted Signaling	PMID: 16234578
748	NK cells	CD4+ T-cells	C3	CR2	8.9204631015828e-10	0	C3_CR2	C3 - CR2	COMPLEMENT	Secreted Signaling	PMID: 16234578
749	CD8+ T-cells	CD8+ T-cells	C3	CR2	7.73420775428589e-14	0	C3_CR2	C3 - CR2	COMPLEMENT	Secreted Signaling	PMID: 16234578
750	Monocytes	CD8+ T-cells	C3	CR2	1.13357916060187e-09	0	C3_CR2	C3 - CR2	COMPLEMENT	Secreted Signaling	PMID: 16234578
751	NK cells	CD8+ T-cells	C3	CR2	2.84956640520556e-10	0	C3_CR2	C3 - CR2	COMPLEMENT	Secreted Signaling	PMID: 16234578
752	B-cells	Monocytes	C3	CR2	1.00919628632384e-11	0	C3_CR2	C3 - CR2	COMPLEMENT	Secreted Signaling	PMID: 16234578
753	CD4+ T-cells	Monocytes	C3	CR2	7.28286574940734e-11	0	C3_CR2	C3 - CR2	COMPLEMENT	Secreted Signaling	PMID: 16234578
754	CD8+ T-cells	Monocytes	C3	CR2	2.32644980263082e-11	0	C3_CR2	C3 - CR2	COMPLEMENT	Secreted Signaling	PMID: 16234578
755	Monocytes	Monocytes	C3	CR2	3.40973423438149e-07	0	C3_CR2	C3 - CR2	COMPLEMENT	Secreted Signaling	PMID: 16234578
756	NK cells	Monocytes	C3	CR2	8.57144694302801e-08	0	C3_CR2	C3 - CR2	COMPLEMENT	Secreted Signaling	PMID: 16234578
757	B-cells	NK cells	C3	CR2	2.55824174611555e-12	0	C3_CR2	C3 - CR2	COMPLEMENT	Secreted Signaling	PMID: 16234578
758	CD4+ T-cells	NK cells	C3	CR2	1.84615534621761e-11	0	C3_CR2	C3 - CR2	COMPLEMENT	Secreted Signaling	PMID: 16234578
759	CD8+ T-cells	NK cells	C3	CR2	5.89738694796573e-12	0	C3_CR2	C3 - CR2	COMPLEMENT	Secreted Signaling	PMID: 16234578
760	Monocytes	NK cells	C3	CR2	8.64356990761311e-08	0	C3_CR2	C3 - CR2	COMPLEMENT	Secreted Signaling	PMID: 16234578
761	NK cells	NK cells	C3	CR2	2.17281071647624e-08	0	C3_CR2	C3 - CR2	COMPLEMENT	Secreted Signaling	PMID: 16234578
762	Monocytes	B-cells	C3	ITGAM_ITGB2	7.34045513436116e-09	0	C3_ITGAM_ITGB2	C3 - (ITGAM+ITGB2)	COMPLEMENT	Secreted Signaling	PMID: 16234578
763	NK cells	B-cells	C3	ITGAM_ITGB2	1.84522831025078e-09	0	C3_ITGAM_ITGB2	C3 - (ITGAM+ITGB2)	COMPLEMENT	Secreted Signaling	PMID: 16234578
764	Monocytes	CD4+ T-cells	C3	ITGAM_ITGB2	8.52667610489215e-08	0	C3_ITGAM_ITGB2	C3 - (ITGAM+ITGB2)	COMPLEMENT	Secreted Signaling	PMID: 16234578
765	NK cells	CD4+ T-cells	C3	ITGAM_ITGB2	2.1434190137746e-08	0	C3_ITGAM_ITGB2	C3 - (ITGAM+ITGB2)	COMPLEMENT	Secreted Signaling	PMID: 16234578
766	CD4+ T-cells	CD8+ T-cells	C3	ITGAM_ITGB2	7.96490467987561e-12	0	C3_ITGAM_ITGB2	C3 - (ITGAM+ITGB2)	COMPLEMENT	Secreted Signaling	PMID: 16234578
767	CD8+ T-cells	CD8+ T-cells	C3	ITGAM_ITGB2	2.54432136486924e-12	0	C3_ITGAM_ITGB2	C3 - (ITGAM+ITGB2)	COMPLEMENT	Secreted Signaling	PMID: 16234578
768	Monocytes	CD8+ T-cells	C3	ITGAM_ITGB2	3.72912652064425e-08	0	C3_ITGAM_ITGB2	C3 - (ITGAM+ITGB2)	COMPLEMENT	Secreted Signaling	PMID: 16234578
769	NK cells	CD8+ T-cells	C3	ITGAM_ITGB2	9.37420998619228e-09	0	C3_ITGAM_ITGB2	C3 - (ITGAM+ITGB2)	COMPLEMENT	Secreted Signaling	PMID: 16234578
770	B-cells	Monocytes	C3	ITGAM_ITGB2	7.56786964491118e-10	0	C3_ITGAM_ITGB2	C3 - (ITGAM+ITGB2)	COMPLEMENT	Secreted Signaling	PMID: 16234578
771	CD4+ T-cells	Monocytes	C3	ITGAM_ITGB2	5.46135362206963e-09	0	C3_ITGAM_ITGB2	C3 - (ITGAM+ITGB2)	COMPLEMENT	Secreted Signaling	PMID: 16234578
772	CD8+ T-cells	Monocytes	C3	ITGAM_ITGB2	1.7445831506896e-09	0	C3_ITGAM_ITGB2	C3 - (ITGAM+ITGB2)	COMPLEMENT	Secreted Signaling	PMID: 16234578
773	Monocytes	Monocytes	C3	ITGAM_ITGB2	2.55292547471338e-05	0	C3_ITGAM_ITGB2	C3 - (ITGAM+ITGB2)	COMPLEMENT	Secreted Signaling	PMID: 16234578
774	NK cells	Monocytes	C3	ITGAM_ITGB2	6.42491141059986e-06	0	C3_ITGAM_ITGB2	C3 - (ITGAM+ITGB2)	COMPLEMENT	Secreted Signaling	PMID: 16234578
775	B-cells	NK cells	C3	ITGAM_ITGB2	3.79196600254078e-10	0	C3_ITGAM_ITGB2	C3 - (ITGAM+ITGB2)	COMPLEMENT	Secreted Signaling	PMID: 16234578
776	CD4+ T-cells	NK cells	C3	ITGAM_ITGB2	2.7364725287163e-09	0	C3_ITGAM_ITGB2	C3 - (ITGAM+ITGB2)	COMPLEMENT	Secreted Signaling	PMID: 16234578
777	CD8+ T-cells	NK cells	C3	ITGAM_ITGB2	8.74142974046331e-10	0	C3_ITGAM_ITGB2	C3 - (ITGAM+ITGB2)	COMPLEMENT	Secreted Signaling	PMID: 16234578
778	Monocytes	NK cells	C3	ITGAM_ITGB2	1.28010274858661e-05	0	C3_ITGAM_ITGB2	C3 - (ITGAM+ITGB2)	COMPLEMENT	Secreted Signaling	PMID: 16234578
779	NK cells	NK cells	C3	ITGAM_ITGB2	3.21991090311032e-06	0	C3_ITGAM_ITGB2	C3 - (ITGAM+ITGB2)	COMPLEMENT	Secreted Signaling	PMID: 16234578
780	Monocytes	B-cells	C3	ITGAX_ITGB2	1.76422609046551e-06	0	C3_ITGAX_ITGB2	C3 - (ITGAX+ITGB2)	COMPLEMENT	Secreted Signaling	PMID: 16234578
781	NK cells	B-cells	C3	ITGAX_ITGB2	4.43539209061293e-07	0	C3_ITGAX_ITGB2	C3 - (ITGAX+ITGB2)	COMPLEMENT	Secreted Signaling	PMID: 16234578
782	Monocytes	CD4+ T-cells	C3	ITGAX_ITGB2	3.41535836093862e-05	0	C3_ITGAX_ITGB2	C3 - (ITGAX+ITGB2)	COMPLEMENT	Secreted Signaling	PMID: 16234578
783	NK cells	CD4+ T-cells	C3	ITGAX_ITGB2	8.58865152167683e-06	0	C3_ITGAX_ITGB2	C3 - (ITGAX+ITGB2)	COMPLEMENT	Secreted Signaling	PMID: 16234578
784	CD4+ T-cells	CD8+ T-cells	C3	ITGAX_ITGB2	4.17355082798932e-09	0	C3_ITGAX_ITGB2	C3 - (ITGAX+ITGB2)	COMPLEMENT	Secreted Signaling	PMID: 16234578
785	CD8+ T-cells	CD8+ T-cells	C3	ITGAX_ITGB2	1.33320546347038e-09	0	C3_ITGAX_ITGB2	C3 - (ITGAX+ITGB2)	COMPLEMENT	Secreted Signaling	PMID: 16234578
786	Monocytes	CD8+ T-cells	C3	ITGAX_ITGB2	1.95193488955115e-05	0	C3_ITGAX_ITGB2	C3 - (ITGAX+ITGB2)	COMPLEMENT	Secreted Signaling	PMID: 16234578
787	NK cells	CD8+ T-cells	C3	ITGAX_ITGB2	4.91058096714514e-06	0	C3_ITGAX_ITGB2	C3 - (ITGAX+ITGB2)	COMPLEMENT	Secreted Signaling	PMID: 16234578
788	B-cells	Monocytes	C3	ITGAX_ITGB2	9.19681870173705e-10	0	C3_ITGAX_ITGB2	C3 - (ITGAX+ITGB2)	COMPLEMENT	Secreted Signaling	PMID: 16234578
789	CD4+ T-cells	Monocytes	C3	ITGAX_ITGB2	6.63688479672249e-09	0	C3_ITGAX_ITGB2	C3 - (ITGAX+ITGB2)	COMPLEMENT	Secreted Signaling	PMID: 16234578
790	CD8+ T-cells	Monocytes	C3	ITGAX_ITGB2	2.12009661975642e-09	0	C3_ITGAX_ITGB2	C3 - (ITGAX+ITGB2)	COMPLEMENT	Secreted Signaling	PMID: 16234578
791	Monocytes	Monocytes	C3	ITGAX_ITGB2	3.1013717765697e-05	0	C3_ITGAX_ITGB2	C3 - (ITGAX+ITGB2)	COMPLEMENT	Secreted Signaling	PMID: 16234578
792	NK cells	Monocytes	C3	ITGAX_ITGB2	7.8071186357467e-06	0	C3_ITGAX_ITGB2	C3 - (ITGAX+ITGB2)	COMPLEMENT	Secreted Signaling	PMID: 16234578
793	B-cells	NK cells	C3	ITGAX_ITGB2	7.86811164930016e-10	0	C3_ITGAX_ITGB2	C3 - (ITGAX+ITGB2)	COMPLEMENT	Secreted Signaling	PMID: 16234578
794	CD4+ T-cells	NK cells	C3	ITGAX_ITGB2	5.67802327507721e-09	0	C3_ITGAX_ITGB2	C3 - (ITGAX+ITGB2)	COMPLEMENT	Secreted Signaling	PMID: 16234578
795	CD8+ T-cells	NK cells	C3	ITGAX_ITGB2	1.81379643265654e-09	0	C3_ITGAX_ITGB2	C3 - (ITGAX+ITGB2)	COMPLEMENT	Secreted Signaling	PMID: 16234578
796	Monocytes	NK cells	C3	ITGAX_ITGB2	2.65368620906331e-05	0	C3_ITGAX_ITGB2	C3 - (ITGAX+ITGB2)	COMPLEMENT	Secreted Signaling	PMID: 16234578
797	NK cells	NK cells	C3	ITGAX_ITGB2	6.67945101135138e-06	0	C3_ITGAX_ITGB2	C3 - (ITGAX+ITGB2)	COMPLEMENT	Secreted Signaling	PMID: 16234578
798	B-cells	Monocytes	C5	C5AR1	5.96767475247108e-09	0	HC_C5AR1	HC - C5AR1	COMPLEMENT	Secreted Signaling	KEGG: hsa04080
799	CD4+ T-cells	Monocytes	C5	C5AR1	4.51727687380041e-08	0	HC_C5AR1	HC - C5AR1	COMPLEMENT	Secreted Signaling	KEGG: hsa04080
800	CD8+ T-cells	Monocytes	C5	C5AR1	1.41323683887982e-08	0	HC_C5AR1	HC - C5AR1	COMPLEMENT	Secreted Signaling	KEGG: hsa04080
801	Monocytes	Monocytes	C5	C5AR1	1.62329779965472e-08	0	HC_C5AR1	HC - C5AR1	COMPLEMENT	Secreted Signaling	KEGG: hsa04080
802	NK cells	Monocytes	C5	C5AR1	1.23362940019783e-08	0	HC_C5AR1	HC - C5AR1	COMPLEMENT	Secreted Signaling	KEGG: hsa04080
803	CD8+ T-cells	B-cells	GZMA	F2R	5.62985216546522e-08	0	GZMA_F2R	GZMA - F2R	PARs	Secreted Signaling	KEGG: hsa04080
804	NK cells	B-cells	GZMA	F2R	5.58709231824191e-08	0	GZMA_F2R	GZMA - F2R	PARs	Secreted Signaling	KEGG: hsa04080
805	CD8+ T-cells	CD4+ T-cells	GZMA	F2R	2.90962419087594e-07	0	GZMA_F2R	GZMA - F2R	PARs	Secreted Signaling	KEGG: hsa04080
806	NK cells	CD4+ T-cells	GZMA	F2R	2.88752543118041e-07	0	GZMA_F2R	GZMA - F2R	PARs	Secreted Signaling	KEGG: hsa04080
807	CD8+ T-cells	CD8+ T-cells	GZMA	F2R	0.000209231613982891	0	GZMA_F2R	GZMA - F2R	PARs	Secreted Signaling	KEGG: hsa04080
808	NK cells	CD8+ T-cells	GZMA	F2R	0.000207199265506753	0	GZMA_F2R	GZMA - F2R	PARs	Secreted Signaling	KEGG: hsa04080
809	CD8+ T-cells	Monocytes	GZMA	F2R	1.57815715732402e-07	0	GZMA_F2R	GZMA - F2R	PARs	Secreted Signaling	KEGG: hsa04080
810	NK cells	Monocytes	GZMA	F2R	1.56616938180559e-07	0	GZMA_F2R	GZMA - F2R	PARs	Secreted Signaling	KEGG: hsa04080
811	CD8+ T-cells	NK cells	GZMA	F2R	0.000267437103515952	0	GZMA_F2R	GZMA - F2R	PARs	Secreted Signaling	KEGG: hsa04080
812	NK cells	NK cells	GZMA	F2R	0.000264524722730281	0	GZMA_F2R	GZMA - F2R	PARs	Secreted Signaling	KEGG: hsa04080
813	CD8+ T-cells	B-cells	GZMA	PARD3	7.59916325551967e-08	0	GZMA_PARD3	GZMA - PARD3	PARs	Secreted Signaling	KEGG: hsa04080
814	NK cells	B-cells	GZMA	PARD3	7.54144358836277e-08	0	GZMA_PARD3	GZMA - PARD3	PARs	Secreted Signaling	KEGG: hsa04080
815	CD8+ T-cells	CD4+ T-cells	GZMA	PARD3	5.08681850470199e-07	0	GZMA_PARD3	GZMA - PARD3	PARs	Secreted Signaling	KEGG: hsa04080
816	NK cells	CD4+ T-cells	GZMA	PARD3	5.04818077948961e-07	0	GZMA_PARD3	GZMA - PARD3	PARs	Secreted Signaling	KEGG: hsa04080
817	CD8+ T-cells	CD8+ T-cells	GZMA	PARD3	1.76844128400813e-07	0	GZMA_PARD3	GZMA - PARD3	PARs	Secreted Signaling	KEGG: hsa04080
818	NK cells	CD8+ T-cells	GZMA	PARD3	1.75500811653676e-07	0	GZMA_PARD3	GZMA - PARD3	PARs	Secreted Signaling	KEGG: hsa04080
819	CD8+ T-cells	Monocytes	GZMA	PARD3	2.838891089959e-07	0	GZMA_PARD3	GZMA - PARD3	PARs	Secreted Signaling	KEGG: hsa04080
820	NK cells	Monocytes	GZMA	PARD3	2.81732261134039e-07	0	GZMA_PARD3	GZMA - PARD3	PARs	Secreted Signaling	KEGG: hsa04080
821	CD8+ T-cells	NK cells	GZMA	PARD3	1.71336110752681e-07	0	GZMA_PARD3	GZMA - PARD3	PARs	Secreted Signaling	KEGG: hsa04080
822	NK cells	NK cells	GZMA	PARD3	1.70034577749498e-07	0	GZMA_PARD3	GZMA - PARD3	PARs	Secreted Signaling	KEGG: hsa04080
823	CD4+ T-cells	CD4+ T-cells	FLT3LG	FLT3	0.000515706913938444	0	FLT3L_FLT3	FLT3L - FLT3	FLT3	Secreted Signaling	PMID: 25992210
824	CD8+ T-cells	CD4+ T-cells	FLT3LG	FLT3	4.48058130108828e-05	0	FLT3L_FLT3	FLT3L - FLT3	FLT3	Secreted Signaling	PMID: 25992210
825	CD4+ T-cells	CD8+ T-cells	FLT3LG	FLT3	4.54827781849112e-05	0	FLT3L_FLT3	FLT3L - FLT3	FLT3	Secreted Signaling	PMID: 25992210
826	Monocytes	B-cells	HGF	MET	6.30562879801876e-10	0	HGF_MET	HGF - MET	HGF	Secreted Signaling	PMID: 28475121
827	Monocytes	CD4+ T-cells	HGF	MET	5.74171468450717e-09	0	HGF_MET	HGF - MET	HGF	Secreted Signaling	PMID: 28475121
828	Monocytes	CD8+ T-cells	HGF	MET	1.60447273759636e-09	0	HGF_MET	HGF - MET	HGF	Secreted Signaling	PMID: 28475121
829	B-cells	Monocytes	HGF	MET	6.30562879801876e-10	0	HGF_MET	HGF - MET	HGF	Secreted Signaling	PMID: 28475121
830	CD4+ T-cells	Monocytes	HGF	MET	5.74171468450717e-09	0	HGF_MET	HGF - MET	HGF	Secreted Signaling	PMID: 28475121
831	CD8+ T-cells	Monocytes	HGF	MET	1.60447273759636e-09	0	HGF_MET	HGF - MET	HGF	Secreted Signaling	PMID: 28475121
832	Monocytes	Monocytes	HGF	MET	5.08214063628014e-09	0	HGF_MET	HGF - MET	HGF	Secreted Signaling	PMID: 28475121
833	NK cells	Monocytes	HGF	MET	1.41648011892098e-09	0	HGF_MET	HGF - MET	HGF	Secreted Signaling	PMID: 28475121
834	Monocytes	NK cells	HGF	MET	1.41648011892098e-09	0	HGF_MET	HGF - MET	HGF	Secreted Signaling	PMID: 28475121
835	B-cells	Monocytes	ANXA1	FPR2	6.36947903857358e-08	0	ANXA1_FPR2	ANXA1 - FPR2	ANNEXIN	Secreted Signaling	PMID: 23230437
836	CD4+ T-cells	Monocytes	ANXA1	FPR2	0.000263245198364512	0	ANXA1_FPR2	ANXA1 - FPR2	ANNEXIN	Secreted Signaling	PMID: 23230437
837	CD8+ T-cells	Monocytes	ANXA1	FPR2	0.000115029498245297	0	ANXA1_FPR2	ANXA1 - FPR2	ANNEXIN	Secreted Signaling	PMID: 23230437
838	Monocytes	Monocytes	ANXA1	FPR2	0.000122697189737842	0	ANXA1_FPR2	ANXA1 - FPR2	ANNEXIN	Secreted Signaling	PMID: 23230437
839	NK cells	Monocytes	ANXA1	FPR2	8.96138107189108e-05	0	ANXA1_FPR2	ANXA1 - FPR2	ANNEXIN	Secreted Signaling	PMID: 23230437
840	B-cells	Monocytes	ANXA1	FPR1	5.96145289919026e-07	0	ANXA1_FPR1	ANXA1 - FPR1	ANNEXIN	Secreted Signaling	PMID: 23230437
841	CD4+ T-cells	Monocytes	ANXA1	FPR1	0.00238532418989821	0	ANXA1_FPR1	ANXA1 - FPR1	ANNEXIN	Secreted Signaling	PMID: 23230437
842	CD8+ T-cells	Monocytes	ANXA1	FPR1	0.00102242872758307	0	ANXA1_FPR1	ANXA1 - FPR1	ANNEXIN	Secreted Signaling	PMID: 23230437
843	Monocytes	Monocytes	ANXA1	FPR1	0.00107960371871932	0	ANXA1_FPR1	ANXA1 - FPR1	ANNEXIN	Secreted Signaling	PMID: 23230437
844	NK cells	Monocytes	ANXA1	FPR1	0.00079857421467474	0	ANXA1_FPR1	ANXA1 - FPR1	ANNEXIN	Secreted Signaling	PMID: 23230437
845	Monocytes	CD4+ T-cells	GAS6	AXL	8.6002569979115e-10	0	GAS6_AXL	GAS6 - AXL	GAS	Secreted Signaling	PMID: 27801848
846	NK cells	CD4+ T-cells	GAS6	AXL	6.41096758838177e-10	0.01	GAS6_AXL	GAS6 - AXL	GAS	Secreted Signaling	PMID: 27801848
847	CD8+ T-cells	CD8+ T-cells	GAS6	AXL	2.36299685092617e-10	0	GAS6_AXL	GAS6 - AXL	GAS	Secreted Signaling	PMID: 27801848
848	Monocytes	CD8+ T-cells	GAS6	AXL	2.68124146561456e-10	0	GAS6_AXL	GAS6 - AXL	GAS	Secreted Signaling	PMID: 27801848
849	NK cells	CD8+ T-cells	GAS6	AXL	1.99870214846199e-10	0	GAS6_AXL	GAS6 - AXL	GAS	Secreted Signaling	PMID: 27801848
850	CD4+ T-cells	Monocytes	GAS6	AXL	8.6002569979115e-10	0	GAS6_AXL	GAS6 - AXL	GAS	Secreted Signaling	PMID: 27801848
851	CD8+ T-cells	Monocytes	GAS6	AXL	2.68124146561456e-10	0	GAS6_AXL	GAS6 - AXL	GAS	Secreted Signaling	PMID: 27801848
852	Monocytes	Monocytes	GAS6	AXL	3.04234675034026e-10	0	GAS6_AXL	GAS6 - AXL	GAS	Secreted Signaling	PMID: 27801848
853	NK cells	Monocytes	GAS6	AXL	2.26788413841695e-10	0	GAS6_AXL	GAS6 - AXL	GAS	Secreted Signaling	PMID: 27801848
854	CD4+ T-cells	NK cells	GAS6	AXL	6.41096758838177e-10	0.01	GAS6_AXL	GAS6 - AXL	GAS	Secreted Signaling	PMID: 27801848
855	CD8+ T-cells	NK cells	GAS6	AXL	1.99870214846199e-10	0	GAS6_AXL	GAS6 - AXL	GAS	Secreted Signaling	PMID: 27801848
856	Monocytes	NK cells	GAS6	AXL	2.26788413841695e-10	0	GAS6_AXL	GAS6 - AXL	GAS	Secreted Signaling	PMID: 27801848
857	NK cells	NK cells	GAS6	AXL	1.69056944644601e-10	0	GAS6_AXL	GAS6 - AXL	GAS	Secreted Signaling	PMID: 27801848
858	Monocytes	B-cells	GH1	PRLR	2.89591291789626e-10	0	GH_PRLR	GH - PRLR	GH	Secreted Signaling	PMID: 23192981
859	Monocytes	CD4+ T-cells	GH1	PRLR	3.17492640502808e-09	0	GH_PRLR	GH - PRLR	GH	Secreted Signaling	PMID: 23192981
860	Monocytes	CD8+ T-cells	GH1	PRLR	1.89820700607783e-09	0	GH_PRLR	GH - PRLR	GH	Secreted Signaling	PMID: 23192981
861	B-cells	Monocytes	GH1	PRLR	4.23029691879693e-10	0	GH_PRLR	GH - PRLR	GH	Secreted Signaling	PMID: 23192981
862	CD4+ T-cells	Monocytes	GH1	PRLR	4.18794034572275e-09	0	GH_PRLR	GH - PRLR	GH	Secreted Signaling	PMID: 23192981
863	CD8+ T-cells	Monocytes	GH1	PRLR	2.12238920185032e-09	0	GH_PRLR	GH - PRLR	GH	Secreted Signaling	PMID: 23192981
864	Monocytes	Monocytes	GH1	PRLR	1.02156042861275e-08	0	GH_PRLR	GH - PRLR	GH	Secreted Signaling	PMID: 23192981
865	NK cells	Monocytes	GH1	PRLR	1.5104273170809e-09	0	GH_PRLR	GH - PRLR	GH	Secreted Signaling	PMID: 23192981
866	Monocytes	NK cells	GH1	PRLR	1.28403369759384e-09	0	GH_PRLR	GH - PRLR	GH	Secreted Signaling	PMID: 23192981
867	Monocytes	B-cells	GRN	SORT1	1.07243885336467e-07	0	GRN_SORT1	GRN - SORT1	GRN	Secreted Signaling	PMID: 29555433
868	Monocytes	CD4+ T-cells	GRN	SORT1	8.90974590177766e-07	0	GRN_SORT1	GRN - SORT1	GRN	Secreted Signaling	PMID: 29555433
869	Monocytes	CD8+ T-cells	GRN	SORT1	7.84951259375671e-06	0	GRN_SORT1	GRN - SORT1	GRN	Secreted Signaling	PMID: 29555433
870	Monocytes	Monocytes	GRN	SORT1	0.000171779987651956	0	GRN_SORT1	GRN - SORT1	GRN	Secreted Signaling	PMID: 29555433
871	Monocytes	NK cells	GRN	SORT1	1.83320381893696e-05	0	GRN_SORT1	GRN - SORT1	GRN	Secreted Signaling	PMID: 29555433
872	Monocytes	B-cells	LGALS9	PTPRC	0.000869815454871592	0	LGALS9_CD45	LGALS9 - CD45	GALECTIN	Secreted Signaling	PMID: 30120235
873	Monocytes	CD4+ T-cells	LGALS9	PTPRC	0.00583170135503697	0	LGALS9_CD45	LGALS9 - CD45	GALECTIN	Secreted Signaling	PMID: 30120235
874	Monocytes	CD8+ T-cells	LGALS9	PTPRC	0.00192548105806197	0	LGALS9_CD45	LGALS9 - CD45	GALECTIN	Secreted Signaling	PMID: 30120235
875	Monocytes	Monocytes	LGALS9	PTPRC	0.00160221235371842	0	LGALS9_CD45	LGALS9 - CD45	GALECTIN	Secreted Signaling	PMID: 30120235
876	Monocytes	NK cells	LGALS9	PTPRC	0.0015932255598697	0	LGALS9_CD45	LGALS9 - CD45	GALECTIN	Secreted Signaling	PMID: 30120235
877	B-cells	B-cells	BTLA	TNFRSF14	2.17687844901191e-05	0.03	BTLA_TNFRSF14	BTLA - TNFRSF14	BTLA	Secreted Signaling	PMID: 21941365
878	B-cells	CD4+ T-cells	BTLA	TNFRSF14	7.63950602089035e-05	0.03	BTLA_TNFRSF14	BTLA - TNFRSF14	BTLA	Secreted Signaling	PMID: 21941365
879	B-cells	Monocytes	BTLA	TNFRSF14	4.83844770469879e-05	0	BTLA_TNFRSF14	BTLA - TNFRSF14	BTLA	Secreted Signaling	PMID: 21941365
880	Monocytes	Monocytes	BTLA	TNFRSF14	5.06184549087682e-05	0	BTLA_TNFRSF14	BTLA - TNFRSF14	BTLA	Secreted Signaling	PMID: 21941365
881	B-cells	CD8+ T-cells	BAG6	NCR3	3.36306636900505e-08	0	BAG6_NCR3-PS	BAG6 - NCR3-PS	BAG	Secreted Signaling	PMID: 30021652
882	CD4+ T-cells	CD8+ T-cells	BAG6	NCR3	2.601582528986e-07	0	BAG6_NCR3-PS	BAG6 - NCR3-PS	BAG	Secreted Signaling	PMID: 30021652
883	CD8+ T-cells	CD8+ T-cells	BAG6	NCR3	8.03612103591461e-08	0	BAG6_NCR3-PS	BAG6 - NCR3-PS	BAG	Secreted Signaling	PMID: 30021652
884	Monocytes	CD8+ T-cells	BAG6	NCR3	1.13803796975073e-05	0	BAG6_NCR3-PS	BAG6 - NCR3-PS	BAG	Secreted Signaling	PMID: 30021652
885	NK cells	CD8+ T-cells	BAG6	NCR3	6.9504439852929e-08	0	BAG6_NCR3-PS	BAG6 - NCR3-PS	BAG	Secreted Signaling	PMID: 30021652
886	B-cells	NK cells	BAG6	NCR3	9.53087240973154e-08	0	BAG6_NCR3-PS	BAG6 - NCR3-PS	BAG	Secreted Signaling	PMID: 30021652
887	CD4+ T-cells	NK cells	BAG6	NCR3	7.37282694514605e-07	0	BAG6_NCR3-PS	BAG6 - NCR3-PS	BAG	Secreted Signaling	PMID: 30021652
888	CD8+ T-cells	NK cells	BAG6	NCR3	2.27741614466177e-07	0	BAG6_NCR3-PS	BAG6 - NCR3-PS	BAG	Secreted Signaling	PMID: 30021652
889	Monocytes	NK cells	BAG6	NCR3	3.22024446251769e-05	0	BAG6_NCR3-PS	BAG6 - NCR3-PS	BAG	Secreted Signaling	PMID: 30021652
890	NK cells	NK cells	BAG6	NCR3	1.96973702713162e-07	0	BAG6_NCR3-PS	BAG6 - NCR3-PS	BAG	Secreted Signaling	PMID: 30021652
891	Monocytes	B-cells	LGALS9	CD44	0.000211450447317225	0	LGALS9_CD44	LGALS9 - CD44	GALECTIN	Secreted Signaling	PMID: 25065622
892	Monocytes	CD4+ T-cells	LGALS9	CD44	0.00198674117016227	0	LGALS9_CD44	LGALS9 - CD44	GALECTIN	Secreted Signaling	PMID: 25065622
893	Monocytes	CD8+ T-cells	LGALS9	CD44	0.000560469373782868	0	LGALS9_CD44	LGALS9 - CD44	GALECTIN	Secreted Signaling	PMID: 25065622
894	Monocytes	Monocytes	LGALS9	CD44	0.000735014352784605	0	LGALS9_CD44	LGALS9 - CD44	GALECTIN	Secreted Signaling	PMID: 25065622
895	Monocytes	NK cells	LGALS9	CD44	0.000302704140700463	0	LGALS9_CD44	LGALS9 - CD44	GALECTIN	Secreted Signaling	PMID: 25065622

## Sheet: net_pathway
	source	target	pathway_name	prob	pval
1	B-cells	B-cells	BAFF	5.90426895396518e-05	0
2	B-cells	B-cells	BTLA	2.17687844901191e-05	0.03
3	B-cells	B-cells	IFN-II	1.18758621752956e-09	0
4	B-cells	B-cells	IL2	3.11166281015638e-05	0
5	B-cells	B-cells	IL4	4.76798172036086e-05	0
6	B-cells	B-cells	LIGHT	1.5314517544188e-07	0
7	B-cells	B-cells	LT	3.87934034437445e-06	0
8	B-cells	B-cells	MIF	0.000689279102694407	0
9	B-cells	B-cells	VEGF	5.48100272502597e-07	0
10	B-cells	CD4+ T-cells	BAFF	2.65748309165483e-07	0
11	B-cells	CD4+ T-cells	BTLA	7.63950602089035e-05	0.03
12	B-cells	CD4+ T-cells	IL16	5.91810470253084e-05	0
13	B-cells	CD4+ T-cells	IL2	8.6501854407475e-05	0
14	B-cells	CD4+ T-cells	IL4	3.69819510716432e-05	0
15	B-cells	CD4+ T-cells	LT	1.73613784431753e-05	0.02
16	B-cells	CD4+ T-cells	VEGF	9.8792726198744e-08	0.01
17	B-cells	CD4+ T-cells	VEGI	2.37720763772006e-06	0
18	B-cells	CD8+ T-cells	BAFF	5.96603006610539e-08	0.04
19	B-cells	CD8+ T-cells	BAG	3.36306636900505e-08	0
20	B-cells	CD8+ T-cells	CCL	7.03962635516761e-05	0.00333333333333333
21	B-cells	CD8+ T-cells	CD40	2.8328552410298e-07	0
22	B-cells	CD8+ T-cells	IL2	5.92304566951086e-05	0
23	B-cells	CD8+ T-cells	IL4	1.91492745867285e-05	0
24	B-cells	CD8+ T-cells	LT	2.93035413261975e-05	0
25	B-cells	CD8+ T-cells	MIF	0.000713561683519202	0.015
26	B-cells	Monocytes	ACTIVIN	4.87445636422699e-09	0
27	B-cells	Monocytes	ANNEXIN	6.59840080304762e-07	0
28	B-cells	Monocytes	BAFF	9.31624043404753e-05	0
29	B-cells	Monocytes	BTLA	4.83844770469879e-05	0
30	B-cells	Monocytes	CD40	1.27175755015846e-06	0
31	B-cells	Monocytes	COMPLEMENT	7.78798856883662e-09	0
32	B-cells	Monocytes	CSF	9.36107490669052e-09	0
33	B-cells	Monocytes	FASLG	8.33611661215431e-09	0
34	B-cells	Monocytes	FGF	5.48504451527261e-11	0
35	B-cells	Monocytes	GH	4.23029691879693e-10	0
36	B-cells	Monocytes	HGF	6.30562879801876e-10	0
37	B-cells	Monocytes	IFN-II	1.10168536665133e-07	0
38	B-cells	Monocytes	IL1	2.69067762226614e-09	0
39	B-cells	Monocytes	IL10	5.27534473460005e-07	0.01
40	B-cells	Monocytes	IL16	6.75793832736142e-05	0
41	B-cells	Monocytes	IL4	3.11068502256345e-05	0
42	B-cells	Monocytes	LIGHT	2.96168486437248e-06	0
43	B-cells	Monocytes	LT	0.000325717611347798	0
44	B-cells	Monocytes	MIF	0.000477463472268736	0
45	B-cells	Monocytes	NRG	4.802754296603e-10	0
46	B-cells	Monocytes	PDGF	2.31079206865087e-09	0
47	B-cells	Monocytes	VEGF	9.61907480797966e-07	0
48	B-cells	NK cells	ACTIVIN	4.52822320762077e-09	0
49	B-cells	NK cells	BAFF	3.8647712142941e-08	0.04
50	B-cells	NK cells	BAG	9.53087240973154e-08	0
51	B-cells	NK cells	CCL	6.089871827709e-05	0.00333333333333333
52	B-cells	NK cells	CD40	7.8186211131456e-07	0
53	B-cells	NK cells	COMPLEMENT	1.16856600693021e-09	0
54	B-cells	NK cells	IL2	7.138577212995e-05	0
55	B-cells	NK cells	IL4	1.85655959773632e-05	0
56	B-cells	NK cells	LT	7.12195262180962e-05	0.015
57	B-cells	NK cells	MIF	1.9692867034538e-06	0
58	B-cells	NK cells	TGFb	5.7107227205594e-06	0.01
59	CD4+ T-cells	B-cells	BAFF	2.42514577501877e-07	0
60	CD4+ T-cells	B-cells	IFN-II	8.79149812386581e-09	0
61	CD4+ T-cells	B-cells	IL2	0.000133223869572271	0
62	CD4+ T-cells	B-cells	IL4	0.000204103959121253	0
63	CD4+ T-cells	B-cells	LT	2.37683928526816e-05	0
64	CD4+ T-cells	B-cells	MIF	0.00482098078823153	0
65	CD4+ T-cells	CD4+ T-cells	FLT3	0.000515706913938444	0
66	CD4+ T-cells	CD4+ T-cells	IL16	0.000321514209262301	0
67	CD4+ T-cells	CD4+ T-cells	IL2	0.00527472343209397	0
68	CD4+ T-cells	CD4+ T-cells	IL6	0.000271785675511209	0
69	CD4+ T-cells	CD4+ T-cells	LIFR	8.41849195612201e-05	0
70	CD4+ T-cells	CD4+ T-cells	LT	0.000106593244740395	0
71	CD4+ T-cells	CD4+ T-cells	OSM	6.70013078216169e-06	0
72	CD4+ T-cells	CD4+ T-cells	VEGI	1.190573411815e-05	0
73	CD4+ T-cells	CD8+ T-cells	BAG	2.601582528986e-07	0
74	CD4+ T-cells	CD8+ T-cells	CCL	0.000407093322166212	0
75	CD4+ T-cells	CD8+ T-cells	CD40	5.26428429610343e-09	0.02
76	CD4+ T-cells	CD8+ T-cells	COMPLEMENT	4.18151573266919e-09	0
77	CD4+ T-cells	CD8+ T-cells	FLT3	4.54827781849112e-05	0
78	CD4+ T-cells	CD8+ T-cells	IL2	0.00164830915590904	0
79	CD4+ T-cells	CD8+ T-cells	LT	0.000180470806404297	0
80	CD4+ T-cells	CD8+ T-cells	MIF	0.00502173413806657	0
81	CD4+ T-cells	Monocytes	ACTIVIN	3.68049476478576e-08	0
82	CD4+ T-cells	Monocytes	ANNEXIN	0.00264856938826272	0
83	CD4+ T-cells	Monocytes	BAFF	3.81851485785843e-07	0.00333333333333333
84	CD4+ T-cells	Monocytes	CD40	4.87937145929422e-06	0
85	CD4+ T-cells	Monocytes	COMPLEMENT	5.83090645720007e-08	0
86	CD4+ T-cells	Monocytes	CSF	1.10532186111005e-07	0
87	CD4+ T-cells	Monocytes	FASLG	6.18160740720544e-08	0
88	CD4+ T-cells	Monocytes	FGF	4.88656931557674e-10	0
89	CD4+ T-cells	Monocytes	GAS	8.6002569979115e-10	0
90	CD4+ T-cells	Monocytes	GH	4.18794034572275e-09	0
91	CD4+ T-cells	Monocytes	HGF	5.74171468450717e-09	0
92	CD4+ T-cells	Monocytes	IFN-II	8.15557136102801e-07	0
93	CD4+ T-cells	Monocytes	IGF	8.78920342023078e-09	0
94	CD4+ T-cells	Monocytes	IL1	2.05263260189052e-08	0
95	CD4+ T-cells	Monocytes	IL10	0.000119059574755769	0
96	CD4+ T-cells	Monocytes	IL16	0.000367332282866391	0
97	CD4+ T-cells	Monocytes	IL4	0.000133075993690773	0.01
98	CD4+ T-cells	Monocytes	IL6	8.7436412289447e-05	0
99	CD4+ T-cells	Monocytes	LIFR	1.05362316806393e-05	0
100	CD4+ T-cells	Monocytes	LIGHT	1.07230910393437e-05	0
101	CD4+ T-cells	Monocytes	LT	0.00200342835902527	0
102	CD4+ T-cells	Monocytes	MIF	0.00548001983355067	0
103	CD4+ T-cells	Monocytes	NRG	3.46949524831407e-09	0
104	CD4+ T-cells	Monocytes	OSM	8.38447581669449e-07	0
105	CD4+ T-cells	Monocytes	PDGF	1.98603290759681e-08	0
106	CD4+ T-cells	Monocytes	TGFb	0.000322479715631055	0
107	CD4+ T-cells	Monocytes	VEGF	6.77633558059672e-09	0
108	CD4+ T-cells	NK cells	ACTIVIN	3.41906881921103e-08	0
109	CD4+ T-cells	NK cells	BAG	7.37282694514605e-07	0
110	CD4+ T-cells	NK cells	CCL	0.000352169676711063	0
111	CD4+ T-cells	NK cells	CD40	2.99974767749995e-06	0
112	CD4+ T-cells	NK cells	COMPLEMENT	8.43295735725569e-09	0
113	CD4+ T-cells	NK cells	GAS	6.41096758838177e-10	0.01
114	CD4+ T-cells	NK cells	IL1	4.67205426869064e-12	0
115	CD4+ T-cells	NK cells	IL2	0.000413694727004538	0
116	CD4+ T-cells	NK cells	IL4	4.99491543559247e-05	0
117	CD4+ T-cells	NK cells	LT	0.000438519135521192	0
118	CD4+ T-cells	NK cells	MIF	1.38807473436211e-05	0
119	CD4+ T-cells	NK cells	PDGF	1.79347655600895e-09	0
120	CD4+ T-cells	NK cells	TGFb	0.000391432478439827	0
121	CD8+ T-cells	B-cells	BAFF	5.44443386999094e-08	0.04
122	CD8+ T-cells	B-cells	CCL	0.000362238348068588	0
123	CD8+ T-cells	B-cells	IFN-II	2.20480452407665e-06	0
124	CD8+ T-cells	B-cells	IL2	4.73901591551948e-05	0
125	CD8+ T-cells	B-cells	IL4	7.26124311061267e-05	0
126	CD8+ T-cells	B-cells	MIF	0.00129509108713408	0
127	CD8+ T-cells	B-cells	PARs	1.32290154209849e-07	0
128	CD8+ T-cells	B-cells	TGFb	4.12682530824521e-05	0.02
129	CD8+ T-cells	CD4+ T-cells	ACTIVIN	2.06950058258574e-08	0.03
130	CD8+ T-cells	CD4+ T-cells	CCL	0.00209041785888592	0
131	CD8+ T-cells	CD4+ T-cells	FLT3	4.48058130108828e-05	0
132	CD8+ T-cells	CD4+ T-cells	IGF	4.23519328162371e-07	0
133	CD8+ T-cells	CD4+ T-cells	IL16	9.351790316756e-05	0
134	CD8+ T-cells	CD4+ T-cells	IL2	0.00146161920100402	0
135	CD8+ T-cells	CD4+ T-cells	PARs	7.99644269557793e-07	0
136	CD8+ T-cells	CD4+ T-cells	TGFb	0.000343530329020026	0
137	CD8+ T-cells	CD4+ T-cells	VEGI	4.12400581573837e-06	0
138	CD8+ T-cells	CD8+ T-cells	ACTIVIN	1.19613650087356e-08	0
139	CD8+ T-cells	CD8+ T-cells	BAG	8.03612103591461e-08	0
140	CD8+ T-cells	CD8+ T-cells	CCL	0.00513250503324446	0
141	CD8+ T-cells	CD8+ T-cells	COMPLEMENT	1.3358271269128e-09	0
142	CD8+ T-cells	CD8+ T-cells	GAS	2.36299685092617e-10	0
143	CD8+ T-cells	CD8+ T-cells	IGF	9.08849488671793e-08	0
144	CD8+ T-cells	CD8+ T-cells	IL2	0.000431144251106345	0
145	CD8+ T-cells	CD8+ T-cells	IL4	2.9156393083264e-05	0.01
146	CD8+ T-cells	CD8+ T-cells	MIF	0.00134867667155044	0
147	CD8+ T-cells	CD8+ T-cells	PARs	0.000209408458111291	0
148	CD8+ T-cells	CD8+ T-cells	TGFb	0.000128370414337749	0
149	CD8+ T-cells	Monocytes	ACTIVIN	1.86002153481696e-08	0
150	CD8+ T-cells	Monocytes	ANNEXIN	0.00113745822582837	0
151	CD8+ T-cells	Monocytes	BAFF	6.80769815758642e-08	0.04
152	CD8+ T-cells	Monocytes	CCL	0.000982525834280817	0
153	CD8+ T-cells	Monocytes	CD40	7.73032939644975e-07	0
154	CD8+ T-cells	Monocytes	COMPLEMENT	1.83286468110002e-08	0
155	CD8+ T-cells	Monocytes	CSF	2.71571342420003e-08	0
156	CD8+ T-cells	Monocytes	FASLG	2.38671962752012e-08	0
157	CD8+ T-cells	Monocytes	FGF	1.20285062503991e-10	0
158	CD8+ T-cells	Monocytes	GAS	2.68124146561456e-10	0
159	CD8+ T-cells	Monocytes	GH	2.12238920185032e-09	0
160	CD8+ T-cells	Monocytes	HGF	1.60447273759636e-09	0
161	CD8+ T-cells	Monocytes	IFN-II	0.000202288542447064	0
162	CD8+ T-cells	Monocytes	IGF	3.73181873408224e-09	0
163	CD8+ T-cells	Monocytes	IL1	6.82573404332318e-09	0
164	CD8+ T-cells	Monocytes	IL10	4.55757534861748e-05	0
165	CD8+ T-cells	Monocytes	IL16	0.000106811776074853	0
166	CD8+ T-cells	Monocytes	IL4	4.73652809973882e-05	0
167	CD8+ T-cells	Monocytes	LIGHT	3.26372598741825e-06	0
168	CD8+ T-cells	Monocytes	LT	0.000155048288017711	0
169	CD8+ T-cells	Monocytes	MIF	0.00147189612967345	0.00333333333333333
170	CD8+ T-cells	Monocytes	NRG	1.06979286297482e-09	0
171	CD8+ T-cells	Monocytes	PARs	4.41704824728302e-07	0
172	CD8+ T-cells	Monocytes	PDGF	6.40560771145997e-09	0
173	CD8+ T-cells	Monocytes	TGFb	0.000176780319642693	0
174	CD8+ T-cells	Monocytes	VEGF	1.89839150628398e-09	0
175	CD8+ T-cells	NK cells	ACTIVIN	1.72790398158978e-08	0
176	CD8+ T-cells	NK cells	BAG	2.27741614466177e-07	0
177	CD8+ T-cells	NK cells	CCL	0.00439527702252499	0
178	CD8+ T-cells	NK cells	CD40	3.87344385280294e-07	0
179	CD8+ T-cells	NK cells	COMPLEMENT	2.69383679365084e-09	0
180	CD8+ T-cells	NK cells	GAS	1.99870214846199e-10	0
181	CD8+ T-cells	NK cells	IGF	8.31156052772356e-08	0
182	CD8+ T-cells	NK cells	IL1	1.25430213411244e-12	0
183	CD8+ T-cells	NK cells	IL2	0.000180774526329207	0
184	CD8+ T-cells	NK cells	IL4	2.82680262996637e-05	0
185	CD8+ T-cells	NK cells	LT	4.32937870148277e-05	0
186	CD8+ T-cells	NK cells	MIF	3.72651184418882e-06	0
187	CD8+ T-cells	NK cells	PARs	0.000267608439626705	0
188	CD8+ T-cells	NK cells	PDGF	1.384817482178e-09	0
189	CD8+ T-cells	NK cells	TGFb	0.000214357956683271	0
190	Monocytes	B-cells	ACTIVIN	4.22632321181773e-09	0
191	Monocytes	B-cells	APRIL	7.74722129218174e-05	0
192	Monocytes	B-cells	BAFF	0.000396728738408961	0
193	Monocytes	B-cells	CCL	2.59373536317968e-05	0
194	Monocytes	B-cells	COMPLEMENT	1.772058283654e-06	0
195	Monocytes	B-cells	CSF	9.38071631304022e-09	0
196	Monocytes	B-cells	CXCL	1.21100579341888e-08	0
197	Monocytes	B-cells	FGF	4.65017333190151e-11	0
198	Monocytes	B-cells	GALECTIN	0.00108126590218882	0
199	Monocytes	B-cells	GH	2.89591291789626e-10	0
200	Monocytes	B-cells	GRN	1.07243885336467e-07	0
201	Monocytes	B-cells	HGF	6.30562879801876e-10	0
202	Monocytes	B-cells	IFN-II	1.57426090543037e-06	0
203	Monocytes	B-cells	IL1	6.36259757270687e-09	0
204	Monocytes	B-cells	IL2	2.75335294664519e-05	0
205	Monocytes	B-cells	IL4	4.2180019647584e-05	0
206	Monocytes	B-cells	LIGHT	3.93934596453457e-07	0
207	Monocytes	B-cells	MIF	0.000475888639400891	0
208	Monocytes	B-cells	NRG	2.11129175140566e-08	0
209	Monocytes	B-cells	PDGF	2.38746356975766e-09	0
210	Monocytes	B-cells	RESISTIN	0.000223297319392356	0
211	Monocytes	B-cells	TGFb	3.93570435924918e-05	0
212	Monocytes	B-cells	TWEAK	3.43469337351832e-07	0.03
213	Monocytes	B-cells	VEGF	7.54597465078622e-07	0
214	Monocytes	B-cells	VISFATIN	4.8514842356345e-07	0
215	Monocytes	CD4+ T-cells	ACTIVIN	3.29900037972909e-08	0
216	Monocytes	CD4+ T-cells	APRIL	2.81945528994998e-07	0
217	Monocytes	CD4+ T-cells	BAFF	1.81916411947741e-06	0
218	Monocytes	CD4+ T-cells	CCL	0.000149565141017717	0
219	Monocytes	CD4+ T-cells	CD40	1.41076211951647e-06	0
220	Monocytes	CD4+ T-cells	COMPLEMENT	3.42423989984388e-05	0
221	Monocytes	CD4+ T-cells	CSF	1.10764104545491e-07	0
222	Monocytes	CD4+ T-cells	CXCL	9.27110830996365e-08	0
223	Monocytes	CD4+ T-cells	FASLG	4.73368445016654e-08	0
224	Monocytes	CD4+ T-cells	FGF	4.48072097526311e-10	0
225	Monocytes	CD4+ T-cells	GALECTIN	0.00781844252519924	0
226	Monocytes	CD4+ T-cells	GAS	8.6002569979115e-10	0
227	Monocytes	CD4+ T-cells	GH	3.17492640502808e-09	0
228	Monocytes	CD4+ T-cells	GRN	8.90974590177766e-07	0
229	Monocytes	CD4+ T-cells	HGF	5.74171468450717e-09	0
230	Monocytes	CD4+ T-cells	IGF	6.64635318341706e-07	0
231	Monocytes	CD4+ T-cells	IL1	4.86633204599086e-08	0.0025
232	Monocytes	CD4+ T-cells	IL6	7.28610115594603e-05	0
233	Monocytes	CD4+ T-cells	LIFR	9.94584533674713e-06	0
234	Monocytes	CD4+ T-cells	NRG	1.72548005466149e-07	0
235	Monocytes	CD4+ T-cells	OSM	9.61448174145891e-07	0
236	Monocytes	CD4+ T-cells	PDGF	2.2452277141163e-08	0
237	Monocytes	CD4+ T-cells	RESISTIN	0.0012937902019443	0
238	Monocytes	CD4+ T-cells	TGFb	0.000321348409644143	0
239	Monocytes	CD4+ T-cells	TRAIL	2.21004361098384e-05	0
240	Monocytes	CD4+ T-cells	TWEAK	3.08481086968454e-06	0
241	Monocytes	CD4+ T-cells	VEGF	1.2865356618704e-07	0
242	Monocytes	CD4+ T-cells	VEGI	6.38552523596704e-06	0
243	Monocytes	CD4+ T-cells	VISFATIN	0.000670500099661	0
244	Monocytes	CD8+ T-cells	ACTIVIN	1.53082740917324e-08	0
245	Monocytes	CD8+ T-cells	APRIL	6.32965424642826e-08	0
246	Monocytes	CD8+ T-cells	BAFF	4.08402083858979e-07	0.0266666666666667
247	Monocytes	CD8+ T-cells	BAG	1.13803796975073e-05	0
248	Monocytes	CD8+ T-cells	CCL	0.000565898901703978	0.0025
249	Monocytes	CD8+ T-cells	CD40	8.25082720413665e-07	0
250	Monocytes	CD8+ T-cells	COMPLEMENT	1.95577737398786e-05	0
251	Monocytes	CD8+ T-cells	CSF	2.72141153013047e-08	0
252	Monocytes	CD8+ T-cells	CXCL	2.68630399615234e-08	0
253	Monocytes	CD8+ T-cells	FASLG	1.46093090347523e-08	0
254	Monocytes	CD8+ T-cells	FGF	1.08302270158735e-10	0
255	Monocytes	CD8+ T-cells	GALECTIN	0.00248595043184484	0
256	Monocytes	CD8+ T-cells	GAS	2.68124146561456e-10	0
257	Monocytes	CD8+ T-cells	GH	1.89820700607783e-09	0
258	Monocytes	CD8+ T-cells	GRN	7.84951259375671e-06	0
259	Monocytes	CD8+ T-cells	HGF	1.60447273759636e-09	0
260	Monocytes	CD8+ T-cells	IGF	1.42486462779414e-07	0
261	Monocytes	CD8+ T-cells	IL1	1.71953111537126e-08	0
262	Monocytes	CD8+ T-cells	IL2	4.26819215286457e-05	0
263	Monocytes	CD8+ T-cells	NRG	5.11506174577774e-08	0
264	Monocytes	CD8+ T-cells	PDGF	6.51886799195206e-09	0
265	Monocytes	CD8+ T-cells	RESISTIN	0.000542236398286513	0
266	Monocytes	CD8+ T-cells	TGFb	0.000120061830015542	0
267	Monocytes	CD8+ T-cells	TRAIL	1.51430892551789e-06	0
268	Monocytes	CD8+ T-cells	TWEAK	7.95583554489782e-07	0.01
269	Monocytes	CD8+ T-cells	VEGF	3.9924656829109e-08	0
270	Monocytes	CD8+ T-cells	VISFATIN	0.000382596568900722	0
271	Monocytes	Monocytes	ACTIVIN	2.38047380053465e-08	0
272	Monocytes	Monocytes	ANNEXIN	0.00120230090845716	0
273	Monocytes	Monocytes	APRIL	0.000465553002583242	0
274	Monocytes	Monocytes	BAFF	0.000630726546341565	0
275	Monocytes	Monocytes	BTLA	5.06184549087682e-05	0
276	Monocytes	Monocytes	CCL	0.000141491938218807	0
277	Monocytes	Monocytes	CD40	3.70387765089097e-06	0
278	Monocytes	Monocytes	COMPLEMENT	6.14180696667579e-05	0
279	Monocytes	Monocytes	CSF	3.6358668986613e-05	0
280	Monocytes	Monocytes	CXCL	6.82076094723056e-08	0
281	Monocytes	Monocytes	FASLG	6.30853515285792e-08	0
282	Monocytes	Monocytes	FGF	3.85563441267134e-10	0
283	Monocytes	Monocytes	GALECTIN	0.00233722670650302	0
284	Monocytes	Monocytes	GAS	3.04234675034026e-10	0
285	Monocytes	Monocytes	GH	1.02156042861275e-08	0
286	Monocytes	Monocytes	GRN	0.000171779987651956	0
287	Monocytes	Monocytes	HGF	5.08214063628014e-09	0
288	Monocytes	Monocytes	IFN-II	0.000144747511302196	0
289	Monocytes	Monocytes	IGF	9.49267979471587e-08	0
290	Monocytes	Monocytes	IL1	3.01410608376057e-05	0
291	Monocytes	Monocytes	IL10	0.000125350842459816	0
292	Monocytes	Monocytes	IL16	6.1994622135763e-05	0
293	Monocytes	Monocytes	IL4	1.67758637887377e-05	0
294	Monocytes	Monocytes	IL6	2.34393130704819e-05	0
295	Monocytes	Monocytes	LIFR	1.24468766306544e-06	0
296	Monocytes	Monocytes	LIGHT	3.83613977131384e-05	0
297	Monocytes	Monocytes	LT	8.59266312726383e-05	0
298	Monocytes	Monocytes	MIF	0.000511433900096036	0
299	Monocytes	Monocytes	NRG	2.90073812167894e-07	0
300	Monocytes	Monocytes	OSM	1.20314085403096e-07	0
301	Monocytes	Monocytes	PDGF	1.76853543252582e-08	0
302	Monocytes	Monocytes	RESISTIN	0.00116299966970063	0
303	Monocytes	Monocytes	TGFb	0.000165299653558113	0
304	Monocytes	Monocytes	TRAIL	3.92464176211229e-05	0
305	Monocytes	Monocytes	TWEAK	1.76385746719915e-06	0
306	Monocytes	Monocytes	VEGF	1.34307513969049e-06	0
307	Monocytes	Monocytes	VISFATIN	0.000556820992430914	0
308	Monocytes	NK cells	ACTIVIN	2.21138843556479e-08	0
309	Monocytes	NK cells	APRIL	4.92039303777996e-08	0
310	Monocytes	NK cells	BAFF	3.17473941925685e-07	0.01
311	Monocytes	NK cells	BAG	3.22024446251769e-05	0
312	Monocytes	NK cells	CCL	0.000483332979804855	0.0025
313	Monocytes	NK cells	CD40	2.27717182540675e-06	0
314	Monocytes	NK cells	COMPLEMENT	3.94243252755753e-05	0
315	Monocytes	NK cells	CSF	4.92213659473354e-08	0
316	Monocytes	NK cells	CXCL	3.23868536529769e-08	0
317	Monocytes	NK cells	FASLG	1.37461388188542e-08	0
318	Monocytes	NK cells	FGF	1.17556762124149e-10	0
319	Monocytes	NK cells	GALECTIN	0.00189592970057017	0
320	Monocytes	NK cells	GAS	2.26788413841695e-10	0
321	Monocytes	NK cells	GH	1.28403369759384e-09	0
322	Monocytes	NK cells	GRN	1.83320381893696e-05	0
323	Monocytes	NK cells	HGF	1.41648011892098e-09	0
324	Monocytes	NK cells	IGF	1.30565676698178e-07	0
325	Monocytes	NK cells	IL1	2.76254301907178e-08	0
326	Monocytes	NK cells	IL2	9.19167163688946e-05	0
327	Monocytes	NK cells	NRG	5.12162520817606e-08	0
328	Monocytes	NK cells	PDGF	6.48339210207894e-09	0
329	Monocytes	NK cells	RESISTIN	0.000505799437181892	0
330	Monocytes	NK cells	TGFb	0.000200097923847642	0
331	Monocytes	NK cells	TRAIL	1.33324780697695e-06	0
332	Monocytes	NK cells	TWEAK	7.32328732244814e-07	0
333	Monocytes	NK cells	VEGF	1.20455738033271e-08	0.005
334	Monocytes	NK cells	VISFATIN	0.000418871853932621	0
335	NK cells	B-cells	CCL	0.000380970300479527	0
336	NK cells	B-cells	COMPLEMENT	4.45508049402343e-07	0
337	NK cells	B-cells	IFN-II	2.30623810883107e-06	0
338	NK cells	B-cells	IL2	7.49002888194664e-05	0
339	NK cells	B-cells	IL4	7.06420226567921e-05	0
340	NK cells	B-cells	LIGHT	2.03979760785422e-07	0
341	NK cells	B-cells	MIF	0.00109723685927698	0
342	NK cells	B-cells	PARs	1.31285359066047e-07	0
343	NK cells	B-cells	PDGF	8.59660707688535e-08	0
344	NK cells	B-cells	TGFb	4.50354134641112e-05	0
345	NK cells	CD4+ T-cells	ACTIVIN	2.5449749428133e-08	0
346	NK cells	CD4+ T-cells	CCL	0.00219847590777568	0
347	NK cells	CD4+ T-cells	COMPLEMENT	8.61097775812473e-06	0
348	NK cells	CD4+ T-cells	GAS	6.41096758838177e-10	0.01
349	NK cells	CD4+ T-cells	IGF	8.83089545537131e-07	0
350	NK cells	CD4+ T-cells	IL16	9.04363592190705e-05	0
351	NK cells	CD4+ T-cells	IL2	0.000339159398397768	0
352	NK cells	CD4+ T-cells	IL4	8.72830644160323e-05	0
353	NK cells	CD4+ T-cells	PARs	7.93570621067002e-07	0
354	NK cells	CD4+ T-cells	PDGF	9.61006899109558e-07	0
355	NK cells	CD4+ T-cells	TGFb	0.000319597237955342	0
356	NK cells	CD4+ T-cells	TWEAK	3.38722137064337e-06	0
357	NK cells	CD4+ T-cells	VEGI	6.24207498629718e-06	0
358	NK cells	CD8+ T-cells	ACTIVIN	1.18093880167453e-08	0
359	NK cells	CD8+ T-cells	BAG	6.9504439852929e-08	0
360	NK cells	CD8+ T-cells	CCL	0.00496059599538177	0
361	NK cells	CD8+ T-cells	COMPLEMENT	4.92024013377185e-06	0
362	NK cells	CD8+ T-cells	GAS	1.99870214846199e-10	0
363	NK cells	CD8+ T-cells	IGF	1.89319489102818e-07	0
364	NK cells	CD8+ T-cells	IL2	0.000163495970341453	0
365	NK cells	CD8+ T-cells	IL4	2.83786735453786e-05	0
366	NK cells	CD8+ T-cells	MIF	0.0011435108948382	0
367	NK cells	CD8+ T-cells	PARs	0.000207374766318407	0
368	NK cells	CD8+ T-cells	PDGF	2.26188544428482e-07	0.012
369	NK cells	CD8+ T-cells	TGFb	0.000119415109975238	0
370	NK cells	CD8+ T-cells	TWEAK	8.73576662885706e-07	0.01
371	NK cells	Monocytes	ACTIVIN	1.83638863858438e-08	0
372	NK cells	Monocytes	ANNEXIN	0.000888188025393651	0
373	NK cells	Monocytes	BAFF	5.29200325136692e-08	0.01
374	NK cells	Monocytes	CCL	0.00098025554267361	0
375	NK cells	Monocytes	CD40	6.71197741406427e-07	0
376	NK cells	Monocytes	COMPLEMENT	1.54660104907993e-05	0
377	NK cells	Monocytes	CSF	4.91183061753844e-08	0
378	NK cells	Monocytes	FASLG	2.25680120081325e-08	0
379	NK cells	Monocytes	FGF	1.25780386056634e-10	0
380	NK cells	Monocytes	GAS	2.26788413841695e-10	0
381	NK cells	Monocytes	GH	1.5104273170809e-09	0
382	NK cells	Monocytes	HGF	1.41648011892098e-09	0
383	NK cells	Monocytes	IFN-II	0.00021095969165229	0
384	NK cells	Monocytes	IGF	1.2612786196798e-07	0
385	NK cells	Monocytes	IL1	9.94350304018359e-09	0
386	NK cells	Monocytes	IL10	3.97928447788683e-05	0
387	NK cells	Monocytes	IL16	0.000103206656697237	0
388	NK cells	Monocytes	IL4	4.60966437524168e-05	0
389	NK cells	Monocytes	LIGHT	3.94479632638662e-06	0
390	NK cells	Monocytes	LT	8.407483659707e-06	0.015
391	NK cells	Monocytes	MIF	0.00124763306604058	0
392	NK cells	Monocytes	NRG	1.09004886198974e-09	0
393	NK cells	Monocytes	PARs	4.38349199314598e-07	0
394	NK cells	Monocytes	PDGF	5.80797704534153e-07	0
395	NK cells	Monocytes	TGFb	0.000164431679176028	0
396	NK cells	Monocytes	TWEAK	1.93674914106206e-06	0
397	NK cells	Monocytes	VEGF	1.68756020285313e-09	0
398	NK cells	NK cells	ACTIVIN	1.70594972406664e-08	0
399	NK cells	NK cells	BAG	1.96973702713162e-07	0
400	NK cells	NK cells	CCL	0.00425269672752991	0
401	NK cells	NK cells	CD40	3.36318100281857e-07	0
402	NK cells	NK cells	COMPLEMENT	9.92109002162646e-06	0
403	NK cells	NK cells	CSF	6.63451900058883e-11	0.01
404	NK cells	NK cells	FASLG	4.91750379802547e-09	0.02
405	NK cells	NK cells	GAS	1.69056944644601e-10	0
406	NK cells	NK cells	IGF	1.73480461173802e-07	0
407	NK cells	NK cells	IL1	9.2281162995942e-12	0
408	NK cells	NK cells	IL2	0.000218349288562139	0
409	NK cells	NK cells	IL4	2.75132983900906e-05	0
410	NK cells	NK cells	MIF	3.16321581789792e-06	0
411	NK cells	NK cells	NRG	1.92459311725347e-10	0
412	NK cells	NK cells	PARs	0.000264694757308031	0
413	NK cells	NK cells	PDGF	2.01408423383112e-07	0.002
414	NK cells	NK cells	TGFb	0.000199330301997774	0
415	NK cells	NK cells	TWEAK	8.04120006146671e-07	0
